# Supplementary material for: Molecular mechanisms of system responses to novel stimuli are predictable from public data
Source: Nucleic Acids Res. 2013 Oct 31;42(3):1442–60. doi: 10.1093/nar/gkt938 (PMC3919619; doi:10.1093/nar/gkt938)
Supplement: Supplementary Data [file supp_gkt938_nar-01979-n-2013-File012.zip]

Archive with 8 entries (8 files):
- Supplementary Information.041113.pdf
- SupplementaryData5.Cytoscape.TF-TF.cys
- SupplementaryTable3.newWT.csv
- SupplementaryTable4.delRats.csv
- SupplementaryTable5.shattering.txt
- SupplementaryTable6.ChIP_chip.new.csv
- SupplementaryTable7.Motif.Relations.xlsx
- SupplementaryTable8.Relations.csv.gz
