# Supplementary material for: Molecular mechanisms of system responses to novel stimuli are predictable from public data
Source: Nucleic Acids Res. 2013 Oct 31;42(3):1442–60. doi: 10.1093/nar/gkt938 (PMC3919619; doi:10.1093/nar/gkt938)
Supplement: Supplementary Data [file supp_gkt938_nar-01979-n-2013-File012.zip › SupplementaryTable3.newWT.csv]

	sd1_0.5h_vs_WT1	sd1_1h_vs_WT1	sd1_1.5h_vs_WT1	sd1_2h_vs_WT1	sd1_2.5h_vs_WT1	sd3_2.5h_vs_WT1	sd1_2.75h_vs_WT1	sd3_2.75h_vs_WT1	sd1_3h_vs_WT1	sd2_3h_vs_WT1	sd3_3.01h_vs_WT1	sd3_3.02h_vs_WT1	sd3_3.5h_vs_WT1	sd2_4h_vs_WT1	sd2_5h_vs_WT1
YAL001C	-0.017606218902903	0.154469656412262	0.246154871831153	0.213932169310746	0.590638815270973	0.588977851223529	0.43118626671638	0.548118135656415	0.607912841364387	0.560741462416987	0.707570684211008	0.705245334544587	0.84376973610139	0.695611743069414	0.598279249889214
YAL002W	0.0375377874722273	0.0119589411415945	0.199647878502731	0.139853172794758	0.563399004892897	0.328206495774871	0.397634792958017	0.487659044329465	0.526525603039647	0.491313165233841	0.656745184359231	0.580008645367333	0.812543612009449	0.7019234064497	0.455104148999569
YAL003W	0.538484544181241	0.504933070422879	0.640467736694283	0.27605222468514	0.82018404662769	-0.220243832691032	0.0700926828021234	-0.559744883988521	-1.15735974825876	-1.84300570704351	-1.98950273602804	-1.80081722023844	-3.19469824885318	-3.4594559180157	-2.48114809407137
YAL004W	-0.00896920585619584	0.562070233654942	0.537487965752775	0.295319407635487	0.497624828614127	0.628508795552689	0.547785942846926	0.314586590585833	0.334850351964646	-0.0524864638992204	0.555094184655678	0.293658443588043	0.361425776723745	0.474039139140427	0.369730596960963
YAL005C	-0.134870280652427	0.881639716383106	0.43384380919229	0.84111219362548	1.20519551282514	1.22479488858497	1.6868750865838	1.67159421734732	1.69052920748818	1.99515001378935	1.88818392913398	1.96791020341127	1.6191077534481	1.04009568650923	0.837458072721104
YAL007C	0.0239178822831889	0.161777898221014	-0.0418562939955808	0.102315385322531	0.0445138364714907	0.250805571163996	0.0358768234247835	-0.0262432319496101	-0.194000600741422	-0.330864038250781	-0.334850351964646	-0.280370731208493	-0.99624623565672	-1.64468659977873	-1.21981199644264
YAL008W	-0.258113812972748	0.0674351403262134	0.0727502252780333	0.20496296345455	0.719529625352603	0.593628550556372	0.931136444996928	0.761718112157672	1.28658275114988	1.16433579725802	1.03909910808077	1.10487328435954	1.35468227709507	1.54071025040876	1.19057902920763
YAL009W	0.00166096404744377	-0.0325548953298961	-0.0614556697554163	-0.049164535804333	0.0551440063751301	0.101650999703553	-0.0156130620459705	-0.00697604899926342	-0.0242500750926778	0.0292329672350089	-0.0687639115641684	0.0850413592291165	0.136863437509359	-0.00431850652335355	0.0355446306152949
YAL010C	-0.143507293699134	-0.169086140029767	-0.00963359147517341	-0.157127198888172	0.164767633506413	0.0262432319496101	0.124904496367765	0.0408597155671145	0.122246953891855	0.184367009266249	0.0647775978503034	0.189017708599091	0.123907917939299	0.34946683558215	0.0750755749444543
YAL011W	-0.0886954801334925	-0.17340464655312	-0.15247649955533	-0.168421754410789	-0.251802149592462	-0.203301999407107	-0.27339468220923	-0.246487064640642	-0.296648178873441	-0.148157993031976	-0.135534666271404	-0.0783975030393418	-0.0664385618977472	0.0850413592291165	0.0651097906597923
YAL012W	-0.00996578428466202	0.554097606227212	-0.02890077442552	0.148490185841465	-0.107630470274351	-0.176394381838519	0.0720858396590558	-0.113609940845148	-0.689300079689128	-0.857057448480939	-0.820516239437179	-0.793608621868591	-3.57240147324187	-4.26867760193026	-3.45447302587337
YAL013W	-0.0710892612305895	0.102979770941508	-0.0508254998517767	0.113609940845148	-0.0305617384729638	-0.173072453743632	0.400624528243416	0.128226424462652	0.343487365011353	0.429857495478425	0.189682094218068	0.388333394292333	0.619539589696493	0.853403327576563	0.8228415891036
YAL014C	-0.0391987515196708	0.0116267483321056	0.0169418332839255	0.00863701304670728	0.0186027973313692	-0.0651097906597922	0.133873702223961	-0.0548118135656415	0.0953393363232674	0.212271205263302	-0.0391987515196708	0.164767633506413	0.482343959377645	0.438162315715643	0.428860917049958
YAL015C	-0.0614556697554163	-0.0398631371386484	0.0910208297999138	0.193004022312956	0.230874002594672	0.290668708302644	0.462080197998832	0.379031995626648	0.614224504744673	0.539813315419196	0.634156073313997	0.574029174796536	0.890276729429813	0.62551906026729	0.551107870941813
YAL016W	0.0783975030393416	-0.0518220782802428	-0.09201740822838	-0.0362090162342722	0.0787296958488304	0.255788463306327	0.240839786879334	0.321562639585097	0.378367610007671	0.338504472869022	0.438162315715643	0.429525302668936	0.563066812083408	0.75706741282483	0.567053125797273
YAL017W	-0.237517858784446	0.0368734018532497	0.212603398072791	0.273726875018719	0.742118736397837	0.745108471683235	1.06434576160191	0.955718712899094	1.35601104833302	1.35534666271404	1.29090125767323	1.43474074418185	1.95495468384121	2.02637613788129	1.6456831782072
YAL018C	0.133541509414472	-0.24980899273553	0.0136199051890383	-0.0943427578948011	-0.189682094218068	-0.41258346938501	-0.452778799333148	-0.353453149296015	-0.868684196813045	-0.62020397531547	-0.359432619866813	-0.602265563603079	-0.815201154485359	-0.601268985174613	-0.28136730963696
YAL019W	0.0996578428466209	-0.170082718458233	-0.130551774129073	-0.186027973313692	-0.523868060563737	-0.510912540993676	-1.00621201994138	-0.745772857302213	-1.61246389725833	-1.38457962994905	-1.39388102861474	-1.48191212312925	-2.270870045665	-2.1147394252053	-1.50450123417449
YAL020C	0.0189349901408579	0.0950071435137785	-0.110952398369238	0.0943427578948011	-0.0508254998517767	-0.291333093921622	0.0657741762787699	-0.0926817938473575	-0.0156130620459705	0.0445138364714907	-0.0810550455152516	-0.0205959541883017	0.301631071015773	0.418230747146319	0.0989934572276433
YAL021C	-0.179051924314429	0.0106301699036396	-0.201973228169152	-0.137860015937826	-0.078065310229853	-0.0136199051890382	0.0102979770941508	0.0222569182357455	0.0923496010378687	0.185695780504204	0.00166096404744377	0.163771055077947	0.306946155967592	0.361425776723745	-0.09201740822838
YAL022C	0.18669235893267	0.0461748005189343	0.124572303558276	0.221904796738476	0.0205959541883015	-0.0793940814678079	0.284689237731847	0.133209316604983	0.205627349073528	0.222236989547964	0.214596554929724	0.232534966642115	0.0388665587101821	-0.321230446775608	-0.44679932876235
YAL023C	-0.102647578132019	0.182706045218805	-0.142842908080157	0.117264061749524	-0.256452848925304	-0.0345480521868285	0.0239178822831889	-0.116931868940035	-0.530179723944023	-0.505265263232368	-0.639471158265817	-0.519217361230895	-1.53273762298103	-2.25791452609494	-1.78919047190633
YAL024C	-0.0524864638992204	0.12357572512981	0.204630770645062	0.0521542710897317	0.261767933877124	0.238182244403424	-0.11294555522617	0.0332192809488736	-0.21027804840637	-0.24980899273553	-0.0378699802817159	-0.16044912698306	-0.542470857895106	-1.06633891845884	-0.79892370682041
YAL025C	0.202969806597618	-0.286682394588779	-0.356110691771925	-0.488323429948442	-1.59419329273645	-1.43474074418185	-2.27585293780733	-2.24196927123948	-3.57605559414625	-3.03026280815625	-2.95086872668844	-3.32823975826765	-4.01521448829036	-3.00734150430153	-2.16224299696218
YAL026C	0.116599676130547	0.0431850652335356	-0.0122911339510832	-0.0601268985174613	0.0926817938473574	0.143507293699134	-0.167757368791812	-0.116267483321058	-0.236189087546492	-0.319237289918676	-0.204298577835573	-0.214928747739212	-0.459422655522922	-0.802910020534275	-1.03278744470048
YAL027W	-0.0943427578948011	-0.230541809785183	-0.0574693560415513	-0.0963359147517335	0.182041659599827	0.0680995259451909	0.030229545663475	0.147825800222488	0.21293559088228	0.165764211934879	0.216921904596145	0.0950071435137785	0.334185966345669	0.435504773239733	0.0348802449963173
YAL028W	-0.618210818458538	-0.19200744388449	-0.160116934173571	0.0913530226094025	0.681327452261398	0.502607720756458	1.02780455255815	0.837790265530593	1.47892238784385	0.946749507042898	1.42975785203952	1.27562038843675	1.86127631156539	1.8845298082296	0.939773458043635
YAL029C	-0.0518220782802428	-0.0162774476649481	-0.0863701304670715	-0.0604590913269499	-0.169750525648744	-0.101318806894065	-0.291333093921622	-0.172408068124654	-0.425206796145582	-0.533169459229422	-0.359432619866813	-0.383018309340513	-0.450785642476215	-0.861043762194804	-0.827160095626953
YAL030W	-0.0112945555226171	0.309271505634014	0.104308542179463	0.297644757301908	0.351792185248572	0.519549554040383	0.669700703929292	0.655748605930765	0.883965066049527	0.625851253076779	0.779988716679553	0.731488566494197	0.792279850630636	0.823838167532066	0.551440063751302
YAL031C	-0.0451782220904681	0.0890276729429814	0.126897653224697	0.211606819644325	0.324220182061007	0.278377574351561	0.682656223499353	0.505929648851345	0.666046583024916	0.664053426167984	0.761053726538695	0.694947357450436	1.1148390686442	1.14041791497483	0.83579710867366
YAL032C	-0.168421754410789	-0.159784741364082	-0.176394381838519	-0.13154835255754	0.000996578428466226	-0.132877123795494	0.125901074796231	-0.0558083919941077	0.111948976797704	0.126897653224697	0.0827160095626953	0.236189087546492	0.489984393995886	0.732817337732152	0.457097305856501
YAL033W	0.0431850652335356	-0.0607912841364388	-0.113942133654637	-0.110952398369238	-0.291000901112133	-0.136863437509359	-0.432182845144846	-0.26276451230559	-0.784639416012395	-0.340165436916466	-0.468059668569629	-0.545792785989993	-0.607912841364387	-0.564727776130852	-0.173736839362609
YAL034C	0.035212437805806	0.0112945555226171	0.0880310945145153	0.0348802449963173	0.830814216531329	0.606251877316944	0.867687618384579	0.83579710867366	1.52077868183943	1.08793145107561	1.24705180682072	1.05936286945958	1.7370362008166	2.44427469221812	2.33431887227735
YAL034W-A	-0.0242500750926778	0.0793940814678081	0.17074710407721	0.0724180324685444	0.273062489399741	0.348470257153684	-0.0179384117123917	0.358768234247835	0.00166096404744377	0.18934990140858	0.532505073610444	0.512241312231631	1.28757932957834	0.352456570867549	0.782646259155463
YAL035C-A	NA	NA	NA	NA	NA	NA	NA	NA	NA	NA	NA	NA	NA	NA	NA
YAL035W	0.0744111893254769	-0.0279041959970538	-0.356775077390903	-0.274723453447185	-0.60990599822132	-0.390658743958754	-0.8228415891036	-0.609241612602342	-1.13676379407046	-1.2061920912536	-1.12812678102375	-1.10852740526391	-1.87921472327778	-2.23632199347817	-1.98817396479009
YAL036C	0.191343058265512	-0.138192208747314	-0.313922204966856	-0.259110391401214	-1.01119491208371	-0.7726804748708	-1.30186362038636	-1.15403782016387	-2.13101687287024	-2.12071889577609	-1.94033820022371	-1.9818623014098	-2.62432319496102	-2.34395246375252	-1.36464806137973
YAL037W	0.165099826315902	0.0754077677539431	0.108294855893328	0.0332192809488736	-0.254459692068372	-0.600936792365124	-0.248812414307063	-0.791615465011658	-0.566388740178295	-0.947746085471365	-0.950071435137786	-1.33940140785858	-1.41348040437457	-0.777331174203643	-0.633823880504509
YAL038W	0.424210217717116	0.564727776130852	0.593296357746883	0.164435440696924	0.949739242328297	-0.131216159748051	0.351127799629594	0.258446005782237	-0.366408668866076	-0.711224805115384	-0.405607420385747	-0.479686416901735	-2.54758665596912	-3.09404382757809	-3.35082886931288
YAL039C	-0.00298973528539863	0.131548352557539	-0.237185665974958	0.36806963291352	0.784971608821884	0.306946155967592	1.32644588828852	1.15968509792518	1.64003590044589	1.46264494017891	1.6280769593043	1.66129624025317	1.97455405960105	1.90014287027557	1.71112516167648
YAL040C	0.528186567087091	0.284357044922358	0.367737440104031	0.382021730912047	0.434508194811267	0.2182506758341	0.688967886879639	0.67036508954827	0.919177503855333	0.620536168124959	0.860379376575827	0.893598657524701	0.773344860489778	0.219911639881543	-0.242168558117289
YAL041W	-0.0308939312824524	-0.0365412090437609	0.0780653102298529	-0.0142842908080157	0.138524401556803	0.0611234769459275	-0.109623627131283	0.146164836175044	-0.106966084655373	0.0259110391401215	0.188021130170625	0.121914761082366	0.164767633506413	-0.00830482023721837	-0.21559313335819
YAL042W	0.0651097906597923	0.17871973150494	-0.217918483024611	0.101318806894065	-0.135866859080893	-0.162442283839992	0.00830482023721849	-0.175729996219542	-0.24449390778371	-0.264425476353034	-0.409593734099612	-0.327209917346405	-0.609241612602342	-0.784639416012395	-0.744111893254769
YAL043C	-0.109623627131283	0.0189349901408579	-0.122911339510832	0.00896920585619573	-0.18669235893267	-0.250473378354507	0.0714214540400782	-0.066770754707236	-0.172740260934143	-0.0883632873240039	-0.165099826315902	-0.0940105650853123	-0.0328870881393848	0.0850413592291165	-0.00896920585619584
YAL043C-A	NA	NA	NA	NA	NA	NA	NA	NA	NA	NA	NA	NA	NA	NA	NA
YAL044C	-0.291333093921622	0.403946456338303	0.605919684507455	0.939773458043635	0.849417013862699	0.727502252780332	1.34272333595347	0.9673454612312	1.03843472246179	0.993920885990299	1.07198619622015	1.04474638584208	1.10420889874056	1.38491182275854	1.52443280274381
YAL045C	0.219579447072055	0.0923496010378687	0.338836665678511	0.387004623054378	0.522207096516293	0.188353322980113	0.321894832394586	-0.0146164836175044	0.274059067828207	-0.0747433821349656	0.44945687123826	0.206623927501994	0.0644454050408149	0.570707246701649	0.940770036472101
YAL046C	-0.0946749507042897	0.138856594366292	0.240839786879334	0.400956721052905	0.267747404447921	0.231870581023138	0.499285792661571	0.273726875018719	0.348470257153684	0.293326250778554	0.298309142920885	0.341494208154421	0.576686717272446	0.60193337079359	0.9437597717575
YAL047C	0.0152808692364818	-0.0700926828021234	0.0534830423276866	0.0156130620459707	0.0209281469977904	-0.00631166338028606	-0.0946749507042897	-0.0564727776130851	-0.112281169607193	-0.0521542710897316	0.0518220782802428	-0.0983290716086659	0.128558617272141	0.278045381542072	0.223233567976431
YAL048C	-0.329203074203338	-0.145168257746578	-0.0179384117123917	-0.0624522481838824	0.339501051297488	0.214596554929724	0.168753947220278	0.287014587398268	0.398631371386483	0.520213939659361	0.418230747146319	0.564727776130852	1.25535662705793	1.50616219822193	1.30784309095715
YAL049C	-0.0800584670867855	0.22090821831001	0.0597947057079726	0.137195630318848	0.274723453447185	0.442148629429508	0.499285792661571	0.42321363928865	0.74112215796937	0.613227926316207	0.64412185759866	0.690961043736571	0.807560719867118	0.746769435730679	0.514898854707541
YAL051W	-0.00132877123795494	-0.0186027973313693	0.0481679573758668	0.0677673331357023	0.146829221794022	0.241504172498311	0.27339468220923	0.360761391104768	0.340497629725955	0.431518459525868	0.480350802520713	0.52054613246885	0.716539890067204	0.689964465308105	0.654087641883321
YAL053W	0.00132877123795483	-0.00963359147517341	-0.107630470274351	0.0916852154188913	-0.00764043461824093	-0.0365412090437609	-0.0458426077094457	-0.0940105650853123	-0.126565460415208	-0.11560309770208	-0.132544930986006	-0.0195993757598354	-0.0494967286138217	0.0382021730912047	0.143507293699134
YAL054C	-0.367737440104031	-0.319569482728164	-0.0896920585619587	0.0219247254262565	0.759060569681762	0.651430099407412	1.51479921126864	1.31614791119437	3.43786338539893	3.11829390267077	3.12992065100287	3.18041395804516	5.13968714840973	5.0519882467047	4.14011898465812
YAL055W	-0.0558083919941077	0.0498289214233105	0.165764211934879	0.265754247590989	0.651762292216901	0.681327452261398	0.848752628243721	1.03710595122383	1.2563532054864	2.02238982416743	1.96791020341127	1.90678672646535	2.62997047272232	2.59376145648805	2.93492347183298
YAL056W	-0.0102979770941507	-0.291333093921622	0.0199315685693243	-0.197322528836309	0.204298577835573	0.208949277168415	0.0126233267605719	0.353785342105504	0.330864038250781	0.336179123202601	0.738464615493461	0.635817037361441	1.15935290511569	0.999900356561096	0.870012968051
YAL058C-A	NA	NA	NA	NA	NA	NA	NA	NA	NA	NA	NA	NA	NA	NA	NA
YAL058W	0.0372055946627383	-0.050493307042288	0.0727502252780333	-0.0109623627131283	-0.0212603398072791	0.0195993757598356	-0.140185365604247	-0.12623326760572	-0.134205895033449	0.0176062189029029	-0.0209281469977904	-0.148822378650954	0.0913530226094025	0.172075875315165	0.109623627131283
YAL059W	0.291997479540599	-0.427199953002515	-0.524864638992203	-0.623858096219847	-1.57658707383354	-1.36996314633155	-2.12237985982354	-1.828389223426	-2.74158725671054	-2.00345483402657	-2.28150021556864	-2.34096272846712	-2.4565658261692	-1.65199484158749	-1.21914761082366
YAL060W	-0.755406448777386	0.0222569182357455	0.285021430541336	0.821512817865645	1.22878120229884	1.3742816528549	1.86426604685079	1.73570742957865	2.14065046434542	2.08450987954182	2.14829089896366	2.14031827153593	2.48181247969035	2.52632631616184	1.93336215122444
YAL061W	-0.443145207857974	0.398631371386483	0.767365389918981	1.2061920912536	2.08683522920824	2.06025980444914	3.26711628132172	2.71866595285582	3.70361763298992	3.037571049965	3.28007180089178	3.51758965967623	3.68833676375344	3.55180551905357	2.66485071771864
YAL062W	-0.945088542995455	-0.460419233951389	-0.554097606227212	-0.279374152780027	0.0860379376575825	-0.215925326167679	0.642460893551216	0.524200253373226	0.882636294811572	0.864033497480203	0.875660245812309	1.07597250993402	2.36089429703645	3.65910379651843	4.58127103565916
YAL063C	-0.100654421275087	-0.19200744388449	-0.0647775978503036	0.0674351403262134	0.0272398103780765	0.0156130620459707	0.25246653521144	0.2418363653078	0.47835764566378	0.40228549229086	0.528186567087091	0.543799629133061	1.07962663083839	1.1855961370653	0.965684497183756
YAL064C-A	0.129223002891118	-0.119921604225434	0.111616783988215	0.0813872383247404	0.156795006078684	0.0993256500371321	0.400624528243416	0.344151750630331	0.343155172201865	0.277048803113606	0.607912841364387	0.566056547368807	0.783642837583929	0.981297559229727	1.08427733017124
YAL064W	0.133873702223961	-0.142842908080157	0.0202637613788129	-0.0192671829503467	0.179384117123918	-0.134538087842938	0.109955819940772	0.0116267483321056	0.0568049704225738	0.0262432319496101	0.0451782220904682	0.0149486764269932	0.380028574055114	0.801249056486832	0.63614923017093
YAL064W-B	-0.237850051593935	-0.378367610007671	-0.0418562939955808	0.00365412090437618	0.00730824180875224	0.00365412090437618	0.26807959725741	0.258113812972748	0.34182640096391	0.346144907487263	0.575025753225002	0.505597456041857	0.974985895849441	1.12048634640551	1.06633891845884
YAL065C	0.147825800222488	-0.188685515789602	0.119589411415945	-0.0475035717568893	0.0989934572276433	0.0272398103780765	0.1445038721276	0.00431850652335354	0.125568881986742	0.163106669458969	0.537155772943287	0.44945687123826	0.634156073313997	0.922167239140732	1.02680797412968
YAL066W	0.458426077094456	0.161445705411526	0.598943635508191	0.290004322683667	0.635484844551953	0.566388740178295	0.231538388213649	0.115270904892591	0.203634192216595	-0.140185365604247	0.258446005782237	-0.0518220782802428	0.0458426077094457	0.297644757301908	0.881307523573617
YAL067C	-0.0950071435137786	-0.230541809785183	-0.238846630022401	-0.1445038721276	0.525861217420669	0.117264061749524	0.0916852154188913	0.179051924314429	-0.183702623647271	-0.211274626834836	0.171411489696188	-0.135866859080893	0.215260940548701	0.524200253373226	0.639803351075306
YAL068C	-0.205627349073528	-0.245158293402687	-0.231538388213649	-0.259110391401214	-0.268743982876388	-0.439158894144109	-0.247815835878597	-0.17606218902903	-0.277380995923095	0.0554761991846189	-0.0943427578948011	0.0142842908080158	-0.0744111893254769	0.00564727776130859	-0.0581337416605288
YAL069W	-0.0561405848035964	-0.245158293402687	-0.0521542710897316	0.108627048702817	-0.105305120607929	-0.270404946923831	0.163106669458969	0.0475035717568894	0.0903564441809363	0.0724180324685444	0.165764211934879	0.17606218902903	0.0740789965159881	0.084376973610139	0.0411919083766032
YAR002C-A	0.06045909132695	0.273062489399741	0.0186027973313692	0.273062489399741	0.00930139866568455	0.00398631371386472	0.148157993031976	-0.00332192809488743	-0.231870581023138	-0.345812714677775	-0.301631071015772	-0.389662165530288	-1.01617780422604	-1.29455537857761	-0.916519961379423
YAR002W	0.0840447808006503	0.0797262742772967	-0.0262432319496101	-0.0398631371386484	-0.0674351403262135	-0.1209181826539	-0.250141185545018	-0.156130620459706	-0.514566661898052	-0.454107570571102	-0.390990936768243	-0.389662165530288	-0.795601778725523	-0.92781451690204	-0.908547333951694
YAR003W	0.104308542179463	0.00830482023721849	0.0142842908080158	-0.200644456931197	0.0664385618977474	0.0774009246108754	-0.482011766568156	-0.0332192809488736	-0.617546432839561	-0.333189387917203	-0.117928447368501	-0.191675251075001	-0.518552975611917	-0.923828203188176	-0.874331474574354
YAR007C	0.137195630318848	0.288011165826734	0.0322227025204073	0.142178522461179	0.0860379376575825	0.195329371979377	0.0863701304670713	0.115935290511569	0.0441816436620018	-0.0820516239437179	-0.00498289214233102	0.0544796207561526	-0.652094485026389	-1.19888384944485	-0.842773157672924
YAR008W	0.225226724833363	0.121582568272878	-0.0338836665678511	-0.0405275227576258	-0.318240711490209	-0.260439162639169	-0.777663367013131	-0.339833244106977	-1.26166829043822	-0.628840988362178	-0.570707246701649	-0.673022632024179	-0.755406448777386	-0.888283572572881	-0.316247554633277
YAR014C	-0.0338836665678511	-0.0222569182357453	0.158123777316638	0.0514898854707541	-0.0970003003707109	-0.225226724833363	-0.191675251075001	-0.211606819644325	-0.348802449963173	-0.225558917642852	-0.273062489399741	-0.277713188732584	0.0398631371386484	0.156130620459706	0.146497028984533
YAR015W	-0.2182506758341	-0.14716141460351	-0.0259110391401214	0.0700926828021234	-0.312261240919412	-0.181709466790339	-0.341162015344932	-0.389994358339776	-0.36541209043761	-0.470052825426562	-0.436833544477688	-0.310932469681457	0.0707570684211009	0.421552675241206	0.259442584210703
YAR018C	0.21027804840637	-0.017606218902903	0.265089861972012	0.037869980281716	0.0770687318013869	0.0521542710897317	0.0169418332839255	0.0282363888065427	0.0621200553743936	-0.0916852154188911	0.149486764269931	-0.0272398103780765	-0.229877424166206	-0.356775077390903	-0.518552975611917
YAR019C	-0.0142842908080157	0.0448460292809795	0.158123777316638	0.311596855300435	0.358768234247835	0.34946683558215	0.334850351964646	0.364747704818632	0.555426377465167	0.683652801927819	0.580340838176822	0.606251877316944	1.08959241512305	1.1560309770208	0.839119036768548
YAR020C	-0.0956715291327561	-0.051489885470754	0.076736538991898	0.0172740260934142	0.411254698147055	0.214928747739212	0.442813015048485	0.23652128035598	0.761053726538695	0.313922204966856	0.6281766027432	0.604923106078989	0.983290716086659	0.932797409044371	0.515895433136007
YAR023C	-0.209281469977904	-0.235524701927514	0.0920174082283799	0.0870345160860489	0.487326851519976	0.27870976716105	0.543799629133061	0.41524101186092	0.742783122016814	0.856060870052473	0.700926828021234	0.779656523870064	1.25369566301049	1.51479921126864	1.25668539829589
YAR027W	0.0880310945145153	0.129887388510096	0.225226724833363	0.259774777020192	0.797594935582456	0.735474880208062	0.852074556338608	0.805899755819674	1.26631898977106	1.13310967316608	1.18592832987479	1.23974356501196	2.00279044840759	1.73836497205456	1.43773047946725
YAR028W	-0.0797262742772966	-0.137195630318848	-0.128226424462652	-0.191010865456023	-0.0461748005189343	-0.0903564441809362	-0.458426077094456	-0.290668708302644	-0.300634492587306	-0.351792185248572	-0.251469956782973	-0.19964787850273	-0.0624522481838824	-0.0886954801334925	-0.00664385618977469
YAR029W	-0.103644156560486	-0.0734146108970107	0.123243532320321	0.0601268985174613	0.00431850652335354	-0.0481679573758668	-0.355778498962436	-0.261103548258147	-0.387669008673355	-0.0641132122313261	-0.131216159748051	-0.0209281469977904	0.393648479244152	0.264093283543545	0.489984393995886
YAR030C	0.0896920585619589	-0.353120956486527	-0.157459391697661	-0.122911339510832	-0.115270904892591	0.11560309770208	-0.14184632965169	0.0558083919941076	0.112281169607193	0.185031394885226	0.413247855003988	0.384014887768979	0.625851253076779	0.815201154485359	0.976646859896884
YAR031W	-0.327542110155894	-0.321562639585097	-0.335846930393112	-0.291997479540599	-0.321894832394585	-0.288675551445712	-0.594957321794327	-0.506926227279812	-0.565724354559318	-0.258113812972748	-0.345812714677775	-0.362090162342722	-0.157459391697661	0.133541509414472	0.197986914455287
YAR033W	0.0199315685693243	0.0102979770941508	0.0295651600444975	-0.0853735520386053	0.0279041959970539	-0.0617878625649049	-0.103976349369975	0.0186027973313692	0.0893598657524701	0.0783975030393416	0.293990636397532	0.17606218902903	0.397634792958017	0.434176002001778	0.245822679021665
YAR035W	0.117264061749524	0.405607420385747	0.426203374574048	0.752748906301476	0.771351703632845	0.434508194811267	1.03743814403332	0.80689633424814	1.74833075633922	1.40318242728042	1.47692923098692	1.58489189407076	2.28183240837813	2.79407372060976	4.29159890578498
YAR042W	-0.132544930986006	-0.163438862268458	0.104308542179463	0.35478192053397	0.342490786582887	0.193668407931933	0.721854975019024	0.626183445886268	0.570042861082671	0.786300380059839	0.744776278873747	0.732152952113175	0.950403627947274	0.955386520089605	0.558416112750566
YAR044W	0.0501611142327991	0.122246953891855	0.176394381838519	0.296648178873441	0.392651900815686	0.42055609681274	0.652758870645367	0.621864939362914	0.647775978503036	0.761385919348183	0.775005824537222	0.686642537213218	0.880975330764128	0.854067713195541	0.699598056783279
YAR047C	0.270404946923831	-0.350463414010617	0.0212603398072791	-0.161445705411526	0.23386373788007	0.165099826315902	-0.0760721533729206	0.118925025796968	0.0435172580430243	-0.0916852154188911	0.254127499258883	0.420223904003251	0.578679874129379	0.912533647665558	1.38258647309212
YAR050W	-0.177058767457496	-0.17871973150494	-0.0574693560415513	-0.00132877123795494	-0.0840447808006503	-0.0524864638992204	0.253130920830417	0.1445038721276	0.279706345589516	0.375710067531761	0.439823279763087	0.570707246701649	0.950403627947274	1.19423315011201	1.39919611356656
YAR053W	-0.0186027973313693	-0.0926817938473575	0.0847091664196278	0.110620205559749	0.171743682505677	-0.02890077442552	0.0448460292809795	0.15779158450715	-0.198651300074264	0.0564727776130853	0.233531545070582	0.166096404744368	0.446467135952862	0.436833544477688	1.00023254937058
YAR060C	0.196325950407843	-0.0252466535211439	0.112613362416681	0.0614556697554161	0.336843508821578	0.200976649740685	0.052818656708709	0.138524401556803	0.293326250778554	0.461748005189343	0.374713489103294	0.490980972424352	0.835464915864172	0.718533046924136	0.913862418903513
YAR061W	0.0481679573758668	-0.218915061453077	0.0800584670867856	0.0438494508525132	0.165099826315902	-0.0485001501853555	0.178055345885963	0.183370430837782	0.349799028391639	0.254459692068372	0.476696681616337	0.398963564195972	0.830149830912352	0.666378775834405	1.03544498717639
YAR062W	-0.260771355448658	-0.383350502150002	-0.138192208747314	-0.0239178822831891	-0.129555195700607	-0.122911339510832	0.176394381838519	0.147493607412999	0.276716610304117	0.258113812972748	0.364083319199655	0.351792185248572	0.877653402669241	0.915191190141468	0.870345160860489
YAR064W	0.0156130620459707	-0.336179123202601	0.0232534966642114	0.0780653102298529	0.0385343659006935	0.0418562939955809	-0.0518220782802428	0.0813872383247404	0.0219247254262565	0.0342158593773398	0.201308842550174	0.0886954801334927	0.494967286138217	0.542470857895106	0.684649380356285
YAR066W	-0.461083619570366	-0.492641936471796	-0.402617685100348	-0.0747433821349656	-0.434176002001778	-0.435504773239733	-0.293326250778554	-0.13154835255754	-0.498621407042593	-0.108959241512305	-0.149486764269931	-0.193336215122444	0.220243832691032	0.548450328465903	0.803242213343764
YAR068W	-0.387004623054378	-0.0548118135656415	-0.0225891110452341	0.470717211045539	0.65441983469281	0.406936191623702	1.30551774129073	1.09856162097925	1.48689501527158	1.17795570244706	1.25668539829589	1.28525397991192	1.2151612971098	1.44404214284754	1.29256222172067
YAR069C	0.342822979392376	0.141181944032713	0.0538152351371751	-0.371059368198918	-0.321562639585097	-0.526525603039647	-0.526193410230158	-0.471713789474005	-0.750091363825567	-0.738132422683972	-0.63349168769502	-0.77533801734671	-0.898581549667032	-0.60990599822132	-0.48101518813969
YAR070C	0.22356576078592	0.277713188732583	-0.0578015488510402	-0.367737440104031	-0.926153552854597	-1.01650999703553	-1.22080857487111	-1.12845897383324	-1.97355748117258	-1.50450123417449	-1.54203902164671	-1.58887820778463	-1.70149157020131	-1.38424743713956	-1.16832211097189
YAR071W	0.662060269311051	0.826163517198487	0.106633891845884	-0.323555796442029	-0.851410170719631	-1.1855961370653	-1.17596254559013	-1.53406639421898	-2.00578018369299	-2.27651732342631	-2.43696645040937	-2.36089429703645	-3.09437602038758	-2.93990636397532	-2.19346912105413
YAR073W	0.0431850652335356	-0.185031394885226	-0.0880310945145151	-0.343487365011353	-0.0508254998517767	-0.205295156264039	-0.443477400667463	-0.329535267012826	-0.451117835285704	-0.292661865159577	-0.293326250778554	-0.357771655819369	-0.202969806597618	-0.197654721645798	-0.090688636990425
YAR075W	-0.0219247254262566	-0.295319407635487	-0.153473077983796	-0.329867459822315	-0.179051924314429	-0.315250976204811	-0.490316586805375	-0.421884868050695	-0.683984994737308	-0.479686416901735	-0.460751426760877	-0.544796207561527	-0.422881446479161	-0.11560309770208	-0.24715145025962
YBL001C	-0.0362090162342722	0.269076175685876	0.129887388510096	0.100986614084576	0.332857195107714	0.648440364122013	0.830149830912352	0.521210518087827	0.761385919348183	0.645450628836615	0.624522481838824	0.620536168124959	0.751087942254033	1.00421886308445	0.836129301483149
YBL002W	0.0292329672350089	0.549779099703858	0.195329371979377	0.337840087250045	0.206623927501994	0.198651300074264	0.0521542710897317	-0.307278348777081	-0.411254698147056	-0.681327452261398	-0.87798559547873	-0.790618886583192	-2.01275623269225	-2.65986782557631	-1.7370362008166
YBL003C	0.0106301699036396	0.420223904003251	-0.0531508495181979	0.116599676130547	0.147825800222488	0.0169418332839255	-0.0654419834692811	-0.213599976501257	-0.454439763380591	-0.784971608821884	-1.07796566679095	-0.702587792068677	-1.77723153076474	-1.99282466412293	-1.56662128954888
YBL004W	0.237850051593935	-0.443145207857974	-0.377703224388693	-0.464073354855764	-1.15802413387773	-0.888947958191858	-1.6486729134926	-1.31814106805131	-2.53894964292241	-1.94963959888939	-2.07288313120971	-2.10111952001626	-2.61103548258147	-2.19811982038697	-1.39155567894832
YBL005W	0.0704248756116121	-0.135534666271404	0.0481679573758668	-0.196990336026821	-0.0843769736101391	0.0149486764269932	-0.266418633209966	-0.0833803951816728	-0.171079296886699	-0.119921604225434	0.0275720031875652	-0.105637313417418	0.141514136842202	0.4099259269091	0.273062489399741
YBL006C	0.0538152351371751	0.0893598657524701	-0.115270904892591	0.0960037219422448	-0.19964787850273	-0.136531244699871	0.0744111893254769	-0.208949277168415	-0.149486764269931	-0.14184632965169	-0.259110391401214	-0.157459391697661	-0.054147427946664	0.140185365604247	0.0508254998517765
YBL007C	0.164767633506413	0.26276451230559	-0.0232534966642116	0.19200744388449	0.0996578428466209	0.197322528836309	0.5072584200893	0.288343358636223	0.412583469385011	0.477028874425825	0.145500450556067	0.360429198295279	0.0142842908080158	-0.00431850652335355	-0.238182244403424
YBL008W	-0.0724180324685445	-0.085705744848094	0.02890077442552	-0.253130920830417	0.0109623627131282	0.06045909132695	-0.580673030986311	-0.189682094218068	-0.631830723647576	-0.477693260044803	-0.246819257450131	-0.306946155967592	-0.507922805708278	-0.451450028095193	-0.390658743958754
YBL009W	0.0737468037064995	0.148490185841465	0.0587981272795065	-0.00132877123795494	-0.307278348777081	-0.195329371979377	-0.715543311638738	-0.530179723944023	-1.14573299992665	-0.979636595182283	-0.93047205937795	-1.01484903298809	-1.6662791323955	-1.81643028228441	-1.21881541801417
YBL010C	0.0863701304670713	0.102979770941508	0.0212603398072791	0.00166096404744377	-0.0338836665678511	-0.0637810194218373	-0.305285191920149	0.0298973528539863	-0.354117534914993	-0.400624528243416	-0.0521542710897316	-0.290336515493155	-0.318240711490209	-0.716872082876693	-0.396638214529551
YBL011W	0.0797262742772967	-0.0524864638992204	-0.392319708006198	-0.0750755749444543	0.0544796207561526	-0.0023253496664212	0.121250375463389	0.101983192513042	0.238846630022402	0.108627048702817	0.191675251075001	0.134538087842938	0.180712888361873	0.0551440063751301	0.0999900356561095
YBL012C	-0.0594625128984838	-0.161445705411526	0.0272398103780765	-0.103644156560486	-0.194664986360399	-0.197986914455287	0.25246653521144	0.0697604899926346	-0.0195993757598354	0.132544930986006	0.297976950111396	0.0973324931801998	0.392984093625175	0.122246953891855	0.0179384117123917
YBL013W	0.0720858396590558	-0.331528423869759	0.141181944032713	0.229213038547228	0.392651900815686	0.275720031875651	0.531508495181978	0.460751426760877	0.685645958784752	0.570707246701649	0.658406148406675	0.698601478354812	1.11450687583471	0.916852154188912	0.762050304967161
YBL014C	0.125901074796231	-0.184699202075737	-0.0986612644181547	-0.382353923721535	-0.613892311935185	-0.467395282950652	-1.11251371897778	-0.557087341512611	-1.08294855893328	-0.836793687102127	-0.686974730022706	-0.852074556338609	-0.507590612898789	-0.483008344996622	-0.3863402374354
YBL015W	0.0910208297999138	0.241171979688823	0.238182244403424	0.682988416308842	1.23907917939299	1.15536659140182	1.84267351423402	1.62874134492327	2.06823243187687	2.15991764729576	1.90080725589455	2.16622931067605	3.62189820185569	3.83450159992848	5.01511484485145
YBL016W	0.204298577835573	-0.0388665587101821	0.134538087842938	0.141514136842202	-0.219247254262566	-0.357107270200391	-0.343819557820842	-0.456765113047012	-0.649436942550479	-0.379364188436137	-0.528518759896579	-0.548782521275392	-0.049164535804333	0.143839486508623	0.0760721533729206
YBL017C	0.0996578428466209	0.0996578428466209	0.0558083919941076	0.00531508495181976	0.104640734988952	0.225891110452341	0.166096404744368	0.134538087842938	0.294987214825998	0.285021430541336	0.25246653521144	0.272398103780764	0.446467135952862	0.443477400667463	0.353120956486527
YBL018C	0.0823838167532065	-0.116267483321058	-0.18403481645676	-0.172075875315165	-0.616549854411094	-0.432515037954335	-1.21649006834775	-1.01484903298809	-1.59419329273645	-1.46297713298839	-1.47659703817743	-1.57891242349996	-1.42510715270668	-1.41713452527895	-0.629505373981155
YBL019W	0.00664385618977481	-0.0395309443291597	0.0382021730912047	0.145500450556067	0.0973324931801998	0.0481679573758668	0.319237289918676	0.149154571460443	0.30761054158657	0.35478192053397	0.311264662490946	0.491977550852818	0.96468791875529	0.98561606575308	0.805235370200697
YBL020W	0.149486764269931	-0.14184632965169	-0.0601268985174613	-0.239843208450868	-0.27073713973332	-0.154137463602774	-0.861043762194804	-0.591635393699439	-1.04208884336617	-0.592299779318417	-0.649104749740991	-0.606251877316944	-0.105637313417418	0.197322528836309	0.56505996894034
YBL021C	-0.147825800222488	-0.146497028984533	-0.12623326760572	0.0146164836175045	-0.0568049704225739	-0.125901074796231	0.0734146108970108	-0.121250375463389	-0.258446005782237	-0.302627649444239	-0.254791884877861	-0.240839786879334	0.0152808692364818	0.219579447072055	0.75706741282483
YBL022C	-0.135534666271404	0.111616783988215	-0.128226424462652	-0.0159452548554593	0.124904496367765	0.158123777316638	0.294987214825998	0.28402485211287	0.4600870411419	0.398963564195972	0.478025452854291	0.501278949518503	0.434176002001778	-0.0687639115641684	-0.51788858999294
YBL023C	0.172075875315165	0.02890077442552	0.0548118135656416	-0.047835764566378	-0.046506993328423	-0.199315685693242	-0.161445705411526	-0.176726574648008	-0.264093283543545	-0.351459992439083	-0.389994358339776	-0.423878024907627	-1.10254793469312	-1.6456831782072	-1.4364017082293
YBL024W	0.253463113639906	-0.0876989017050263	-0.354117534914993	-0.246154871831154	-0.679334295404466	-0.628508795552689	-0.987941415419501	-0.965684497183756	-1.50682658384091	-1.52941569488614	-1.51911771779199	-1.52011429622046	-2.3004352057095	-2.52831947301877	-2.22735278762198
YBL025W	-0.113609940845148	-0.0262432319496101	0.046506993328423	-0.0720858396590557	0.0524864638992203	0.00597947057079715	-0.160116934173571	-0.154137463602774	-0.172075875315165	-0.205959541883017	-0.127562038843675	-0.0687639115641684	0.192339636693978	-0.0136199051890382	-0.159784741364082
YBL026W	0.00963359147517327	0.0797262742772967	-0.0156130620459705	-0.0149486764269931	0.0368734018532497	0.311264662490946	-0.29432282920702	-0.219247254262566	-0.14981895707942	-0.361425776723745	-0.369066211341986	-0.361093583914256	-0.313257819347878	-0.296648178873441	-0.343487365011353
YBL027W	0.833803951816728	0.529183145515557	0.631830723647576	-0.369398404151475	0.442148629429508	-0.483340537806111	0.233199352261093	-0.335182544774135	-1.15104808487847	-1.77058767457496	-1.62641599525685	-1.68753947220278	-3.55479525433897	-3.91223471734885	-3.07577322305621
YBL028C	0.479022031282758	0.00797262742772969	-0.347473678725218	-0.286350201779291	-0.984951680134103	-1.45666546960811	-1.89848190622813	-1.96325950407843	-2.99106405663658	-2.78975521408641	-2.98674555011323	-3.10334522624377	-3.66940177361258	-3.05119095515404	-1.83868720052015
YBL029W	0.0189349901408579	-0.0607912841364388	-0.0597947057079725	-0.157459391697661	-0.2654220547815	-0.419891711193763	-0.505265263232368	-0.441816436620019	-0.399960142624438	-0.355446306152948	-0.281035116827471	-0.255124077687349	0.0697604899926346	0.528850952706068	0.808889491105073
YBL030C	0.0634488266123486	0.47835764566378	0.239843208450868	0.410590312528078	0.83845465114957	0.619539589696493	0.853735520386052	0.79659835715399	0.750091363825566	0.601268985174613	0.855396484433496	0.868019811194068	1.23708602253605	1.23775040815503	1.77988907324065
YBL031W	-0.0415241011860921	0.228880845737739	0.216257518977167	0.214264362120235	0.279706345589516	0.380028574055114	0.160449126983059	0.447131521571839	-0.0461748005189343	0.0926817938473574	0.530844109563001	0.422549253669673	0.7255090959234	0.132877123795495	0.707902877020497
YBL032W	-0.17606218902903	0.0594625128984839	-0.0880310945145151	0.0401953299481369	-0.00631166338028606	-0.0348802449963174	0.116267483321058	0.0272398103780765	-0.117596254559013	-0.289339937064689	-0.252798728020928	-0.265089861972012	-0.961698183469891	-1.28625055834039	-1.29023687205425
YBL033C	-0.128558617272141	-0.132544930986006	-0.0697604899926347	0.0744111893254769	0.232534966642115	0.158788162935616	0.697272707116857	0.45211441371417	0.819851853818201	0.771683896442334	0.788293536916771	0.774673631727733	1.04009568650923	1.00488324870343	0.928478902521018
YBL034C	0.0438494508525132	0.144836064937089	0.136531244699871	-0.146164836175044	0.353785342105504	0.235524701927514	-0.239511015641379	-0.0455104148999569	-0.156462813269195	-0.180048502742895	-0.0312261240919412	-0.108959241512305	-0.166428597553857	-0.311596855300435	-0.234195930689559
YBL035C	0.198983492883753	0.174401224981587	-0.00764043461824093	0.124572303558276	-0.247815835878597	-0.308939312824525	-0.386008044625912	-0.467063090141163	-1.01352026175013	-0.742118736397837	-0.918180925426867	-0.862704726242248	-1.57691926664303	-1.29156564329221	-0.480350802520713
YBL036C	0.143839486508623	0.0800584670867856	-0.012623326760572	-0.0697604899926347	-0.178387538695451	-0.102979770941508	-0.481347380949179	-0.261435741067636	-0.582998380652732	-0.610238191030808	-0.371391561008407	-0.461748005189343	-0.718200854114648	-0.500946756709014	-0.61522108317314
YBL037W	-0.051489885470754	-0.0445138364714906	0.0279041959970539	-0.000996578428466186	0.0807228527057629	0.120585989844411	0.121250375463389	0.0923496010378687	0.164767633506413	0.0906886369904251	0.248148028688086	0.189017708599091	0.297976950111396	-0.0475035717568893	-0.0295651600444975
YBL038W	-0.232534966642115	-0.0428528724240469	-0.0448460292809794	-0.0531508495181979	0.315250976204811	0.271733718161786	0.322559218013563	0.290004322683667	0.790951079392681	0.428196531430981	0.651097906597923	0.587316887176086	0.75706741282483	0.398631371386483	0.273062489399741
YBL039C	0.462080197998832	-0.39165532238722	-0.579676452557845	-0.56771751141625	-1.79483774966764	-1.44138460037163	-2.75819689718498	-2.2442946209059	-4.59920944737155	-3.98631371386483	-3.77570347264898	-3.92153611601453	-4.055077625429	-3.98531713543637	-2.9727934521147
YBL040C	0.157127198888172	0.215925326167679	0.0122911339510833	0.168421754410789	0.114606519273614	0.329203074203337	0.142510715270668	0.0368734018532497	0.208284891549438	0.0787296958488304	0.0308939312824524	0.0807228527057629	-0.0976646859896885	-0.283692659303381	-0.42852872424047
YBL041W	0	0.0757399605634317	-0.18403481645676	-0.0232534966642116	0.0906886369904251	0.187688937361136	0.146829221794022	0.0418562939955809	0.236189087546492	0.0355446306152949	0.0903564441809363	0.054147427946664	-0.133541509414472	-0.21293559088228	-0.519549554040383
YBL042C	0.103976349369974	0.22090821831001	0.00863701304670728	0.186027973313692	-0.488655622757931	-0.426203374574049	-0.857389641290428	-0.863701304670714	-2.12703055915638	-1.89150585722886	-1.72673822372245	-2.05029402016448	-2.19047938576873	-1.66594693958601	-0.483340537806111
YBL043W	-0.464405547665253	-0.190346479837046	0.18403481645676	0.314918783395322	1.12347608169091	0.444473979095929	2.13699634344104	0.921835046331243	3.28571907865309	1.47925458065334	1.81111519733259	2.30741125470876	3.31628081712605	3.08108830800803	4.29624960511783
YBL044W	-0.140849751223224	-0.273062489399741	-0.114274326464125	-0.00465069933284226	0.332525002298225	0.476364488806848	0.185031394885226	0.57037505389216	0.00465069933284239	0.655084220311788	0.830482023721841	0.561738040845453	1.34438430000092	1.32245957457466	1.5779158450715
YBL045C	0.143839486508623	0.171079296886699	0.0903564441809363	0.330199652631804	0.795269585916035	0.880310945145151	0.85174236352912	0.871009546479466	1.12414046730988	0.985948258562569	1.00654421275087	0.944424157376477	1.79882406338151	2.19546227791106	2.24296584966795
YBL046W	0.00498289214233115	0.0232534966642114	0.0418562939955809	0.107962663083839	0.0757399605634317	0.0245822679021663	0.0209281469977904	0.169750525648744	-0.205627349073528	0.162442283839992	0.153473077983796	0.136531244699871	0.274059067828207	0.518220782802429	0.963691340326824
YBL047C	0.0488323429948444	0.195329371979377	-0.00697604899926342	0.137860015937825	0.227552074499784	0.298641335730374	0.579012066938867	0.435172580430244	0.690628850927083	0.662724654930029	0.622197132172403	0.750755749444544	0.712553576353339	0.740125579540904	0.507590612898789
YBL048W	0.106301699036396	-0.0239178822831891	0.093346179466335	0.0694282971831459	0.488655622757931	0.270072754114343	0.923828203188175	0.64677940007457	1.48789159370005	0.778992138251086	1.27030530348493	1.47327511008255	2.610038904153	3.00069764811175	2.77048803113606
YBL049W	0.0455104148999568	-0.0455104148999569	0.309603698443502	0.249144607116552	0.778327752632109	0.230541809785183	1.31249379029	0.373052525055851	2.0380028862134	0.788957922535748	0.863369111861226	0.926153552854597	1.80712888361873	2.97777634425703	3.26645189570274
YBL050W	-0.054147427946664	0.036541209043761	-0.0358768234247836	0.0485001501853555	0.280702924017982	0.295983793254464	0.539813315419196	0.377703224388693	0.717204275686182	0.591635393699439	0.619207396887004	0.611899155078252	0.747766014159145	0.711224805115384	0.493306322090773
YBL051C	-0.193004022312956	0.0129555195700608	-0.0521542710897316	0.0684317187546798	0.0664385618977474	0.211606819644325	0.133541509414472	0.0415241011860921	-0.0305617384729638	-0.0734146108970107	-0.113277748035659	-0.0451782220904681	-0.276716610304117	-0.142178522461179	-0.331860616679247
YBL052C	0.0780653102298529	-0.0162774476649481	0.0192671829503467	-0.0860379376575827	-0.237850051593935	-0.277048803113606	-0.458093884284967	-0.393648479244152	-0.600272406746146	-0.566388740178295	-0.523535867754248	-0.642128700741727	-0.772348282061312	-0.924492588807153	-0.891273307858279
YBL053W	0.421220482431718	-0.0425206796145582	0.0903564441809363	-0.0391987515196708	-0.0803906598962741	-0.136199051890382	-0.0963359147517335	-0.240839786879334	-0.346144907487263	-0.477693260044803	0.145832643365555	-0.36541209043761	-0.341162015344932	0.0508254998517765	-0.0142842908080157
YBL054W	0.273726875018719	-0.446467135952861	-0.407268384433191	-0.711889190734362	-1.70547788391517	-1.44337775722856	-2.77380995923095	-1.63538520111305	-2.90967681831184	-1.99348904974191	-1.9051257624179	-2.13599976501257	-1.72075875315165	-1.09523969288436	-0.595621707413304
YBL055C	0.183038238028294	-0.184367009266249	-0.150483342698398	-0.195661564788866	-0.497957021423616	-0.489320008376908	-0.683652801927819	-0.464405547665253	-0.884961644477994	-0.608909419792854	-0.613227926316207	-0.67036508954827	-0.410590312528078	-0.51257350504112	-0.485333694663044
YBL056W	-0.0850413592291165	-0.0129555195700607	-0.00564727776130844	0.0568049704225738	0.126565460415209	0.118592832987479	0.326213338917939	0.270404946923831	0.305949577539126	0.287678973017246	0.277713188732583	0.291000901112133	0.206623927501994	-0.0621200553743937	-0.470052825426562
YBL057C	0.156462813269195	0.134538087842938	-0.0983290716086659	0.062784440993371	-0.279041959970538	-0.20762050593046	-0.114274326464125	-0.203301999407107	-0.350795606820105	-0.174401224981587	-0.208284891549438	-0.206623927501994	-0.38368269495949	-0.393648479244152	-0.27870976716105
YBL058W	0.0262432319496101	0.169086140029767	-0.187688937361136	0.0853735520386053	0.00664385618977481	0.117596254559013	0.390990936768243	0.293990636397532	0.389994358339776	0.336843508821578	0.3627545479617	0.315915361823788	0.228548652928251	0.250141185545019	-0.0395309443291597
YBL059W	-0.018934990140858	0.0169418332839255	0.111284591178727	0.230874002594672	0.297976950111396	0.311596855300435	0.572700403558581	0.4099259269091	0.633823880504509	0.468724054188607	0.645782821646103	0.618875204077516	1.19257218606456	1.07763347398146	1.43407635856287
YBL060W	0.0983290716086659	-0.0946749507042897	0.0700926828021234	-0.0112945555226171	0.000996578428466226	0.122579146701344	-0.137527823128337	0.0574693560415513	0.0202637613788129	0.0345480521868286	0.188685515789602	0.19200744388449	0.579012066938867	0.65973491964463	0.710228226686918
YBL061C	0.121582568272878	0.0395309443291597	-0.0597947057079725	-0.0578015488510402	-0.417566361527341	-0.17074710407721	-0.616882047220583	-0.47835764566378	-0.819519661008712	-0.776002402965688	-0.635152651742464	-0.750755749444544	-0.829153252483886	-0.910540490808626	-0.701591213640211
YBL062W	0.0820516239437177	0.0229213038547229	0.0209281469977904	0.0684317187546798	-0.240839786879334	-0.389329972720799	-0.622529324981892	-0.58366276627171	-0.87532805300282	-0.404943034766769	-0.563066812083408	-0.763046883395627	-0.71753646849567	-0.410590312528078	-0.400956721052905
YBL063W	-0.0787296958488305	0.0916852154188913	0.168421754410789	0.134538087842938	0.158455970126127	-0.000664385618977518	0.195993757598354	0.0737468037064995	-0.0182706045218804	0.0149486764269932	0.0461748005189343	-0.00431850652335355	-0.420223904003251	-0.879978752335662	-0.551772256560791
YBL064C	-0.0700926828021234	0.605919684507455	0.450121256857238	0.831478602150307	1.55233699874086	1.57625488102405	2.2383151503351	2.03733850059442	2.62864170148437	2.47018573135824	2.55522709058736	2.5628675252056	2.78277916508714	2.97312564492419	3.14154739933498
YBL065W	-0.0684317187546797	0.100322228465598	0.2890077442552	0.402617685100348	0.722519360638001	0.53881673699073	1.21316814025286	1.20685647687258	1.19556192134996	0.703916563306632	1.37095972476001	1.71212174010495	1.59286452149849	1.48888817212852	1.91044084736972
YBL066C	0.0923496010378687	-0.200644456931197	0.0777331174203642	0.0222569182357455	0.374049103484317	0.218915061453077	0.180712888361873	0.1445038721276	0.200976649740685	0.314586590585833	0.234860316308537	0.398299178576995	1.58123777316638	1.82672825937856	2.29877424166205
YBL067C	0.0966681075612222	-0.265089861972012	-0.186027973313692	-0.256452848925304	-0.303292035063216	-0.186360166123181	-0.353120956486527	-0.44148424381053	-0.252466535211439	-0.252466535211439	-0.265089861972012	-0.138524401556803	0.723515939066468	0.796266164344501	0.253463113639906
YBL068W	0.227219881690296	-0.205959541883017	-0.254459692068372	-0.251137763973485	-0.848088242624744	-0.664053426167984	-1.19290437887405	-1.0676676896968	-1.75530680533848	-1.36630902542717	-1.38590840118701	-1.35235692742865	-1.14540080711716	-1.13078432349966	-0.504933070422879
YBL069W	0.211606819644325	0.0498289214233105	0.15247649955533	0.0272398103780765	-0.0644454050408148	-0.0518220782802428	-0.275055646256674	-0.279706345589516	-0.664385618977472	-0.487659044329465	-0.503272106375435	-0.515895433136007	-1.04640734988952	-1.25402785581998	-1.13908914373688
YBL070C	0.223233567976431	-0.146164836175044	0.0508254998517765	-0.11294555522617	-0.497292635804638	-0.543467436323573	-0.715875504448227	-0.600272406746146	-1.30518554848124	-0.492309743662307	-0.610238191030808	-0.829485445293374	-1.00754079117934	-0.265754247590989	-0.0441816436620019
YBL071C	0.219579447072055	-0.0986612644181547	0.00431850652335354	0.0136199051890383	-0.329867459822315	-0.476696681616336	-0.287014587398268	-0.351459992439083	-0.942763193329034	-0.727834445589821	-0.33119623106027	-0.585988115938131	-0.901903477761919	-0.398631371386484	-0.548118135656415
YBL072C	0.639138965456328	0.52320367494476	0.599940213936658	0.216257518977167	0.805567563010185	-0.256785041734793	0.310932469681457	0.344816136249308	-0.96468791875529	-1.01352026175013	-0.748098206968634	-1.11351029740624	-2.89406375626587	-3.61060364633307	-2.53164140111366
YBL073W	0.110952398369238	-0.0461748005189343	0.183370430837782	0.106966084655373	-0.0202637613788129	-0.12623326760572	-0.0999900356561096	-0.200976649740685	-0.64412185759866	-0.255124077687349	-0.452778799333148	-0.606584070126432	-1.01352026175013	0.0368734018532497	0.184367009266249
YBL074C	-0.00597947057079719	-0.633823880504509	0.224230146404897	0.00498289214233115	0.334185966345669	0.139520979985269	0.409593734099612	0.0584659344700174	-0.0152808692364819	-0.102647578132019	0.240175401260356	0.0119589411415945	0.165099826315902	0.469720632617073	0.258446005782237
YBL075C	0.154469656412262	0.114606519273614	0.251802149592462	0.0647775978503034	0.254791884877861	0.107962663083839	0.0581337416605289	0.128226424462652	0.0976646859896883	0.150151149888909	0.193668407931933	0.266086440400478	1.78453977257349	4.04843376923923	4.59522313365769
YBL076C	-0.0142842908080157	0.0813872383247404	-0.225226724833363	-0.0159452548554593	-0.444473979095929	-0.180380695552384	-0.57303259636807	-0.663056847739518	-1.23775040815503	-1.46962098917817	-1.51380263284017	-1.5128060544117	-3.00202641934971	-3.36278781045448	-2.83227589370097
YBL077W	-0.0109623627131283	-0.237517858784446	-0.0827160095626953	-0.161777898221015	-0.418895132765296	-0.395309443291596	-0.703916563306632	-0.42852872424047	-1.46663125389277	-0.574029174796536	-0.67036508954827	-0.647443785693547	-1.11948976797704	-0.583330573462221	-0.571371632320626
YBL078C	-0.149486764269931	0.148157993031976	0.230209616975694	0.28402485211287	1.16699333973393	0.99624623565672	1.40052488480451	1.23708602253605	2.13068468006075	1.72441287405603	1.64800852787362	1.89814971341864	2.47616520192904	2.99770791282636	2.98873870697016
YBL079W	0.0730824180875219	-0.102647578132019	-0.0760721533729206	-0.114938712083103	-0.110952398369238	0.122579146701344	-0.55210444937028	-0.235524701927514	-0.571039439511138	-0.476032295997359	-0.398299178576995	-0.346144907487263	-0.12889081008163	-0.224230146404897	-0.287346780207757
YBL080C	-0.199980071312219	0.0305617384729636	0.148157993031976	0.0783975030393416	0.410258119718589	0.316247554633277	0.503604299184924	0.226555496071318	0.657409569978209	0.206291734692505	0.528850952706068	0.516559818754985	0.818855275389735	0.493970707709751	-0.155466234840729
YBL081W	0.113942133654637	-0.078065310229853	-0.178387538695451	-0.213267783691769	-0.753413291920454	-0.805567563010185	-0.968342039659666	-0.905889791475784	-1.54901507064598	-1.3301000091929	-1.35800420518995	-1.2297777807273	-1.81942001756981	-2.15559914077241	-1.48822378650954
YBL082C	0.0202637613788129	-0.0328870881393848	-0.165432019125391	-0.110952398369238	-0.47304256071196	-0.485665887472532	-0.502939913565947	-0.543135243514084	-0.899910320904986	-0.634156073313997	-0.839119036768548	-0.751087942254033	-0.957711869756027	-1.17230842468575	-0.846095085767811
YBL083C	0.0587981272795065	-0.0617878625649049	-0.217918483024611	-0.085705744848094	-0.422881446479161	-0.453443184952125	-0.449789064047749	-0.460419233951389	-0.886622608525437	-0.838122458340082	-0.839451229578037	-0.735142687398573	-1.18293859458939	-1.28425740148345	-0.907882948332716
YBL084C	-0.0106301699036396	0.0774009246108754	0.237850051593935	0.0793940814678081	0.35743946300988	0.109955819940772	0.317244133061743	0.31292562653839	0.450453449666726	0.302627649444239	0.513902276279075	0.399960142624439	0.844101928910879	1.08560610140919	0.781649680726996
YBL085W	0.0903564441809363	0.222901375166942	0.179384117123918	0.185695780504204	0.190014287027557	0.289339937064689	0.114606519273614	0.163771055077947	0.00033219280948862	0.0023253496664211	0.115270904892591	0.0830482023721841	0.0119589411415945	-0.276716610304117	-0.3627545479617
YBL086C	0.529515338325045	0.271069332542809	0.372388139436873	0.226887688880807	0.903564441809363	0.4600870411419	0.694615164640948	0.80689633424814	1.03245525189099	0.686642537213218	0.995581850037742	0.918180925426867	1.04208884336617	1.2709696891039	1.31614791119437
YBL087C	0.416569783098875	0.351459992439083	0.254459692068372	-0.018934990140858	0.267083018828944	-0.388665587101822	-0.304620806301171	-0.632162916457065	-1.6456831782072	-2.10477364092063	-2.035013150928	-2.06590708221045	-4.17964992898728	-4.70916526731232	-3.56143911052874
YBL088C	0.0202637613788129	-0.0142842908080157	0.118592832987479	-0.146829221794021	0.198319107264776	0.119589411415945	-0.153140885174307	0.0448460292809795	0.0421884868050695	0.248812414307064	0.138856594366292	0.174401224981587	0.698269285545324	0.829153252483886	0.643789664789171
YBL089W	-0.108627048702817	-0.160116934173571	-0.0876989017050263	-0.172075875315165	0.199647878502731	0.0890276729429814	-0.0886954801334925	0.00963359147517327	0.225558917642852	0.158123777316638	0.235524701927514	0.166760790363346	0.479686416901735	0.380360766864603	0.131880545367028
YBL090W	-0.395641636101085	0.0514898854707541	0.00431850652335354	0.0574693560415513	0.299970106968329	0.401953299481371	0.315250976204811	0.389662165530288	0.49164535804333	0.287346780207757	0.437830122906154	0.243497329355244	0.293326250778554	-0.20496296345455	-0.326545531727428
YBL091C	0.110288012750261	0.203301999407107	-0.106633891845884	0.0282363888065427	0.0375377874722273	0.205627349073528	-0.0146164836175044	0.00564727776130859	0.0953393363232674	-0.137195630318848	-0.107630470274351	-0.0415241011860921	-0.310600276871969	-0.392319708006198	-0.579676452557845
YBL091C-A	-0.26276451230559	0.054147427946664	-0.0388665587101821	0.146164836175044	0.142842908080157	0.107630470274351	0.429193109859447	0.140517558413735	0.210610241215859	0.054147427946664	-0.133873702223961	-0.163771055077947	-0.397634792958017	-0.267083018828944	-0.435836966049222
YBL092W	0.316579747442766	0.316247554633277	0.200976649740685	0.196658143217332	0.321894832394586	-0.212271205263303	-0.0793940814678079	-0.339833244106977	-1.13377405878506	-1.7636116255757	-1.61678240378168	-1.73936155048302	-3.84679273387957	-4.81679573758668	-3.55180551905357
YBL093C	-0.237185665974958	-0.123907917939299	-0.3863402374354	-0.285021430541336	-0.688303501260661	-0.720526203781069	-0.78862572972626	-0.754077677539431	-0.856060870052473	-0.701591213640211	-0.884629451668504	-0.815533347294847	-0.589642236842507	-0.318572904299698	-0.266418633209966
YBL094C	-0.00930139866568461	-0.217918483024611	-0.0860379376575827	-0.0116267483321057	0.00631166338028599	-0.0913530226094025	-0.0475035717568893	-0.153473077983796	-0.419227325574785	-0.274391260637696	-0.362090162342722	-0.513902276279075	-0.309603698443502	-0.228216460118762	-0.0169418332839255
YBL095W	0.000996578428466226	0.0644454050408149	0.178387538695451	0.035212437805806	0.255788463306327	0.209281469977904	0.108294855893328	0.0524864638992203	0.423545832098139	0.179716309933406	0.216257518977167	0.134205895033449	0.535827001705331	0.579012066938867	0.389329972720799
YBL096C	-0.230209616975694	-0.282696080874914	0.0431850652335356	-0.0405275227576258	-0.0415241011860921	-0.049164535804333	0.0272398103780765	-0.0717536468495671	-0.18934990140858	-0.105637313417418	-0.14716141460351	-0.164435440696924	-0.0867023232765602	-0.0242500750926778	0.495631671757194
YBL097W	-0.0886954801334925	-1.79218020719173	0.157459391697661	-0.0411919083766034	0.15779158450715	-0.110288012750261	-0.229545231356717	-0.0106301699036396	-0.295651600444975	-0.524532446182715	0.00132877123795483	-0.472045982283494	-0.389329972720799	-0.186027973313692	0.152144306745841
YBL098W	0.0853735520386053	0.0581337416605289	0.189682094218068	0.197654721645798	0.515563240326519	0.445802750333884	0.305949577539126	0.351127799629594	0.285685816160313	0.2654220547815	0.315915361823788	0.346809293106241	0.430521881097402	-0.0664385618977472	-0.201308842550174
YBL099W	0.164435440696924	0.411919083766033	0.146829221794022	0.321894832394586	0.749426978206589	0.687639115641684	0.862372533432759	0.726505674351866	0.704248756116121	0.649104749740991	0.653091063454855	0.703916563306632	1.31814106805131	2.02238982416743	2.17320535967531
YBL100C	-0.136199051890382	0.133541509414472	0.0607912841364388	0.168753947220278	0.401288913862393	0.0558083919941076	0.610570383840297	0.0863701304670713	0.476696681616337	-0.169418332839256	0.320898253966119	0.439491086953598	0.443145207857974	0.100322228465598	0.634820458932975
YBL101C	-0.0727502252780333	-0.0358768234247836	0.0428528724240469	0.105305120607929	0.403946456338303	0.373716910674828	0.65707737716872	0.627844409933711	0.955718712899094	0.755738641586875	0.897584971238565	0.857389641290428	1.27163407472288	1.52642595960074	0.989934572276434
YBL102W	0.066770754707236	0.0999900356561095	-0.0631166338028599	0.0601268985174613	0.160449126983059	0.321894832394586	0.355446306152948	0.413580047813477	0.641132122313261	0.389994358339776	0.535827001705331	0.563731197702385	0.840115615197014	0.825166938770021	0.540145508228685
YBL103C	-0.0953393363232673	-0.0757399605634319	-0.169418332839256	-0.106301699036396	-0.0757399605634319	0.0292329672350089	-0.196658143217332	-0.115935290511569	-0.246819257450131	-0.0488323429948442	-0.0754077677539431	-0.046506993328423	0.230874002594672	0.468059668569629	0.705909720163564
YBL104C	-0.0365412090437609	-0.0737468037064994	-0.0375377874722272	-0.154801849221751	-0.188353322980113	-0.174401224981587	-0.298973528539863	-0.337507894440556	-0.420888289622229	-0.264425476353034	-0.293658443588043	-0.29166528673111	-0.0571371632320627	0.0647775978503034	0.14981895707942
YBL105C	-0.0943427578948011	-0.117264061749524	-0.0617878625649049	-0.20762050593046	0.12357572512981	-0.0481679573758668	-0.0604590913269499	-0.110288012750261	0.0235856894737003	0.246154871831153	0.0664385618977474	0.244826100593199	0.580008645367333	0.651762292216901	0.629837566790644
YBL106C	0.100322228465598	-0.0690961043736571	-0.0548118135656415	-0.29166528673111	-0.347141485915729	-0.290668708302644	-0.520213939659361	-0.262432319496102	-0.443145207857974	-0.270404946923831	-0.305285191920149	-0.23652128035598	-0.012623326760572	0.165764211934879	0.211274626834836
YBL107C	-0.217254097405633	-0.0488323429948442	-0.00332192809488743	-0.0342158593773399	0.030229545663475	-0.0119589411415945	-0.00996578428466202	-0.124904496367765	-0.0255788463306328	0.0192671829503467	-0.0212603398072791	-0.0597947057079725	-0.185695780504204	-0.656080798740254	-0.359100427057324
YBL108W	0.174069032172098	0.0750755749444543	0.100322228465598	0.126565460415209	0.293990636397532	-0.121914761082366	0.518885168421406	0.0906886369904251	0.797927128391944	-0.00298973528539863	0.36009700548579	0.0471713789474004	0.188353322980113	-0.0764043461824093	0.196658143217332
YBL109W	-0.0979968787991772	-0.335182544774135	-0.21293559088228	0.00730824180875224	-0.244161714974221	-0.370062789770452	0.0850413592291165	0.116599676130547	0.00298973528539848	0.0714214540400782	0.205959541883017	0.141514136842202	0	-0.135534666271404	0.00896920585619573
YBL111C	0.000996578428466226	0.0322227025204073	-0.163106669458969	-0.0365412090437609	-0.135866859080893	-0.178387538695451	0.363086740771189	0.245158293402687	0.374381296293806	0.179384117123918	0.285353623350824	0.367405247294542	0.261435741067636	-0.0179384117123917	-0.0890276729429813
YBL112C	0.0960037219422448	0.173072453743632	-0.11294555522617	0.314918783395322	0.292661865159577	-0.292661865159577	0.574361367606025	0.455436341809057	0.362090162342723	0.311596855300435	0.532505073610444	0.380028574055114	0.217254097405634	0.103644156560486	0.265754247590989
YBL113C	0.0521542710897317	0.289672129874178	-0.0973324931801998	0.23917882283189	0.12623326760572	-0.132212738176517	0.404943034766769	0.262432319496102	0.489320008376908	0.189017708599091	0.369066211341986	0.314254397776345	0.396638214529551	0.225558917642852	0.0930139866568463
YBR001C	-0.287014587398268	0.0674351403262134	0.340165436916466	0.321562639585097	1.16333921882955	1.07032523217271	1.10952398369238	1.21183936901491	1.48224431593874	1.34670964966734	1.3683021822841	1.47991896627232	1.74368005700638	1.43108662327748	0.865694461527647
YBR002C	0.0521542710897317	-0.173736839362609	-0.201973228169152	-0.324884567679984	-0.649436942550479	-0.718865239733625	-0.902900056190385	-0.903564441809363	-1.38690497961547	-1.17928447368501	-1.22147296049008	-1.2237983101565	-1.33375413009728	-1.42610373113514	-1.1679899181624
YBR003W	-0.264093283543545	-0.00863701304670717	-0.0481679573758668	0.0481679573758668	0.197986914455287	0.194997179169888	0.368734018532497	0.405275227576258	0.465402126093719	0.488323429948442	0.544796207561527	0.495299478947706	0.596950478651259	0.391987515196709	0.00631166338028599
YBR004C	0.171411489696188	-0.139520979985269	-0.0498289214233105	-0.209613662787393	-0.296648178873441	-0.316911940252254	-0.68863569407015	-0.473374753521449	-0.887619186953903	-0.711224805115384	-0.693618586212481	-0.674019210452646	-0.807560719867118	-0.928811095330507	-0.771351703632846
YBR005W	0.318240711490209	0.0548118135656416	0.101983192513042	0.133209316604983	0.232867159451604	0.163771055077947	0.261435741067636	0.208949277168415	0.391323129577731	0.210610241215859	0.2182506758341	0.277713188732583	0.624854674648313	0.878982173907196	0.559744883988521
YBR006W	0.0019931568569323	0.109291434321794	0.242168558117289	0.239843208450868	0.866026654337135	0.618210818458538	1.06899646093475	0.81752650415178	1.53439858702847	1.11251371897778	0.798259321201433	1.38723717242496	1.3862405939965	1.42012426056435	0.856060870052473
YBR007C	-0.0747433821349656	0.0388665587101821	0.0704248756116121	0.0561405848035963	-0.00863701304670717	-0.107298277464862	-0.158788162935616	-0.159452548554593	-0.541806472276129	-0.264757669162523	-0.334185966345669	-0.385675851816423	-0.825499131579509	-0.997907199704164	-0.653755449073833
YBR008C	0.137195630318848	0.103976349369974	0.0146164836175045	-0.268743982876388	0.0395309443291597	0.0348802449963173	-0.363086740771189	-0.0727502252780333	-0.185695780504204	-0.313922204966856	-0.0764043461824093	0.062784440993371	0.302959842253728	0.460419233951389	0.298973528539863
YBR009C	0.246154871831153	0.467063090141163	0.557419534322099	0.116599676130547	1.00421886308445	0.31790851868072	0.443477400667463	0.0209281469977904	-0.047835764566378	-0.324220182061007	-0.485001501853555	-0.264093283543545	-1.16765772535291	-1.46530248265482	-0.718865239733625
YBR010W	0.113277748035659	0.447795907190817	0.0754077677539431	0.230209616975694	0.502607720756458	0.036541209043761	0.290336515493155	0.108959241512305	-0.133209316604983	-0.364415512009144	-0.234195930689559	-0.294655022016509	-0.950403627947274	-0.782978451964951	-0.0312261240919412
YBR011C	0.0418562939955809	0.179051924314429	0.0179384117123917	0.245822679021665	0.351792185248572	0.122246953891855	0.416569783098875	0.0372055946627383	0.268411790066899	0.116931868940035	-0.206956120311483	-0.0338836665678511	-0.762714690586138	-1.01783876827349	-1.09191776478948
YBR012C	-0.167425175982323	-0.497957021423616	-0.265089861972012	-0.399960142624438	-0.479354224092246	-0.513902276279075	-0.784639416012395	-0.421552675241206	-0.832475180578773	-0.445802750333884	-0.287014587398268	-0.32588114610845	0.0531508495181979	0.188353322980113	0.442148629429508
YBR013C	-0.255788463306327	-0.138524401556803	-0.051489885470754	-0.0335514737583624	0.171743682505677	-0.0219247254262566	0.158123777316638	0.140517558413735	0.255456270496838	0.201973228169152	0.39165532238722	0.359764812676301	0.790286693773704	0.874663667383842	0.834468337435705
YBR014C	-0.0415241011860921	0.171079296886699	0.186360166123181	0.305285191920149	0.524864638992203	0.455104148999569	0.811547033580983	0.59661828584177	0.942098807710056	0.790286693773704	0.853071134767075	0.906221984285272	0.989270186657457	0.832142987769284	0.539148929800219
YBR015C	0.0195993757598356	0.046506993328423	-0.0488323429948442	-0.0298973528539862	-0.0421884868050695	0.0996578428466209	-0.113609940845148	-0.14716141460351	-0.169086140029767	-0.0750755749444543	-0.185031394885226	-0.118592832987479	-0.350463414010617	-0.566388740178295	-0.670697282357758
YBR016W	0.0637810194218372	0.112281169607193	-0.0494967286138217	0.279706345589516	0.214928747739212	-0.124572303558276	0.823838167532066	0.47835764566378	0.749759171016078	0.560741462416987	0.661063690882585	0.67302263202418	0.735142687398573	1.07265058183913	0.604258720460011
YBR017C	0.000996578428466226	-0.0976646859896885	0.0225891110452339	0.0295651600444975	-0.180048502742895	-0.102979770941508	-0.200976649740685	-0.30761054158657	-0.414576626241943	-0.16044912698306	-0.393316286434664	-0.252798728020928	-0.395641636101085	-0.411919083766033	-0.499950178280548
YBR018C	0.0704248756116121	-0.09201740822838	0.343487365011353	0.367405247294542	1.0410922649377	0.481679573758668	1.0822841733143	0.565724354559318	1.50383684855551	0.778659945441598	0.787296958488305	0.958708448184493	1.1324452875471	1.80281037709537	1.15237685611643
YBR019C	0.0242500750926778	-0.00631166338028606	0.33385377353618	0.211939012453814	0.332525002298225	0.188685515789602	0.554429799036701	0.0960037219422448	0.68332060911833	0.160449126983059	0.384014887768979	0.441152051001042	0.430521881097402	0.407268384433191	0.425538988955071
YBR020W	-0.104640734988952	0.0511576926612655	0.0587981272795065	0.0249144607116551	0.232534966642115	0.138856594366292	0.256452848925304	0.0481679573758668	0.457097305856501	0.507922805708278	0.57834768131989	0.495299478947706	1.49951834203216	1.49187790741391	0.982294137658193
YBR021W	0.606916262935921	0.396638214529551	0.229545231356717	0.00896920585619573	-0.0156130620459705	-0.185695780504204	-0.710560419496407	-0.53615919451482	-1.57260076011968	-1.61146731882986	-1.6220974887335	-1.42710030956361	-1.92273198132081	-1.30119923476738	-1.01850315389247
YBR022W	-0.0870345160860489	0.0368734018532497	0.0401953299481369	0.0564727776130853	0.167425175982323	0.243165136545755	0.12889081008163	0.0106301699036396	0.153140885174308	-0.0870345160860489	0.111948976797704	0.119257218606456	-0.208284891549438	-0.557087341512611	-0.518885168421406
YBR023C	0.184699202075737	0.062784440993371	0.0740789965159881	-0.0823838167532065	0.0730824180875219	0.107298277464862	-0.41258346938501	-0.116267483321058	-0.481347380949179	-0.561073655226475	-0.312593433728901	-0.329203074203338	-0.67036508954827	-1.28226424462652	-0.991927729133366
YBR024W	-0.543799629133061	-0.0913530226094025	-0.114606519273614	-0.0308939312824524	0.151812113936353	0.104308542179463	0.52054613246885	0.336179123202601	0.785303801631372	0.350463414010617	0.605919684507455	0.607580648554899	0.74377970044528	0.44945687123826	-0.157127198888172
YBR025C	0.138856594366292	0.178387538695451	-0.0700926828021234	0.119589411415945	-0.455104148999569	-0.414576626241943	-0.320898253966119	-0.542803050704595	-0.905225405856806	-1.03777033684281	-1.05504436293623	-1.05504436293623	-1.89515997813324	-1.85762219066101	-1.56462813269195
YBR026C	-0.334185966345669	0.046506993328423	-0.0249144607116552	0.301963263825261	0.705909720163564	0.881971909192595	1.19522972854047	1.25070592772509	1.88785173632449	1.67690930229914	1.73969374329251	1.76593697524212	2.33597983632479	2.3120619540416	1.69351894277358
YBR027C	-0.0926817938473575	0.0840447808006503	0.0787296958488304	0.209613662787393	0.810882647962005	0.309271505634014	0.773677053299267	0.445470557524395	0.913530226094025	0.77799555982262	0.737800229874483	1.06235260474498	1.07564031712453	1.25137031334407	1.42278180304026
YBR028C	0.250473378354507	0.0023253496664211	0.172408068124654	-0.132212738176517	0.249476799926041	0.0833803951816729	-0.258113812972748	0.0544796207561526	-0.366076476056587	-0.311264662490946	-0.000664385618977518	-0.250805571163996	-0.616549854411094	-0.969338618088132	-0.921835046331243
YBR029C	0.116931868940035	-0.257449427353771	-0.228548652928251	-0.246487064640642	-0.469720632617073	-0.363086740771189	-0.528518759896579	-0.581337416605288	-0.824502553151043	-0.598611442698703	-0.775005824537222	-0.723515939066467	-0.947413892661876	-0.989602379466945	-0.730159795256242
YBR030W	0.108959241512305	-0.366740861675565	-0.234195930689559	-0.329867459822315	-0.72019401097158	-0.72816663839931	-1.04873269955594	-1.0410922649377	-1.57957680911894	-1.2563532054864	-1.3918878717578	-1.35700762676149	-1.64900510630209	-1.28159985900754	-0.811547033580982
YBR031W	0.430189688287913	0.390658743958754	0.517224204373962	0.15779158450715	0.656745184359231	-0.363418933580677	0.18934990140858	0.121914761082366	-0.95937283380347	-1.07796566679095	-0.839783422387525	-1.01684218984502	-2.08484207235131	-2.36155868265543	-2.04165700711777
YBR032W	0.681327452261398	-0.266750826019455	0.00365412090437618	-0.0438494508525132	0.0983290716086659	-0.153805270793285	0.0651097906597923	-0.163106669458969	-0.666046583024916	-0.372720332246362	-0.167425175982323	-0.240175401260356	-0.274723453447185	-0.27605222468514	-0.130551774129073
YBR033W	-0.429525302668936	-0.280370731208493	-0.160781319792548	0.0936783722758236	0.399960142624439	-0.221240411119498	1.05238682046032	-0.0617878625649049	1.1530412417354	0.124904496367765	0.342822979392376	0.266086440400478	1.03478060155741	1.34039798628705	1.00189351341803
YBR034C	-0.078065310229853	-0.337840087250045	-0.571371632320626	-0.572036017939604	-1.46962098917817	-1.28990467924476	-1.79749529214355	-1.784207579764	-2.31405511089854	-1.87290305989749	-2.25293163395261	-2.31139756842263	-2.38647314336708	-1.85861876908948	-1.12447266011937
YBR035C	-0.00830482023721837	-0.026575424759099	0.0435172580430243	-0.00265754247590986	0.198319107264776	0.2418363653078	0.744776278873747	0.622529324981892	0.801581249296321	0.81221141919996	0.909876105189648	0.854732098814518	0.823173781913088	0.761385919348183	0.676012367309578
YBR036C	-0.00996578428466202	0.0418562939955809	-0.0186027973313693	0.0810550455152518	0.450785642476215	0.220243832691032	0.22356576078592	0.209613662787393	0.47835764566378	0.46274458361781	0.3863402374354	0.514234469088564	0.769026353966424	0.982626330467682	0.904893213047317
YBR037C	-0.483340537806111	0.150151149888909	0.26807959725741	0.366076476056587	0.892934271905723	0.694615164640948	1.19855165663536	0.913530226094025	1.50948412631682	1.46098397613146	1.24804838524918	1.51147728317375	1.73205330867427	0.897584971238565	0.217254097405634
YBR038W	0.251137763973485	-0.0372055946627385	0.420223904003251	0.0714214540400782	0.357107270200392	0.341162015344932	0.346477100296752	0.347141485915729	0.427864338621492	0.273726875018719	0.380360766864603	0.442148629429508	0.148490185841465	-0.438494508525132	-0.991263343514389
YBR039W	0.166760790363346	0.275387839066162	-0.0285685816160313	0.364747704818632	0.432182845144846	0.496296057376172	0.842108772053946	0.51257350504112	0.726173481542377	0.695279550259925	0.521542710897316	0.673687017643157	1.55798427650217	2.0968010134929	2.7485633057098
YBR040W	-0.0252466535211439	-0.0584659344700176	0.214596554929724	0.0202637613788129	0.21559313335819	0.179716309933406	-0.221572603928987	-0.0661063690882585	-0.50460087761339	-0.0923496010378687	0.0428528724240469	-0.130551774129073	-0.143175100889645	0.272065910971275	0.753081099110965
YBR041W	-0.0883632873240039	0.129887388510096	-0.0245822679021665	-0.0548118135656415	0.237517858784446	0.230209616975694	-0.0946749507042897	0.0265754247590988	-0.306946155967592	-0.292329672350088	-0.345812714677775	-0.264093283543545	-0.904561020237829	-0.906554177094761	-1.30684651252869
YBR042C	0.0880310945145153	-0.0890276729429813	-0.185363587694715	-0.253795306449395	-0.325548953298961	-0.137195630318848	-0.88064313795464	-0.534166037657888	-1.30020265633891	-0.888283572572881	-0.884297258859016	-0.857389641290428	-1.16865430378137	-1.13510283002301	-1.25203469896305
YBR043C	-0.0737468037064994	-0.165432019125391	-0.0259110391401214	-0.171743682505677	-0.000664385618977518	0.0391987515196708	-0.0976646859896885	0.0750755749444543	0.366408668866076	0.364083319199655	0.369066211341986	0.386672430244889	1.29521976419658	1.26299706167618	0.793276429059102
YBR044C	-0.266750826019455	-0.0195993757598354	0.115935290511569	0.130551774129073	0.404943034766769	0.531508495181978	0.481679573758668	0.485001501853555	0.593296357746883	0.583994959081198	0.609573805411831	0.68066306664242	1.0410922649377	0.719197432543114	0.390326551149265
YBR045C	-0.143507293699134	-0.0767365389918982	0.26010696982968	0.0883632873240037	0.944424157376477	0.375710067531761	0.79659835715399	0.458093884284967	1.23675382972657	0.747101628540168	0.803242213343764	0.787961344107282	1.48722720808107	2.05328375544988	2.41105541126925
YBR046C	-0.340165436916466	0.0700926828021234	0.275055646256674	0.208617084358926	1.20187358473025	1.06235260474498	1.18526394425581	1.26897653224697	1.8905092788004	1.784207579764	1.84732421356686	1.81277616138003	2.38846630022401	2.63761090734057	2.67946720133615
YBR047W	-0.125568881986742	-0.424874603336094	-0.29166528673111	-0.356442884581414	0.367737440104031	0.414576626241943	0.242168558117289	0.660399305263608	1.0204963107494	1.01385245455962	1.22545927420395	1.09258215040845	1.62575160963788	2.06590708221045	2.09912636315932
YBR048W	0.550443485322836	0.454107570571102	0.588977851223529	0.192671829503467	0.4600870411419	-0.403946456338303	-0.0023253496664212	-0.647775978503036	-1.28226424462652	-1.85994754032743	-1.85728999785152	-1.8077932692377	-3.95840951786778	-4.31219485997329	-3.44550382001717
YBR049C	-0.0358768234247836	0.0498289214233105	0.0867023232765603	0.0764043461824093	0.119589411415945	0.127562038843675	-0.00498289214233102	-0.0122911339510832	-0.206623927501994	-0.172740260934143	-0.0415241011860921	-0.206956120311483	-0.507590612898789	-0.754742063158409	-0.691625429355549
YBR050C	-0.779656523870064	-0.63349168769502	-0.523868060563737	-0.200976649740685	0.795933971535012	0.594957321794327	1.29987046352942	1.08660267983766	1.88220445856318	1.740025936102	1.78919047190633	1.87356744551647	2.6807959725741	3.36777070259681	3.68401825723008
YBR051W	-0.382353923721535	-0.0943427578948011	0.0328870881393849	0.0215925326167677	0.397966985767506	0.186027973313692	0.654752027502299	0.58864565841404	0.73082418087522	0.64146431512275	1.1444042286887	0.945752928614432	1.0972328497413	0.836129301483149	1.20685647687258
YBR052C	-0.125236689177254	0.398963564195972	0.108627048702817	0.497292635804638	0.880310945145151	1.04972927798441	1.46164836175044	1.2061920912536	1.72075875315165	1.58256654440434	1.42278180304026	1.57625488102405	1.51214166879273	1.33740825100165	0.724844710304423
YBR053C	-0.0587981272795062	0.357107270200392	0.183038238028294	0.506261841660834	1.10686644121647	1.11749661112011	1.44337775722856	1.35435008428558	1.97422186679156	1.75298145567206	1.91575593232154	1.91575593232154	2.32368870237371	2.38315121527219	1.94963959888939
YBR054W	2.06557488940096	1.31415475433744	1.50981631912631	1.56230278302553	1.71411489696188	0.764707847443071	1.95661564788866	0.885626030096971	1.95495468384121	0.928811095330507	1.06899646093475	1.07397935307708	3.29634924855673	5.0137860736135	5.41839691557078
YBR055C	-0.0591303200889951	-0.109623627131283	-0.0425206796145582	-0.168753947220278	-0.0886954801334925	0.17606218902903	-0.329867459822315	-0.0285685816160313	-0.348470257153684	-0.138856594366292	-0.0976646859896885	-0.0428528724240469	0.596286093032282	0.342490786582887	1.05836629103111
YBR056W	-0.0664385618977472	0.313257819347878	0.328206495774871	0.485001501853555	1.08959241512305	1.16965088220984	1.41314821156508	1.39886392075707	1.81775905352236	1.77889249481218	1.79649871371509	1.83536527242527	1.99780755626526	1.9788725661244	1.4214530318023
YBR057C	-0.114606519273614	-0.119921604225434	-0.0597947057079725	-0.0671029475167246	0.0661063690882584	0.172408068124654	0.0109623627131282	0.184367009266249	0.143507293699134	0.0720858396590558	0.283692659303381	0.125901074796231	0.43118626671638	0.255788463306327	-0.0578015488510402
YBR058C	-0.0521542710897316	-0.189682094218068	-0.0710892612305895	-0.129887388510096	0.0461748005189343	0.0149486764269932	-0.0910208297999137	-0.131880545367028	0.0209281469977904	0.258446005782237	0.0960037219422448	0.242168558117289	0.738796808302949	0.895591814381633	0.829485445293374
YBR059C	0.158788162935616	0.203634192216595	0.0770687318013869	0.200312264121708	0.440487665382064	0.312261240919412	0.660067112454119	0.366076476056587	0.594625128984838	0.580673030986311	0.411254698147055	0.714214540400783	0.939773458043635	1.01019833365525	0.797594935582456
YBR060C	-0.112281169607193	-0.121914761082366	-0.018934990140858	-0.0232534966642116	-0.0774009246108756	-0.147825800222488	-0.271733718161786	-0.326877724536916	-0.539148929800219	-0.42852872424047	-0.505265263232368	-0.496296057376172	-0.639138965456329	-0.639803351075306	-0.643457471979682
YBR061C	0.0900242513714474	-0.233199352261093	-0.234195930689559	-0.301298878206284	-0.641132122313261	-0.619539589696493	-1.13310967316608	-1.02215727479684	-1.55698769807371	-1.33740825100165	-1.4420489859906	-1.43839486508623	-1.79051924314429	-1.68521412253636	-1.3626549045228
YBR062C	-0.0661063690882585	-0.0654419834692811	-0.176394381838519	-0.017606218902903	0.485665887472532	0.601601177984101	0.581669609414777	0.68332060911833	1.33641167257319	0.892934271905723	1.01285587613116	1.05039366360338	1.29854169229147	1.32943562357392	0.915855575760446
YBR063C	0.182041659599827	0.066770754707236	0.272065910971275	0.118592832987479	0.0989934572276433	0.00332192809488729	-0.190678672646535	-0.0837125879911615	-0.216257518977167	-0.0405275227576258	0.113942133654637	-0.0109623627131283	0.499617985471059	0.693286393402993	0.918845311045844
YBR064W	0.0757399605634317	0.0215925326167677	0.0285685816160314	0.112613362416681	0.0199315685693243	0.201641035359663	0.0764043461824093	0.0993256500371321	-0.0644454050408148	-0.114606519273614	0.150151149888909	0.054147427946664	0.150151149888909	0.504933070422879	0.786632572869327
YBR065C	-0.00930139866568461	-0.107630470274351	0.182041659599827	0.161445705411526	-0.188353322980113	-0.207952698739949	-0.324552374870495	-0.104308542179463	-0.329203074203338	-0.0116267483321057	-0.046506993328423	-0.205959541883017	0.153473077983796	0.485665887472532	0.930139866568461
YBR066C	-0.378367610007671	-0.00797262742772974	0.0019931568569323	0.0438494508525132	-0.0926817938473575	-0.179384117123918	-0.164435440696924	-0.136531244699871	-0.606916262935921	-0.587316887176086	-0.498289214233104	-0.602265563603079	-1.34837061371478	-1.60980635478242	-0.790286693773704
YBR067C	-2.46918915292978	-3.09337944195911	-2.83194370089148	-2.1941335066731	-1.79882406338151	-1.49121352179494	-0.915191190141468	-1.1414144934033	0.59130320088995	0.430189688287913	0.202969806597618	0.394977250482107	2.94854337702202	4.03348509281223	3.71524438132203
YBR068C	-0.00597947057079719	-0.24980899273553	-0.422549253669673	-0.261767933877124	-0.361425776723745	-0.0152808692364819	-0.282031695255937	-0.0863701304670715	0.126897653224697	-0.104640734988952	-0.0372055946627385	-0.054147427946664	0.3627545479617	0.58864565841404	0.764707847443071
YBR069C	-0.185363587694715	-0.416569783098875	-0.518885168421406	-0.445470557524395	-0.827160095626953	-0.721190589400046	-1.01883534670195	-1.02016411793991	-1.10719863402596	-1.14739396397409	-1.1264658169763	-1.11251371897778	-1.24771619243969	-1.38823375085343	-0.721522782209535
YBR070C	0.45211441371417	0.494635093328728	0.209613662787393	0.245490486212176	0.256452848925304	0.194332793550911	-0.0823838167532065	0.0441816436620018	-0.0890276729429813	-0.182373852409316	-0.127562038843675	-0.178387538695451	-0.78331064477444	-0.802245634915298	-0.138192208747314
YBR071W	0.276384417494629	0.29432282920702	0.156130620459706	0.276384417494629	0.272398103780764	0.299970106968329	0.182706045218805	0.242168558117289	0.32056606115663	0.0923496010378687	0.259774777020192	0.236189087546492	0.184699202075737	0.0893598657524701	0.398631371386483
YBR072W	-0.829153252483886	0.0554761991846189	0.449124678428771	1.07464373869606	2.27485635937887	1.91741689636899	3.18107834366414	2.67714185166973	4.27831119340543	3.64614827694837	3.58170287190755	4.05374885419105	6.57409569978209	7.44012235411923	6.98568259073863
YBR073W	0.270404946923831	0.182041659599827	0.0548118135656416	0.0511576926612655	-0.18403481645676	-0.178055345885963	-0.561073655226475	-0.465734318903208	-0.992259921942855	-0.789290115345237	-0.769026353966424	-0.764043461824093	-1.09989039221721	-1.34637745685785	-0.500282371090037
YBR074W	0.21559313335819	-0.257449427353771	0.0255788463306326	-0.257781620163259	0.191343058265512	0.0823838167532065	-0.471049403855028	-0.237185665974958	-0.560409269607498	-0.434840387620756	-0.326877724536916	-0.332192809488736	-0.746437242921191	-0.847423857005766	-0.690961043736571
YBR075W	0.302627649444239	0.0770687318013869	0.0694282971831459	-0.0654419834692811	-0.00830482023721837	-0.0023253496664212	-0.322227025204074	-0.33385377353618	-0.542470857895106	-0.35212437805806	-0.463741162046276	-0.30495299911066	-0.555094184655678	-0.794273007487568	-0.574361367606025
YBR076W	-0.110288012750261	-0.100986614084576	0.115935290511569	0.264093283543545	0.243497329355244	0.274391260637696	0.604923106078989	0.211274626834836	0.729163216827776	0.224230146404897	0.294655022016509	0.384347080578468	0.873002703336399	0.893930850334189	0.929807673758973
YBR077C	0.00166096404744377	-0.00365412090437604	0.145168257746578	-0.0415241011860921	0.418895132765296	0.199315685693242	0.431518459525868	0.104640734988952	0.370394982579941	0.190678672646535	0.165764211934879	0.235856894737003	0.453775377761614	0.678669909785488	0.501278949518503
YBR078W	0.0382021730912047	0.437497930096666	0.208949277168415	0.2890077442552	0.054147427946664	0.11294555522617	0.269740561304854	-0.1445038721276	-0.0747433821349656	-0.264425476353034	-0.459754848332411	-0.249476799926041	-1.1354350228325	-1.59917618487878	-1.43009004484901
YBR079C	0.111616783988215	-0.0282363888065426	-0.332857195107714	-0.117928447368501	-0.846095085767811	-0.713217961972317	-0.78065310229853	-0.896920585619588	-1.49254229303289	-1.49553202831829	-1.43208320170594	-1.48623062965261	-2.28216460118762	-2.92163575945344	-2.49775773454581
YBR080C	-0.0298973528539862	-0.177058767457496	-0.2182506758341	-0.206956120311483	0.226223303261829	0.440155472572576	-0.0561405848035964	0.155798427650217	0.107298277464862	0.0690961043736572	-0.0102979770941507	0.0249144607116551	-0.528186567087091	-0.852406749148097	-0.979636595182283
YBR081C	-0.0205959541883017	0.0445138364714907	0.0747433821349658	0.0936783722758236	0.0488323429948444	0.0797262742772967	0.0498289214233105	0.0690961043736572	-0.0551440063751303	-0.0385343659006934	-0.0428528724240469	0.0149486764269932	-0.0225891110452341	-0.217254097405633	-0.202637613788129
YBR082C	0.222569182357453	0.476364488806848	0.114274326464125	0.342490786582887	0.146497028984533	0.261435741067636	0.346144907487263	0.217254097405634	0.0986612644181546	-0.172075875315165	-0.111616783988215	-0.101650999703553	-0.62286151779138	-1.13942133654637	-1.07132181060117
YBR083W	0.0963359147517336	0.198651300074264	0.436501351668199	0.522539289325782	0.334518159155157	0.336179123202601	0.620868360934448	0.366408668866076	0.549114714084881	0.57569013884398	0.443145207857974	0.588977851223529	1.03909910808077	1.10919179088289	0.506926227279812
YBR084C-A	0.537487965752775	0.404278649147792	0.524200253373226	0.273726875018719	0.710892612305895	-0.338172280059534	0.0700926828021234	-0.332857195107714	-1.14706177116461	-1.7546424197195	-1.6220974887335	-1.68853605063125	-3.42191813054347	-3.83749133521388	-3.00767369711102
YBR084W	0.290668708302644	0.00298973528539848	-0.271069332542809	-0.291997479540599	-0.744111893254769	-0.672026053595713	-1.34737403528631	-1.16865430378137	-2.37517858784446	-2.30408932661387	-2.09945855596881	-2.20708902624316	-3.24784909837137	-3.15749265419044	-2.4509185484079
YBR085W	-0.490316586805375	-0.153140885174307	-0.2890077442552	-0.472045982283494	-0.687971308451173	-0.480018609711224	-1.19689069258792	-0.587649079985574	-1.77058767457496	-0.634820458932975	-0.578015488510401	-0.929807673758973	-1.14307545745074	-0.370394982579941	-0.131880545367028
YBR086C	0.153805270793285	0.133541509414472	0.00996578428466211	0.121250375463389	0.15247649955533	0.162442283839992	0.283028273684403	0.212603398072791	0.294987214825998	0.310600276871968	0.232202773832627	0.26276451230559	0.210942434025347	-0.0395309443291597	-0.362090162342722
YBR087W	0.169086140029767	0.00664385618977481	-0.0408597155671146	-0.154801849221751	-0.0411919083766034	0.0428528724240469	-0.459754848332411	-0.222569182357453	-0.749426978206589	-0.508254998517766	-0.42852872424047	-0.502275527946969	-0.984951680134103	-1.10420889874056	-0.807228527057629
YBR088C	0.287014587398268	0.348470257153684	-0.0823838167532065	0.199647878502731	-0.197322528836309	-0.090688636990425	-0.23386373788007	-0.403946456338303	-0.957047484137049	-0.921502853521754	-0.988937993847968	-1.0586984838406	-2.60538820482016	-2.55456270496838	-1.10121916345516
YBR089C-A	-0.393980672053641	0.114274326464125	-0.027572003187565	0.160781319792548	0.280702924017982	0.263761090734056	0.657741762787698	0.384014887768979	0.768694161156936	0.627180024314734	0.642460893551216	0.626183445886268	0.908547333951694	1.00953394803627	0.726837867161355
YBR089W	0.206956120311483	0.106301699036396	0.0318905097109186	0.136199051890382	-0.117596254559013	-0.0322227025204074	-0.191010865456023	-0.0820516239437179	-0.810218262343028	-0.263761090734057	-0.0431850652335357	-0.294655022016509	-0.494302900519239	0.162774476649481	0.0471713789474004
YBR090C	-0.340165436916466	0.118592832987479	-0.0707570684211008	0.0149486764269932	0.308274927205547	0.282696080874914	0.587649079985574	0.541806472276129	0.895591814381633	0.650101328169457	0.792612043440125	0.788957922535748	0.860047183766338	0.900906899333453	0.683652801927819
YBR091C	-0.0664385618977472	0.0617878625649051	0.0023253496664211	0.0398631371386484	-0.177390960266985	-0.21559313335819	-0.180712888361873	-0.345812714677775	-0.372388139436873	-0.321562639585097	-0.434176002001778	-0.410922505337567	-0.561738040845453	-0.948742663899831	-0.571039439511138
YBR092C	0.242500750926777	-0.56505996894034	-0.563399004892897	-0.805567563010185	-1.73304988710274	-1.92505733098723	-2.24329804247744	-2.35823675456054	-3.34219185626618	-3.07145471653285	-3.1734379090459	-3.26578751008377	-3.78899118502853	-3.49965124796384	-3.38371595745227
YBR093C	0.347141485915729	0.314918783395322	-0.0837125879911615	-0.226555496071318	-0.828821059674397	-0.696276128688391	-1.03278744470048	-1.14573299992665	-1.56828225359632	-1.43141881608696	-1.73670400800711	-1.60249811297366	-2.48779195026115	-2.77480653765941	-1.55300138435984
YBR094W	0.0597947057079726	-0.114606519273614	0.0790618886583192	-0.135534666271404	0.148157993031976	0.076736538991898	-0.211274626834836	0.00963359147517327	-0.0481679573758668	-0.012623326760572	0.152144306745841	-0.0867023232765602	0.0421884868050695	0.0122911339510833	-0.270072754114343
YBR095C	-0.0023253496664212	-0.0797262742772966	-0.0578015488510402	-0.0777331174203643	-0.145832643365555	-0.321894832394585	-0.313257819347878	-0.0202637613788129	-0.206956120311483	-0.142510715270668	0.0833803951816729	-0.130883966938562	-0.00465069933284226	0.243829522164732	0.273062489399741
YBR096W	0.279041959970538	0.245490486212176	0.268411790066899	0.0744111893254769	0.319569482728164	0.3627545479617	0.0418562939955809	0.182041659599827	0.107962663083839	0.0212603398072791	0.0793940814678081	0.036541209043761	-0.358103848628858	-0.85439990600503	-1.00388667027496
YBR097W	-0.012623326760572	-0.0405275227576258	0.160781319792548	-0.0710892612305895	0.53615919451482	0.393980672053641	0.161445705411526	0.291665286731111	0.321894832394586	0.406603998814213	0.387004623054378	0.492309743662307	0.672690439214691	0.566720932987784	0.221572603928987
YBR098W	0.0388665587101821	-0.139520979985269	0.0159452548554595	-0.0269076175685877	0.0890276729429814	-0.0325548953298961	-0.0943427578948011	0.0338836665678511	-0.166096404744368	0.116931868940035	0.0189349901408579	-0.0475035717568893	0.0554761991846189	-0.276384417494628	-0.0272398103780765
YBR099C	0.616882047220583	0.0943427578948011	0.171411489696188	0.00033219280948862	-0.00797262742772974	0.0867023232765603	-0.322891410823052	-0.126897653224697	-0.617214240030072	-0.419559518384274	-0.170414911267722	-0.2182506758341	0.198651300074264	0.743115314826303	0.678337716975999
YBR100W	0.0488323429948444	0.0415241011860921	0.122579146701344	0.0777331174203642	0.12623326760572	0.141514136842202	0.0910208297999138	0.0607912841364388	-0.0800584670867855	-0.0853735520386053	0.0119589411415945	-0.00265754247590986	0.274723453447185	0.182706045218805	0.567053125797273
YBR101C	0.579344259748356	0.303624227872705	0.209945855596881	0.0857057448480939	-0.0953393363232673	0.0644454050408149	-0.23120619540416	-0.0671029475167246	-0.486994658710487	-0.457097305856501	-0.418562939955808	-0.482676152187134	0.511576926612654	0.992259921942855	1.26797995381851
YBR102C	-0.0269076175685877	-0.0843769736101391	-0.0106301699036396	-0.162110091030503	0.132212738176517	0.103976349369974	-0.287014587398268	-0.174401224981587	-0.297312564492419	-0.247815835878597	0.0215925326167677	0.0418562939955809	0.0431850652335356	-0.0106301699036396	0.0690961043736572
YBR103W	-0.0677673331357023	0.0707570684211009	0.124240110748787	0.128226424462652	0.15247649955533	0.160116934173571	0.210942434025347	0.0863701304670713	0.234195930689559	0.389329972720799	0.207952698739949	0.369730596960963	0.706574105782542	0.975650281468418	0.905889791475784
YBR104W	-0.0501611142327992	-0.224562339214386	-0.265089861972012	-0.545460593180505	-1.39520979985269	-1.47227853165408	-2.38281902246271	-1.4480284565614	-2.86848490993524	-1.1826064017799	-1.6573099265393	-1.65863869777726	-1.92206759570183	-1.62375845278094	-0.256785041734793
YBR105C	-0.964355725945801	-0.085705744848094	0.2418363653078	0.0471713789474004	0.60990599822132	0.473374753521449	0.627180024314734	0.475035717568893	1.01418464736911	0.738132422683972	0.753413291920454	0.705245334544587	0.187356744551647	0.460419233951389	1.21781883958571
YBR106W	0.227884267309273	0.255124077687349	-0.0249144607116552	0.105637313417418	-0.0641132122313261	-0.484669309044066	-0.0757399605634319	-0.507922805708278	-0.746437242921191	-0.993920885990299	-1.09191776478948	-1.08128759488584	-2.58877856434572	-2.91997479540599	-2.04896524892653
YBR107C	0.0511576926612655	-0.125236689177254	-0.0485001501853555	-0.0262432319496101	-0.154469656412262	-0.196658143217332	-0.117596254559013	-0.276384417494628	-0.262100126686613	-0.246819257450131	-0.347473678725218	-0.419891711193763	-0.502939913565947	-0.479354224092246	-0.441152051001042
YBR108W	0.109623627131283	0.104640734988952	0.0239178822831889	0.122246953891855	0.287346780207757	0.203301999407107	0.620203975315471	0.716207697257715	0.877321209859752	0.831146409340818	1.02514701008224	0.67036508954827	0.90954391238016	1.15968509792518	0.69926586397379
YBR109C	0.111284591178727	0.204298577835573	-0.0328870881393848	0.247483643069109	0.205295156264039	0.204630770645062	0.3627545479617	0.0494967286138216	0.325216760489473	0.186027973313692	0.0920174082283799	0.167757368791812	0.290668708302644	0.510580348184188	0.542470857895106
YBR110W	0.22090821831001	-0.0312261240919412	-0.00930139866568461	-0.217586290215122	0.0700926828021234	0.135202473461916	-0.293658443588043	-0.083048202372184	-0.241504172498311	-0.185695780504204	-0.0790618886583193	-0.0587981272795062	-0.0770687318013867	-0.0239178822831891	-0.0647775978503036
YBR111C	0.00332192809488729	0.316579747442766	0.102647578132019	0.230541809785183	0.679998681023443	0.533169459229422	0.608909419792854	0.72285155344749	0.954722134470628	0.691625429355549	0.798923706820411	0.75972495530074	0.631498530838087	0.551772256560791	0.287678973017246
YBR112C	-0.0601268985174613	0.0521542710897317	-0.0876989017050263	0.188685515789602	-0.0481679573758668	-0.0548118135656415	0.202969806597618	0.0847091664196278	0.0342158593773398	0.0926817938473574	0.0232534966642114	0.0152808692364818	-0.292329672350088	-0.577351102891424	-0.558416112750566
YBR113W	-0.105969506226907	-0.137527823128337	-0.0458426077094457	0.0876989017050262	0.0149486764269932	0.0212603398072791	0.118925025796968	0.376374453150738	0.0621200553743936	-0.0950071435137786	0.230874002594672	-0.0700926828021234	-0.083048202372184	-0.166428597553857	-0.378699802817159
YBR114W	0.0624522481838825	0.0126233267605719	0.187024551742159	0.204298577835573	0.412251276575522	0.259774777020192	0.442480822238997	0.405607420385747	0.30229545663475	0.381357345293069	0.459754848332411	0.465734318903208	0.589642236842507	0.993256500371321	0.622529324981892
YBR115C	0.564395583321363	0.548450328465903	0.582998380652732	-0.129555195700607	1.12812678102375	0.0554761991846189	0.330199652631804	-0.380692959674092	0.0325548953298963	-0.507590612898789	0.251802149592462	-0.265754247590989	-0.539148929800219	-0.273062489399741	0.352456570867549
YBR116C	0.0202637613788129	-0.049164535804333	0.0491645358043331	0.118592832987479	0.791615465011658	0.571371632320626	1.71411489696188	1.5337342014095	2.65222739095807	1.98418765107622	2.22934594447891	2.30109959132848	3.51659308124776	4.19293764136683	2.97810853706652
YBR117C	-0.102979770941508	-0.0597947057079725	0.102979770941508	0.112281169607193	0.716207697257715	0.315915361823788	1.85762219066101	1.55100822750291	2.55589147620634	2.33199352261093	2.45490486212176	2.57416208072822	4.07932770052168	4.82011766568156	3.33787334974282
YBR118W	0.385343659006934	0.48101518813969	0.476032295997359	0.110952398369238	0.779988716679553	-0.588313465604552	0.372388139436873	-0.0132877123795494	-0.36806963291352	-0.777663367013131	-0.813207997628426	-0.678337716975999	-2.19811982038697	-2.3004352057095	-1.7695910961465
YBR119W	0.037869980281716	-0.00531508495181985	0.137195630318848	0.146497028984533	0.340165436916466	0.263428897924568	0.483008344996622	0.252134342401951	0.509583769755721	0.227219881690296	0.330199652631804	0.285353623350824	0.372388139436873	0.17074710407721	0.0514898854707541
YBR120C	-0.340497629725955	0.00332192809488729	0.118925025796968	0.183370430837782	0.468059668569629	0.414908819051432	0.671361667976736	0.78065310229853	0.881971909192595	0.7490947853971	0.912533647665558	0.724844710304423	0.671029475167247	0.375045681912783	0.175065610600564
YBR121C	0.0531508495181979	0.187688937361136	-0.211606819644325	0.0255788463306326	-0.264093283543545	-0.436501351668199	-0.261435741067636	-0.444473979095929	-0.725176903113911	-0.831146409340818	-0.816197732913825	-0.821180625056156	-1.69052920748818	-2.31671265337445	-1.86227288999386
YBR122C	-0.321562639585097	0.155798427650217	0.0106301699036396	0.238182244403424	0.394645057672619	0.179384117123918	0.669700703929292	0.349799028391639	0.557419534322099	0.378035417198182	0.552436642179768	0.507922805708278	0.641132122313261	0.225558917642852	0.0803906598962741
YBR123C	-0.0680995259451909	0.0372055946627383	0.148490185841465	-0.0272398103780765	0.130219581319584	0.102315385322531	-0.00830482023721837	0.0325548953298963	-0.0707570684211008	-0.253795306449395	0.0372055946627383	-0.00398631371386478	-0.0896920585619587	-0.0102979770941507	-0.263096705115079
YBR124W	-0.177058767457496	-0.197654721645798	0.0358768234247835	-0.00830482023721837	0.0485001501853555	-0.0375377874722272	0.224230146404897	0.317244133061743	0.0737468037064995	0.156130620459706	0.493306322090773	0.314918783395322	0.231538388213649	0.399960142624439	0.162774476649481
YBR125C	-0.165764211934879	-0.264757669162523	-0.0395309443291597	-0.270072754114343	-0.0867023232765602	-0.0518220782802428	-0.237850051593935	-0.130551774129073	-0.193668407931933	-0.0531508495181979	-0.0468391861379118	-0.18403481645676	0.324552374870495	0.617878625649049	0.416569783098875
YBR126C	0.0445138364714907	0.357771655819369	0.330531845441293	0.866358847146624	1.44404214284754	1.47892238784385	2.14928747739212	2.05826664759221	2.20542806219572	2.32667843765911	2.43862741445681	2.45058635559841	2.06391392535352	1.8197522103793	0.896588392810099
YBR127C	-0.114274326464125	0.209281469977904	-0.017606218902903	0.242500750926777	0.211274626834836	-0.0222569182357453	0.548450328465903	0.153805270793285	0.185363587694715	-0.0269076175685877	0.0421884868050695	0.0514898854707541	-0.637478001408885	-0.563731197702385	-0.755738641586875
YBR128C	-0.0475035717568893	0.0744111893254769	0.29432282920702	0.294987214825998	0.792944236249613	0.421552675241206	0.849417013862699	0.496628250185661	0.641132122313261	0.589974429651996	0.430189688287913	0.498289214233104	0.277048803113606	0.412583469385011	0.215260940548701
YBR129C	-0.245490486212176	-0.203966385026084	-0.0750755749444543	-0.151479921126864	0.131880545367028	0.112281169607193	-0.117264061749524	-0.0023253496664212	-0.103976349369975	-0.148822378650954	0.0601268985174613	-0.0169418332839255	0.100986614084576	0.0475035717568894	-0.0279041959970538
YBR130C	0.00764043461824099	0.118592832987479	0.116599676130547	0.037869980281716	-0.256120656115816	-0.243829522164732	-0.481679573758667	-0.589310044033018	-0.93312960185386	-0.826495710007976	-0.866358847146624	-0.897584971238565	-1.0586984838406	-1.1414144934033	-1.02016411793991
YBR131W	-0.0431850652335357	-0.0970003003707109	-0.0149486764269931	-0.051489885470754	0.0102979770941508	0.062784440993371	-0.299305721349351	0.278377574351561	-0.259110391401214	-0.116599676130546	0.486994658710487	0.33385377353618	0.748762592587611	0.076736538991898	0.232534966642115
YBR132C	-0.761718112157672	-0.359764812676301	0.213932169310746	0.136199051890382	0.942763193329033	0.850413592291165	1.15968509792518	0.930804252187439	1.54768629940802	1.68886824344073	1.43972363632418	1.45068599903731	2.3270106304686	1.99548220659884	1.68853605063125
YBR133C	0.0202637613788129	0.212603398072791	0.131548352557539	0.0239178822831889	0.0654419834692811	0.131216159748051	-0.0993256500371321	0.0325548953298963	-0.161445705411526	-0.0671029475167246	-0.130883966938562	-0.0750755749444543	-0.313922204966856	-0.399295757005461	-0.59130320088995
YBR134W	-0.247815835878597	-0.218582868643588	0.239843208450868	-0.0601268985174613	0.0225891110452339	-0.0318905097109187	-0.0448460292809794	0.0209281469977904	-0.245158293402687	-0.0940105650853123	0.31292562653839	-0.0106301699036396	-0.127229846034186	-0.146829221794021	-0.327874302965383
YBR135W	0.0790618886583192	0.228880845737739	0.0275720031875652	0.113942133654637	-0.188685515789602	-0.228548652928251	-0.167425175982323	-0.314918783395322	-0.554097606227212	-0.429857495478425	-0.494967286138217	-0.527522181468113	-0.885293837287482	-0.814536768866381	-0.594292936175349
YBR136W	-0.0411919083766034	-0.0166096404744368	0.126897653224697	-0.00166096404744362	0.164767633506413	0.125568881986742	0.0209281469977904	0.0953393363232674	0.205959541883017	0.297312564492419	0.388665587101821	0.361093583914256	0.679998681023443	0.813872383247404	0.506594034470323
YBR137W	-0.142842908080157	0.111284591178727	0.155798427650217	0.284357044922358	0.762050304967161	0.821180625056156	0.87798559547873	0.847423857005766	1.22944558791781	1.00587982713189	1.12148292483397	1.16234264040109	1.37095972476001	1.16566456849598	0.907218562713739
YBR138C	0.0345480521868286	0.0710892612305895	0.338504472869022	0.213932169310746	0.606916262935921	0.553101027798746	0.690296658117594	0.751087942254033	0.922831624759709	0.684649380356285	0.948742663899831	0.832142987769284	0.97797563113484	0.695943935878902	0.410590312528078
YBR139W	0.127562038843675	0.397302600148529	0.61256354069723	0.593628550556372	1.23376409444117	1.22944558791781	1.54436437131313	1.45666546960811	2.01408500393021	1.7489951419582	1.97488625241054	1.92306417413029	2.18383552957895	2.20409929095776	1.93302995841496
YBR140C	-0.0654419834692811	-0.0285685816160313	0.06045909132695	-0.00465069933284226	0.386672430244889	0.59927582831768	0.277048803113606	0.877653402669241	0.697272707116857	0.774673631727733	1.14075010778432	1.04972927798441	1.44138460037163	1.16400360444853	1.13410625159455
YBR141C	0.0242500750926778	-0.299305721349351	-0.330199652631804	-0.410922505337567	-1.33940140785858	-0.829153252483886	-1.89183805003835	-1.14174668621279	-2.51503176063922	-1.5513404203124	-1.33740825100165	-1.66096404744368	-1.61744678940066	-1.017506575464	-0.744111893254769
YBR142W	0.240507594069845	-0.26010696982968	-0.371059368198918	-0.400624528243416	-1.22944558791781	-0.890276729429813	-1.69850183491591	-1.20718866968207	-2.38049367279628	-1.80281037709537	-1.76095408309979	-1.92206759570183	-2.46786038169182	-2.2944557351387	-1.93601969370035
YBR143C	0.200644456931197	-0.0199315685693242	-0.283360466493892	-0.189682094218068	-0.527522181468113	-0.369730596960963	-0.784971608821884	-0.797262742772967	-1.18459955863683	-1.39720295670962	-1.31780887524182	-1.38956252209138	-2.19612666353004	-2.43729864321886	-2.27053785285551
YBR144C	-0.283692659303381	-0.229877424166206	-0.127894231653163	-0.158455970126127	-0.168753947220278	-0.17074710407721	0.0687639115641685	-0.00664385618977469	-0.257117234544282	-0.0475035717568893	0.199980071312219	0.105637313417418	-0.488655622757931	-0.767033197109492	-0.797594935582456
YBR145W	-0.572036017939604	-0.758396184062785	-0.743447507635792	-0.895591814381633	-0.483008344996622	-0.44945687123826	-0.765372233062048	-0.527522181468113	-0.582998380652732	-0.673687017643157	-0.365079897628121	-0.375377874722272	-0.0684317187546797	0.0285685816160314	0.168089561601301
YBR146W	-0.393980672053641	0.0425206796145584	-0.0890276729429813	-0.000664385618977518	0.286018008969802	0.483340537806111	0.113277748035659	0.296315986063953	0.447131521571839	0.416901975908364	0.388001201482844	0.235192509118025	0.418230747146319	-0.0800584670867855	-0.301298878206284
YBR147W	-0.529183145515557	-0.29432282920702	0.114606519273614	0.622197132172403	1.71178954729546	1.36929876071257	2.1529415982965	1.64169686449333	2.91133778235928	2.17984921586509	2.60871013291505	2.48546660059472	3.32358905893481	3.50795606820105	2.78510451475356
YBR148W	-0.172740260934143	-0.0485001501853555	0.135202473461916	0.155466234840728	0.321562639585097	0.291333093921622	0.292329672350088	0.270404946923831	0.302627649444239	0.139520979985269	0.446467135952862	0.241504172498311	0.335846930393112	0.316247554633277	0.316579747442766
YBR149W	-0.159120355745105	0.392651900815686	0.122246953891855	0.439158894144109	0.860711569385316	1.10919179088289	1.51712456093506	1.32810685233597	2.01873570326305	1.88054349451574	1.82506729533112	1.89183805003835	2.14065046434542	2.26688373195114	1.71212174010495
YBR150C	-0.16044912698306	-0.136531244699871	0.0847091664196278	-0.161113512602037	0.485665887472532	0.461083619570366	0.446134943143373	0.789622308154726	0.581669609414777	0.668371932691337	0.947081699852387	0.875992438621797	1.09490750007487	0.955386520089605	0.797927128391944
YBR151W	0.0229213038547229	0.141514136842202	0.00863701304670728	0.162774476649481	0.369398404151475	0.444806171905418	0.602929949222056	0.543799629133061	0.757399605634319	0.68597815159424	0.779656523870064	0.772348282061312	0.895259621572144	0.581669609414777	0.084376973610139
YBR152W	-0.0601268985174613	-0.282696080874914	-0.0235856894737003	-0.170082718458233	-0.263096705115079	-0.297312564492419	-0.398631371386484	-0.282696080874914	-0.562402426464431	-0.409261541290123	-0.351792185248572	-0.403946456338303	-0.345480521868286	-0.299305721349351	-0.543135243514084
YBR153W	-0.00764043461824093	-0.112613362416682	-0.047835764566378	-0.0976646859896885	-0.261435741067636	-0.297312564492419	-0.343819557820842	-0.470052825426562	-0.420223904003251	-0.636813615789907	-0.519881746849872	-0.633823880504509	-0.567053125797273	-0.295651600444975	-0.77533801734671
YBR154C	0.12889081008163	-0.0654419834692811	-0.199315685693242	-0.0777331174203643	-0.760057148110229	-0.730491988065731	-0.840780000815991	-0.754742063158409	-1.37295288161695	-1.4510181918468	-1.23044216634628	-1.47692923098692	-2.05062621297397	-2.09580443506444	-1.86027973313692
YBR155W	0.23917882283189	-0.106301699036396	-0.296648178873441	-0.294655022016509	-1.2237983101565	-1.01318806894065	-1.73039234462683	-1.37826796656877	-2.48048370845239	-1.76394381838519	-1.93601969370035	-2.16888685315196	-2.49144607116552	-2.07421190244767	-1.43374416575339
YBR156C	0.0886954801334927	0.254791884877861	0.218915061453077	0.210942434025347	-0.0298973528539862	-0.0358768234247836	-0.205295156264039	-0.211939012453814	-0.381357345293069	-0.322891410823052	-0.219247254262566	-0.361093583914256	-0.507590612898789	-1.10221574188363	-0.533833844848399
YBR157C	-0.60990599822132	-0.226223303261829	-0.28136730963696	-0.125901074796231	-0.0840447808006503	-0.121914761082366	0.193336215122445	0.0325548953298963	0.20496296345455	0.22356576078592	0.157459391697661	0.293658443588043	0.893930850334189	-0.0916852154188911	0.390658743958754
YBR158W	0.0950071435137785	-0.0475035717568893	-0.345480521868286	-0.291000901112133	-0.116599676130546	-0.278377574351561	-0.556755148703122	-0.299970106968329	-0.355778498962436	-0.283360466493892	-0.182373852409316	-0.277048803113606	-0.173736839362609	0.177723153076474	-0.0989934572276433
YBR159W	0.268743982876388	0.293658443588043	0.188353322980113	0.111284591178727	0.116267483321058	0.306946155967592	0.0674351403262134	0.109623627131283	0.19200744388449	0.0837125879911615	0.108959241512305	0.128558617272141	-0.0455104148999569	-0.590971008080462	-0.940437843662612
YBR160W	0.169418332839255	0.171743682505677	0.152144306745841	0.226555496071318	0.180380695552384	0.209945855596881	0.310600276871968	0.23386373788007	0.187688937361136	0.277380995923095	0.249476799926041	0.273062489399741	-0.142842908080157	-0.763379076205116	-0.677341138547533
YBR161W	0.0252466535211439	0.197986914455287	0.336179123202601	0.144836064937089	0.338504472869022	0.0564727776130853	-0.0279041959970538	-0.0710892612305895	-0.246154871831154	-0.329535267012826	-0.327209917346405	-0.303624227872705	-0.747101628540168	-0.805567563010185	-0.930804252187439
YBR162C	0.114938712083103	0.176726574648008	-0.138192208747314	0.140185365604247	-0.0996578428466209	0.169086140029767	-0.193336215122444	-0.331528423869759	-0.30495299911066	-0.524864638992203	-0.607580648554899	-0.522207096516293	-0.890276729429813	-1.13144870911864	-1.2623326760572
YBR162W-A	0.313257819347878	0.279706345589516	-0.290336515493155	0.333189387917203	-0.137195630318848	-0.13154835255754	-0.0262432319496101	-0.289339937064689	-0.651430099407412	-0.834800530245194	-0.781317487917508	-0.730491988065731	-1.51845333217301	-1.81775905352236	-1.05139024203185
YBR163W	0.0475035717568894	-0.207288313120971	-0.117264061749524	-0.203966385026084	-0.366740861675565	-0.363751126390166	-0.438162315715643	-0.410258119718589	-0.704248756116121	-0.504268684803902	-0.550111292513347	-0.518885168421406	-0.594625128984838	-0.621200553743937	-0.628508795552689
YBR164C	0.0235856894737003	-0.0249144607116552	0.035212437805806	-0.055476199184619	0.0800584670867856	0.263096705115079	-0.23120619540416	-0.148822378650954	-0.30229545663475	-0.292994057969065	-0.31292562653839	-0.293326250778554	-0.632495109266554	-0.945088542995455	-0.828156674055419
YBR165W	-0.0594625128984838	-0.0817194311342291	0.0906886369904251	-0.0946749507042897	0.116931868940035	0.0774009246108754	-0.151147728317375	-0.1209181826539	-0.0352124378058061	-0.0843769736101391	-0.0448460292809794	-0.0803906598962741	-0.00631166338028606	0.311929048109923	0.0518220782802428
YBR166C	0.0730824180875219	-0.0979968787991772	-0.0129555195700607	-0.0873667088955376	-0.162442283839992	-0.245158293402687	-0.31026808406248	-0.311264662490946	-0.60990599822132	-0.430189688287913	-0.471713789474005	-0.502607720756458	-0.845098507339345	-0.971331774945065	-0.649436942550479
YBR167C	-0.0441816436620019	-0.150483342698398	-0.0308939312824524	-0.177058767457496	-0.0245822679021665	0.0594625128984839	-0.309603698443502	-0.0883632873240039	-0.0933461794663349	0.0551440063751301	0.0813872383247404	0.0298973528539863	0.542470857895106	0.714546733210272	0.40228549229086
YBR168W	0.0538152351371751	-0.108627048702817	0.199315685693242	-0.0259110391401214	0.0275720031875652	0.710892612305895	0.350131221201128	1.02415043165377	0.7726804748708	0.837790265530593	1.21781883958571	1.27163407472288	1.75896092624286	1.40318242728042	1.11616783988215
YBR169C	-0.0999900356561096	0.450121256857238	0.66770754707236	0.773677053299267	1.74833075633922	1.51778894655404	2.00644456931197	1.88087568732522	2.54193937820781	2.19014719295924	2.39079164989043	2.35956552579849	2.82795738717761	2.8223101094163	1.66229281868164
YBR170C	-0.122579146701344	-0.168421754410789	-0.198651300074264	-0.220576025500521	0.115935290511569	0.0906886369904251	-0.0292329672350088	0.0514898854707541	0.0405275227576259	0.0162774476649482	0.304620806301171	0.172740260934143	0.0621200553743936	-0.111284591178727	-0.396306021720062
YBR171W	0.0564727776130853	0.0657741762787699	-0.0468391861379118	-0.090688636990425	-0.316579747442766	-0.129223002891118	-0.498289214233104	-0.358436041438346	-0.747101628540168	-0.687306922832195	-0.621864939362914	-0.603594334841034	-1.01783876827349	-1.15636316983029	-1.05437997731725
YBR172C	0.0793940814678081	-0.0388665587101821	-0.287346780207757	-0.0876989017050263	-0.282696080874914	-0.280370731208493	-0.470052825426562	-0.387336815863866	-0.693286393402992	-0.777663367013131	-0.563399004892897	-0.656080798740254	-0.640467736694283	-0.498953599852082	-0.253130920830417
YBR173C	0.0611234769459275	0.0744111893254769	-0.100322228465598	-0.0182706045218804	0.0385343659006935	-0.0777331174203643	0.303956420682194	-0.0425206796145582	0.435172580430244	0.399960142624439	0.115270904892591	0.232867159451604	0.440819858191553	0.759392762491251	0.550443485322836
YBR174C	0.187688937361136	0.0355446306152949	0.0318905097109186	0	-0.218582868643588	-0.0999900356561096	-0.215260940548701	-0.417234168717853	-0.41524101186092	-0.280370731208493	-0.344816136249308	-0.349466835582151	-0.400624528243416	0.066770754707236	0.0162774476649482
YBR175W	0.0803906598962741	-0.0229213038547228	-0.00465069933284226	-0.114274326464125	-0.2654220547815	-0.164435440696924	-0.59130320088995	-0.309271505634013	-0.928811095330507	-0.356110691771925	-0.469720632617073	-0.53881673699073	-0.743447507635792	-0.641132122313261	-0.414244433432454
YBR176W	0.227552074499784	0.0322227025204073	0.0182706045218806	0.054147427946664	0.0391987515196708	0.142842908080157	-0.054147427946664	0.245158293402687	0.0631166338028599	0.0953393363232674	0.278377574351561	0.334185966345669	0.517556397183451	0.0996578428466209	0.170414911267722
YBR177C	1.03278744470048	0.591967586508928	0.404278649147792	0.414908819051432	0.480350802520713	0.54413182194255	0.797262742772967	0.576354524462957	0.951400206375741	1.00820517679831	0.79128327220217	0.961365990660403	1.14307545745074	1.15868851949671	1.07397935307708
YBR178W	0.463408969236787	0.156462813269195	0.297976950111396	0.273062489399741	0.404610841957281	0.269408368495365	0.496296057376172	0.606584070126432	0.499950178280548	0.628508795552689	0.671029475167247	0.777663367013131	0.915855575760446	0.89625620000061	0.945752928614432
YBR179C	-0.0445138364714906	-0.0109623627131283	0.0820516239437177	0.0617878625649051	0.235524701927514	0.380360766864603	0.220243832691032	0.291333093921622	0.45211441371417	0.44945687123826	0.492974129281285	0.452778799333147	1.00654421275087	1.06268479755447	1.03311963750997
YBR180W	0.0631166338028599	-0.0249144607116552	-0.0455104148999569	-0.161777898221015	-0.357771655819369	-0.516559818754985	-0.582998380652732	-0.633823880504509	-1.28658275114988	-1.3918878717578	-1.23442848006014	-1.62043652468606	-2.7339468220923	-2.24363023528692	-1.92406075255876
YBR181C	0.631830723647576	0.517224204373962	0.522539289325782	0.0205959541883015	0.43118626671638	-0.490980972424352	0.0202637613788129	-0.29166528673111	-1.29654853543454	-1.80214599147639	-1.53008008050512	-1.80878984766617	-3.71790192379794	-4.70285360393204	-3.51161018910543
YBR182C	0.249476799926041	0.279706345589516	0.366076476056587	0.251802149592462	0.164103247887436	0.0607912841364388	-0.0966681075612223	-0.0375377874722272	-0.224894532023875	-0.085705744848094	-0.073082418087522	-0.0700926828021234	0.00896920585619573	0.460751426760877	0.721854975019024
YBR183W	0.29963791415884	0.615885468792117	0.961365990660403	0.563731197702385	1.8669235893267	1.22280173172804	1.71212174010495	1.60582004106855	2.15128063424906	1.8934990140858	1.87157428865954	1.95628345507917	2.03866727183237	1.88685515789602	1.55964524054962
YBR184W	-0.116599676130546	0.401621106671882	0.49696044299515	0.481347380949179	0.655748605930765	0.609573805411831	0.517556397183451	0.471381596664517	0.275720031875651	0.214928747739212	0.629505373981155	0.712221383543851	0.558748305560054	-0.424874603336094	0.172408068124654
YBR185C	-0.397302600148529	0.0717536468495671	0.110952398369238	0.161445705411526	0.637145808599396	0.762050304967161	0.583994959081198	0.721522782209535	0.959705026612959	0.844434121720367	0.894927428762655	0.884629451668504	0.991595536323878	0.0548118135656416	0.163438862268458
YBR186W	0.150151149888909	-0.0156130620459705	0.358768234247835	0.243497329355244	0.394645057672619	0.408264962861657	1.04939708517492	0.251802149592462	0.978972209563306	0.425206796145582	0.763046883395627	0.737468037064995	0.853735520386052	0.815865540104336	0.469388439807584
YBR187W	0.190678672646535	0.0521542710897317	-0.0584659344700176	0.00265754247590996	-0.529515338325045	-0.265089861972012	-0.755074255967897	-0.750423556635055	-1.19356876449303	-1.31581571838488	-1.28159985900754	-1.21748664677622	-2.16589711786656	-2.83227589370097	-2.27817828747375
YBR188C	0.00664385618977481	-0.017606218902903	-0.0860379376575827	-0.0604590913269499	-0.266750826019455	-0.162442283839992	-0.169418332839256	-0.305949577539126	-0.250805571163996	-0.219579447072055	-0.474371331949915	-0.444473979095929	-0.481679573758667	0.00597947057079715	-0.134205895033449
YBR189W	0.384347080578468	0.442480822238997	0.394645057672619	0.252134342401951	0.129555195700607	-0.293658443588043	-0.212603398072791	-0.653091063454855	-1.53639174388541	-2.17088001000889	-2.16390396100963	-2.20675683343367	-4.40288349696371	-5.20147501097463	-4.04112552743048
YBR190W	0.282696080874914	0.338836665678511	-0.02890077442552	-0.0757399605634319	-0.20230542097864	-0.054147427946664	-0.297312564492419	-0.174733417791075	-0.923496010378687	-1.02282166041582	-0.862040340623271	-0.876989017050264	-2.5688469957764	-2.66418633209966	-1.71876559629472
YBR191W	0.448460292809794	0.418562939955808	0.0807228527057629	-0.0352124378058061	0.06045909132695	-0.271733718161786	-0.595289514603815	-0.710228226686918	-1.52908350207665	-2.0260439450718	-2.03933165745135	-2.10377706249217	-4.32249283706744	-4.9958476619011	-3.78899118502853
YBR192W	-0.143507293699134	-0.0179384117123917	0.084376973610139	-0.225891110452341	-0.0913530226094025	0.153473077983796	-0.469056246998096	-0.0488323429948442	-0.465069933284231	-0.441152051001042	-0.284357044922358	-0.48633027309151	-0.80955387672405	-1.05670532698367	-0.737135844255506
YBR193C	-0.0252466535211439	-0.0122911339510832	-0.0584659344700176	0	-0.0428528724240469	0.0923496010378687	0.145168257746578	-0.0578015488510402	0.0674351403262134	-0.050493307042288	0.0312261240919413	0.0205959541883015	0.0837125879911615	0.327874302965383	0.0740789965159881
YBR194W	-0.0584659344700176	-0.132212738176517	-0.114274326464125	-0.0212603398072791	0.205959541883017	0.323555796442029	0.247483643069109	0.302627649444239	0.490648779614864	0.170082718458233	0.273726875018719	0.398631371386483	0.223897953595408	0.248148028688086	-0.0222569182357453
YBR195C	0.00465069933284239	-0.0372055946627385	-0.052818656708709	-0.122246953891855	-0.322891410823052	-0.273726875018719	-0.518552975611917	-0.373052525055851	-0.752748906301476	-0.496960442995149	-0.449124678428771	-0.489984393995886	-0.714214540400783	-0.731156373684708	-0.742118736397837
YBR196C	0.0697604899926346	0.441152051001042	0.347141485915729	0.204298577835573	0.689300079689128	-0.0209281469977904	0.468391861379118	0.127562038843675	0.0734146108970108	-0.134870280652427	-0.139520979985269	0.0445138364714907	-1.50450123417449	-1.53240543017154	-1.54868287783649
YBR197C	0.093346179466335	0.0225891110452339	-0.017606218902903	0.0275720031875652	-0.251802149592462	-0.293658443588043	-0.32322360363254	-0.396638214529551	-0.532505073610444	-0.42587118176456	-0.37072717538943	-0.52054613246885	-0.274723453447185	0.125568881986742	0.0488323429948444
YBR198C	0.0166096404744369	-0.0338836665678511	-0.0441816436620019	-0.0285685816160313	-0.130551774129073	-0.00664385618977469	-0.157127198888172	-0.134538087842938	-0.30761054158657	-0.257117234544282	-0.211274626834836	-0.312593433728901	-0.380692959674092	-0.250141185545018	-0.409261541290123
YBR199W	0.0817194311342291	0.149154571460443	0.14716141460351	0.156795006078684	0.287346780207757	0.427532145812004	0.303292035063216	0.30761054158657	0.170414911267722	0.228880845737739	0.146829221794022	0.288675551445712	0.0112945555226171	-0.0295651600444975	-0.221904796738476
YBR200W	-0.0322227025204074	-0.181709466790339	-0.0401953299481371	-0.284357044922358	0.0408597155671145	0.0956715291327561	-0.285021430541336	-0.179716309933406	-0.0903564441809362	0.0119589411415945	0.052818656708709	0.0684317187546798	0.343155172201865	0.311596855300435	0.12889081008163
YBR201W	0.0139520979985268	-0.169418332839256	-0.173736839362609	-0.145832643365555	0.240507594069845	0.386008044625911	-0.11294555522617	0.0690961043736572	0.0641132122313262	0.0431850652335356	-0.0876989017050263	-0.0372055946627385	0.0730824180875219	0.432847230763823	0.39431286486313
YBR202W	0.0787296958488304	-0.272730296590252	-0.257117234544282	-0.304620806301171	-0.149154571460443	0.0488323429948444	-0.38368269495949	-0.2418363653078	-0.340165436916466	-0.272398103780764	-0.238846630022401	-0.252134342401951	-0.623193710600869	-0.583994959081198	-0.546457171608971
YBR203W	-0.220243832691032	-0.539813315419196	0.0259110391401215	0.0853735520386053	0.704913141735098	0.591967586508928	0.678669909785488	0.60724845574541	0.751420135063521	0.827160095626953	0.832807373388262	1.04640734988952	1.63837493639845	1.77291302424139	1.26399364010464
YBR204C	-0.12623326760572	-0.0136199051890382	0.127229846034186	0.0973324931801998	0.714214540400783	0.632162916457065	0.70723849140152	0.679002102594977	0.947081699852387	0.804903177391208	0.970335196516599	0.950735820756763	1.41779891089793	1.19788727101638	0.817858696961269
YBR205W	0.047835764566378	0.0936783722758236	0.0219247254262565	0.00597947057079715	0.0142842908080158	-0.00332192809488743	-0.116267483321058	-0.0720858396590557	-0.13918878717578	-0.146164836175044	-0.113277748035659	-0.177723153076474	-0.334518159155157	-0.461748005189343	-0.635152651742464
YBR206W	0.0445138364714907	0.0999900356561095	-0.0564727776130851	0.202969806597618	-0.0754077677539431	-0.105969506226907	0.150483342698398	-0.0767365389918982	0.00697604899926339	-0.00265754247590986	-0.0976646859896885	-0.0328870881393848	-0.2418363653078	-0.293658443588043	-0.30495299911066
YBR207W	0.168421754410789	-0.0774009246108756	-0.131880545367028	-0.243497329355244	0.377703224388693	0.235524701927514	-0.174069032172098	-0.0485001501853555	0.189682094218068	0.179051924314429	0.187024551742159	0.27605222468514	0.279041959970538	0.581669609414777	0.813872383247404
YBR208C	-0.686974730022706	0.720858396590558	0.299970106968329	-0.145500450556066	0.0205959541883015	-0.0574693560415513	-0.290336515493155	-0.0199315685693242	-0.00498289214233102	-0.142510715270668	0.198319107264776	0.155798427650217	-0.00531508495181985	-0.194997179169888	-0.105969506226907
YBR209W	-0.380360766864603	-0.110952398369238	0.0853735520386053	0.0558083919941076	0.0385343659006935	0.158123777316638	0.222236989547964	0.102647578132019	0.174069032172098	0.318572904299698	0.31026808406248	0.2182506758341	0.519549554040383	0.65441983469281	0.818523082580246
YBR210W	-0.0205959541883017	-0.102315385322531	-0.0259110391401214	-0.114274326464125	0.0475035717568894	0.235524701927514	-0.185695780504204	-0.112613362416682	-0.00465069933284226	0.150151149888909	-0.0415241011860921	0.02890077442552	0.402617685100348	0.412915662194499	0.660399305263608
YBR211C	-0.162774476649481	-0.189682094218068	-0.0534830423276866	-0.127229846034186	0.111948976797704	0.0867023232765603	-0.00963359147517341	0.111284591178727	0.0793940814678081	0.263428897924568	0.258446005782237	0.129555195700607	0.440487665382064	0.413247855003988	0.740789965159882
YBR212W	-0.0112945555226171	-0.0116267483321057	-0.114274326464125	0.0704248756116121	0.307942734396059	0.419559518384274	0.839451229578037	0.715875504448226	1.25834636234333	1.18426736582734	1.15802413387773	1.23143874477475	1.99448562817037	2.59143610682163	2.39942866293714
YBR213W	0.269076175685876	0.219579447072055	0.141181944032713	0.0279041959970539	-0.472378175092983	-0.547785942846926	-0.783975030393418	-0.698269285545324	-1.51944991060148	-0.800584670867854	-1.12779458821426	-1.21383252587184	-1.60183372735469	-0.886954801334926	-0.219911639881543
YBR214W	-0.350131221201128	0.243829522164732	0.177058767457496	0.603262142031545	1.32544930986006	1.16300702602007	2.06391392535352	1.62076871749554	2.33830518599121	2.14197923558337	1.99681097783679	2.27352758814091	2.45756240459767	2.51237421816331	1.94266354989013
YBR215W	0.00531508495181976	-0.00896920585619584	0.0657741762787699	-0.0209281469977904	0.0906886369904251	-0.0242500750926778	-0.0896920585619587	0.131548352557539	0.0122911339510833	-0.106301699036396	0.168421754410789	0.0312261240919413	0.231206195404161	0.244161714974221	0.160116934173571
YBR216C	-0.120585989844411	-0.110288012750261	0.0923496010378687	-0.017606218902903	0.199980071312219	0.232867159451604	0.164435440696924	0.258113812972748	0.214264362120235	0.433179423573312	0.476696681616337	0.46274458361781	0.720858396590558	0.585988115938131	0.328870881393849
YBR217W	-0.0212603398072791	-0.115270904892591	-0.104972927798441	-0.127229846034186	0.0305617384729636	0	-0.00996578428466202	0.245822679021665	0.0661063690882584	0.084376973610139	0.341162015344932	0.308939312824525	0.622529324981892	0.70723849140152	0.732817337732152
YBR218C	0.0777331174203642	-0.0122911339510832	-0.283028273684403	-0.0215925326167679	-0.26010696982968	-0.307278348777081	0.143175100889645	0.106966084655373	-0.0989934572276433	-0.211606819644325	-0.0249144607116552	-0.0737468037064994	-0.150151149888909	-0.135866859080893	-0.404278649147792
YBR219C	0.347473678725218	-0.253463113639906	0.213267783691769	-0.0694282971831459	0.17340464655312	0.0518220782802428	-0.0338836665678511	-0.114274326464125	-0.179051924314429	-0.0209281469977904	0.315915361823788	0.0269076175685876	-0.0401953299481371	0.152808692364819	0.672026053595713
YBR220C	0.138192208747314	0.0172740260934142	-0.0591303200889951	-0.0813872383247405	-0.167425175982323	-0.222236989547965	-0.260439162639169	-0.358103848628858	-0.60193337079359	-0.328206495774871	-0.594292936175349	-0.371059368198918	-0.457097305856501	-0.629505373981155	-0.32322360363254
YBR221C	-0.0896920585619587	0.0671029475167248	-0.0989934572276433	0.0651097906597923	0.0119589411415945	0.397966985767506	0.25744942735377	0.254127499258883	0.438162315715643	0.301631071015773	0.247815835878597	0.253463113639906	0.295319407635487	0.39697040733904	0.314254397776345
YBR222C	-0.395309443291596	0.066770754707236	-0.0853735520386053	0.00298973528539848	0.0870345160860489	0.132877123795495	0.561073655226475	0.38899777991131	0.487326851519976	0.524200253373226	0.427199953002515	0.578679874129379	0.473706946330938	0.816862118532802	1.55532673402626
YBR223C	-0.230209616975694	-0.0269076175685877	-0.00996578428466202	0.0714214540400782	0.327209917346405	0.186027973313692	0.450453449666726	0.369398404151475	0.638142387027862	0.775670210156199	0.578015488510401	0.780320909489041	1.28093547338857	1.44869284218038	1.33176097324034
YBR224W	-0.196658143217332	-0.59927582831768	0.0182706045218806	-0.0186027973313693	0.365079897628121	0.261103548258147	0.415573204670409	0.482676152187134	0.691625429355549	0.697937092735835	0.920838467902777	0.789290115345237	1.15038369925949	1.29920607791045	1.2503737349156
YBR225W	-0.207952698739949	-0.124240110748787	0.0903564441809363	-0.030229545663475	0.442813015048485	0.214264362120235	0.456100727428035	0.282031695255937	0.702919984878166	0.709231648258452	0.56771751141625	0.582001802224266	1.15968509792518	1.63239546582765	1.18725710111274
YBR226C	0.182706045218805	-0.106301699036396	0.257781620163259	-0.000332192809488813	0.2654220547815	0.317244133061743	0.513570083469586	0.232867159451604	0.284357044922358	-0.0853735520386053	-0.0375377874722272	0.0445138364714907	0.557751727131588	0.483340537806111	0.821180625056156
YBR227C	0.0999900356561095	-0.0737468037064994	-0.0322227025204074	-0.117928447368501	-0.0727502252780333	-0.0883632873240039	-0.539148929800219	-0.23120619540416	-0.71753646849567	-0.349799028391639	-0.379364188436137	-0.413247855003988	-0.146497028984533	-0.0873667088955376	0.197986914455287
YBR228W	0.0750755749444543	0.0172740260934142	0.114274326464125	-0.026575424759099	0.0508254998517765	0.0209281469977904	-0.0946749507042897	0.0803906598962741	-0.114606519273614	0.0538152351371751	-0.00498289214233102	0.0860379376575825	0.29963791415884	0.421220482431718	0.309935891252991
YBR229C	0.0342158593773398	0.0664385618977474	0.0159452548554595	0.0617878625649051	0.21027804840637	0.320233868347142	0.23386373788007	0.287678973017246	0.275720031875651	0.321230446775608	0.291000901112133	0.290668708302644	0.133873702223961	0.0903564441809363	-0.134205895033449
YBR230C	-0.282031695255937	0.306946155967592	0.167425175982323	0.616882047220583	0.9437597717575	1.19489753573098	2.16091422572423	1.67757368791812	2.16955123877094	2.13699634344104	2.11407503958632	2.27219881690296	2.51237421816331	2.7635119821368	2.78045381542072
YBR231C	-0.0382021730912047	0.0491645358043331	-0.204630770645062	-0.0166096404744368	-0.217254097405633	-0.294987214825998	0.182373852409316	0.0401953299481369	-0.0328870881393848	-0.0112945555226171	0.110620205559749	0.0475035717568894	-0.253130920830417	-0.429193109859447	-0.427532145812003
YBR232C	0.0863701304670713	-0.100986614084576	0.0876989017050262	-0.123243532320321	0.177723153076474	-0.1445038721276	0.0777331174203642	0.0355446306152949	-0.0820516239437179	-0.12357572512981	0.0823838167532065	-0.106633891845884	-0.356775077390903	0.316247554633277	-0.117596254559013
YBR233W	-0.119257218606456	-0.0129555195700607	0.00863701304670728	-0.0604590913269499	0.0867023232765603	0.0876989017050262	0.0441816436620018	0.135866859080893	-0.0584659344700176	0.12889081008163	0.0880310945145153	0.0910208297999138	-0.334850351964646	-0.546124978799482	-0.385343659006934
YBR234C	0.0631166338028599	0.226223303261829	0.00697604899926339	0.25744942735377	0.301631071015773	0.292994057969065	0.463408969236787	0.328206495774871	0.699598056783279	0.683984994737308	0.426867760193026	0.702255599259188	0.674683596071623	0.369398404151475	-0.0292329672350088
YBR235W	0.00498289214233115	-0.0358768234247836	-0.126565460415208	-0.17340464655312	-0.0956715291327561	-0.111616783988215	-0.20230542097864	-0.169750525648744	-0.146497028984533	0.0146164836175045	-0.0817194311342291	-0.0385343659006934	0.253795306449395	0.354117534914993	0.17871973150494
YBR236C	-0.0282363888065426	-0.0989934572276433	-0.107298277464862	0.0252466535211439	-0.000332192809488813	0.145168257746578	-0.0744111893254769	0.100654421275087	0.0793940814678081	-0.0222569182357453	0.148490185841465	0.0448460292809795	0.317576325871232	0.294987214825998	0.381689538102558
YBR237W	0.036541209043761	0.0471713789474004	0.0807228527057629	-0.0710892612305895	-0.00398631371386478	0.0112945555226171	-0.0873667088955376	-0.234195930689559	-0.0252466535211439	-0.164435440696924	-0.0485001501853555	-0.119921604225434	0.412583469385011	0.58864565841404	0.60990599822132
YBR238C	0.212271205263302	-0.293990636397532	-0.255456270496838	-0.684317187546797	-1.05903067665009	-0.750755749444544	-1.93369434403393	-1.04175665055668	-2.74258383513901	-1.69783744929693	-1.01285587613116	-1.5629671686445	-1.55100822750291	-1.64966949192106	-1.23675382972657
YBR239C	-0.0494967286138217	-0.0873667088955376	-0.0372055946627385	-0.0797262742772966	-0.187356744551647	-0.226223303261829	-0.312261240919412	-0.38899777991131	-0.421220482431717	-0.287346780207757	-0.253130920830417	-0.359764812676301	-0.0129555195700607	0.242168558117289	0.111948976797704
YBR240C	-0.394645057672619	-0.240839786879334	-0.0292329672350088	-0.0225891110452341	0.360761391104768	0.243165136545755	0.0259110391401215	-0.131216159748051	0.277380995923095	0.0362090162342722	0.152144306745841	0.205959541883017	0.266086440400478	0.677673331357022	1.12812678102375
YBR241C	-0.234195930689559	0.292329672350088	0.264425476353034	0.653423256264344	1.08328075174277	0.912865840475047	1.83769062209169	1.51114509036426	2.39843208450868	2.44161714974221	2.25226724833363	2.51403518221076	3.671727123279	4.17533142246393	3.58469260719295
YBR242W	0.141181944032713	-0.0269076175685877	-0.00465069933284226	-0.0863701304670715	-0.444806171905418	-0.459090462713433	-0.81486896167587	-0.556090763084145	-1.13776037249892	-0.418230747146319	-0.734810494589085	-0.795933971535012	-0.71753646849567	-0.196990336026821	-0.229545231356717
YBR243C	0.0136199051890383	0.275055646256674	0.228216460118762	0.111948976797704	0.130219581319584	0.219911639881543	0.00033219280948862	-0.0132877123795494	-0.205959541883017	-0.114274326464125	-0.140185365604247	-0.0757399605634319	-0.66505000459645	-1.24970934929663	-1.08294855893328
YBR244W	0.915523382950957	0.747766014159145	0.22090821831001	0.405607420385747	0.046506993328423	0.332192809488736	-0.122579146701344	-0.248148028688086	-0.485333694663044	-0.503936491994413	-0.590306622461484	-0.51257350504112	-1.12347608169091	-1.19689069258792	-1.35268912023813
YBR245C	0.201641035359663	0.0564727776130853	0.0368734018532497	0.0332192809488736	-0.194000600741422	-0.133873702223961	-0.264757669162523	-0.266086440400478	-0.542470857895106	-0.52320367494476	-0.551440063751302	-0.487991237138954	-0.972328353373531	-1.22147296049008	-0.889280151001347
YBR246W	0.0511576926612655	-0.197986914455287	-0.152144306745841	-0.171079296886699	-0.371059368198918	-0.374381296293806	-0.494302900519239	-0.598611442698703	-0.695943935878902	-0.903232248999874	-0.736139265827039	-0.750423556635055	-1.14307545745074	-1.26665118258055	-1.33740825100165
YBR247C	0.132877123795495	-0.355114113343459	-0.315250976204811	-0.5072584200893	-1.46995318198766	-1.14905492802154	-2.16257518977167	-1.6161180181627	-2.95352626916435	-1.66960106049039	-2.09912636315932	-2.23731857190664	-2.36488061075031	-1.98750957917111	-1.56329936145399
YBR248C	-0.0455104148999569	-0.253795306449395	-0.0604590913269499	-0.237517858784446	-0.359764812676301	-0.259442584210703	-0.840780000815991	-0.549779099703859	-1.20818524811053	-1.14573299992665	-1.00953394803627	-1.09391092164641	-1.79051924314429	-1.32611369547904	-1.24339768591634
YBR249C	0.322891410823052	-0.0112945555226171	-0.482676152187134	-0.267415211638433	-0.827492288436442	-0.616549854411094	-0.732485144922663	-0.951400206375741	-1.20585989844411	-1.35833639799944	-1.4951998355088	-1.37262068880746	-2.60472381920118	-2.8694814883637	-1.92206759570183
YBR250W	-0.0252466535211439	-0.155798427650217	-0.085705744848094	-0.0561405848035964	0.125901074796231	0.143839486508623	-0.105305120607929	-0.0162774476649481	0.0710892612305895	-0.322891410823052	0.114938712083103	0.0760721533729206	0.0594625128984839	0.32853868858436	0.474703524759404
YBR251W	-0.41789855433683	-0.051489885470754	0.0332192809488736	0.0900242513714474	0.381357345293069	0.399960142624439	0.542803050704595	0.426203374574048	0.729827602446753	0.819851853818201	0.687639115641684	0.7490947853971	0.926817938473574	0.187688937361136	-0.0764043461824093
YBR252W	0.110620205559749	0.185363587694715	-0.0149486764269931	0.0391987515196708	-0.158455970126127	-0.145500450556066	-0.542803050704595	-0.392984093625175	-0.936119337139259	-0.914194611713002	-0.795601778725523	-0.946749507042898	-1.71477928258086	-1.80247818428588	-1.37959673780672
YBR253W	0.0152808692364818	0.0960037219422448	0.0677673331357023	0.165764211934879	0.00265754247590996	0.142510715270668	0.0611234769459275	-0.0139520979985269	0.168421754410789	0.114606519273614	-0.0215925326167679	0.0883632873240037	0.0338836665678511	0.109623627131283	0.253130920830417
YBR254C	0.0335514737583625	0.0265754247590988	-0.0641132122313261	-0.0471713789474006	-0.242168558117289	-0.156130620459706	-0.415573204670409	-0.311929048109923	-0.611234769459275	-0.619207396887004	-0.442148629429508	-0.689964465308105	-0.882304102002083	-0.84111219362548	-0.753081099110965
YBR255W	0.0255788463306326	-0.0461748005189343	-0.0332192809488736	0.047835764566378	0.00166096404744377	0.0508254998517765	0.245822679021665	0.123907917939299	0.251802149592462	0.327209917346405	0.292329672350088	0.346809293106241	0.781981873536485	0.986944836991035	0.801249056486832
YBR256C	0.0900242513714474	-0.142178522461179	-0.175065610600564	-0.0993256500371321	0.0475035717568894	0.207952698739949	0.188685515789602	0.172740260934143	0.496296057376172	0.42055609681274	0.396638214529551	0.401288913862393	0.93312960185386	0.955718712899094	0.740457772350393
YBR257W	0.0810550455152518	-0.178387538695451	-0.131216159748051	-0.259442584210703	-0.456100727428035	-0.301963263825261	-0.808557298295584	-0.37604226034125	-0.892934271905723	-0.530844109563001	-0.328206495774871	-0.547121557227949	-0.315915361823788	-0.196658143217332	0.0647775978503034
YBR258C	0.0156130620459707	0.0345480521868286	0.100654421275087	-0.0023253496664212	0.0498289214233105	0.107962663083839	-0.0338836665678511	-0.00730824180875214	0.0793940814678081	-0.1209181826539	-0.0558083919941077	-0.15779158450715	0.0428528724240469	-0.00431850652335355	-0.066770754707236
YBR259W	-0.0372055946627385	-0.185363587694715	-0.0102979770941507	-0.219247254262566	0.00863701304670728	0.0634488266123486	-0.434176002001778	-0.0880310945145151	-0.330199652631804	-0.213932169310746	-0.0651097906597922	-0.151812113936352	0.0229213038547229	0.17871973150494	0.0976646859896883
YBR260C	-0.0415241011860921	-0.135866859080893	0.0192671829503467	-0.145832643365555	0.0518220782802428	0.133209316604983	-0.132544930986006	-0.0328870881393848	-0.129887388510096	-0.141514136842202	-0.0312261240919412	0.0368734018532497	-0.238514437212913	-0.404278649147792	-0.494302900519239
YBR261C	0.133873702223961	0.0511576926612655	-0.117596254559013	-0.0282363888065426	-0.451782220904681	-0.513570083469586	-0.657741762787698	-0.694615164640948	-1.19888384944485	-1.06002725507856	-1.03278744470048	-1.07863005240993	-1.31481913995642	-1.21150717620542	-0.994253078799788
YBR262C	-0.319901675537653	-0.0694282971831459	-0.122911339510832	0.166760790363346	0.330199652631804	0.377703224388693	0.686642537213218	0.306946155967592	0.849417013862699	0.626183445886268	0.271733718161786	0.519217361230895	0.740457772350393	0.90954391238016	1.05238682046032
YBR263W	0.0754077677539431	-0.118925025796968	-0.162110091030503	-0.00199315685693244	-0.54413182194255	-0.305285191920149	-0.257449427353771	-0.399295757005461	-0.856060870052473	-0.769026353966424	-0.926153552854597	-0.916852154188912	-1.14241107183176	-0.543135243514084	-0.138524401556803
YBR264C	-0.0614556697554163	0.0607912841364388	-0.0501611142327992	0.118592832987479	0.0232534966642114	-0.0657741762787698	0.143507293699134	-0.12357572512981	0.00631166338028599	0.0209281469977904	-0.186027973313692	-0.141514136842202	-0.249476799926041	-0.23917882283189	-0.00930139866568461
YBR265W	-0.177390960266985	-0.08935986575247	-0.119589411415945	-0.124572303558276	0.00896920585619573	-0.110620205559749	-0.146497028984533	0.00664385618977481	-0.154801849221751	-0.184699202075737	-0.0199315685693242	-0.100322228465598	-0.450121256857238	-0.678669909785488	-0.764043461824093
YBR266C	0.0315583169014299	-0.262432319496102	-0.0558083919941077	-0.09201740822838	-0.508254998517766	-0.767033197109492	-0.446134943143373	-0.401288913862393	-0.856060870052473	-0.671029475167247	-0.498289214233104	-0.552436642179768	-0.812875804818938	-0.605919684507455	-0.670032896738781
YBR267W	0.116599676130547	-0.424542410526605	-0.511909119422143	-0.592299779318417	-1.77723153076474	-1.6898648218692	-2.22469524514607	-2.08583865077977	-2.88775209288558	-2.19612666353004	-2.53363455797059	-2.60439162639169	-2.43397671512397	-1.7224197171991	-1.0055476343224
YBR268W	-0.336843508821578	0.269408368495365	0.0734146108970108	0.246154871831153	0.137527823128337	0.243165136545755	0.399960142624439	0.442480822238997	0.360761391104768	0.225226724833363	0.375377874722272	0.328870881393849	0.193668407931933	-0.27870976716105	-0.358436041438346
YBR269C	0.036541209043761	0.168421754410789	0.123907917939299	0.339168858488	0.700594635211745	0.768029775537958	1.15138027768796	0.97266054618302	1.50881974069784	1.209181826539	1.31481913995642	1.3447164928104	1.88320103699165	1.96159854003099	1.91509154670256
YBR270C	0.122246953891855	-0.115270904892591	-0.0378699802817159	-0.102979770941508	0.107630470274351	0.134205895033449	0.0641132122313262	-0.090688636990425	0.318572904299698	0.0903564441809363	0.224562339214386	0.29963791415884	0.682324030689864	0.954389941661139	0.865030075908669
YBR271W	0.234195930689559	-0.298641335730374	-0.127229846034186	-0.53350165203891	-0.708567262639474	-0.779656523870064	-1.62774476649481	-1.06268479755447	-1.88884831475295	-1.34704184247683	-1.11218152616829	-1.40484339132787	-1.25369566301049	-0.92515697442613	-0.687306922832195
YBR272C	-0.0102979770941507	-0.047835764566378	0.11826064017799	0.00664385618977481	0.318905097109187	0.332525002298225	0.194664986360399	0.0597947057079726	0.378035417198182	0.426535567383537	0.278045381542072	0.275387839066162	0.893598657524701	1.06799988250629	0.811547033580983
YBR273C	-0.0285685816160313	-0.0199315685693242	-0.0963359147517335	0.11826064017799	0.27605222468514	0.17340464655312	0.60193337079359	0.472710367902472	0.681659645070887	0.68066306664242	0.769358546775913	0.689300079689128	1.01717438265451	1.00322228465598	0.965020111564779
YBR274W	0.0491645358043331	-0.0209281469977904	0.0697604899926346	-0.090688636990425	0.125901074796231	0.108294855893328	-0.122246953891855	0.0229213038547229	0.00996578428466211	-0.0023253496664212	0.147825800222488	0.0156130620459707	0.114938712083103	0.28136730963696	0.0435172580430243
YBR275C	0.140185365604247	0.113609940845148	0.0269076175685876	0.0903564441809363	-0.0946749507042897	-0.224562339214386	-0.340165436916466	-0.400956721052905	-0.700594635211745	-0.405607420385747	-0.625186867457802	-0.511244733803165	-0.850413592291165	-0.626847831505245	-0.0916852154188911
YBR276C	0.0737468037064995	0.0259110391401215	0.0272398103780765	-0.052818656708709	-0.026575424759099	-0.0750755749444543	-0.235856894737003	-0.110952398369238	-0.297644757301908	-0.182041659599828	-0.174733417791075	-0.254791884877861	0.00730824180875224	-0.11560309770208	-0.373052525055851
YBR277C	0.0661063690882584	-0.113277748035659	0.106966084655373	0.0750755749444543	0.107630470274351	-0.274723453447185	-0.00465069933284226	-0.00896920585619584	-0.201973228169152	0.110952398369238	0.189682094218068	-0.104972927798441	0.264093283543545	0.403282070719326	0.364083319199655
YBR278W	0.0209281469977904	0.035212437805806	0.00631166338028599	0.00332192809488729	0.182041659599827	0.202637613788129	0.0574693560415513	0.0524864638992203	0.271069332542809	0.0305617384729636	0.233531545070582	0.172740260934143	0.484337116234578	0.559744883988521	0.228216460118762
YBR279W	-0.0378699802817159	0.0235856894737003	-0.0179384117123917	0.154469656412262	-0.00398631371386478	-0.177390960266985	0.21293559088228	0.203634192216595	0.0697604899926346	-0.0455104148999569	0.21559313335819	-0.0428528724240469	0.116267483321058	0.291997479540599	0.433511616382801
YBR280C	0.0358768234247835	0.272398103780764	0.212603398072791	0.226223303261829	0.924492588807153	0.538484544181241	1.35567885552353	0.821512817865645	1.75032391319615	1.33375413009728	1.45334354151322	1.41945987494537	2.13633195782206	2.63428897924568	1.9672458177923
YBR281C	0.0169418332839255	0.118925025796968	0.28402485211287	-0.0242500750926778	0.420223904003251	0.163771055077947	-0.0023253496664212	0.0677673331357023	-0.166096404744368	-0.140185365604247	0.0292329672350089	-0.0883632873240039	-0.866691039956113	-1.22313392453753	-1.09224995759896
YBR282W	-0.317244133061743	0.136531244699871	0.0783975030393416	0.143839486508623	0.236189087546492	0.246819257450131	0.354449727724482	0.1209181826539	0.363751126390166	0.105969506226907	0.120585989844411	0.21027804840637	-0.0624522481838824	-0.664385618977472	-0.521210518087827
YBR283C	0.146497028984533	0.111948976797704	-0.163771055077947	-0.00564727776130844	-0.288675551445712	-0.191675251075001	-0.151812113936352	-0.313257819347878	-0.429193109859447	-0.514234469088564	-0.618543011268027	-0.515895433136007	-1.06334918317344	-1.34903499933376	-1.40185365604247
YBR284W	-0.183702623647271	-0.00764043461824093	0.222236989547964	0.181709466790339	1.11284591178727	0.735474880208062	1.2237983101565	0.847091664196277	1.66594693958601	0.9437597717575	1.37926454499723	1.19788727101638	0.810882647962005	0.472378175092983	0.416901975908364
YBR285W	-1.26565460415209	-0.0936783722758236	0.355778498962436	0.819851853818201	2.66285756086171	1.98684519355213	3.58369602876449	2.68843640719234	4.35637650363529	3.1734379090459	3.46975389510985	3.91588883825322	3.86406675997298	3.052519726392	1.52376841712483
YBR286W	-0.0770687318013867	0.233531545070582	-0.0657741762787698	0.239511015641379	0.525861217420669	0.564727776130852	0.958044062565515	0.649769135359968	1.04773612112747	1.28924029362579	1.01717438265451	1.25004154210611	1.42909346642054	1.64601537101669	1.22280173172804
YBR287W	0.382021730912047	0.129555195700607	0.110952398369238	0.140185365604247	0.68332060911833	0.622529324981892	0.472045982283494	0.58366276627171	0.578015488510401	0.401953299481371	0.512905697850609	0.566388740178295	0.306613963158104	0.365744283247099	0.149486764269931
YBR288C	0.0611234769459275	-0.0298973528539862	0.0249144607116551	-0.0235856894737003	0.0468391861379118	0.054147427946664	-0.228548652928251	0.062784440993371	-0.372720332246362	-0.180048502742895	-0.0116267483321057	-0.0544796207561528	-0.384679273387956	-0.534166037657888	-0.560409269607498
YBR289W	-0.0664385618977472	0.115270904892591	0.104972927798441	0.154137463602774	0.15247649955533	-0.0212603398072791	0.265089861972012	0.216921904596145	0.202969806597618	0.258113812972748	0.274723453447185	0.289672129874178	0.439491086953598	0.548782521275392	0.294655022016509
YBR290W	0.148822378650954	0.0475035717568894	0.0332192809488736	-0.00332192809488743	0.336843508821578	0.30495299911066	0.17871973150494	0.163438862268458	0.409593734099612	0.338172280059534	0.329535267012826	0.279374152780027	0.389329972720799	0.539148929800219	0.50460087761339
YBR291C	-0.134205895033449	-0.00597947057079719	0.0504933070422878	0.0136199051890383	0.0338836665678511	0.109623627131283	-0.0166096404744368	0.0581337416605289	0.0282363888065427	0.127894231653163	0.149486764269931	0.239843208450868	0.350463414010617	0.382353923721536	0.378699802817159
YBR292C	-0.0680995259451909	-0.33651131601209	0.0169418332839255	-0.113277748035659	-0.208284891549438	-0.177390960266985	-0.455436341809057	-0.111948976797704	-0.658738341216164	-0.0946749507042897	-0.00631166338028606	-0.49164535804333	-0.171079296886699	0.104640734988952	0.492641936471796
YBR293W	0.127894231653163	-0.15779158450715	0.0318905097109186	-0.0152808692364819	0.066770754707236	-0.0348802449963174	-0.433843809192289	-0.170082718458233	-0.251137763973485	0.0890276729429814	0.0425206796145584	0.0468391861379118	0.674351403262134	0.82549913157951	0.992592114752344
YBR294W	-0.219911639881543	-0.470385018236051	-0.266750826019455	-0.234528123499048	0.229545231356717	0.0873667088955375	0.113609940845148	0.211606819644325	0.232534966642115	0.239511015641379	0.0896920585619589	0.309603698443502	0.286350201779291	0.505597456041857	0.901239092142941
YBR295W	-0.314586590585833	-0.682324030689864	-0.645782821646103	-0.644786243217637	-0.602265563603079	-0.505597456041856	-0.787629151297794	-0.686310344403729	-0.651762292216901	-0.48633027309151	-0.387336815863866	-0.429525302668936	-0.0571371632320627	0.450785642476215	0.782978451964951
YBR296C	-1.04308542179463	-1.16134606197262	-1.21848322520468	-1.07630470274351	-1.04474638584208	-1.08560610140919	-1.37095972476001	-1.16566456849598	-1.23974356501196	-1.30817528376664	-1.13643160126097	-1.16865430378137	-1.13742817968943	-0.401621106671882	0.745108471683235
YBR297W	-1.36996314633155	-1.18792148673172	-0.59130320088995	-0.435504773239733	0.326877724536916	0.324884567679984	0.309935891252991	0.25744942735377	0.353120956486527	0.506261841660834	0.312593433728901	0.506594034470323	0.705245334544587	0.979304402372794	1.25137031334407
YBR298C	-0.554761991846189	-0.617878625649049	-0.265089861972012	-0.0793940814678079	0.77533801734671	0.69660832149788	0.960369412231937	0.927150131283063	1.13709598687994	0.985283872943592	1.26665118258055	1.24240110748787	1.73238550148376	1.8197522103793	1.15470220578285
YBR299W	-1.66096404744368	-0.816862118532803	-0.561073655226475	-0.22356576078592	1.29223002891118	1.03710595122383	1.54602533536058	1.61844336782912	2.12105108858558	1.88652296508653	2.0466398992601	1.89781752060915	0.916187768569935	0.21027804840637	0.076736538991898
YBR300C	-0.0152808692364819	-0.120585989844411	-0.157459391697661	-0.12623326760572	-0.0707570684211008	-0.133541509414472	-0.11560309770208	0.240507594069845	-0.253463113639906	0.354449727724482	0.547453750037437	0.477361067235314	0.113609940845148	0.0485001501853555	0.120585989844411
YBR301W	-0.0760721533729206	-0.0764043461824093	-0.090688636990425	-0.135866859080893	0.0690961043736572	-0.237517858784446	0.109955819940772	0.0867023232765603	0.280702924017982	0.191343058265512	0.21027804840637	0.214264362120235	0.36541209043761	0.400624528243416	0.189017708599091
YBR302C	0.192671829503467	0.137527823128337	0.106633891845884	0.329535267012826	0.568049704225739	0.437165737287177	0.691957622165038	0.484337116234578	0.996910621275697	0.781649680726996	0.75972495530074	0.833139566197751	0.981961944848704	0.729495409637265	0.457761691475479
YCL001W	0.148822378650954	0.0624522481838825	-0.0345480521868285	0.0391987515196708	0.173736839362609	0.215925326167679	-0.106633891845884	-0.0578015488510402	-0.0162774476649481	-0.212603398072791	-0.113942133654637	-0.0890276729429813	-0.37072717538943	-0.860047183766338	-0.688967886879639
YCL002C	0.102979770941508	-0.0518220782802428	-0.154137463602774	-0.203634192216595	-0.419227325574785	-0.213932169310746	-0.870677353669978	-0.540477701038174	-1.0381025296523	-0.849417013862698	-0.63083414521911	-0.705577527354076	-0.698269285545324	-0.863701304670714	-0.643457471979682
YCL004W	-0.0800584670867855	-0.0292329672350088	0.054147427946664	0.0448460292809795	0.0139520979985268	0.0896920585619589	0.131880545367028	0.0657741762787699	0.249144607116552	0.147825800222488	0.379696381245625	0.378035417198182	0.889280151001347	0.848088242624744	0.509583769755721
YCL005W	0.0325548953298963	-0.141181944032713	-0.0232534966642116	-0.0568049704225739	-0.1445038721276	-0.208284891549438	-0.309935891252991	-0.276716610304117	-0.496960442995149	-0.364083319199655	-0.401288913862393	-0.403614263528814	-0.0714214540400783	0.121914761082366	-0.0401953299481371
YCL007C	0.247815835878597	0.0156130620459707	0.0813872383247404	-0.0574693560415513	0.125236689177254	-0.189682094218068	-0.00398631371386478	-0.0724180324685445	-0.395973828910574	-0.380028574055114	-0.012623326760572	-0.265089861972012	-0.463741162046276	-0.137860015937826	-0.207288313120971
YCL008C	-0.0544796207561528	-0.0122911339510832	-0.0714214540400783	-0.0232534966642116	0.0142842908080158	-0.0132877123795494	0.277380995923095	0.108959241512305	0.450121256857238	0.349799028391639	0.365744283247099	0.285353623350824	0.57303259636807	0.851077977910142	0.440487665382064
YCL009C	0.277713188732583	0.407600577242679	-0.121914761082366	0.105969506226907	-0.219579447072055	-0.396638214529551	0.101318806894065	-0.274059067828207	-0.404943034766769	-0.35478192053397	-0.606916262935921	-0.494967286138217	-0.803574406153253	-0.2654220547815	0.161777898221014
YCL010C	-0.114274326464125	-0.0621200553743937	-0.0677673331357023	0.0876989017050262	-0.0252466535211439	-0.15247649955533	-0.0192671829503467	-0.131880545367028	-0.0760721533729206	-0.0146164836175044	-0.163438862268458	-0.0966681075612223	0.470717211045539	0.911869262046581	0.67036508954827
YCL011C	0.219247254262566	0.00863701304670728	-0.177390960266985	-0.0827160095626953	-0.353785342105504	-0.265089861972012	-0.24449390778371	-0.319901675537653	-0.405275227576258	-0.373052525055851	-0.367405247294542	-0.370394982579941	-0.260439162639169	0.0461748005189343	-0.117264061749524
YCL014W	0.0936783722758236	0.113609940845148	0.290668708302644	-0.0023253496664212	0.113942133654637	0.0837125879911615	-0.157459391697661	-0.00996578428466202	-0.150483342698398	-0.170082718458233	-0.186027973313692	-0.13154835255754	-0.125568881986742	-0.431518459525868	-0.457097305856501
YCL016C	0.0202637613788129	0.00265754247590996	0.0734146108970108	-0.0538152351371752	0.109623627131283	0.0717536468495671	-0.0777331174203643	0.0451782220904682	-0.0574693560415513	0.104640734988952	0.0780653102298529	-0.0644454050408148	0.256120656115816	0.536823580133798	0.405275227576258
YCL017C	-0.116931868940035	0.0372055946627383	-0.188685515789602	-0.111948976797704	-0.238514437212913	-0.158788162935616	-0.185695780504204	-0.254127499258883	-0.228216460118762	-0.19200744388449	-0.23917882283189	-0.220243832691032	-0.0870345160860489	-0.179384117123918	-0.0860379376575827
YCL018W	0.742118736397837	0.15247649955533	0.663721233358495	0.520213939659361	0.519549554040383	0.0179384117123917	0.338836665678511	0.254127499258883	-0.327874302965383	0.389329972720799	-0.0720858396590557	0.332192809488736	-0.190014287027557	0.297312564492419	0.789954500964215
YCL022C	-0.0285685816160313	-0.125568881986742	-0.0352124378058061	-0.124240110748787	-0.114274326464125	-0.419227325574785	-0.173736839362609	-0.121250375463389	-0.604258720460011	-0.377371031579204	-0.0883632873240039	-0.29698037168293	-0.0335514737583624	0.306946155967592	0.339168858488
YCL023C	0.0840447808006503	0.154469656412262	0.116931868940035	0.356110691771925	-0.0661063690882585	0.136531244699871	0.23652128035598	0.0189349901408579	-0.329867459822315	-0.415573204670409	0.195993757598354	-0.230541809785183	-0.240839786879334	0.035212437805806	0.30495299911066
YCL024W	0.416901975908364	0.388665587101821	0.275720031875651	0.18669235893267	0.327209917346405	0.0780653102298529	-0.22356576078592	0.0335514737583625	-0.474703524759404	-0.32588114610845	-0.229213038547228	-0.391987515196709	-0.879314366716685	-1.02182508198735	-0.260771355448658
YCL025C	-0.538152351371753	0.513570083469586	0.100322228465598	-0.0863701304670715	0.289339937064689	0.203966385026084	0.47835764566378	0.490648779614864	0.735807073017551	0.717204275686182	0.850745785100653	0.845430700148834	0.616549854411094	2.0526193698309	2.6602000183858
YCL026C-A	-0.124904496367765	-0.106301699036396	-0.101650999703553	-0.224894532023875	-0.13154835255754	-0.240507594069845	-0.472045982283494	-0.348802449963173	-0.730491988065731	-0.0501611142327992	0.0245822679021663	-0.432182845144846	-0.597614864270237	-0.283692659303381	0.108959241512305
YCL027W	0.487659044329465	0.217918483024611	0.466730897331674	0.440487665382064	0.245158293402687	0.191343058265512	0.232867159451604	0.300302299777818	0.0664385618977474	0.328206495774871	0.312261240919412	0.244161714974221	0.312593433728901	0.138524401556803	0.00265754247590996
YCL028W	0.0182706045218806	0.0710892612305895	-0.0820516239437179	0.207952698739949	-0.08935986575247	-0.0651097906597922	0.518220782802429	0.192339636693978	0.390990936768243	0.366076476056587	0.304620806301171	0.375710067531761	0.530179723944023	0.59927582831768	0.48633027309151
YCL029C	-0.0229213038547228	-0.223897953595408	-0.127229846034186	-0.143507293699134	-0.331860616679247	-0.263761090734057	-0.631498530838088	-0.175397803410053	-0.766701004300003	-0.457761691475479	-0.301298878206284	-0.426867760193026	-0.158788162935616	-0.149486764269931	-0.0996578428466209
YCL030C	-0.137195630318848	-0.990266765085923	-0.681659645070887	-0.356775077390903	-0.71222138354385	-0.686642537213218	-0.791615465011658	-0.856393062861962	-1.36365148295126	-1.21947980363315	-1.3211308033367	-1.23309970882219	-1.75198487724359	-1.69783744929693	-1.58489189407076
YCL031C	0.0734146108970108	-0.155798427650217	-0.200976649740685	-0.279706345589516	-0.696940514307369	-0.541806472276129	-0.834800530245194	-0.665382197405939	-1.02979770941508	-0.901903477761919	-0.963359147517335	-0.984287294515125	-1.02248946760633	-0.873002703336399	-0.858054026909406
YCL032W	-0.0395309443291597	-0.0820516239437179	-0.0654419834692811	-0.0205959541883017	-0.00963359147517341	-0.129555195700607	0.206956120311483	0.0485001501853555	0.193004022312956	0.0744111893254769	0.136531244699871	0.118925025796968	0.383018309340513	0.484669309044066	0.0142842908080158
YCL033C	-0.085705744848094	0.199980071312219	0.0850413592291165	0.400956721052905	0.43384380919229	0.340165436916466	0.733481723351129	0.633823880504509	0.992259921942855	0.856060870052473	0.895924007191122	0.944756350185966	1.55266919155035	1.90080725589455	1.79583432809611
YCL034W	-0.0837125879911615	0.129223002891118	0.0262432319496101	0.178387538695451	0.238514437212913	0.342822979392376	0.666710968643894	0.522207096516293	0.703916563306632	0.65707737716872	0.759060569681762	0.764043461824093	1.04142445774719	1.25236689177254	0.914194611713002
YCL035C	0.0431850652335356	0.442813015048485	-0.0109623627131283	0.722187167828513	1.01717438265451	1.01883534670195	1.70879981201006	1.42477495989719	1.86792016775516	1.72972795900785	1.83536527242527	1.89549217094273	2.16955123877094	2.41470953217362	1.95462249103172
YCL036W	0.0106301699036396	-0.33651131601209	-0.339833244106977	-0.235192509118025	-0.867023232765602	-0.746437242921191	-1.16566456849598	-0.668371932691337	-1.42078864618333	-0.571039439511138	-0.572368210749093	-0.658738341216164	-0.451450028095193	-0.190678672646535	0.2182506758341
YCL037C	0.312593433728901	-0.314586590585833	-0.302959842253727	0.0524864638992203	-0.713550154781806	-1.05205462765083	-1.11018836931136	-1.40750093380378	-2.63993625700699	-2.58811417872674	-2.64292599229239	-2.59342926367856	-3.54881578376817	-3.10101987657735	-2.45756240459767
YCL038C	-0.114606519273614	-0.0714214540400783	-0.0720858396590557	-0.183370430837782	0.285021430541336	0.297644757301908	0.444806171905418	0.45742949866599	0.790618886583192	0.674019210452646	0.811214840771494	0.983622908896148	1.49885395641318	1.40052488480451	1.04840050674645
YCL039W	-0.232534966642115	-0.0262432319496101	-0.0548118135656415	-0.0538152351371752	0.477361067235314	0.387336815863866	0.540477701038174	0.639138965456328	1.06667111126833	0.851077977910142	1.0676676896968	1.07530812431504	1.43706609384827	1.62973792335174	0.9437597717575
YCL040W	-0.771683896442334	0.174733417791075	0.122579146701344	0.794605200297057	1.54203902164671	1.4214530318023	2.35491482646565	2.14463677805928	2.48878852868961	2.38481217931964	2.60538820482016	2.70703920452371	2.59741557739243	2.62498758057999	1.73969374329251
YCL041C	-0.356775077390903	-0.0441816436620019	0.0538152351371751	0.412251276575522	1.06700330407782	1.04474638584208	1.5719363745007	1.72308410281808	1.56329936145399	1.83536527242527	2.06391392535352	1.97820818050542	2.05594129792579	1.78520415819247	1.7074710407721
YCL042W	-0.276384417494628	-0.139853172794758	-0.0631166338028599	0.0461748005189343	0.242168558117289	0.0554761991846189	0.487659044329465	0.47570010318787	0.342490786582887	0.246154871831153	0.47304256071196	0.421552675241206	-0.205295156264039	-0.404943034766769	-0.753413291920454
YCL043C	-0.0564727776130851	0.256452848925304	-0.0398631371386484	0.240839786879334	0.420223904003251	0.0382021730912047	0.68332060911833	0.349134642772662	0.269740561304854	0.242500750926777	0.0514898854707541	0.273062489399741	-0.745440664492724	-1.16466799006751	-1.30418897005278
YCL044C	-0.0876989017050263	0.0684317187546798	-0.0694282971831459	-0.000332192809488813	0.0411919083766032	0.105637313417418	0.0518220782802428	0.0986612644181546	-0.0325548953298961	0.0488323429948444	-0.0524864638992204	0.102315385322531	0.200312264121708	0.518220782802429	0.384347080578468
YCL045C	0.084376973610139	0.11826064017799	-0.0488323429948442	-0.0501611142327992	-0.122246953891855	0.0880310945145153	-0.193004022312956	-0.222569182357453	-0.398963564195972	-0.328206495774871	-0.424874603336094	-0.247815835878597	-0.708899455448963	-0.926817938473574	-1.00787298398883
YCL046W	-0.0989934572276433	-0.0774009246108756	-0.0395309443291597	-0.0837125879911615	-0.1445038721276	-0.154801849221751	-0.136531244699871	0.0637810194218372	-0.539481122609707	-0.268743982876388	0.0514898854707541	0.00764043461824099	-0.323555796442029	-0.0391987515196708	-0.516227625945496
YCL047C	-0.0445138364714906	0.0408597155671145	0.0611234769459275	0.0717536468495671	0.269076175685876	0.307942734396059	0.104640734988952	0.211274626834836	0.127562038843675	0.0282363888065427	0.217254097405634	0.2182506758341	-0.0156130620459705	-0.451782220904681	-0.411254698147056
YCL048W	-0.103311963750997	-0.246487064640642	-0.0308939312824524	-0.191343058265512	0.0661063690882584	-0.0956715291327561	0.0195993757598356	0.0252466535211439	-0.00564727776130844	0.0375377874722273	0.0388665587101821	-0.030229545663475	-0.0395309443291597	0.272730296590252	0.348138064344196
YCL049C	0.184367009266249	-0.0807228527057629	-0.0989934572276433	-0.0498289214233105	0.348470257153684	0.210942434025347	0.59927582831768	0.475035717568893	0.967013268421711	1.01219149051218	0.881971909192595	0.947413892661876	1.25137031334407	1.28924029362579	1.22579146701344
YCL050C	0.0345480521868286	0.201641035359663	0.00398631371386472	-0.046506993328423	-0.109955819940772	0.0644454050408149	-0.287014587398268	-0.179384117123918	-0.446134943143373	-0.516892011564474	-0.436501351668199	-0.480018609711224	-1.12015415359602	-1.46231274736942	-1.46762783232124
YCL051W	0.00564727776130859	0.0783975030393416	0.0720858396590558	0.137527823128337	0.248148028688086	0.131216159748051	0.437165737287177	0.227552074499784	0.323555796442029	0.263761090734056	0.24715145025962	0.196325950407843	0.301963263825261	0.421884868050695	0.0817194311342291
YCL052C	0.0730824180875219	-0.0322227025204074	-0.0179384117123917	-0.0102979770941507	0.280038538399005	0.189017708599091	0.248812414307064	0.177390960266985	0.380028574055114	0.271069332542809	0.340165436916466	0.192339636693978	0.397634792958017	0.860711569385316	0.543799629133061
YCL054W	0.107298277464862	-0.219911639881543	-0.377703224388693	-0.423545832098139	-1.43507293699134	-1.20652428406309	-1.96658143217332	-1.40517558413735	-2.82430326627324	-1.65199484158749	-2.03534534373749	-2.24495900652488	-2.1499518630111	-1.66395378272908	-1.27628477405572
YCL055W	0.0554761991846189	-0.0435172580430244	0.0269076175685876	-0.104972927798441	-0.0740789965159881	-0.213267783691769	-0.127894231653163	-0.280038538399005	-0.167757368791812	0.0571371632320627	-0.20762050593046	-0.143507293699134	-0.104972927798441	-0.196325950407843	-0.389662165530288
YCL056C	0.0940105650853124	-0.0843769736101391	0.0215925326167677	-0.0611234769459275	0.182706045218805	0.186360166123181	-0.0355446306152949	0.119589411415945	0.266086440400478	0.0651097906597923	0.310600276871968	0.225891110452341	0.560077076798009	0.561405848035964	0.505597456041857
YCL057W	0.0720858396590558	0.104308542179463	-0.0279041959970538	-0.083048202372184	0.220243832691032	0.217586290215122	0.238182244403424	0.342158593773398	0.337507894440556	0.23652128035598	0.454107570571102	0.40228549229086	0.174401224981587	-0.0797262742772966	-0.330531845441292
YCL058C	-0.0179384117123917	-0.328870881393849	-0.17871973150494	-0.121582568272877	-0.21027804840637	-0.198651300074264	-0.11826064017799	-0.130219581319585	-0.596950478651259	-0.341162015344932	0.0222569182357455	-0.0597947057079725	-0.4600870411419	-0.198319107264776	-0.260439162639169
YCL059C	0.34182640096391	-0.226223303261829	-0.485665887472532	-0.419891711193763	-1.43606951541981	-1.45566889117964	-2.05062621297397	-1.86426604685079	-3.42125374492449	-2.98143046516141	-3.00700931149204	-3.35049667650339	-3.92087173039555	-3.26412654603632	-2.08583865077977
YCL061C	0.17606218902903	0.173072453743632	0.126565460415209	0.166096404744368	0.0149486764269932	-0.0215925326167679	-0.221240411119498	-0.12623326760572	-0.431850652335357	-0.295983793254464	-0.292329672350088	-0.318240711490209	-0.735142687398573	-0.861708147813782	-0.417234168717853
YCL063W	-0.177723153076474	-0.100986614084576	0.0986612644181546	-0.114606519273614	-0.17340464655312	0.0122911339510833	-0.33119623106027	-0.19200744388449	-0.425206796145582	-0.0455104148999569	-0.188353322980113	-0.17074710407721	-0.323555796442029	0.167425175982323	0.4600870411419
YCL064C	-1.51114509036426	-0.205627349073528	1.14473642149819	1.16367141163904	0.846095085767811	0.842773157672924	1.29256222172067	1.0470717355085	2.06324953973454	1.81476931823697	1.94199916427115	2.05361594825937	3.65578186842354	4.23645489940985	4.57396279385041
YCL065W	0.25246653521144	-0.026575424759099	0.148157993031976	-0.0843769736101391	0.0199315685693243	-0.176726574648008	-0.185031394885226	0.0614556697554161	-0.387669008673355	-0.0441816436620019	-0.0162774476649481	-0.0538152351371752	0.0209281469977904	0.370394982579941	0.439823279763087
YCL066W	0.210942434025347	0.0850413592291165	0.183370430837782	0.103311963750997	-0.107962663083839	-0.0325548953298961	-0.114274326464125	-0.0468391861379118	-0.361757969533234	-0.00398631371386478	0.12889081008163	-0.101650999703553	-0.0385343659006934	-0.171743682505677	0.0913530226094025
YCL067C	0.159120355745105	0.0903564441809363	0.2182506758341	0.31292562653839	0.282696080874914	0.141181944032713	0.516227625945496	0.409593734099612	0.561738040845453	0.283692659303381	0.571039439511138	0.470717211045539	0.682988416308842	0.364747704818632	0.682324030689864
YCL068C	-0.144171679318112	-0.20230542097864	0.156795006078684	0.0295651600444975	0.362422355152211	0.208617084358926	0.303956420682194	0.244826100593199	0.584327151890687	0.423878024907628	0.496296057376172	0.489652201186397	0.708899455448963	0.831810794959795	0.630501952409621
YCL069W	0.191343058265512	-0.184699202075737	0.122911339510832	0.0122911339510833	0.0820516239437177	0.0740789965159881	0.166760790363346	0.0574693560415513	0.0312261240919413	0.0996578428466209	0.0305617384729636	0.133541509414472	0.328206495774871	0.62551906026729	0.870012968051
YCL073C	-0.0720858396590557	-0.0677673331357023	-0.0624522481838824	0.0225891110452339	0.339833244106977	0.332525002298225	0.419559518384274	0.139520979985269	0.777331174203643	0.464737740474742	0.363086740771189	0.620536168124959	0.618543011268027	0.917848732617378	1.05604094136469
YCL076W	0.290668708302644	-0.0621200553743937	0.268743982876388	0.276716610304117	0.309935891252991	0.0455104148999568	0.18669235893267	0.0298973528539863	0.212271205263302	0.120253797034922	0.371723753817896	0.0514898854707541	0.131548352557539	0.318905097109187	0.768694161156936
YCR001W	0.0169418332839255	-0.153805270793285	0.153140885174308	0.0800584670867856	0.170082718458233	0.245158293402687	0.164767633506413	-0.113942133654637	0.00166096404744377	0.110620205559749	0.570707246701649	0.00132877123795483	0.0916852154188913	0.325548953298961	0.498289214233104
YCR002C	-0.0597947057079725	-0.0564727776130851	-0.0870345160860489	-0.0132877123795494	0.0876989017050262	0.295319407635487	0.160781319792548	0.108294855893328	0.297312564492419	0.251469956782973	0.126565460415209	0.296648178873441	0.150815535507886	-0.690961043736571	-0.65973491964463
YCR003W	-0.306946155967592	0.00996578428466211	0.00332192809488729	0.0262432319496101	0.26276451230559	0.412915662194499	0.358103848628858	0.397634792958017	0.541142086657151	0.538152351371753	0.584327151890687	0.655416413121277	0.743447507635792	-0.0873667088955376	0.0139520979985268
YCR004C	-0.39697040733904	0.179716309933406	0.0471713789474004	0.460419233951389	0.671693860786225	0.608909419792854	1.26399364010464	0.869680775241511	1.37992893061621	1.29389099295863	1.20187358473025	1.36066174766586	1.68587850815534	1.72806699496041	1.35733981957098
YCR005C	-1.45932301208402	0.304288613491682	0.680330873832932	0.366076476056587	0.21559313335819	0.495631671757194	0.44148424381053	0.473706946330938	1.37095972476001	1.37095972476001	1.17297281030473	1.26200048324771	2.08417768673233	1.42643592394463	2.51768930311513
YCR006C	0.254459692068372	-0.323887989251518	-0.190678672646535	-0.158455970126127	0.136863437509359	0.100986614084576	0.287346780207757	0.19200744388449	0.453775377761614	0.501611142327992	0.505597456041857	0.511576926612654	1.05903067665009	1.38457962994905	1.60116934173571
YCR007C	-0.00398631371386478	-0.026575424759099	0.14184632965169	0.1445038721276	0.490980972424352	0.541142086657151	0.340497629725955	0.303956420682194	0.831810794959795	0.340497629725955	0.651430099407412	0.650101328169457	1.15935290511569	1.23044216634628	1.32578150266955
YCR008W	-0.0624522481838824	-0.0581337416605288	0.0979968787991772	0.0129555195700608	0.0797262742772967	0.0996578428466209	-0.114938712083103	-0.0607912841364388	-0.0817194311342291	0.0129555195700608	-0.0398631371386484	0.0548118135656416	0.271069332542809	0.473374753521449	0.576022331653469
YCR009C	0.106301699036396	0.144836064937089	0.120585989844411	0.123907917939299	0.351792185248572	0.4600870411419	0.36541209043761	0.304620806301171	0.45742949866599	0.317576325871232	0.378367610007671	0.359100427057324	0.301298878206284	0.161445705411526	0.0777331174203642
YCR010C	-0.334518159155157	-0.335182544774135	-0.00963359147517341	-0.090688636990425	0.992924307561833	0.320233868347142	1.89682094218068	1.01418464736911	4.26635225226384	2.5482510415881	2.79972099837107	2.90402954055053	5.80673030986311	6.28342699147945	5.21908122987753
YCR011C	0.0511576926612655	0.240839786879334	0.348802449963173	0.228216460118762	0.504933070422879	0.539481122609708	0.502607720756458	0.614224504744673	0.7490947853971	0.652758870645367	0.840115615197014	0.817194311342291	1.07564031712453	1.1118493333588	0.288675551445712
YCR012W	0.0524864638992203	0.474039139140427	0.542803050704595	0.295983793254464	1.02381823884429	0.264425476353034	0.66239246212054	0.570707246701649	0.256452848925304	0.145500450556067	0.206291734692505	0.309935891252991	-0.765372233062048	-1.04175665055668	-1.75663557657644
YCR013C	-0.380028574055114	0.158788162935616	0.4099259269091	0.175729996219542	0.50460087761339	0.357107270200392	0.352788763677038	0.241171979688823	0.115270904892591	0.155798427650217	0.453443184952125	0.0923496010378687	-0.117596254559013	0.413247855003988	0.367073054485054
YCR014C	-0.104640734988952	-0.146829221794021	0.0225891110452339	0.0597947057079726	0.201308842550174	0.0823838167532065	-0.0285685816160313	0.220243832691032	0.0438494508525132	-0.0508254998517767	0.254791884877861	0.239843208450868	-0.252134342401951	-0.000332192809488813	-0.0415241011860921
YCR015C	-0.0438494508525132	-0.166096404744368	0.209945855596881	-0.0933461794663349	0.244826100593199	0.153805270793285	-0.085705744848094	-0.0169418332839255	0.00996578428466211	0.0591303200889952	0.266086440400478	0.184367009266249	0.533833844848399	0.534166037657888	0.331528423869759
YCR016W	0.159120355745105	-0.285353623350824	-0.308939312824525	-0.380692959674092	-0.872006124907933	-0.801249056486832	-1.39321664299576	-1.04009568650923	-1.85064614166175	-1.25867855515282	-1.30219581319585	-1.38391524433008	-1.51048070474528	-1.53971367198029	-1.1028801275026
YCR017C	-0.257117234544282	0.00465069933284239	-0.104640734988952	-0.234528123499048	0.0551440063751301	-0.054147427946664	-0.129555195700607	-0.254791884877861	-0.140849751223224	-0.177390960266985	-0.224894532023875	-0.109623627131283	-0.15513404203124	-0.367073054485054	-0.633823880504509
YCR018C	-0.626183445886268	-0.557087341512611	-0.513902276279075	-0.412251276575522	-0.599940213936658	-0.702587792068677	-0.661395883692074	-0.668039739881849	-0.742118736397837	-0.497292635804638	-0.563066812083408	-0.532505073610444	-0.126897653224697	-0.0853735520386053	0.202969806597618
YCR018C-A	-0.311596855300435	-0.21027804840637	-0.180048502742895	-0.19200744388449	-0.196325950407843	-0.347473678725218	-0.263761090734057	-0.275055646256674	-0.322559218013563	-0.317576325871232	-0.148157993031976	-0.295651600444975	0.121250375463389	0.161445705411526	0.182373852409316
YCR019W	0.0611234769459275	0.0534830423276866	0.127562038843675	0.0116267483321056	0.193004022312956	0.159120355745105	0.0345480521868286	0.0232534966642114	-0.0159452548554593	0.141514136842202	0.0471713789474004	0.0624522481838825	0.390990936768243	0.45477195619008	0.526857795849136
YCR020C	0.231538388213649	0.0684317187546798	0.318905097109187	0.153805270793285	0.127229846034186	0.0973324931801998	-0.253463113639906	-0.135534666271404	-0.210610241215859	-0.118592832987479	-0.131880545367028	-0.158788162935616	0.288343358636223	0.610902576649786	0.850745785100653
YCR020C-A	0.234860316308537	0.245158293402687	0.0591303200889952	-0.0358768234247836	-0.34448394343982	-0.222901375166942	-0.57834768131989	-0.588313465604552	-0.950403627947274	-0.786300380059839	-0.710560419496407	-0.838122458340082	-0.845098507339345	-0.538484544181241	0.0441816436620018
YCR020W-B	0.261103548258147	0.0960037219422448	0.0651097906597923	-0.164103247887436	-0.35212437805806	-0.112613362416682	-0.784639416012395	-0.531176302372489	-0.985283872943592	-0.702919984878166	-0.443477400667463	-0.807892912676607	0.0305617384729636	0.587316887176086	1.2593429407718
YCR021C	0.751087942254033	0.151147728317375	0.306281770348615	0.463408969236787	0.800584670867854	0.446467135952862	0.866026654337135	0.673354824833668	1.66295720430061	0.735807073017551	1.38291866590161	1.24140452905941	4.27233172283464	5.1582899457411	6.45218093869972
YCR022C	-0.138524401556803	-0.269408368495365	-0.161777898221015	-0.2890077442552	-0.185031394885226	-0.0989934572276433	-0.496960442995149	-0.159784741364082	-0.417566361527341	-0.335182544774135	0.00332192809488729	-0.11826064017799	-0.143507293699134	0.15513404203124	0.658738341216164
YCR023C	0.0428528724240469	-0.0488323429948442	0.0578015488510402	0.0485001501853555	0.379364188436137	0.306613963158104	0.114274326464125	0.253463113639906	0.294987214825998	0.336843508821578	0.398963564195972	0.430189688287913	0.598943635508191	0.286350201779291	0.152144306745841
YCR024C	-0.188353322980113	0.171079296886699	0.354117534914993	0.193336215122445	0.591967586508928	0.6045909132695	0.602597756412568	0.627512217124223	0.677673331357022	0.710228226686918	0.819519661008712	0.726505674351866	0.928146709711529	0.318905097109187	-0.0378699802817159
YCR024C-A	0.580340838176822	0.345148329058797	0.271733718161786	0.0418562939955809	0.0149486764269932	-0.0219247254262566	-0.123907917939299	-0.155798427650217	0.0272398103780765	-0.539148929800219	-0.391323129577731	-0.433179423573312	-0.639471158265817	-0.617546432839561	-0.471049403855028
YCR025C	0.244161714974221	0.0176062189029029	0.155466234840728	0.2890077442552	0.154137463602774	-0.0322227025204074	0.0342158593773398	0.127562038843675	-0.300634492587306	-0.274059067828207	-0.126565460415208	-0.113942133654637	-0.0923496010378687	0.21293559088228	-0.0850413592291165
YCR026C	0.0445138364714907	0.066770754707236	0.0637810194218372	0.0674351403262134	0.0700926828021234	0.0680995259451909	0.139853172794758	0.152144306745841	0.222569182357453	0.305949577539126	0.242832943736266	0.295983793254464	0.832142987769284	1.05504436293623	0.957379676946538
YCR027C	-0.104640734988952	-0.0993256500371321	-0.0285685816160313	-0.24449390778371	0.0617878625649051	0.0391987515196708	-0.305285191920149	-0.0989934572276433	-0.305949577539126	-0.238514437212913	-0.153473077983796	0.0318905097109186	-0.138856594366292	-0.301298878206284	-0.324884567679984
YCR028C	0.0518220782802428	-0.208284891549438	-0.217918483024611	-0.453443184952125	-0.122911339510832	-0.247815835878597	-0.84376973610139	-0.464737740474742	-0.833803951816728	-0.554429799036701	-0.109623627131283	-0.559412691179032	-0.247483643069108	-0.0378699802817159	0.0421884868050695
YCR028C-A	-0.186360166123181	0.0793940814678081	-0.100986614084576	-0.00797262742772974	-0.0584659344700176	0.392651900815686	-0.0328870881393848	0.0504933070422878	0.235192509118025	0	-0.0106301699036396	-0.0700926828021234	-0.185695780504204	-0.35743946300988	-0.392319708006198
YCR030C	-0.0186027973313693	0.236853473165469	0.201308842550174	0.293990636397532	0.700262442402256	0.576022331653469	0.970335196516599	0.839451229578037	1.10454109155005	1.02547920289173	1.10520547716903	1.06866426812526	1.16167825478211	1.26366144729515	0.738796808302949
YCR031C	0.34182640096391	0.402617685100348	0.239511015641379	0.163438862268458	0.524200253373226	-0.174069032172098	-0.307942734396058	-0.30495299911066	-1.16832211097189	-1.74766637072024	-1.66827228925243	-1.69152578591664	-3.52290474462805	-4.15108134737125	-3.39932901949824
YCR032W	0.0504933070422878	-0.0664385618977472	0.133209316604983	0.0225891110452339	0.230874002594672	0.208949277168415	0.139853172794758	0.155466234840728	0.379696381245625	0.354449727724482	0.616217661601606	0.43384380919229	1.0792944380289	1.2563532054864	1.01949973232093
YCR033W	-0.0202637613788129	0.0272398103780765	-0.113942133654637	-0.0468391861379118	0.141181944032713	0.14716141460351	0.0740789965159881	0.137860015937825	0.176394381838519	0.182373852409316	0.170414911267722	0.229213038547228	0.572700403558581	0.602929949222056	0.719861818162091
YCR034W	0.21559313335819	0.00465069933284239	-0.0950071435137786	0.0391987515196708	-0.506261841660834	-0.48898781556742	-0.551107870941813	-0.737800229874483	-1.12513704573835	-1.11317810459676	-1.31648010400386	-1.25734978391487	-2.51170983254433	-2.81898818132142	-1.80148160585742
YCR035C	0.0710892612305895	-0.178387538695451	-0.127562038843675	-0.282031695255937	-0.355446306152948	-0.2654220547815	-0.904561020237829	-0.537487965752775	-1.04574296427054	-0.782314066345974	-0.755406448777386	-0.888283572572881	-1.26266486886669	-0.801581249296321	-0.769358546775913
YCR036W	0.0700926828021234	-0.054147427946664	-0.0149486764269931	0.097000300370711	0.370062789770452	0.368734018532497	0.436169158858711	0.34946683558215	0.584327151890687	0.577018910081935	0.54678936441846	0.573364789177559	0.81486896167587	0.714546733210272	0.466398704522186
YCR037C	0.0966681075612222	-0.017606218902903	0.0950071435137785	0.0405275227576259	0.152144306745841	0.17340464655312	0.145500450556067	0.149486764269931	0.404278649147792	0.383350502150002	0.312593433728901	0.580340838176822	1.17363719592371	1.41082286189866	1.32777465952648
YCR038C	-0.100986614084576	-0.00963359147517341	0.176726574648008	0.221240411119498	0.349799028391639	0.278377574351561	0.311596855300435	0.280702924017982	0.533833844848399	0.502607720756458	0.49696044299515	0.363418933580677	0.765372233062048	0.756735220015341	0.771019510823357
YCR039C	0.179384117123918	0.0930139866568463	0.20496296345455	0.295651600444975	0.260771355448658	0.161445705411526	0.565392161749829	0.392984093625175	0.5810052237958	0.259442584210703	0.560741462416987	0.466066511712697	0.702919984878166	0.365744283247099	0.674019210452646
YCR040W	0.271069332542809	0.066770754707236	0.19200744388449	0.105305120607929	-0.133209316604983	-0.0634488266123486	-0.142510715270668	-0.066770754707236	-0.35212437805806	0.0209281469977904	-0.09201740822838	-0.0621200553743937	-0.108959241512305	0.0215925326167677	0.084376973610139
YCR041W	0.303956420682194	0.0634488266123486	0.0913530226094025	-0.017606218902903	0.0325548953298963	-0.0378699802817159	-0.246487064640642	0.0481679573758668	-0.171743682505677	-0.259110391401214	-0.293326250778554	-0.244826100593199	-0.384679273387956	-0.362090162342722	-0.0156130620459705
YCR042C	0.127562038843675	-0.0149486764269931	0.0860379376575825	0.0342158593773398	0.0162774476649482	0.0986612644181546	-0.0634488266123486	0.106301699036396	-0.00730824180875214	-0.0172740260934143	0.0654419834692811	0.037869980281716	-0.000332192809488813	0.0408597155671145	-0.152808692364819
YCR043C	0.258778198591725	0.174401224981587	0.120585989844411	0.0777331174203642	-0.143507293699134	0.0554761991846189	-0.596286093032282	-0.594292936175349	-1.00156132060854	-0.64146431512275	-0.978972209563306	-0.812543612009449	-1.59153575026054	-1.59618644959338	-1.44337775722856
YCR044C	0.0651097906597923	0.0597947057079726	0.124572303558276	0.037869980281716	0.0943427578948011	0.211274626834836	-0.0634488266123486	-0.00398631371386478	-0.120585989844411	-0.073082418087522	-0.11560309770208	-0.107630470274351	-0.380028574055114	-0.766368811490514	-0.945420735804943
YCR045C	-0.0405275227576258	0.0186027973313692	0.0886954801334927	0.189682094218068	0.0235856894737003	0.0202637613788129	0.47570010318787	-0.0551440063751303	0.367737440104031	0.193004022312956	-0.0136199051890382	-0.187024551742158	0.1209181826539	0.549114714084881	0.625851253076779
YCR046C	-0.33385377353618	0.260771355448658	0.0943427578948011	0.387336815863866	0.243165136545755	-0.0132877123795494	0.820848432246667	0.590971008080462	0.604923106078989	0.458426077094456	0.695279550259925	0.576686717272446	0.380360766864603	-0.208949277168415	-0.355114113343459
YCR047C	0.0418562939955809	-0.282696080874914	-0.500614563899525	-0.404278649147792	-1.38557620837752	-1.39952830637605	-1.60183372735469	-1.68621070096483	-2.23399664381175	-1.95628345507917	-2.07354751682869	-2.17220878124685	-2.11540381082427	-1.84499886390044	-1.09856162097925
YCR048W	-0.156130620459706	-0.0132877123795494	-0.245158293402687	-0.135534666271404	-0.576022331653469	-0.665714390215428	-0.491313165233841	-0.692289814974526	-0.785635994440861	-0.75175232787301	-0.794273007487568	-0.593296357746883	-0.498953599852082	-0.539148929800219	-0.750423556635055
YCR049C	-0.267083018828944	-0.311264662490946	-0.290336515493155	-0.0458426077094457	-0.464073354855764	-0.508919384136744	-0.203301999407107	-0.251469956782973	-0.647775978503036	-0.602597756412568	0.125901074796231	-0.460419233951389	-0.431850652335357	-0.160116934173571	-0.0192671829503467
YCR050C	0.0106301699036396	-0.0973324931801998	-0.00531508495181985	0.0664385618977474	-0.222569182357453	-0.693618586212481	-0.114606519273614	-0.522207096516293	-0.62020397531547	-1.01484903298809	-0.513237890660097	-0.753081099110965	-0.747101628540168	-0.65441983469281	-0.740457772350393
YCR051W	0.129223002891118	-0.0807228527057629	-0.372720332246362	-0.172408068124654	-0.88064313795464	-0.946417314233409	-0.828156674055419	-0.90688636990425	-1.20884963372951	-1.09590407850334	-1.17795570244706	-1.19257218606456	-0.809886069533539	-0.271069332542809	-0.315915361823788
YCR052W	0.0621200553743936	0.109955819940772	-0.0348802449963174	0.0694282971831459	-0.23386373788007	-0.32056606115663	-0.17606218902903	-0.308607120015036	-0.627180024314734	-0.644454050408148	-0.51257350504112	-0.625851253076779	-0.8228415891036	-1.06401356879242	-1.15204466330694
YCR053W	0.200644456931197	0.173072453743632	-0.308607120015036	-0.0441816436620019	-0.426867760193026	-0.389329972720799	-0.377038838769716	-0.358768234247835	-1.0264757813202	-1.18725710111274	-1.11749661112011	-1.1855961370653	-2.46154871831154	-2.69873438428649	-2.32501747361166
YCR054C	-0.0102979770941507	-0.230874002594672	-0.170414911267722	-0.265089861972012	-0.470052825426562	-0.380692959674092	-0.774673631727733	-0.437830122906154	-0.985948258562569	-0.948410471090342	-0.856725255671451	-1.04474638584208	-1.70813542639108	-1.32810685233597	-1.38391524433008
YCR057C	0.0860379376575825	-0.442148629429508	-0.408929348480634	-0.431518459525868	-1.445038721276	-1.22246953891855	-2.2914659998533	-1.92538952379672	-3.40397971883108	-2.86117666812649	-2.73859752142514	-2.94256390645123	-3.66342230304178	-3.00302299777818	-2.13168125848922
YCR060W	0.222901375166942	0.0747433821349658	-0.0292329672350088	0.0847091664196278	-0.212603398072791	-0.342158593773398	-0.136863437509359	-0.354117534914993	-0.495963864566683	-0.554761991846189	-0.403946456338303	-0.490316586805375	-0.382686116531024	-0.650101328169457	-0.493970707709751
YCR061W	0.0724180324685444	0.277048803113606	0.266418633209966	0.350463414010617	0.819519661008712	0.649436942550479	1.09058899355152	1.02547920289173	1.43175100889645	1.41912768213588	1.34504868561989	1.49353887146136	1.70879981201006	1.78055345885963	1.41647013965997
YCR063W	-0.0817194311342291	-0.0827160095626953	-0.0687639115641684	-0.154137463602774	-0.41258346938501	-0.272065910971275	-0.670032896738781	-0.4600870411419	-1.06700330407782	-0.611234769459275	-0.590971008080462	-0.652094485026389	-0.966681075612222	-0.9673454612312	-0.307942734396058
YCR064C	-0.145832643365555	-0.14716141460351	-0.00863701304670717	0.222236989547964	-0.0531508495181979	0.0637810194218372	0.191010865456023	0.495299478947706	-0.130219581319585	0.464405547665253	0.636813615789907	0.505929648851345	0.429525302668936	0.446467135952862	0.446134943143373
YCR065W	-0.0461748005189343	0.220243832691032	-0.0428528724240469	0.11294555522617	0.112613362416681	0.114606519273614	-0.0744111893254769	-0.0159452548554593	-0.361093583914256	-0.289339937064689	-0.263096705115079	-0.275720031875651	-0.740125579540904	-0.950735820756763	-0.646115014455592
YCR066W	-0.0129555195700607	0.00498289214233115	0.140849751223224	0.0930139866568463	0.172740260934143	0.194664986360399	0.0780653102298529	0.293658443588043	0.11294555522617	0.190014287027557	0.305949577539126	0.385343659006934	0.210610241215859	0.17074710407721	-0.528518759896579
YCR067C	-0.196990336026821	0.00963359147517327	-0.0475035717568893	0.0252466535211439	0.110952398369238	0.0790618886583192	0.283028273684403	0.172408068124654	0.303956420682194	0.444806171905418	0.331860616679248	0.437165737287177	0.296648178873441	-0.187356744551647	-0.398299178576995
YCR068W	-0.336179123202601	-0.240507594069845	-0.0308939312824524	0.035212437805806	0.230541809785183	0.129887388510096	0.477693260044803	0.237185665974958	0.586652501557108	0.652758870645367	0.576022331653469	0.751087942254033	1.24505864996378	1.55964524054962	1.58489189407076
YCR069W	-0.297976950111397	0.0774009246108754	0.0355446306152949	0.12623326760572	0.134870280652427	0.277048803113606	0.530511916753512	0.221572603928987	0.506594034470323	0.548118135656415	0.515563240326519	0.544464014752039	0.469056246998096	0.464073354855764	0.219247254262566
YCR071C	-0.278377574351561	0.0657741762787699	0.0621200553743936	0.234528123499048	0.220576025500521	0.260771355448658	0.436833544477688	0.315915361823788	0.462412390808321	0.511576926612654	0.495631671757194	0.446467135952862	0.580008645367333	0.324552374870495	0.275055646256674
YCR072C	0.0694282971831459	-0.405607420385747	-0.413580047813477	-0.557751727131588	-1.43474074418185	-1.34870280652427	-2.23200348695482	-1.76128627590928	-3.30930476812679	-1.77723153076474	-2.26455838228472	-2.2532638267621	-2.53463113639906	-1.9788725661244	-1.11218152616829
YCR073C	-0.402949877909837	-0.67568017450009	-0.640467736694283	-0.47570010318787	-0.86735542557509	-0.659070534025653	-1.22811681667986	-0.769690739585402	-1.60814539073497	-0.852074556338609	-0.932133023425394	-1.06368137598293	-0.674019210452646	0.0445138364714907	0.255124077687349
YCR073W-A	-0.0840447808006503	-0.0568049704225739	-0.175729996219542	0.190678672646535	0.361757969533234	0.314254397776345	0.785303801631372	0.589642236842507	0.794937393106546	0.760721533729206	0.698933671164301	0.906554177094761	1.10088697064567	1.20552770563462	1.16300702602007
YCR075C	-0.0637810194218373	0.0578015488510402	0.100654421275087	0.415905397479898	0.59130320088995	0.372720332246362	0.466730897331674	0.380692959674092	0.680995259451909	0.617214240030072	0.441816436620019	0.574693560415514	0.497624828614127	0.345812714677774	0.309271505634014
YCR076C	-0.027572003187565	0.199647878502731	0.169086140029767	0.384014887768979	0.468724054188607	0.30229545663475	0.876656824240775	0.714546733210272	0.920174082283799	0.889612343810836	1.03478060155741	0.960037219422448	1.10354451312158	1.01418464736911	0.881971909192595
YCR077C	-0.0714214540400783	-0.0578015488510402	-0.0558083919941077	-0.130219581319585	-0.141181944032713	0.107298277464862	-0.144171679318112	-0.139853172794758	-0.118592832987479	0.130883966938562	-0.0408597155671146	-0.00996578428466202	0.00564727776130859	-0.106633891845884	-0.466730897331674
YCR079W	-0.266086440400478	-0.0644454050408148	-0.0654419834692811	0.136531244699871	0.443145207857974	0.0953393363232674	0.621864939362914	0.757399605634319	0.946749507042898	0.776666788584665	0.945088542995454	0.925821360045108	1.4334119729439	1.55964524054962	1.06401356879242
YCR081W	-0.101318806894065	-0.152808692364819	0.0152808692364818	-0.15247649955533	0.0999900356561095	-0.0481679573758668	-0.140849751223224	-0.107298277464862	-0.0558083919941077	0.0342158593773398	0.134538087842938	0.0511576926612655	0.251137763973485	0.572036017939604	0.134205895033449
YCR082W	0.052818656708709	-0.066770754707236	-0.243829522164732	-0.0707570684211008	-0.108959241512305	0.0305617384729636	-0.0594625128984838	0.137527823128337	0.0754077677539431	-0.0651097906597922	0.00398631371386472	0.0245822679021663	0.148157993031976	0.301298878206284	0.337840087250045
YCR083W	0.172740260934143	0.0717536468495671	-0.0707570684211008	-0.0999900356561096	0.359100427057324	0.199315685693242	0.634156073313997	0.391987515196709	0.757731798443807	0.574029174796536	0.600272406746146	0.675015788881112	0.984287294515125	1.17629473839962	1.09025680074203
YCR084C	-0.118592832987479	0.0820516239437177	-0.00996578428466202	0.0421884868050695	0.00431850652335354	-0.08935986575247	0.0259110391401215	-0.153805270793285	-0.169750525648744	-0.110620205559749	-0.304288613491682	-0.0833803951816728	-0.467395282950652	-0.940770036472101	-1.10420889874056
YCR085W	-0.196325950407843	-0.0511576926612654	-0.00431850652335355	0.037869980281716	-0.0913530226094025	-0.183038238028294	0.0338836665678511	-0.0411919083766034	-0.252134342401951	-0.415573204670409	-0.0847091664196278	-0.192339636693978	-0.562734619273919	-1.24074014344043	-1.25502443424845
YCR086W	-0.0574693560415513	0.127562038843675	0.0418562939955809	0.213599976501257	-0.0448460292809794	-0.107962663083839	0.23386373788007	-0.216589711786656	-0.0783975030393418	-0.0707570684211008	-0.30229545663475	-0.0521542710897316	-0.252466535211439	-0.468724054188607	-0.39962794981495
YCR087W	0.0710892612305895	-0.294987214825998	-0.104972927798441	-0.162442283839992	-0.305617384729637	-0.158455970126127	-0.45211441371417	-0.453443184952125	-0.888283572572881	-0.433511616382801	-0.18669235893267	-0.341162015344932	-0.716207697257715	-0.624854674648313	-0.575025753225002
YCR088W	-0.0966681075612223	0.331528423869759	-0.0385343659006934	0.292329672350088	0.302959842253728	0.290004322683667	0.879978752335662	0.63880677264684	0.957711869756027	0.849749206672187	0.86735542557509	0.855396484433496	0.601268985174613	0.512905697850609	0.0451782220904682
YCR089W	-0.0239178822831891	-0.240507594069845	-0.0607912841364388	-0.146164836175044	-0.17074710407721	-0.14981895707942	-0.286682394588779	-0.0591303200889951	-0.0993256500371321	-0.209613662787393	0.106966084655373	-0.0249144607116552	0.154137463602774	0.47304256071196	0.251137763973485
YCR090C	0.0481679573758668	-0.0192671829503467	-0.0817194311342291	-0.103311963750997	-0.0558083919941077	0.047835764566378	-0.274059067828207	-0.0355446306152949	-0.189017708599091	-0.295319407635487	-0.180048502742895	-0.181045081171361	-0.410590312528078	-0.798591514010922	-0.802577827724787
YCR091W	-0.502275527946969	-0.192671829503467	0.155466234840728	0.303956420682194	1.18227420897041	1.13975352935585	1.78254661571656	1.53871709355183	2.02172543854845	1.80546791957128	2.06125638287761	2.03733850059442	2.61103548258147	2.80403950489442	2.6070491688676
YCR092C	-0.0106301699036396	-0.0601268985174613	0.20230542097864	0.00963359147517327	0.0916852154188913	0.315583169014299	-0.198983492883753	0.33385377353618	-0.330199652631804	-0.00930139866568461	0.383350502150002	0.242168558117289	0.332857195107714	0.143507293699134	0.437830122906154
YCR093W	0.0222569182357455	0.00132877123795483	-0.0232534966642116	0.0122911339510833	0.0840447808006503	0.17340464655312	-0.0564727776130851	0.0186027973313692	0.208617084358926	-0.00265754247590986	0.0578015488510402	0.0481679573758668	0.177058767457496	0.0445138364714907	-0.145168257746578
YCR094W	0.0554761991846189	0.0322227025204073	0.122246953891855	0.0790618886583192	-0.0438494508525132	-0.047835764566378	-0.132877123795494	-0.0760721533729206	-0.245822679021665	-0.0989934572276433	-0.0873667088955376	-0.189682094218068	0.226555496071318	0.108627048702817	-0.0395309443291597
YCR095C	0.116599676130547	-0.0461748005189343	0.0408597155671145	-0.1209181826539	-0.0793940814678079	-0.149486764269931	-0.44679932876235	-0.108294855893328	-0.602265563603079	-0.440819858191553	-0.280038538399005	-0.550111292513347	-0.481347380949179	-0.0617878625649049	0.0578015488510402
YCR096C	0.129555195700607	0.0830482023721841	0.208284891549438	0.314586590585833	0.179384117123918	0.124904496367765	0.534830423276865	0.336179123202601	0.519217361230895	0.353120956486527	0.567053125797273	0.480018609711224	0.684981573165774	0.407932770052168	0.633823880504509
YCR097W	0.0757399605634317	0.0298973528539863	0.112613362416681	0.208949277168415	0.481679573758668	0.520213939659361	0.637145808599396	0.625186867457802	0.905557598666295	0.756070834396364	0.861375955004293	0.827160095626953	1.51513140407813	1.78088565166911	2.02803710192873
YCR098C	-0.740457772350393	-0.641132122313261	-0.374381296293806	-0.60990599822132	0.187024551742159	-0.0122911339510832	0.0225891110452339	0.217586290215122	-0.000664385618977518	-0.0298973528539862	0.175729996219542	0.229213038547228	0.134870280652427	0.0680995259451909	1.71776901786626
YCR099C	0.0697604899926346	-0.327874302965383	0.0900242513714474	-0.118592832987479	0.242168558117289	0.203966385026084	0.0448460292809795	0.207288313120971	0.169086140029767	0.306613963158104	0.522207096516293	0.354449727724482	1.09623627131283	1.22512708139446	0.717868661305159
YCR100C	-0.0162774476649481	-0.213599976501257	0.0534830423276866	-0.272065910971275	0.385011466197445	0.162110091030503	-0.114274326464125	0.0491645358043331	0.200312264121708	0.179716309933406	0.261767933877124	0.198651300074264	0.733481723351129	1.03544498717639	0.627844409933711
YCR101C	0.0249144607116551	-0.384679273387956	0.136531244699871	-0.107962663083839	0.394645057672619	0.403946456338303	0.44414178628644	0.408597155671146	0.441816436620019	0.351792185248572	0.545792785989994	0.448128100000305	0.848420435434232	0.985283872943592	0.709231648258452
YCR102C	3.02428333758545	2.29179819266279	1.36564463980819	0.749759171016078	0.356110691771925	0.0896920585619589	0.116599676130547	-0.00830482023721837	0.0222569182357455	0.0345480521868286	0.231538388213649	0.093346179466335	0.768361968347447	1.0440820002231	1.20486332001565
YCR104W	0.0664385618977474	0.0740789965159881	0.124240110748787	0.139853172794758	0.23386373788007	0.00498289214233115	0.418895132765296	0.182373852409316	0.50460087761339	0.239511015641379	0.357107270200392	0.311264662490946	0.65707737716872	0.583330573462221	0.405275227576258
YCR105W	-0.0790618886583193	0.200644456931197	0.18403481645676	0.203634192216595	0.27870976716105	0.235524701927514	0.456432920237524	0.187356744551647	0.54944690689437	0.288343358636223	0.39431286486313	0.518220782802429	0.740125579540904	0.692622007784015	0.68863569407015
YCR106W	-0.115935290511569	-0.291333093921622	-0.16044912698306	-0.288011165826734	-0.378367610007671	-0.396306021720062	-0.534166037657888	-0.414908819051432	-0.644454050408148	-0.285353623350824	-0.342822979392376	-0.420223904003251	0.0807228527057629	0.143507293699134	0.204630770645062
YCR107W	-0.0953393363232673	-0.254459692068372	-0.101983192513042	-0.342490786582887	-0.307278348777081	-0.320233868347142	-0.528186567087091	-0.24449390778371	-0.5072584200893	-0.212271205263303	-0.198651300074264	-0.245158293402687	0.221904796738476	0.484669309044066	0.304288613491682
YDL001W	-0.0235856894737003	0.00896920585619573	0.0637810194218372	-0.0827160095626953	0.107962663083839	0.308939312824525	-0.194997179169888	0.212271205263302	-0.262100126686613	0.134870280652427	0.31790851868072	0.220243832691032	0.368734018532497	0.159784741364082	0.438162315715643
YDL002C	0.0205959541883015	-0.202637613788129	-0.0940105650853123	-0.100986614084576	-0.0232534966642116	0.367073054485054	-0.0508254998517767	0.0179384117123917	0.106966084655373	0.0717536468495671	0.0883632873240037	-0.00930139866568461	0.287014587398268	0.380692959674092	0.101983192513042
YDL003W	0.182373852409316	0.396306021720062	0.220243832691032	0.183370430837782	0.176394381838519	0.192339636693978	-0.472710367902472	-0.224894532023875	-0.856060870052473	-0.79892370682041	-0.586652501557108	-0.758396184062785	-1.32245957457466	-1.08793145107561	-0.383350502150002
YDL004W	0.173736839362609	0.239511015641379	0.0142842908080158	0.364083319199655	0.634488266123486	0.667375354262871	0.710892612305895	0.41789855433683	0.766701004300003	0.657741762787698	0.489320008376908	0.528518759896579	1.39653857109065	1.72740260934143	2.3505963199423
YDL005C	0.251137763973485	0.103644156560486	0.242168558117289	-0.0395309443291597	0.201308842550174	0.111616783988215	-0.16044912698306	-0.0578015488510402	-0.018934990140858	-0.0548118135656415	-0.0634488266123486	0.0156130620459707	0.518552975611917	0.733149530541641	0.51257350504112
YDL006W	0.0737468037064995	0.0255788463306326	0.105305120607929	-0.0132877123795494	0.0747433821349658	0.107962663083839	-0.09201740822838	-0.0368734018532497	-0.109623627131283	-0.147493607412999	-0.00697604899926342	-0.026575424759099	0.204298577835573	0.407932770052168	0.180712888361873
YDL007W	-0.0538152351371752	-0.0355446306152949	-0.252466535211439	-0.0508254998517767	-0.147825800222488	-0.0295651600444975	0.0920174082283799	0.145168257746578	0.246819257450131	0.112613362416681	0.239843208450868	0.177723153076474	-0.123907917939299	-0.339833244106977	-0.279374152780027
YDL008W	-0.00963359147517341	-0.017606218902903	-0.0561405848035964	0.0817194311342291	-0.0827160095626953	-0.184367009266249	0.052818656708709	-0.158788162935616	0.0249144607116551	0.0564727776130853	0.0129555195700608	0.0132877123795496	0.288011165826734	-0.0425206796145582	0.157459391697661
YDL009C	0.211939012453814	0.0704248756116121	0.268743982876388	0.0518220782802428	0.405275227576258	0.284689237731847	0.15247649955533	0.0637810194218372	0.0498289214233105	-0.0408597155671146	0.22356576078592	0.0671029475167248	0.0385343659006935	0.197322528836309	0.611566962268763
YDL010W	0.103311963750997	0.343487365011353	0.223897953595408	0.238846630022402	0.342822979392376	0.358768234247835	0.358436041438346	0.284357044922358	0.350795606820106	0.291997479540599	0.267747404447921	0.329867459822315	-0.0431850652335357	-0.0671029475167246	0.671361667976736
YDL011C	0.224562339214386	0.175397803410053	0.390990936768243	0.108294855893328	0.210942434025347	0.168421754410789	0.302959842253728	0.291333093921622	0.146164836175044	0.177723153076474	0.284357044922358	0.152808692364819	0.159120355745105	0.0750755749444543	0.489320008376908
YDL012C	0.166428597553857	0.30761054158657	0.0597947057079726	0.221240411119498	-0.0710892612305895	-0.272730296590252	0.0847091664196278	-0.182041659599828	-0.327874302965383	-0.459422655522922	-0.323887989251518	-0.374713489103294	-0.673022632024179	-0.991927729133366	-0.60193337079359
YDL013W	-0.153805270793285	0.0538152351371751	-0.0587981272795062	0.0930139866568463	-0.146829221794021	-0.226223303261829	0.0727502252780333	-0.0209281469977904	-0.108627048702817	-0.054147427946664	0.0332192809488736	-0.0169418332839255	0.166428597553857	0.236189087546492	0.238182244403424
YDL014W	0.28136730963696	-0.0461748005189343	-0.443809593476952	-0.314586590585833	-1.20154139192076	-1.08261636612379	-1.64734414225464	-1.89482778532375	-2.88343358636223	-2.88011165826734	-3.17377010185539	-3.1113178536715	-4.35106141868347	-3.90891278925396	-2.89240279221843
YDL015C	0.198319107264776	0.127229846034186	-0.153805270793285	-0.026575424759099	0.162774476649481	0.127229846034186	-0.0119589411415945	0.168089561601301	0.250473378354507	0.0468391861379118	0.149154571460443	0.097000300370711	0.0325548953298963	-0.140849751223224	-0.363751126390166
YDL016C	0.339833244106977	-0.211606819644325	-0.0624522481838824	-0.0777331174203643	-0.26010696982968	-0.0960037219422447	-0.456432920237524	-0.413580047813477	-1.14872273521205	-0.709896033877429	-0.427199953002515	-0.660067112454119	-0.774009246108755	-0.179384117123918	-0.217586290215122
YDL017W	0.0777331174203642	-0.0534830423276866	0.037869980281716	-0.0890276729429813	0.0744111893254769	-0.0916852154188911	-0.153140885174307	0.0448460292809795	-0.0328870881393848	0.114274326464125	0.281035116827471	-0.0159452548554593	0.198983492883753	0.181709466790339	0.167757368791812
YDL018C	0.0880310945145153	0.37072717538943	0.295651600444975	0.309935891252991	0.685313765975263	0.635152651742464	0.490316586805375	0.521874903706805	0.815865540104336	0.589310044033018	0.733149530541641	0.700594635211745	0.752748906301476	0.31026808406248	0.0727502252780333
YDL019C	0.296315986063953	0.401621106671882	0.364747704818632	0.43384380919229	0.844434121720367	0.661063690882585	0.992592114752344	0.930804252187439	1.13975352935585	0.91220145485607	1.07132181060117	1.22811681667986	0.801249056486832	0.750755749444544	0.569046282654205
YDL020C	0.0896920585619589	0.0471713789474004	0.00996578428466211	-0.109623627131283	0.205627349073528	0.37072717538943	0.156462813269195	0.456765113047012	0.335846930393112	0.323555796442029	0.547121557227949	0.515563240326519	1.44769626375191	1.8785503376588	1.66096404744368
YDL021W	-1.00222570622752	0.195661564788866	0.5072584200893	0.873999281764865	1.75098829881513	1.45467231275118	2.27253100971244	1.86526262527925	2.6010696982968	1.75630338376695	2.44593565626556	2.43962399288528	2.48812414307063	2.02272201697691	1.46829221794021
YDL022W	-0.431518459525868	0.387669008673355	0.343819557820842	0.655748605930765	1.09623627131283	1.28458959429294	1.50948412631682	1.37195630318848	1.44072021475265	1.26399364010464	1.34670964966734	1.35302131304762	0.85174236352912	0.582001802224266	-0.266418633209966
YDL023C	-0.417566361527341	0.167092983172834	0.342822979392376	0.44679932876235	0.899578128095498	0.553101027798746	1.24671961401123	0.677008945738044	1.03345183031946	0.0548118135656416	0.842108772053946	0.884297258859016	0.456100727428035	0.318572904299698	-0.0833803951816728
YDL024C	-0.159452548554593	-0.0209281469977904	0.196325950407843	0.235524701927514	0.652094485026389	0.417566361527341	1.02880113098662	0.601268985174613	1.74999172038666	1.20884963372951	1.28392520867397	1.28425740148345	2.26821250318909	2.43464110074295	2.4801515156429
YDL025C	-0.182373852409316	0.110620205559749	0.146829221794022	0.245822679021665	0.600936792365124	0.531508495181978	0.862704726242248	0.845098507339345	1.05836629103111	0.987609222610013	1.15337343454489	1.08726706545663	1.39255225737678	1.62541941682839	1.56064181897808
YDL026W	0.0239178822831889	0.00132877123795483	0.156795006078684	0.205627349073528	0.490980972424352	0.490980972424352	0.72816663839931	0.754077677539431	0.823173781913088	0.619871782505982	1.09025680074203	1.00886956241729	1.32877123795495	0.808225105486095	1.28691494395936
YDL027C	-0.0401953299481371	0.0677673331357023	0.106966084655373	0.231870581023138	0.75972495530074	0.717204275686182	1.00488324870343	0.760389340919717	1.3005348491484	1.42045645337384	1.08793145107561	1.58223435159485	2.42234996679186	2.14530116367826	1.89682094218068
YDL028C	-0.105969506226907	0.109623627131283	0.206291734692505	0.119589411415945	0.254791884877861	0.144836064937089	0.185363587694715	0.156462813269195	0.0607912841364388	0.34182640096391	0.268743982876388	0.264425476353034	0.502275527946969	0.192339636693978	-0.111616783988215
YDL029W	0.0102979770941508	0.158788162935616	0.00166096404744377	0.0986612644181546	0.227552074499784	0.369398404151475	0.332857195107714	0.363086740771189	0.593296357746883	0.375377874722272	0.467727475760141	0.494967286138217	0.402617685100348	0.136531244699871	-0.236853473165469
YDL030W	-0.0156130620459705	-0.133873702223961	-0.0418562939955808	-0.189682094218068	-0.283360466493892	-0.378035417198182	-0.587649079985574	-0.514898854707541	-0.59661828584177	-0.510580348184188	-0.457761691475479	-0.48633027309151	-0.208617084358926	0.0707570684211009	0.101650999703553
YDL031W	-0.070424875611612	-0.280038538399005	-0.431518459525868	-0.341162015344932	-1.34538087842938	-1.28326082305499	-1.59087136464156	-1.75696776938593	-2.30840783313723	-2.13998607872644	-2.46952134573927	-2.37052788851162	-2.42102119555391	-1.98020133736236	-1.36929876071257
YDL032W	-0.215260940548701	-0.0757399605634319	-0.0112945555226171	0.100322228465598	0.0332192809488736	-0.0647775978503036	0.353453149296015	0.17074710407721	0.243829522164732	0.175065610600564	0.458093884284967	0.191343058265512	0.422217060860184	0.422217060860184	0.347473678725218
YDL033C	-0.185363587694715	-0.122911339510832	-0.0840447808006503	-0.0378699802817159	-0.00398631371386478	-0.286350201779291	0.0568049704225738	-0.159452548554593	-0.0332192809488736	-0.066770754707236	-0.00896920585619584	0.0770687318013869	0.42055609681274	0.184699202075737	0.0680995259451909
YDL034W	0.144171679318112	-0.203634192216595	0.234528123499048	0.0916852154188913	0.183370430837782	0.259442584210703	0.18403481645676	0.255124077687349	0.119257218606456	0.0561405848035963	0.33651131601209	0.186027973313692	0.298641335730374	0.460751426760877	0.585988115938131
YDL035C	-0.0637810194218373	0.0152808692364818	0.214264362120235	0.269408368495365	0.450121256857238	0.500946756709014	0.582333995033755	0.337507894440556	0.492309743662307	0.632495109266554	0.525861217420669	0.57569013884398	1.0736471602676	1.05437997731725	1.00521544151292
YDL036C	0.142510715270668	-0.125568881986742	-0.0641132122313261	-0.0960037219422447	-0.467395282950652	-0.540809893847663	-0.666378775834405	-0.678005524166511	-1.06633891845884	-0.904561020237829	-0.818855275389735	-0.903232248999874	-1.10188354907414	-1.52542938117228	-1.13776037249892
YDL037C	1.77889249481218	0.467395282950652	0.445138364714907	-0.275055646256674	-1.08793145107561	-0.903564441809363	-1.4746038813205	-1.02481481727275	-1.24040795063094	-0.840780000815991	-0.688303501260661	-0.830482023721841	-0.287346780207757	0.0820516239437177	-0.0793940814678079
YDL038C	1.87423183113545	1.16101386916313	0.378699802817159	-0.236189087546492	-1.21615787553826	-0.973324931801997	-1.48988475055698	-1.40019269199502	-1.38690497961547	-0.99890377813263	-1.10919179088289	-1.12115073202448	-0.444806171905418	-0.234528123499048	0.0156130620459707
YDL039C	1.9612663472215	1.13609940845148	0.411586890956544	-0.325216760489473	-1.09357872883692	-0.635817037361441	-1.47227853165408	-0.99624623565672	-1.39753514951911	-1.00056474218007	-0.948078278280853	-0.962694761898358	-0.336843508821578	0.146164836175044	-0.102647578132019
YDL040C	-0.00498289214233102	0.0441816436620018	-0.0707570684211008	-0.02890077442552	-0.118925025796968	-0.141181944032713	-0.172075875315165	-0.287014587398268	-0.432515037954335	-0.409261541290123	-0.439491086953598	-0.35478192053397	-0.642128700741727	-1.09025680074203	-1.29256222172067
YDL041W	-0.0511576926612654	-0.191010865456023	0.0760721533729206	0.0126233267605719	-0.172408068124654	-0.168421754410789	-0.052818656708709	-0.107298277464862	-0.395641636101085	-0.613227926316207	-0.185031394885226	-0.769026353966424	-0.725841288732889	-0.117264061749524	-0.386008044625912
YDL042C	0.0664385618977474	-0.168421754410789	-0.106301699036396	-0.168421754410789	-0.416569783098875	-0.366076476056587	-0.565724354559318	-0.535494808895843	-0.799255899629899	-0.601268985174613	-0.621864939362914	-0.693286393402992	-0.642460893551216	-0.398631371386484	-0.592299779318417
YDL043C	0.0611234769459275	-0.111948976797704	0.037869980281716	-0.0305617384729638	-0.0229213038547228	-0.0571371632320627	-0.406603998814213	-0.273062489399741	-0.396638214529551	0.0166096404744369	-0.276716610304117	-0.329535267012826	-0.211606819644325	-0.123243532320321	-0.0508254998517767
YDL044C	-0.0867023232765602	-0.0455104148999569	0.104640734988952	0.0720858396590558	0.153805270793285	0.142510715270668	0.109291434321794	0.218915061453077	0.164435440696924	0.219911639881543	0.363418933580677	0.206956120311483	0.629505373981155	0.393316286434664	0.142178522461179
YDL045C	0.0441816436620018	-0.0132877123795494	0.0305617384729636	0.0797262742772967	0.117596254559013	0.187688937361136	0.350131221201128	0.277380995923095	0.490648779614864	0.54678936441846	0.518552975611917	0.575025753225002	1.061688219126	1.00189351341803	0.653755449073833
YDL045W-A	-0.0860379376575827	0.303624227872705	0.262432319496102	0.327542110155894	0.335514737583624	0.395973828910574	0.492641936471796	0.478689838473269	0.354117534914993	0.243829522164732	0.346477100296752	0.346144907487263	0.0295651600444975	-0.378699802817159	-0.199980071312219
YDL046W	-0.0634488266123486	0.209945855596881	0.00597947057079715	0.249476799926041	0.661063690882585	0.494967286138217	0.913862418903513	0.548118135656415	1.25236689177254	1.09357872883692	0.81752650415178	1.07132181060117	1.4775936166059	1.7430156713874	1.43673390103878
YDL047W	0.105305120607929	0.0481679573758668	-0.0774009246108756	0.0674351403262134	-0.215925326167679	-0.127562038843675	-0.0930139866568462	-0.189017708599091	-0.216589711786656	-0.103644156560486	-0.221572603928987	-0.148157993031976	-0.00431850652335355	0.125568881986742	0.205959541883017
YDL048C	0.774009246108756	-0.0116267483321057	0.177390960266985	0.51788858999294	0.668039739881849	0.429193109859447	0.860047183766338	0.700262442402256	0.864365690289692	0.938776879615169	0.940770036472101	0.869016389622534	1.45899081927453	2.23698637909715	2.31571607494598
YDL049C	0.0790618886583192	-0.678337716975999	-0.504268684803902	-0.333189387917203	-0.105969506226907	-0.393316286434664	-0.100654421275087	-0.432182845144846	0.0279041959970539	-0.390990936768243	-0.24449390778371	-0.235856894737003	0.313257819347878	0.691957622165038	0.997242814085186
YDL050C	0.115935290511569	-0.0445138364714906	-0.121582568272877	-0.148157993031976	-0.357107270200391	-0.191010865456023	-0.595289514603815	-0.374713489103294	-1.06633891845884	-0.412915662194499	-0.577351102891424	-0.739129001112438	-0.836793687102127	-0.0156130620459705	-0.48898781556742
YDL051W	0.282031695255937	-0.0999900356561096	-0.363751126390166	-0.304288613491682	-1.05803409822162	-0.920506275093288	-1.35202473461916	-1.33508290133523	-1.99282466412293	-1.8964887493712	-2.05627349073528	-2.05361594825937	-2.45556924774074	-2.22336647390811	-1.42643592394463
YDL052C	-0.177723153076474	-0.0641132122313261	-0.120253797034922	0.0913530226094025	-0.0740789965159881	-0.0332192809488736	0.0674351403262134	-0.173072453743632	-0.259442584210703	-0.317576325871232	-0.410258119718589	-0.378367610007671	-0.948742663899831	-0.928146709711529	-0.88064313795464
YDL053C	-0.0242500750926778	0.109955819940772	-0.012623326760572	0.0315583169014299	0.133541509414472	0.0674351403262134	0.122911339510832	0.325216760489473	0.350131221201128	0.127229846034186	0.371723753817896	0.206623927501994	0.395641636101085	0.68066306664242	0.739129001112438
YDL054C	-0.049164535804333	-0.137195630318848	-0.114274326464125	-0.0764043461824093	0.240175401260356	0.212271205263302	0.11560309770208	0.28136730963696	0.447795907190817	0.337840087250045	0.397966985767506	0.395641636101085	0.832807373388262	1.1530412417354	0.763711269014605
YDL055C	0.129555195700607	0.395973828910574	0.23652128035598	0.259774777020192	0.622197132172403	0.158123777316638	0.353453149296015	-0.0717536468495671	-0.298309142920885	-0.618210818458538	-0.769358546775913	-0.597614864270237	-1.64634756382618	-1.6546523840634	-1.38125770185417
YDL056W	-0.113609940845148	-0.0252466535211439	0.137527823128337	0.0664385618977474	0.221572603928987	0.193336215122445	0.0641132122313262	0.11560309770208	0.0886954801334927	-0.149154571460443	-0.136863437509359	-0.18934990140858	-0.554429799036701	-0.110952398369238	-0.208284891549438
YDL057W	-0.000332192809488813	0.0548118135656416	0.189682094218068	0.211606819644325	0.547785942846926	0.301631071015773	0.569046282654205	0.348802449963173	0.738464615493461	0.656745184359231	0.694947357450436	0.7992558996299	1.56662128954888	1.73803277924507	1.47194633884459
YDL058W	0.00033219280948862	-0.0109623627131283	-0.0485001501853555	0.0225891110452339	-0.226887688880807	-0.149154571460443	-0.214264362120235	-0.263428897924568	-0.468059668569629	-0.430521881097402	-0.426535567383537	-0.440155472572575	-0.495963864566683	-0.441152051001042	-0.410590312528078
YDL059C	0.0126233267605719	0.0202637613788129	0.128226424462652	0.0764043461824093	0.0793940814678081	-0.0564727776130851	0.114274326464125	-0.223897953595408	-0.29963791415884	-0.926153552854597	-0.347805871534707	-0.501611142327992	-0.642793086360705	-0.46540212609372	-1.1414144934033
YDL060W	0.187356744551647	-0.34448394343982	-0.389662165530288	-0.564063390511874	-1.29887388510096	-1.18061324492297	-2.15825668324832	-1.83303992275885	-3.13855766404958	-2.77480653765941	-2.61037109696249	-2.60904232572453	-2.76783048866015	-2.45689801897869	-1.7636116255757
YDL061C	0.518885168421406	0.543467436323572	0.58864565841404	0.311264662490946	0.837125879911615	-0.049164535804333	-0.0637810194218373	-0.35743946300988	-1.03876691527128	-2.00445141245503	-1.57226856731019	-1.62741257368532	-3.18406807894954	-3.63784345671115	-2.71866595285582
YDL062W	0.0714214540400782	-0.524864638992203	-0.292661865159577	-0.568049704225739	-1.35235692742865	-0.889944536620324	-1.37926454499723	-1.04142445774719	-1.85164272009022	-2.0968010134929	-1.30286019881482	-1.74965952757717	-1.95130056293684	-2.01574596797765	-1.85031394885226
YDL063C	0.150483342698398	-0.452446606523659	-0.370394982579941	-0.674351403262134	-1.73969374329251	-1.49686079955625	-2.93592005026145	-2.00212606278861	-4.0314919359553	-3.12659872290799	-2.565857260491	-3.07444445181825	-2.96714617435339	-3.02959842253727	-2.08019137301847
YDL064W	0.0538152351371751	0.17340464655312	0.0285685816160314	0.0262432319496101	-0.108294855893328	-0.0471713789474006	-0.0475035717568893	-0.288343358636223	-0.330199652631804	-0.709563841067941	-0.534830423276865	-0.482676152187134	-0.849749206672187	-1.00787298398883	-0.870677353669978
YDL065C	0.00132877123795483	0.168753947220278	0.158788162935616	0.209613662787393	0.180712888361873	0.202969806597618	0.198983492883753	0.205959541883017	0.178055345885963	0.00465069933284239	0.146829221794022	0.0860379376575825	0.110952398369238	0.155466234840728	0.213599976501257
YDL066W	0.106301699036396	0.0315583169014299	-0.0488323429948442	0.229877424166205	0.062784440993371	0.182373852409316	0.209945855596881	0.0827160095626953	-0.189682094218068	-0.32588114610845	-0.302627649444239	-0.356775077390903	-0.442148629429508	-0.184367009266249	0.365079897628121
YDL067C	0.186360166123181	0.194997179169888	0.114938712083103	0.367073054485054	0.397634792958017	0.510248155374699	0.575025753225002	0.41789855433683	0.723183746256979	0.401288913862393	0.421220482431718	0.377038838769716	1.35833639799944	2.14729432053519	2.66252536805222
YDL068W	0.183702623647271	-0.131216159748051	0.0458426077094457	0.0558083919941076	0.222236989547964	0.467063090141163	0.127562038843675	0.239511015641379	-0.0597947057079725	0.00332192809488729	0.209945855596881	0.130219581319584	0.27339468220923	0.450785642476215	1.05437997731725
YDL069C	0.0106301699036396	-0.0471713789474006	0.0485001501853555	-0.0245822679021665	0.0498289214233105	0.0262432319496101	-0.0863701304670715	0.105637313417418	-0.127894231653163	-0.00398631371386478	0.101650999703553	-0.0827160095626953	-0.143839486508623	0.0883632873240037	0.0574693560415513
YDL070W	0.0425206796145584	0.161445705411526	0.0335514737583625	0.174401224981587	0.231870581023138	0.122246953891855	0.0318905097109186	0.0445138364714907	0.11560309770208	0.0455104148999568	0.0388665587101821	-0.0242500750926778	-0.233531545070581	-0.121582568272877	0.164103247887436
YDL071C	0.0382021730912047	-0.0441816436620019	0.0315583169014299	-0.00332192809488743	-0.0531508495181979	0.0398631371386484	0.0209281469977904	-0.0431850652335357	-0.286350201779291	-0.256120656115816	0.084376973610139	-0.0279041959970538	-0.282696080874914	-0.510580348184188	-0.0322227025204074
YDL072C	0.185363587694715	0.161777898221014	-0.0923496010378687	0.242832943736266	0.305949577539126	0.505265263232368	0.796930549963478	0.539481122609708	0.878982173907196	0.87532805300282	0.848088242624744	0.829485445293374	1.2859183655309	1.3772713881403	0.919841889474311
YDL073W	0.0797262742772967	-0.0591303200889951	0.0747433821349658	-0.167757368791812	-0.156130620459706	-0.0255788463306328	-0.583330573462221	-0.176726574648008	-0.818523082580246	-0.345148329058797	-0.114938712083103	-0.247483643069108	-0.28136730963696	-0.399960142624438	-0.44945687123826
YDL074C	0.0780653102298529	-0.0614556697554163	-0.02890077442552	-0.150815535507886	-0.0511576926612654	-0.0843769736101391	-0.566388740178295	-0.411919083766033	-0.660067112454119	-0.58366276627171	-0.535827001705331	-0.625186867457802	-0.830149830912352	-0.863701304670714	-0.827160095626953
YDL075W	0.567053125797273	0.419891711193763	0.876656824240775	0.165099826315902	0.844101928910879	-0.181709466790339	0.36541209043761	0.0674351403262134	-0.95937283380347	-1.61645021097219	-1.05338339888878	-1.34172675752501	-3.09902671972042	-4.09793049785305	-3.09902671972042
YDL076C	-0.0391987515196708	-0.0827160095626953	0.146497028984533	-0.0727502252780333	0.538152351371753	0.493638514900262	0.184367009266249	0.282031695255937	0.42587118176456	0.322891410823052	0.376706645960227	0.310600276871968	0.289672129874178	0.250141185545019	-0.100654421275087
YDL077C	-0.0405275227576258	0.00398631371386472	0.132544930986006	0.036541209043761	0.41524101186092	0.325548953298961	0.130551774129073	0.280370731208493	0.253463113639906	0.286682394588779	0.394977250482107	0.34946683558215	0.540477701038174	0.338172280059534	-0.389329972720799
YDL078C	-0.0235856894737003	0.214928747739212	0.0637810194218372	0.291665286731111	0.548782521275392	0.6281766027432	0.941766614900567	0.919177503855333	1.41746671808844	1.23010997353679	1.34139456471552	1.3005348491484	2.10942434025348	2.48978510711808	2.04597551364113
YDL079C	-1.89515997813324	-1.1709796534478	-0.54678936441846	0.165764211934879	1.79982064180997	1.78752950785889	2.20077736286288	1.92538952379672	2.41138760407874	2.24960970585772	2.1589210688673	2.1971232419585	2.37019569570213	1.94299574269962	1.54502875693211
YDL080C	-0.103311963750997	-0.198983492883753	-0.0421884868050695	-0.0774009246108756	-0.0720858396590557	-0.166760790363346	-0.03155831690143	-0.0624522481838824	-0.155466234840729	-0.136531244699871	-0.0803906598962741	-0.188353322980113	0.142842908080157	0.25744942735377	0.109955819940772
YDL081C	0.629505373981155	0.558416112750566	0.717204275686182	0.236853473165469	0.721522782209535	-0.284024852112869	0.174733417791075	-0.333521580726691	-0.936783722758236	-1.72374848843705	-1.49719299236573	-1.63438862268458	-3.08607120015036	-3.54017877072146	-2.99239282787454
YDL082W	0.525196831801692	0.44148424381053	0.135534666271404	0.171743682505677	0.260771355448658	-0.566056547368806	-0.326545531727428	-0.838786843959059	-1.77756372357423	-2.17021562438991	-2.31937019585036	-2.25392821238108	-4.23479393536241	-4.55768534618546	-3.53785342105504
YDL083C	0.632162916457065	0.44945687123826	0.483008344996622	0.161777898221014	0.650433520978946	-0.358103848628858	0.0328870881393849	-0.562402426464431	-1.31681229681335	-1.88918050756244	-1.98119791579082	-1.92605390941569	-4.03946456338303	-4.49722625485851	-3.3385377353618
YDL084W	0.0275720031875652	0.165432019125391	-0.245158293402687	0.0265754247590988	-0.169086140029767	0.251137763973485	-0.121582568272877	-0.116931868940035	-0.293990636397532	-0.634156073313997	-0.60193337079359	-0.599940213936658	-1.3330897444783	-1.4981895707942	-1.46962098917817
YDL085W	-0.562070233654942	0.196658143217332	0.52320367494476	0.763046883395627	2.27053785285551	1.24605522839225	3.48669572839378	2.02770490911925	4.80516898925457	3.08972532105474	3.67372028013593	3.67405247294542	5.14566661898052	5.21841684425856	4.55270245404313
YDL086W	-0.0262432319496101	0.103976349369974	0.0162774476649482	0.319901675537653	0.326213338917939	0.232534966642115	0.840447808006503	0.632495109266554	0.919177503855333	0.825166938770021	0.860047183766338	0.89891374247652	1.05238682046032	1.33375413009728	1.00754079117934
YDL087C	-0.106301699036396	-0.289339937064689	-0.0564727776130851	-0.107630470274351	-0.0272398103780765	-0.049164535804333	-0.0900242513714475	-0.0787296958488305	0.0222569182357455	0.183370430837782	0.426535567383537	0.133541509414472	0.32853868858436	0.352788763677038	0.152808692364819
YDL088C	0.00963359147517327	-0.0448460292809794	0.134870280652427	-0.120585989844411	0.179051924314429	0.105637313417418	-0.0654419834692811	0.104308542179463	0.0471713789474004	0.0102979770941508	0.301631071015773	0.0680995259451909	0.319569482728164	0.194332793550911	-0.120585989844411
YDL089W	0.263428897924568	0.119589411415945	0.0358768234247835	-0.00863701304670717	0.394645057672619	0.382686116531024	0.267415211638433	0.386672430244889	0.498953599852082	0.340165436916466	0.541806472276129	0.536823580133798	0.634156073313997	0.513570083469586	0.534830423276865
YDL090C	0.194997179169888	0.162442283839992	0.242500750926777	0.171743682505677	0.140849751223224	0.0451782220904682	0.136863437509359	0.0963359147517336	0.0754077677539431	0.248812414307064	0.240175401260356	0.226555496071318	0.655084220311788	0.648440364122013	0.470052825426562
YDL091C	-0.0916852154188911	0.0282363888065427	0.0810550455152518	0.199980071312219	0.470717211045539	0.353453149296015	0.697937092735835	0.518220782802429	0.874995860193331	0.683984994737308	0.7992558996299	0.836129301483149	1.43108662327748	1.73869716486405	1.70979639043853
YDL092W	0.100986614084576	0.136531244699871	-0.0617878625649049	0.0259110391401215	-0.303956420682194	0.0740789965159881	-0.197986914455287	-0.207288313120971	-0.397966985767506	-0.425538988955071	-0.448460292809794	-0.433511616382801	-0.661728076501563	-0.811547033580982	-0.626515638695757
YDL093W	-0.216589711786656	-0.0345480521868285	-0.136531244699871	-0.181709466790339	0.188685515789602	0.11826064017799	-0.358103848628858	-0.0896920585619587	-0.357771655819369	-0.178387538695451	-0.268743982876388	-0.163106669458969	-0.474703524759404	-0.461748005189343	-0.287346780207757
YDL094C	-0.0601268985174613	-0.0455104148999569	0.0641132122313262	-0.111948976797704	-0.0740789965159881	-0.170414911267722	-0.105637313417418	0.0518220782802428	-0.484337116234578	-0.282363888065426	-0.212603398072791	-0.179384117123918	-0.768029775537958	-0.802245634915298	-0.67036508954827
YDL095W	-0.0647775978503036	0.255456270496838	-0.0631166338028599	0.223233567976431	-0.0943427578948011	-0.0451782220904681	0.0903564441809363	-0.15513404203124	-0.297976950111397	-0.24715145025962	-0.516559818754985	-0.287678973017245	-0.891937693477257	-1.08693487264715	-0.69129323654606
YDL096C	-0.294655022016509	-0.150483342698398	-0.164103247887436	0.0169418332839255	-0.289339937064689	-0.0903564441809362	-0.171079296886699	0.0372055946627383	-0.679998681023443	-0.411586890956544	-0.309603698443502	-0.206623927501994	-0.642460893551216	-0.766368811490514	-0.800584670867854
YDL097C	0.0262432319496101	0.0621200553743936	-0.174401224981587	-0.0511576926612654	0.0498289214233105	0.0634488266123486	0.212603398072791	0.157127198888172	0.318572904299698	0.135202473461916	0.22090821831001	0.241504172498311	0.269076175685876	0.17606218902903	-0.294987214825998
YDL098C	0.0578015488510402	0.131880545367028	0.121250375463389	0.0388665587101821	-0.0318905097109187	-0.0468391861379118	-0.263428897924568	0.0265754247590988	-0.42321363928865	-0.301631071015772	-0.0654419834692811	-0.169750525648744	-0.372388139436873	-0.567053125797273	-0.544464014752039
YDL099W	-0.0312261240919412	-0.0511576926612654	-0.162774476649481	-0.0661063690882585	0.00465069933284239	0.0999900356561095	0.11294555522617	0.115935290511569	0.126897653224697	0.0511576926612655	0.132212738176517	0.0830482023721841	-0.11560309770208	-0.199980071312219	-0.499950178280548
YDL100C	0.139853172794758	0.0328870881393849	-0.235856894737003	-0.0136199051890382	-0.167425175982323	-0.00166096404744362	0.0222569182357455	-0.0986612644181547	-0.0415241011860921	-0.32056606115663	-0.265754247590989	-0.299970106968329	-0.889612343810836	-1.37561042409286	-1.48157993031976
YDL101C	0.148822378650954	0.276716610304117	0.196658143217332	0.168753947220278	0.282031695255937	0.27605222468514	0.126565460415209	0.127229846034186	-0.141514136842202	-0.142178522461179	-0.073082418087522	-0.0979968787991772	-0.599940213936658	-0.842440964863435	-0.711556997924873
YDL102W	0.217918483024611	0.0382021730912047	0.00166096404744377	-0.14981895707942	-0.115270904892591	-0.100986614084576	-0.536823580133798	-0.146164836175044	-0.823838167532066	-0.513237890660097	-0.380360766864603	-0.44679932876235	-0.836461494292638	-0.882968487621061	-0.588313465604552
YDL103C	0.0697604899926346	0.109623627131283	-0.0391987515196708	0.111284591178727	0.181045081171361	0.325216760489473	0.342822979392376	0.376042260341249	0.305949577539126	0.27605222468514	0.348138064344196	0.306946155967592	-0.218915061453077	-0.751087942254033	-0.687306922832195
YDL104C	0.0139520979985268	-0.0568049704225739	-0.286682394588779	-0.165432019125391	0.0890276729429814	-0.052818656708709	-0.157127198888172	0.132544930986006	0.113609940845148	-0.1209181826539	-0.0979968787991772	-0.0511576926612654	0.347473678725218	0.350795606820106	0.90157128495243
YDL105W	0.139520979985269	-0.0411919083766034	-0.0820516239437179	0.00797262742772969	-0.120585989844411	-0.17074710407721	-0.378699802817159	-0.0973324931801998	-0.613560119125696	-0.412251276575522	-0.277048803113606	-0.216921904596145	-0.102647578132019	-0.0209281469977904	0.225226724833363
YDL106C	0.0481679573758668	-0.0531508495181979	0.0671029475167248	0.0548118135656416	0.274059067828207	0.342490786582887	0.261103548258147	0.304288613491682	0.416901975908364	0.501278949518503	0.500614563899526	0.552768834989257	0.818190889770757	0.906554177094761	0.937115915567725
YDL107W	-0.263096705115079	-0.0594625128984838	0.15779158450715	0.101650999703553	0.575357946034491	0.527854374277602	0.540809893847663	0.563731197702385	0.84111219362548	0.576686717272446	0.823505974722577	0.840447808006503	0.992259921942855	0.739793386731416	0.442148629429508
YDL108W	0.0803906598962741	-0.112281169607193	0.0279041959970539	-0.0684317187546797	0.0179384117123917	0.111948976797704	-0.302627649444239	0.00797262742772969	-0.354449727724482	-0.259110391401214	-0.166428597553857	-0.208617084358926	-0.265754247590989	-0.151812113936352	-0.0913530226094025
YDL109C	-0.0803906598962741	0.0312261240919413	0.109955819940772	0.0850413592291165	0.0292329672350089	-0.051489885470754	0.148490185841465	0.0906886369904251	0.112613362416681	0.291665286731111	0.395641636101085	0.214264362120235	0.589974429651996	0.995914042847231	0.767033197109492
YDL110C	-0.160116934173571	0.492974129281285	0.497957021423616	0.778659945441598	1.49486764269931	1.51546359688761	2.37949709436782	1.98817396479009	2.58545663625083	2.53396675078008	2.57216892387128	2.62963827991284	3.14420494181089	3.20732157561375	2.34627781341894
YDL111C	0.209281469977904	-0.0597947057079725	-0.145168257746578	-0.193668407931933	-0.571039439511138	-0.267747404447921	-0.773012667680289	-0.667375354262871	-1.00986614084576	-1.11151714054931	-0.940105650853124	-1.01584561141656	-0.890941115048791	-0.717868661305159	-0.780985295108019
YDL112W	0.264757669162523	-0.159120355745105	-0.225891110452341	-0.252134342401951	-0.589310044033018	-0.54147427946664	-1.08128759488584	-0.87267051052691	-1.54934726345547	-1.37826796656877	-1.38756936523445	-1.31847326086079	-1.81742686071288	-1.59884399206929	-1.2739594243893
YDL113C	0.0644454050408149	-0.0823838167532065	0.0734146108970108	0.00265754247590996	0.622529324981892	0.479686416901735	0.485001501853555	0.584991537509664	0.898249356857543	0.740789965159882	0.897584971238565	0.853735520386052	1.36996314633155	1.58522408688025	1.39986049918553
YDL114W	-0.0372055946627385	-0.0694282971831459	0.199980071312219	0.180048502742895	0.352788763677038	0.232867159451604	0.488655622757931	0.546457171608971	0.565392161749829	0.198651300074264	0.906554177094761	0.708235069829986	1.29987046352942	0.765704425871537	1.2357572512981
YDL115C	0.0342158593773398	0.0225891110452339	0.0900242513714474	0.0601268985174613	0.341494208154421	0.283360466493892	0.386008044625911	0.492309743662307	0.578015488510401	0.53350165203891	0.746769435730679	0.592631972127905	0.920506275093288	1.04341761460412	0.908879526761182
YDL116W	-0.03155831690143	-0.0707570684211008	-0.0182706045218804	-0.0764043461824093	0.0551440063751301	-0.0388665587101821	-0.134538087842938	-0.0362090162342722	-0.240839786879334	-0.0285685816160313	-0.105305120607929	-0.0807228527057629	0.0461748005189343	-0.0382021730912047	-0.141181944032713
YDL117W	-0.000996578428466186	-0.0461748005189343	0.0790618886583192	-0.0209281469977904	-0.0405275227576258	0.0139520979985268	-0.218915061453077	-0.105637313417418	-0.279374152780027	-0.0966681075612223	-0.14981895707942	-0.138524401556803	-0.348138064344196	-0.390658743958754	-0.814204576056893
YDL118W	0.237517858784446	-0.0594625128984838	0.111616783988215	0.188685515789602	0.263096705115079	0.0777331174203642	0.297644757301908	0.132544930986006	0.0993256500371321	0.137527823128337	0.267747404447921	0.297976950111396	-0.0222569182357453	0.0800584670867856	0.250805571163996
YDL119C	0.00730824180875224	0.0455104148999568	0.0797262742772967	0.213267783691769	0.245822679021665	0.237185665974958	0.466398704522186	0.211274626834836	0.482011766568156	0.246154871831153	0.30495299911066	0.430189688287913	0.5072584200893	0.00697604899926339	-0.0391987515196708
YDL120W	-0.0112945555226171	0.138524401556803	0.120253797034922	0.181045081171361	0.109291434321794	0.161777898221014	0.226223303261829	-0.00863701304670717	0.22090821831001	0.214264362120235	0.0202637613788129	0.111616783988215	0.455768534618546	0.524532446182715	0.702919984878166
YDL121C	0.167092983172834	-0.108959241512305	-0.295319407635487	-0.270072754114343	-0.763711269014604	-0.28136730963696	-1.09690065693181	-0.796266164344501	-1.5337342014095	-1.34139456471552	-1.26100390481924	-1.3477062280958	-1.71876559629472	-1.53639174388541	-0.664385618977472
YDL122W	0.0644454050408149	-0.102315385322531	-0.133209316604983	-0.129887388510096	-0.466398704522186	-0.36541209043761	-0.579012066938867	-0.614556697554162	-0.818190889770757	-0.770022932394891	-0.813207997628426	-0.782646259155463	-0.847091664196277	-0.708567262639474	-0.531840687991467
YDL123W	-0.0249144607116552	-0.125901074796231	-0.0807228527057629	-0.0215925326167679	-0.147493607412999	-0.258778198591726	0.0265754247590988	-0.146164836175044	0.127229846034186	0.166428597553857	0.217254097405634	0.128558617272141	1.1885858723507	1.65199484158749	1.58024119473792
YDL124W	0.664385618977473	0.857389641290428	0.437830122906154	0.777331174203643	1.11417468302522	1.27861012372215	1.65000168473055	1.39753514951911	1.70248814862977	1.84499886390044	1.52875130926716	1.7104607760575	1.47792580941539	1.43706609384827	0.903232248999874
YDL125C	-0.0970003003707109	0.206956120311483	-0.0325548953298961	0.187356744551647	0.0298973528539863	0.168089561601301	0.264093283543545	0.241504172498311	0.339833244106977	0.0677673331357023	0.188353322980113	0.162442283839992	0.267083018828944	0.311596855300435	0.33119623106027
YDL126C	0.208949277168415	0.292329672350088	-0.221572603928987	0.139520979985269	0.206623927501994	0.062784440993371	0.569378475463694	0.30229545663475	0.652426677835878	0.515563240326519	0.401621106671882	0.580340838176822	0.339501051297488	0.348802449963173	0.104640734988952
YDL127W	0.17074710407721	0.14981895707942	0.0475035717568894	0.125568881986742	-0.0411919083766034	0.211274626834836	-0.3627545479617	-0.0225891110452341	-0.620868360934448	-0.332857195107714	-0.110952398369238	-0.197322528836309	-0.339501051297488	-0.687971308451173	-0.401288913862393
YDL128W	0.349799028391639	0.200312264121708	0.177058767457496	0.171743682505677	0.214596554929724	0.225558917642852	0.325548953298961	0.167757368791812	0.448460292809794	0.332192809488736	0.294987214825998	0.503936491994413	0.631830723647576	0.518885168421406	0.277713188732583
YDL129W	0.17074710407721	-0.587981272795063	-0.614556697554162	-0.849749206672187	-1.55067603469342	-0.896920585619588	-2.03003025878567	-1.17064746063831	-2.22469524514607	-1.16134606197262	-1.15171247049745	-1.48224431593874	-0.801249056486832	-0.29432282920702	-0.111948976797704
YDL130W	0.679998681023443	0.379364188436137	0.69926586397379	0.15247649955533	0.922831624759709	-0.171411489696188	0.324552374870495	-0.235524701927514	-0.93312960185386	-1.7074710407721	-1.54469656412262	-1.46463809703584	-3.38737007835664	-4.45736311771986	-3.20532841875682
YDL130W-A	-0.397966985767506	0.374713489103294	0.419559518384274	0.937780301186702	1.47792580941539	1.42311399584975	2.36089429703645	2.13599976501257	2.48745975745166	2.38979507146197	2.54393253506474	2.53496332920855	2.91366313202571	3.42557225144785	3.49699370548793
YDL131W	0.0634488266123486	-0.0637810194218373	-0.0853735520386053	-0.0202637613788129	-0.521542710897316	-0.361425776723745	-0.433179423573312	-0.417566361527341	-0.534166037657888	-0.491313165233841	-0.668039739881849	-0.608909419792854	-0.863701304670714	-0.93844468680568	-0.668371932691337
YDL132W	0.0956715291327561	0.0661063690882584	-0.0186027973313693	0.0614556697554161	0.222236989547964	0.35478192053397	0.271069332542809	0.197986914455287	0.38102515248358	0.216921904596145	0.239511015641379	0.354117534914993	0.314918783395322	0.386008044625911	-0.0800584670867855
YDL133C-A	0.718533046924136	0.473706946330938	0.732152952113175	-0.0169418332839255	1.01551341860707	-0.0239178822831891	0.430854073906891	0.442813015048485	-0.507922805708278	-0.892934271905723	-0.154801849221751	-0.709231648258452	-1.60648442668753	-2.46985353854875	-2.13002029444178
YDL133W	0.0152808692364818	-0.0870345160860489	-0.0262432319496101	-0.0637810194218373	0.062784440993371	0.0136199051890383	-0.0694282971831459	0.0903564441809363	0.0298973528539863	0.0671029475167248	0.0212603398072791	0.108959241512305	0.305617384729637	0.168089561601301	-0.0671029475167246
YDL134C	0.119257218606456	-0.0654419834692811	-0.0169418332839255	0.0122911339510833	0.0780653102298529	0.108959241512305	0.196658143217332	-0.0355446306152949	0.208949277168415	0.22090821831001	-0.00996578428466202	0.253795306449395	0.498953599852082	0.775005824537222	0.456432920237524
YDL135C	-0.0634488266123486	0.250141185545019	0.0946749507042898	0.234860316308537	0.107298277464862	0.246154871831153	0.20762050593046	0.0863701304670713	0.227552074499784	0.138856594366292	0.0325548953298963	0.0445138364714907	-0.017606218902903	-0.232867159451604	-0.198983492883753
YDL136W	0.925821360045108	0.566720932987784	0.68597815159424	0.206956120311483	0.946417314233409	-0.246487064640642	0.484004923425089	-0.247483643069108	-1.04308542179463	-1.68056342320352	-1.46463809703584	-1.59817960645031	-3.05717042572484	-3.68268948599213	-2.98973528539863
YDL137W	-0.289339937064689	0.292994057969065	0.11560309770208	0.396306021720062	0.501278949518503	0.419227325574785	0.865694461527647	0.579344259748356	0.878649981097707	0.585988115938131	0.703252177687655	0.748762592587611	0.582333995033755	0.564395583321363	0.708899455448963
YDL138W	0.168421754410789	0.0411919083766032	0.133541509414472	-0.066770754707236	-0.155798427650217	-0.0970003003707109	-0.398299178576995	-0.21293559088228	-0.430189688287913	-0.313590012157367	-0.177058767457496	-0.374049103484317	-0.380692959674092	-0.0671029475167246	0.155466234840728
YDL139C	0.00166096404744377	0.0494967286138216	0.125568881986742	0.120585989844411	0.0757399605634317	0.0245822679021663	0.134870280652427	0.0222569182357455	-0.0225891110452341	-0.00996578428466202	0.129223002891118	0.0494967286138216	0.00033219280948862	-0.110620205559749	-0.0986612644181547
YDL140C	-0.0750755749444543	0.20496296345455	-0.800252478058366	0.0621200553743936	-0.130883966938562	-0.431518459525868	0.17074710407721	0.0664385618977474	0.0421884868050695	-0.0793940814678079	0.0279041959970539	-0.050493307042288	-0.512905697850609	-0.618210818458538	-0.500614563899525
YDL141W	-0.0581337416605288	-0.0119589411415945	0.0239178822831889	-0.131880545367028	-0.0827160095626953	-0.164435440696924	-0.279041959970538	-0.210610241215859	-0.5072584200893	-0.245822679021665	-0.29963791415884	-0.17871973150494	-0.437165737287177	-0.727170059970844	-0.673354824833668
YDL142C	0.0308939312824524	-0.0222569182357453	0.0883632873240037	0.0744111893254769	0.340165436916466	0.134205895033449	0.446467135952862	0.127562038843675	0.498289214233104	-0.0611234769459275	0.226555496071318	0.24715145025962	0.672026053595713	0.408929348480634	-0.189682094218068
YDL143W	0.166096404744368	-0.0186027973313693	-0.267083018828944	-0.162110091030503	-0.50460087761339	-0.290336515493155	-0.442813015048486	-0.538152351371753	-0.728831024018287	-0.866691039956113	-0.797262742772967	-0.697604899926346	-1.13609940845148	-1.44337775722856	-1.51612798250659
YDL144C	-0.0438494508525132	0.134205895033449	0.0285685816160314	0.138524401556803	0.191343058265512	0.125901074796231	0.427199953002515	0.320898253966119	0.456100727428035	0.270404946923831	0.319237289918676	0.297312564492419	0.312261240919412	0.214928747739212	0.00664385618977481
YDL145C	0.236853473165469	0.190678672646535	-0.0242500750926778	0.143839486508623	0.0943427578948011	-0.0382021730912047	0.363418933580677	0.00697604899926339	0.21027804840637	0.0757399605634317	-0.0710892612305895	-0.113609940845148	-0.734810494589085	-1.0972328497413	-1.19290437887405
YDL146W	0.0684317187546798	-0.0212603398072791	0.160449126983059	0.11826064017799	0.462412390808321	0.338172280059534	0.437165737287177	0.373052525055851	0.222236989547964	0.159452548554593	0.323887989251518	0.188021130170625	-0.297976950111397	-0.991595536323878	-1.42278180304026
YDL147W	-0.0837125879911615	-0.175729996219542	-0.245490486212176	-0.299970106968329	0.147825800222488	0.0989934572276433	-0.149486764269931	0.0989934572276433	0.307278348777081	0.145500450556067	0.199315685693242	0.155798427650217	0.324884567679984	0.502939913565947	0.224562339214386
YDL148C	0.230874002594672	-0.3627545479617	-0.36806963291352	-0.350795606820105	-1.34338772157245	-1.28957248643527	-1.88253665137267	-1.79882406338151	-3.14420494181089	-2.44427469221812	-2.79739564870465	-2.8694814883637	-3.01896825263363	-2.47815835878597	-1.6456831782072
YDL149W	-0.0843769736101391	0.134538087842938	0.206291734692505	0.104972927798441	0.440487665382064	0.135202473461916	0.652094485026389	0.0584659344700174	1.05504436293623	0.0651097906597923	0.452446606523659	0.465734318903208	1.02514701008224	0.926817938473574	0.410258119718589
YDL150W	0.219911639881543	-0.116267483321058	-0.18669235893267	-0.253795306449395	-0.844434121720367	-0.693286393402992	-1.26266486886669	-0.944091964566989	-1.73072453743632	-1.10719863402596	-1.40118927042349	-1.58190215878536	-1.81144739014208	-1.54303560007518	-1.25801416953384
YDL151C	0.161445705411526	-0.148157993031976	-0.0225891110452341	-0.105637313417418	-0.210610241215859	-0.727170059970844	-0.406603998814213	-0.779324331060575	-0.998571585323141	-0.767365389918981	-0.622197132172403	-1.01086271927422	-0.993256500371321	-0.54678936441846	-0.676012367309578
YDL152W	0.171411489696188	-0.466730897331674	-0.39165532238722	-0.485333694663044	-1.22745243106088	-1.13277748035659	-1.55565892683575	-1.44470652846651	-2.78277916508714	-1.9346909224624	-1.85662561223255	-2.37584297346344	-2.15094844143957	-1.14274326464125	-0.876324631431286
YDL153C	0.274723453447185	-0.390658743958754	-0.430189688287913	-0.423545832098139	-1.3005348491484	-1.25701759110538	-1.90313260556097	-1.57459391697661	-2.88642332164763	-2.02537955945282	-2.36089429703645	-2.54791884877861	-2.60937451853402	-1.69219017153562	-1.40218584885196
YDL154W	0.163106669458969	0.0405275227576259	0.145500450556067	0.0754077677539431	-0.0312261240919412	-0.460751426760877	-0.0807228527057629	-0.721190589400046	-0.265754247590989	-0.973324931801997	-0.751420135063521	-0.807228527057629	-0.340829822535443	-0.185031394885226	-0.398631371386484
YDL155W	-0.0843769736101391	0.0411919083766032	0.0182706045218806	0.0195993757598356	-0.0813872383247405	-0.0146164836175044	-0.0627844409933712	-0.176726574648008	-0.284357044922358	-0.0680995259451909	-0.294655022016509	-0.135866859080893	-0.388665587101822	-0.776998981394154	-0.62551906026729
YDL156W	0.100986614084576	0.196658143217332	-0.030229545663475	0.141514136842202	-0.112613362416682	-0.120253797034922	0.0219247254262565	-0.0916852154188911	-0.443145207857974	-0.277713188732584	-0.360761391104768	-0.299305721349351	-0.86735542557509	-1.40417900570889	-0.554429799036701
YDL157C	-0.0518220782802428	0.178055345885963	-0.0651097906597922	0.109623627131283	-0.219247254262566	-0.0926817938473575	-0.224562339214386	-0.287014587398268	-0.666710968643894	-0.618543011268027	-0.57037505389216	-0.716207697257715	-1.58323093002332	-1.73803277924507	-0.861708147813782
YDL158C	0.264425476353034	-0.0215925326167679	-0.230541809785183	-0.204630770645062	-0.380692959674092	-0.317576325871232	-0.710228226686918	-0.505929648851345	-1.3005348491484	-0.992924307561833	-0.909876105189648	-0.833803951816728	-1.13576721564199	-1.70381691986773	-1.1354350228325
YDL159W	0.0146164836175045	-0.131216159748051	-0.180712888361873	-0.111948976797704	-0.0993256500371321	-0.047835764566378	-0.139520979985269	-0.112281169607193	-0.0365412090437609	-0.00730824180875214	-0.0109623627131283	0.00963359147517327	0.265754247590989	0.568381897035228	0.493638514900262
YDL160C	-0.200312264121708	-0.564063390511874	-0.167757368791812	-0.0767365389918982	-0.119921604225434	-0.100654421275087	0.144171679318112	-0.0215925326167679	0.277048803113606	0.221904796738476	0.137860015937825	0.244161714974221	0.261435741067636	0.14981895707942	-0.167425175982323
YDL161W	0.266750826019455	0.123907917939299	-0.00465069933284226	0.0401953299481369	-0.0544796207561528	-0.135534666271404	0.0461748005189343	-0.0382021730912047	-0.0179384117123917	0.211274626834836	-0.0873667088955376	0.11560309770208	0.145168257746578	0.264093283543545	-0.0212603398072791
YDL162C	0.218915061453077	0.0554761991846189	0.0232534966642114	0.0109623627131282	-0.18403481645676	-0.315915361823788	0.0651097906597923	0.0494967286138216	-0.0398631371386484	0.037869980281716	0.159452548554593	0.0923496010378687	0.0435172580430243	0.165764211934879	0.226555496071318
YDL163W	0.119921604225434	-0.0647775978503036	-0.0654419834692811	-0.00298973528539863	0.0325548953298963	-0.212603398072791	-0.134870280652427	-0.202969806597618	-0.56505996894034	-0.386008044625912	-0.377703224388693	-0.44945687123826	-0.586320308747619	0.485998080282021	0.0750755749444543
YDL164C	0.316247554633277	0.259442584210703	-0.0255788463306328	0.18137727398085	-0.142178522461179	0.0132877123795496	-0.256785041734793	-0.235192509118025	-0.718200854114648	-0.619871782505982	-0.636481422980419	-0.550775678132325	-0.98561606575308	-1.2769491596747	-0.566720932987784
YDL165W	0.116599676130547	0.0710892612305895	-0.0900242513714475	0.0142842908080158	-0.0511576926612654	0.0295651600444975	-0.0770687318013867	-0.194997179169888	-0.0654419834692811	-0.207952698739949	-0.313922204966856	-0.195993757598354	-0.12357572512981	0.220243832691032	0.0315583169014299
YDL166C	0.0813872383247404	-0.0106301699036396	-0.0943427578948011	-0.0797262742772966	-0.491977550852818	-0.509583769755721	-0.680330873832932	-0.937780301186702	-1.2327675160127	-0.988937993847968	-1.34172675752501	-1.06235260474498	-1.44304556441907	-1.46829221794021	-0.605919684507455
YDL167C	0.237850051593935	-0.197322528836309	-0.127894231653163	-0.305617384729637	-1.17928447368501	-1.17496596716166	-1.78287880852605	-1.52941569488614	-2.61037109696249	-2.07088997435278	-2.1293559088228	-2.330000365754	-2.43065478702908	-2.08749961482722	-1.61943994625759
YDL168W	0.278377574351561	0.129887388510096	-0.0923496010378687	-0.00930139866568461	-0.191010865456023	-0.225558917642852	-0.108294855893328	-0.310600276871969	-0.31292562653839	-0.485998080282021	-0.347473678725218	-0.228548652928251	-0.300966685396795	-0.090688636990425	-0.0558083919941077
YDL169C	-0.472045982283494	-0.0544796207561528	0.00431850652335354	0.265089861972012	1.20353454877769	0.818523082580246	1.91675251075001	1.20718866968207	2.57482646634719	1.47028537479715	2.02272201697691	2.06358173254403	3.14486932742987	3.20100991223346	2.9727934521147
YDL170W	-0.0411919083766034	-0.0770687318013867	-0.00996578428466202	-0.247483643069108	-0.165764211934879	-0.0956715291327561	-0.382353923721535	-0.0803906598962741	-0.273726875018719	0.193004022312956	0.18934990140858	0.223233567976431	0.914526804522491	1.22114076768059	1.74102251453047
YDL171C	0.131548352557539	0.0704248756116121	0.20762050593046	0.0415241011860921	-0.0863701304670715	0.0239178822831889	-0.133873702223961	-0.000332192809488813	-0.0405275227576258	0.00930139866568455	0.0956715291327561	0.0568049704225738	0.228216460118762	0.397634792958017	0.585988115938131
YDL172C	-0.0750755749444543	-0.148490185841465	0.00265754247590996	-0.0873667088955376	0.188021130170625	-0.235192509118025	0.110952398369238	0.0757399605634317	0.0405275227576259	-0.0461748005189343	0.322559218013563	0.062784440993371	0.0242500750926778	0.0800584670867856	0.21559313335819
YDL173W	-0.134870280652427	0.105969506226907	0.0139520979985268	0.161113512602037	-0.0574693560415513	0.0551440063751301	0.241504172498311	0.221240411119498	0.313922204966856	0.21293559088228	0.310932469681457	0.197986914455287	0.296315986063953	0.309271505634014	0.504268684803902
YDL174C	0.211939012453814	-0.0378699802817159	-0.140517558413735	0.184367009266249	0.837790265530593	0.845430700148834	2.01574596797765	1.87489621675443	2.9903996710176	2.81035116827471	3.28704784989105	3.14287617057293	3.66408668866076	3.539182192293	3.27841083684434
YDL175C	0.00332192809488729	-0.0823838167532065	0.00631166338028599	-0.0740789965159881	0.0680995259451909	0.177723153076474	-0.110620205559749	-0.0750755749444543	-0.0890276729429813	-0.0338836665678511	0.0511576926612655	-0.00730824180875214	0.289339937064689	0.315250976204811	0.616549854411094
YDL176W	-0.24980899273553	-0.225558917642852	0.0279041959970539	-0.197986914455287	0.0574693560415513	-0.0544796207561528	-0.345480521868286	0.0445138364714907	-0.274391260637696	0.451782220904681	0.144171679318112	0.0308939312824524	0.47570010318787	0.72816663839931	0.897917164048054
YDL177C	-0.00730824180875214	-0.0591303200889951	-0.00631166338028606	-0.196990336026821	-0.120585989844411	0.0182706045218806	-0.515895433136007	0.0205959541883015	-0.444473979095929	-0.36541209043761	-0.204298577835573	-0.0621200553743937	-0.0684317187546797	-0.24980899273553	0.0225891110452339
YDL178W	-0.0793940814678079	0.0996578428466209	0.145832643365555	0.0730824180875219	0.31790851868072	0.253130920830417	0.0764043461824093	0.196658143217332	0.240839786879334	0.342158593773398	0.234860316308537	0.265089861972012	0.326877724536916	0.0388665587101821	-0.111284591178727
YDL179W	-0.0252466535211439	-0.0202637613788129	0.00597947057079715	0.194997179169888	0.00631166338028599	-0.0933461794663349	0.178387538695451	0.129223002891118	0.185363587694715	0.414908819051432	0.213267783691769	0.270404946923831	0.346809293106241	0.333521580726691	0.298309142920885
YDL180W	0.0704248756116121	0.43118626671638	0.265754247590989	-0.0146164836175044	0.421220482431718	0.367073054485054	0.128226424462652	0.230541809785183	0.179051924314429	0.211274626834836	0.379696381245625	0.261103548258147	0.474371331949915	0.551440063751302	0.541806472276129
YDL181W	0.375377874722272	0.72816663839931	0.318572904299698	0.696940514307369	1.03378402312895	0.966681075612222	0.894263043143678	1.08892802950408	1.30452116286227	1.05305120607929	1.10852740526391	1.08095540207635	1.80746107642821	2.51403518221076	2.74823111290031
YDL182W	0.301963263825261	-0.250473378354507	-0.574693560415514	-0.419227325574785	-1.16001729073467	-1.23675382972657	-1.08195198050481	-1.27030530348493	-1.46530248265482	-1.30452116286227	-1.39288445018627	-1.4274325023731	-1.08261636612379	-0.610570383840297	0.00166096404744377
YDL183C	-0.182041659599828	-0.205295156264039	0.0574693560415513	0.0827160095626953	0.338172280059534	0.181709466790339	0.590638815270973	0.382021730912047	0.925156974426131	0.581337416605288	0.794273007487568	0.828156674055419	1.37660700252132	1.09756504255078	0.394645057672619
YDL184C	0.955054327280117	0.445802750333884	0.827492288436442	-1.32312396019364	1.0145168401786	-0.0458426077094457	0.444473979095929	0.526857795849136	-0.614224504744673	-0.940437843662612	0.00697604899926339	-0.58366276627171	-1.31946983928926	-2.26522276790369	-1.97056774588718
YDL185W	-0.389662165530288	0.17606218902903	-0.110288012750261	0.141181944032713	0.127229846034186	0.0209281469977904	0.438162315715643	0.229213038547228	0.141181944032713	0.0023253496664211	0.0979968787991772	0.0777331174203642	-0.649104749740991	-0.697272707116857	-0.982626330467682
YDL186W	0.0571371632320627	-0.140517558413735	0.106301699036396	0.0209281469977904	0.179051924314429	0.264093283543545	0.0448460292809795	-0.0671029475167246	-0.193668407931933	0.122246953891855	0.264425476353034	0.320233868347142	0.29432282920702	0.575025753225002	0.214264362120235
YDL187C	-0.32588114610845	-0.321562639585097	-0.0770687318013867	-0.145500450556066	-0.147493607412999	-0.252798728020928	-0.177390960266985	0.131548352557539	-0.21559313335819	-0.274059067828207	0.0697604899926346	0.209613662787393	-0.45742949866599	-0.535494808895843	-0.539481122609707
YDL188C	-0.00830482023721837	0.0976646859896883	0.0976646859896883	0.0494967286138216	0.197654721645798	0.24715145025962	0.221240411119498	0.107962663083839	0.134870280652427	0.187688937361136	0.0597947057079726	0.14716141460351	0.0774009246108754	0.0880310945145153	-0.293990636397532
YDL189W	0.0318905097109186	-0.03155831690143	-0.0561405848035964	-0.15513404203124	-0.346477100296752	-0.239511015641379	-0.572368210749093	-0.31292562653839	-0.828821059674397	-0.469388439807584	-0.522207096516293	-0.456765113047012	-0.615553275982628	-0.581669609414777	-0.770355125204379
YDL190C	-0.0707570684211008	0.0212603398072791	-0.106966084655373	-0.0641132122313261	-0.00930139866568461	0.0657741762787699	-0.00431850652335355	0.138856594366292	-0.0604590913269499	-0.121914761082366	0.0644454050408149	-0.085705744848094	-0.318572904299698	-0.228216460118762	-0.228880845737739
YDL191W	0.572700403558581	0.456432920237524	0.706906298592031	0.304620806301171	0.882968487621061	-0.20496296345455	0.210942434025347	-0.199315685693242	-0.991595536323878	-1.65133045596851	-1.36365148295126	-1.53672393669489	-2.93425908621401	-3.67073054485054	-2.95718039006873
YDL192W	0.110288012750261	0.308274927205547	0.0837125879911615	0.12889081008163	0.535827001705331	-0.0601268985174613	0.131548352557539	-0.162110091030503	-0.332525002298225	-0.726837867161355	-0.68332060911833	-0.690296658117594	-1.93701627212882	-2.60970671134351	-2.08052356582796
YDL193W	0.0418562939955809	-0.026575424759099	0.0774009246108754	0.0657741762787699	0.444806171905418	0.366076476056587	0.231538388213649	0.372388139436873	0.385343659006934	0.2654220547815	0.474039139140427	0.354117534914993	0.237850051593935	0.0727502252780333	-0.0195993757598354
YDL194W	-0.421220482431717	-0.509583769755721	-0.201973228169152	-0.0923496010378687	0.396306021720062	0.313590012157367	0.518885168421406	0.546124978799482	0.829153252483886	0.855064291624007	0.867023232765602	0.924824781616642	1.68322096567943	1.82706045218805	1.76593697524212
YDL195W	0.0126233267605719	0.161777898221014	-0.0993256500371321	0.176394381838519	0.0229213038547229	-0.0574693560415513	0.345148329058797	0.0651097906597923	0.134870280652427	0.192339636693978	-0.103311963750997	0.00930139866568455	-0.319237289918676	-0.270072754114343	-0.461415812379855
YDL196W	0.0687639115641685	-0.267083018828944	-0.0411919083766034	0.165764211934879	-0.00930139866568461	0.0405275227576259	0.330531845441293	0.396638214529551	0.306946155967592	0.554097606227212	0.628840988362178	0.365079897628121	0.753413291920454	0.853735520386052	0.875660245812309
YDL197C	0.143175100889645	0.279374152780027	0.205959541883017	0.256120656115816	0.408264962861657	0.3627545479617	0.358103848628858	0.268743982876388	0.524532446182715	0.263428897924568	0.373052525055851	0.369730596960963	0.787629151297794	0.993256500371321	0.698933671164301
YDL198C	0.153473077983796	-0.281035116827471	-0.436833544477688	-0.369066211341986	-0.303624227872705	-0.13154835255754	-0.284024852112869	-0.361093583914256	-0.418562939955808	-0.430854073906891	-0.543799629133061	-0.395973828910574	-0.889612343810836	-1.59386109992696	-0.655416413121277
YDL199C	-0.0803906598962741	0.0687639115641685	0.27073713973332	0.356110691771925	1.08161978769533	0.764375654633582	1.32544930986006	0.811214840771494	1.81809124633185	1.40517558413735	1.21781883958571	1.15935290511569	1.9672458177923	2.4389596072663	2.00644456931197
YDL200C	-0.0156130620459705	-0.085705744848094	-0.050493307042288	0.101318806894065	0.231538388213649	0.114938712083103	0.332525002298225	0.0255788463306326	0.551772256560791	0.304288613491682	0.169086140029767	0.202969806597618	0.737468037064995	1.14672957835512	1.20287016315871
YDL201W	0.134538087842938	-0.251469956782973	-0.297976950111397	-0.225891110452341	-0.891273307858279	-0.809886069533539	-1.11716441831062	-1.01385245455962	-1.6928545571546	-1.52675815241023	-1.19622630696894	-1.4716141460351	-1.55599111964524	-1.70913200481955	-1.44337775722856
YDL202W	-0.291000901112133	0.076736538991898	0.0102979770941508	0.0896920585619589	0.140849751223224	0.296315986063953	0.226223303261829	0.161113512602037	0.302959842253728	0.278377574351561	0.184367009266249	0.185363587694715	0.100322228465598	-0.282363888065426	-0.174069032172098
YDL203C	0.00465069933284239	-0.018934990140858	-0.0661063690882585	-0.0305617384729638	-0.0408597155671146	-0.000664385618977518	-0.0800584670867855	0.319237289918676	-0.0494967286138217	0.699598056783279	0.518220782802429	0.51257350504112	0.868684196813045	1.10454109155005	1.43407635856287
YDL204W	0.210942434025347	0.542470857895106	0.69660832149788	0.987941415419502	2.45191512683636	2.1529415982965	3.69498061994321	3.12526995167003	4.51283931690448	3.74946024069937	4.13413951408732	4.27399268688208	4.75467568221228	4.83406976368009	3.73517594989135
YDL205C	0.0335514737583625	-1.06035944788805	-0.146829221794021	-0.110952398369238	0.0295651600444975	0.0587981272795065	-0.233531545070581	0.093346179466335	-0.452446606523659	0.0906886369904251	-0.00730824180875214	-0.114938712083103	0.0664385618977474	0.37072717538943	0.608577226983365
YDL206W	0.0710892612305895	-0.0767365389918982	0.308607120015036	0.15779158450715	0.759060569681762	0.584659344700176	0.681327452261398	0.66239246212054	1.01617780422604	1.03677375841435	0.953725556042162	1.00023254937058	1.15569878421131	1.08294855893328	0.834468337435705
YDL207W	0.104640734988952	-0.0232534966642116	-0.0591303200889951	-0.0687639115641684	-0.208949277168415	-0.0916852154188911	-0.312261240919412	-0.193336215122444	-0.39431286486313	-0.407268384433191	-0.196658143217332	-0.245822679021665	0.0398631371386484	0.0166096404744369	0.0269076175685876
YDL208W	0.316911940252254	-0.0235856894737003	-0.275720031875651	-0.104972927798441	-0.770355125204379	-1.01385245455962	-1.16632895411495	-1.45267915589424	-2.15825668324832	-2.49377142083194	-2.47649739473853	-2.44128495693272	-3.56343226738567	-3.40231875478364	-2.42102119555391
YDL209C	-0.0305617384729638	-0.274391260637696	-0.207952698739949	-0.267747404447921	-0.62286151779138	-0.499950178280548	-0.966681075612222	-0.779656523870064	-1.26499021853311	-1.08328075174277	-1.13045213069017	-1.18725710111274	-1.38989471490087	-0.872338317717421	-0.879314366716685
YDL210W	-0.0438494508525132	-0.212271205263303	-0.0561405848035964	-0.24715145025962	0.0368734018532497	0.108294855893328	-0.107962663083839	-0.198651300074264	0.0893598657524701	-0.216257518977167	-0.0149486764269931	0.0102979770941508	0.276716610304117	0.571371632320626	0.370394982579941
YDL211C	-0.0229213038547228	0.000664385618977496	-0.155466234840729	-0.0438494508525132	-0.279041959970538	-0.281699502446448	-0.506594034470323	-0.294987214825998	-0.832807373388262	-0.555094184655678	-0.483340537806111	-0.691957622165038	-1.05338339888878	-1.77523837390781	-0.808225105486095
YDL212W	0.472710367902472	0.113942133654637	-0.197986914455287	-0.0724180324685445	-0.255456270496838	-0.152144306745841	-0.344816136249308	-0.36009700548579	-0.484669309044066	-0.614556697554162	-0.612231347887741	-0.672026053595713	-1.19954823506383	-1.03943130089026	-1.10155135626465
YDL213C	0.186360166123181	-0.175397803410053	-0.490980972424352	-0.300634492587306	-1.18526394425581	-0.89625620000061	-1.55399796278831	-1.38723717242496	-2.28017144433069	-2.04564332083164	-1.97023555307769	-2.14463677805928	-2.43065478702908	-2.36886692446418	-1.33574728695421
YDL214C	0.156130620459706	0.363751126390166	0.54413182194255	0.479686416901735	1.99880413469373	1.04275322898514	2.60206627672527	1.59518987116491	3.59698374114404	2.21506165367089	2.52566193054286	2.70770359014269	3.58967549933528	4.0228549229086	3.63784345671115
YDL215C	-0.551772256560791	-0.390326551149265	-0.227552074499784	-0.12889081008163	0.943427578948011	0.849749206672187	1.51347044003068	1.59452548554593	2.81001897546522	2.55622366901583	2.73959409985361	2.81666283165499	3.26346216041734	3.15350634047657	3.28339372898667
YDL216C	-0.132212738176517	0.00498289214233115	0.235192509118025	0.199647878502731	0.716872082876693	0.528186567087091	0.785635994440861	0.632162916457065	0.882968487621061	1.05338339888878	0.765704425871537	0.97531808865893	1.36365148295126	1.36664121823666	1.08195198050481
YDL217C	-0.319901675537653	-0.145500450556066	-0.230209616975694	-0.250473378354507	-0.15247649955533	-0.0803906598962741	-0.539481122609707	-0.252134342401951	-0.403282070719326	-0.437830122906154	-0.471049403855028	-0.342490786582887	-0.424874603336094	-0.436501351668199	-0.392984093625175
YDL218W	0.0611234769459275	-0.15513404203124	-0.0774009246108756	-0.0754077677539431	-0.0295651600444975	-0.22356576078592	0.190678672646535	-0.08935986575247	0.0810550455152518	0.190014287027557	0.129887388510096	0.116599676130547	0.49430290051924	0.654087641883321	0.450121256857238
YDL219W	0.0122911339510833	0.180048502742895	0.0936783722758236	0.226555496071318	-0.0338836665678511	0.0162774476649482	-0.17871973150494	-0.272730296590252	-0.676012367309578	-0.515895433136007	-0.708567262639474	-0.660731498073096	-1.51114509036426	-1.7666013608611	-1.01352026175013
YDL220C	0.0714214540400782	0.0624522481838825	-0.0548118135656415	0.0860379376575825	-0.0973324931801998	-0.268411790066899	-0.0494967286138217	-0.182041659599828	-0.321562639585097	-0.189017708599091	-0.139520979985269	-0.151812113936352	-0.207952698739949	-0.43118626671638	0.0122911339510833
YDL221W	-0.138856594366292	-0.0544796207561528	0.1445038721276	0.343155172201865	0.87267051052691	0.546457171608971	1.56628909673939	1.35900078361842	1.75497461252899	2.04298577835573	1.96890678183974	1.85363587694715	2.26954127442705	2.77746408013532	3.14121520652549
YDL222C	0.106966084655373	0.539481122609708	0.987277029800524	1.38856594366292	2.64990204129165	2.37517858784446	4.05441323981003	3.77836101512489	4.79188127687502	4.53144211423585	4.77095312987723	4.86496369496254	5.97548425708339	6.46845838636467	5.51008213098967
YDL223C	-0.0774009246108756	0.142178522461179	0.539481122609708	0.516559818754985	1.68322096567943	1.43939144351469	2.48646317902319	2.28482214366353	3.61558653847541	3.32026713083992	3.44317847035075	3.51161018910543	4.85234036820197	5.72899719244274	5.27854374277602
YDL224C	-0.136199051890382	0.0202637613788129	0.00697604899926339	-0.0963359147517335	0.0455104148999568	-0.046506993328423	-0.130219581319585	0.0235856894737003	-0.101983192513042	0.0129555195700608	0.0019931568569323	-0.0342158593773399	-0.114606519273614	-0.0926817938473575	-0.258113812972748
YDL225W	-0.0285685816160313	0.0275720031875652	-0.0900242513714475	0.0631166338028599	-0.15247649955533	-0.0342158593773399	0.108627048702817	0.11294555522617	0.0348802449963173	0.0847091664196278	-0.00631166338028606	-0.00863701304670717	-0.43118626671638	-0.825166938770021	-0.69129323654606
YDL226C	-0.0587981272795062	0.0644454050408149	-0.0760721533729206	-0.0418562939955808	-0.0023253496664212	-0.183702623647271	-0.133209316604983	-0.250473378354507	-0.41524101186092	-0.351459992439083	-0.439823279763087	-0.329535267012826	-0.870677353669978	-1.27728135248419	-1.29887388510096
YDL227C	-0.00498289214233102	0.171411489696188	-0.152144306745841	0.146829221794022	-0.261767933877124	-0.295983793254464	-0.615553275982628	-0.561738040845453	-1.68122780882249	-1.57359733854814	-1.48324089436721	-1.64369002135027	-2.94655022016509	-3.21429762461301	-2.17320535967531
YDL228C	-0.142510715270668	0.145168257746578	0.00730824180875224	-0.354449727724482	-0.391323129577731	0.109291434321794	-0.846095085767811	-0.364415512009144	-2.08152014425642	-0.251802149592462	-0.789290115345237	-1.08161978769533	-1.22047638206162	0.3863402374354	0.452446606523659
YDL229W	0.436169158858711	0.435836966049222	0.0136199051890383	-0.0614556697554163	-0.147493607412999	-0.662724654930029	-0.397302600148529	-0.991263343514389	-1.76793013209905	-2.26754811757011	-2.4213533883634	-2.37584297346344	-4.30521881097402	-4.96229618814274	-3.59831251238199
YDL230W	0.0534830423276866	0.0684317187546798	0.0205959541883015	0.115270904892591	0.407932770052168	0.322227025204074	0.57569013884398	0.396306021720062	0.599608021127169	0.487659044329465	0.576686717272446	0.573364789177559	0.730159795256242	0.652426677835878	0.38899777991131
YDL231C	0.0883632873240037	-0.106966084655373	-0.030229545663475	-0.169750525648744	-0.214596554929724	-0.0544796207561528	-0.266418633209966	-0.164103247887436	-0.316247554633277	-0.107630470274351	-0.0368734018532497	-0.168753947220278	0.32588114610845	0.254791884877861	0.219911639881543
YDL232W	0.0880310945145153	0.349799028391639	0.140185365604247	0.247815835878597	0.0591303200889952	0.0644454050408149	0.223233567976431	0.0382021730912047	0.139853172794758	0.0461748005189343	-0.0611234769459275	-0.0335514737583624	-0.0641132122313261	-0.210942434025348	-0.268411790066899
YDL233W	-0.14981895707942	-0.198983492883753	0.00830482023721849	-0.0205959541883017	0.334518159155157	0.244161714974221	0.23386373788007	0.374713489103294	0.479022031282758	0.363751126390166	0.595289514603815	0.427532145812004	0.997242814085186	0.872006124907933	0.577018910081935
YDL234C	-0.258778198591726	-0.125236689177254	0.0285685816160314	0.0458426077094457	0.563399004892897	0.393980672053641	0.621200553743937	0.567385318606761	0.974985895849441	0.819519661008712	0.84376973610139	0.973989317420975	1.57160418169121	1.84466667109095	1.48822378650954
YDL235C	0.108627048702817	0.0790618886583192	-0.0232534966642116	-0.0687639115641684	-0.152808692364819	0.0511576926612655	-0.259110391401214	-0.13918878717578	-0.339168858488	-0.38899777991131	-0.374049103484317	-0.411919083766033	-0.600604599555635	-0.536823580133798	-0.418562939955808
YDL236W	0.140849751223224	0.0471713789474004	-0.199980071312219	-0.0820516239437179	-0.204630770645062	-0.0880310945145151	-0.269408368495365	-0.248812414307063	-0.539148929800219	-0.618210818458538	-0.62020397531547	-0.643125279170193	-1.3862405939965	-1.73238550148376	-1.31648010400386
YDL237W	-0.00365412090437604	0.187024551742159	0.192671829503467	0.117596254559013	0.442813015048485	0.42852872424047	0.315583169014299	0.361093583914256	0.465069933284231	0.401288913862393	0.396306021720062	0.414908819051432	0.620536168124959	0.522207096516293	0.379364188436137
YDL238C	-0.0305617384729638	0.0910208297999138	0.165764211934879	0.292994057969065	0.821845010675133	0.635484844551953	1.04840050674645	0.620868360934448	1.3447164928104	1.06600672564935	1.12414046730988	1.25303127739151	1.52210745307739	1.51048070474528	1.19954823506383
YDL239C	0.103644156560486	0.121582568272878	0.215260940548701	0.206291734692505	0.830482023721841	0.672026053595713	0.877653402669241	0.716872082876693	1.15636316983029	0.956050905708583	0.903896634618851	1.05072585641287	1.32578150266955	1.31515133276591	1.21682226115724
YDL240W	-0.106301699036396	-0.051489885470754	0.119257218606456	-0.0820516239437179	0.254459692068372	0.261767933877124	-0.129555195700607	0.0318905097109186	-0.102315385322531	0.0989934572276433	0.0358768234247835	0.200312264121708	0.339501051297488	-0.0803906598962741	-0.123907917939299
YDL241W	0.660067112454119	-0.0239178822831891	-0.358103848628858	-0.514898854707541	-0.779988716679553	-0.505929648851345	-1.25469224143896	-1.01019833365525	-1.72408068124654	-1.30717870533818	-1.15503439859234	-1.25801416953384	-1.67591272387067	-1.18127763054195	-1.15536659140182
YDL242W	0.211606819644325	0.0524864638992203	0.0269076175685876	0.0518220782802428	0.127894231653163	-0.188353322980113	0.242832943736266	-0.0956715291327561	0.119589411415945	0.0714214540400782	0.104972927798441	0.0398631371386484	0.582666187843243	1.1118493333588	1.21084279058644
YDL243C	0.259110391401214	-0.0338836665678511	-0.0797262742772966	-0.26010696982968	0.0169418332839255	0.11560309770208	-0.132544930986006	-0.0664385618977472	-0.00764043461824093	0.111284591178727	0.11294555522617	-0.0378699802817159	0.587316887176086	1.13078432349966	1.08460952298072
YDL244W	-0.216921904596145	-0.133541509414472	-0.0142842908080157	-0.0342158593773399	0.0621200553743936	-0.0883632873240039	0.329867459822315	0.129223002891118	0.415905397479898	0.32322360363254	0.368401825723009	0.440155472572576	0.822509396294111	1.18459955863683	1.07696908836248
YDL245C	-0.375045681912783	-0.57037505389216	-0.047835764566378	-0.049164535804333	0.401953299481371	0.0215925326167677	1.22579146701344	0.729827602446753	1.4038468128994	0.827160095626953	1.09856162097925	1.19954823506383	0.958044062565515	0.938776879615169	0.631166338028599
YDL246C	-0.359432619866813	-0.349134642772662	-0.241171979688823	-0.31292562653839	0.266086440400478	0.259110391401214	0.630169759600133	0.428196531430981	0.688967886879639	0.574029174796536	0.629837566790644	0.661395883692074	0.162110091030503	0.300302299777818	-0.0946749507042897
YDL247W	0.0601268985174613	-0.147493607412999	0.119921604225434	0.0538152351371751	0.25744942735377	0.0867023232765603	0.475367910378382	0.327542110155894	0.422217060860184	0.428196531430981	0.429525302668936	0.421884868050695	0.44945687123826	0.474371331949915	0.364747704818632
YDL248W	-0.0435172580430244	-0.141181944032713	0.178387538695451	0.0239178822831889	0.348138064344196	0.31026808406248	0.329535267012826	0.219911639881543	0.526857795849136	0.302627649444239	0.618210818458538	0.575357946034491	0.79128327220217	0.635817037361441	0.388665587101821
YDR001C	0.190014287027557	0.498289214233104	0.576354524462957	0.695943935878902	1.42676811675412	1.37295288161695	1.62641599525685	1.55100822750291	1.93568750089087	1.77723153076474	1.77424179547934	1.93967381460473	1.97754379488645	2.06025980444914	1.69717306367795
YDR002W	0.263096705115079	0.188021130170625	-0.128558617272141	0.162774476649481	-0.237850051593935	0.0186027973313692	-0.17606218902903	-0.145832643365555	-0.435504773239733	-0.634820458932975	-0.623858096219847	-0.53615919451482	-1.3772713881403	-1.96226292564996	-1.59220013587951
YDR003W	0.0903564441809363	0.109623627131283	0.152144306745841	0.23386373788007	0.540809893847663	0.523868060563737	0.713550154781806	0.497292635804638	0.909876105189648	0.974653703039952	0.761385919348183	0.961033797850914	1.50051492046062	1.56064181897808	1.25901074796231
YDR004W	-0.0388665587101821	-0.0232534966642116	0.0568049704225738	0.121582568272878	0.126565460415209	0.0176062189029029	-0.0418562939955808	0.0308939312824524	-0.0876989017050263	0.0926817938473574	0.0578015488510402	0.111284591178727	0.292994057969065	0.446467135952862	0.506261841660834
YDR005C	0.0232534966642114	0.0488323429948444	0.00398631371386472	0.0222569182357455	0.193336215122445	0.209281469977904	0.262100126686613	0.226223303261829	0.25246653521144	0.412251276575522	0.283360466493892	0.378035417198182	0.451117835285704	0.504933070422879	0.714214540400783
YDR006C	-0.050493307042288	-0.101318806894065	-0.0979968787991772	-0.130883966938562	-0.135534666271404	-0.105969506226907	-0.055476199184619	-0.00498289214233102	0.125568881986742	0.122911339510832	0.23917882283189	0.183702623647271	0.881307523573617	1.36664121823666	1.43374416575339
YDR007W	0.0564727776130853	0.0707570684211009	0.0574693560415513	0.169086140029767	0.203301999407107	0.219247254262566	0.332192809488736	0.307942734396059	0.468391861379118	0.203966385026084	0.426535567383537	0.426535567383537	0.69129323654606	0.963359147517335	0.962694761898358
YDR008C	0.037869980281716	-0.211939012453814	0.203634192216595	0.0774009246108754	0.349799028391639	0.341494208154421	0.475367910378382	0.221904796738476	0.501278949518503	0.28402485211287	0.513902276279075	0.316247554633277	0.652426677835878	0.363751126390166	0.963691340326824
YDR009W	-0.839119036768548	-0.67568017450009	-0.39962794981495	-0.167757368791812	0.716207697257715	0.581669609414777	0.993920885990299	0.786300380059839	1.52709034521972	1.36132613328484	1.33209316604983	1.29621634262505	1.46231274736942	1.40451119851838	1.42178522461179
YDR010C	-0.268743982876388	-0.704913141735098	-0.438494508525132	-0.527854374277602	-0.284024852112869	-0.713882347591294	0.100322228465598	-0.0647775978503036	0.0803906598962741	-0.561738040845453	-0.027572003187565	-0.303624227872705	0.141181944032713	0.0189349901408579	-0.324884567679984
YDR011W	-0.299970106968329	-0.776002402965688	-0.921502853521754	-1.10321232031209	-0.92249943195022	-0.728498831208799	-1.29389099295863	-0.850081399481676	-0.8228415891036	-0.863701304670714	-0.789954500964215	-0.797594935582456	-0.23386373788007	0.0690961043736572	-0.65441983469281
YDR012W	0.54413182194255	0.547121557227949	0.461415812379855	0.155798427650217	0.522539289325782	-0.467063090141163	0.162442283839992	-0.349466835582151	-0.915855575760446	-1.38723717242496	-1.39155567894832	-1.37992893061621	-2.41138760407874	-2.69474807057263	-2.48679537183268
YDR013W	0.0308939312824524	0.113609940845148	0.0946749507042898	-0.0139520979985269	0.184367009266249	0.160781319792548	-0.29963791415884	-0.343155172201865	-0.530511916753512	-0.383018309340513	-0.485665887472532	-0.427532145812003	-0.62551906026729	-0.786964765678816	-0.456100727428035
YDR014W	0.0189349901408579	-0.107298277464862	0.185031394885226	-0.0777331174203643	0.218582868643588	0.108959241512305	-0.206623927501994	0.0461748005189343	-0.197654721645798	-0.0903564441809362	0.0435172580430243	-0.0637810194218373	0.388001201482844	0.604923106078989	0.382353923721536
YDR015C	0.348470257153684	0.328206495774871	0.256120656115816	0.183702623647271	0.300634492587306	0.228880845737739	0.786300380059839	0.161777898221014	0.17871973150494	-0.18403481645676	0.225891110452341	0.33119623106027	0.267083018828944	0.40228549229086	0.756070834396364
YDR016C	-0.114274326464125	0.155798427650217	0.121914761082366	0.159452548554593	0.39165532238722	0.621864939362914	0.332857195107714	0.399295757005461	0.350463414010617	0.246154871831153	0.356442884581414	0.361425776723745	0.160781319792548	-0.171079296886699	-0.394977250482108
YDR017C	0.00930139866568455	-0.0793940814678079	-0.0249144607116552	-0.100654421275087	-0.148157993031976	-0.0568049704225739	-0.456432920237524	-0.233199352261093	-0.286018008969802	-0.275055646256674	-0.255456270496838	-0.261435741067636	-0.433179423573312	-0.449124678428771	-0.386008044625912
YDR018C	-0.63083414521911	-0.207952698739949	0.32853868858436	0.488323429948442	1.8313789587114	1.11849318954857	2.10610241215859	1.68853605063125	2.8342690505579	2.33099694418246	2.22834936605044	2.39079164989043	3.07178690934234	2.94555364173662	2.315051689327
YDR019C	-1.06069164069753	0.510580348184188	1.33109658762137	1.31016844062358	1.31481913995642	1.30518554848124	1.47427168851101	1.23210313039372	1.80148160585742	1.79749529214355	1.48290870155772	1.84533105670993	2.36886692446418	2.73959409985361	2.67182676671791
YDR020C	-0.00498289214233102	-0.226887688880807	-0.233199352261093	-0.369730596960963	-0.881971909192595	-0.842773157672924	-1.39554199266218	-1.1885858723507	-1.82174536723623	-1.58455970126127	-1.48755940089056	-1.42510715270668	-1.39753514951911	-1.46629906108328	-1.07663689555299
YDR021W	0.109623627131283	-0.349466835582151	-0.377703224388693	-0.532505073610444	-1.2503737349156	-0.843105350482413	-2.04896524892653	-1.14274326464125	-2.43729864321886	-1.76759793928957	-1.51214166879273	-1.95927319036457	-1.5985117992598	-1.03777033684281	-0.691625429355549
YDR022C	-0.0129555195700607	0.243165136545755	0.316911940252254	0.484337116234578	0.694615164640948	0.489984393995886	0.889612343810836	0.226887688880807	1.02747235974866	0.795933971535012	0.341494208154421	0.42321363928865	0.71487892601976	1.53140885174307	1.16998307501933
YDR023W	0.114274326464125	0.227884267309273	-0.259774777020192	0.0255788463306326	-0.0960037219422447	-0.118925025796968	-0.173736839362609	-0.37604226034125	-0.521874903706805	-0.830814216531329	-0.801249056486832	-0.873334896145888	-1.74833075633922	-2.21173972557601	-1.93336215122444
YDR024W	0.283028273684403	0.0591303200889952	0.120585989844411	-0.290004322683667	-0.295983793254464	-0.243829522164732	-0.66239246212054	-0.442148629429508	-0.974321510230464	-0.485665887472532	-0.178055345885963	-0.53881673699073	-0.465734318903208	-0.190678672646535	0.120253797034922
YDR025W	0.511909119422143	0.638474579837351	0.616882047220583	0.147825800222488	0.756735220015341	-0.512241312231631	0.103311963750997	-0.27073713973332	-1.23675382972657	-1.73471085115018	-1.56662128954888	-1.68521412253636	-3.8102515248358	-4.20456438969893	-3.2322360363254
YDR026C	0.0312261240919413	-0.0199315685693242	0.0132877123795496	-0.0388665587101821	-0.292661865159577	-0.423545832098139	-0.44945687123826	-0.577018910081935	-0.846095085767811	-0.904893213047318	-0.859382798147361	-0.907882948332716	-1.17862008806604	-1.24107233624992	-1.20287016315871
YDR027C	-0.109955819940772	0.0780653102298529	0.162774476649481	0.0272398103780765	0.425538988955071	0.385343659006934	0.207288313120971	0.206956120311483	0.203634192216595	0.02890077442552	0.277380995923095	0.21293559088228	0.104308542179463	0.0810550455152518	-0.447795907190817
YDR028C	-0.20230542097864	0.0747433821349658	-0.0122911339510832	0.152808692364819	0.0375377874722273	0.12889081008163	0.401288913862393	0.321230446775608	0.374713489103294	0.413247855003988	0.464405547665253	0.455104148999569	0.631166338028599	0.844434121720367	0.57303259636807
YDR029W	0.230209616975694	-0.195661564788866	0.0285685816160314	-0.0986612644181547	0.245490486212176	0.271069332542809	0.160781319792548	0.17871973150494	0.163771055077947	0.0102979770941508	0.27339468220923	0.128558617272141	0.33119623106027	0.326877724536916	1.06202041193549
YDR030C	0.348470257153684	-0.0156130620459705	0.0501611142327991	0.0710892612305895	0.0458426077094457	0.0886954801334927	-0.0239178822831891	0.248480221497575	0.398963564195972	0.0564727776130853	0.489652201186397	0.387669008673355	0.910540490808626	1.2237983101565	1.26930872505646
YDR031W	-0.0146164836175044	0.240507594069845	0.367737440104031	0.4099259269091	0.975982474277907	0.991927729133366	1.14739396397409	1.25203469896305	1.73537523676916	1.30618212690971	1.68355315848892	1.63704616516049	2.15393817672497	1.82573168095009	1.47327511008255
YDR032C	-0.418562939955808	0.186360166123181	0.197322528836309	0.551107870941813	0.869016389622534	1.1560309770208	1.44968942060884	1.2799388949601	1.75796434781439	1.78487196538298	1.64468659977873	1.75563899814797	1.91442716108359	1.79384117123918	1.46198055455993
YDR033W	0.782646259155463	0.51257350504112	0.778659945441598	0.718533046924136	0.234195930689559	0.390326551149265	0.457761691475479	0.177723153076474	0.34448394343982	0.246819257450131	0.0401953299481369	0.286350201779291	0.23917882283189	0.0607912841364388	-0.125236689177254
YDR034C	0.0451782220904682	-0.0534830423276866	0.178055345885963	-0.0119589411415945	0.127894231653163	0.216589711786656	-0.255124077687349	-0.0568049704225739	-0.217586290215122	-0.204298577835573	0.0744111893254769	0.0471713789474004	0.321894832394586	0.439823279763087	0.756403027205853
YDR034C-A	-0.229213038547228	-0.294987214825998	-0.416237590289387	-0.42055609681274	-0.437830122906154	-0.405275227576258	-0.555758570274656	-0.383350502150002	-0.519217361230895	-0.359100427057324	-0.0671029475167246	-0.183702623647271	0.121582568272878	0.245158293402687	0.240839786879334
YDR034W-B	0.422549253669673	0.410590312528078	0.635152651742464	1.04341761460412	1.95595126226968	1.04341761460412	3.11497197457588	1.46829221794021	4.21353359555513	2.26987346723653	2.69806999866752	3.07211910215183	4.57196963699348	4.45802750333884	2.50805571163996
YDR035W	0.64677940007457	-0.118592832987479	-0.316247554633277	-0.326877724536916	-0.50194333513748	-0.291000901112133	-0.372720332246362	-0.456432920237524	-0.385675851816423	-0.176394381838519	-0.42055609681274	-0.359100427057324	-0.469388439807584	-0.468059668569629	-0.304288613491682
YDR036C	-0.216589711786656	-0.0405275227576258	-0.174069032172098	-0.125236689177254	0.0797262742772967	0.0212603398072791	0.00431850652335354	0.0946749507042898	0.259110391401214	0.111948976797704	0.269408368495365	0.201641035359663	0.532837266419933	0.288343358636223	0.38102515248358
YDR037W	0.523535867754248	0.231538388213649	-0.248148028688086	-0.0837125879911615	-0.644454050408148	-0.882636294811572	-0.960037219422447	-1.02315385322531	-1.96957116745872	-2.23300006538329	-2.17320535967531	-2.23333225819277	-3.78633364255262	-3.89961139058827	-2.87579315174399
YDR038C	0.103976349369974	-0.0797262742772966	-0.139520979985269	-0.152144306745841	-0.470717211045539	-0.478689838473269	-0.520878325278338	-0.561073655226475	-0.773012667680289	-0.915523382950957	-0.853403327576564	-0.793276429059102	-1.04939708517492	-1.13443844440403	-1.01850315389247
YDR039C	-0.151812113936352	-0.201973228169152	-0.214928747739212	-0.230874002594672	-0.0591303200889951	0.0554761991846189	0.32588114610845	0.34182640096391	0.752084520682499	0.671693860786225	0.677341138547533	0.820516239437179	0.90954391238016	0.858718412528383	1.3802611234257
YDR040C	-0.156795006078684	-0.184699202075737	-0.225891110452341	-0.233199352261093	-0.0156130620459705	-0.0604590913269499	0.234195930689559	0.273726875018719	0.627512217124223	0.411586890956544	0.655084220311788	0.646115014455592	0.69129323654606	0.525861217420669	0.861708147813782
YDR041W	-0.336179123202601	0.0740789965159881	0.054147427946664	0.109291434321794	0.531508495181978	0.48101518813969	0.466730897331674	0.59661828584177	0.750755749444544	0.713217961972317	0.706574105782542	0.669700703929292	0.632162916457065	0.373716910674828	0.259774777020192
YDR042C	0.332525002298225	0.138856594366292	0.0594625128984839	-0.171411489696188	0.103644156560486	0.0418562939955809	-0.284689237731847	0.306946155967592	-0.322227025204074	0.030229545663475	0.445470557524395	0.499950178280548	0.483340537806111	-0.193336215122444	0.346144907487263
YDR043C	0.603926527650522	0.624854674648313	0.844434121720367	0.827492288436442	1.26000732639078	1.01418464736911	1.24007575782145	1.00820517679831	1.46895660355919	1.39255225737678	1.29223002891118	1.27728135248419	1.76759793928957	1.97388967398207	1.87090990304056
YDR044W	-0.729163216827776	-0.212603398072791	-0.359432619866813	-0.372388139436873	-0.388001201482844	-0.392651900815686	-0.590638815270973	-0.589642236842507	-1.09557188569385	-1.0440820002231	-1.01916753951144	-1.00322228465598	-1.78852608628736	-1.80281037709537	-1.00023254937058
YDR045C	0.215260940548701	-0.0212603398072791	-0.0584659344700176	-0.135534666271404	-0.451117835285704	-0.345148329058797	-0.993920885990299	-0.688303501260661	-1.34039798628705	-1.04242103617565	-0.994253078799788	-1.11583564707266	-1.38424743713956	-1.67956684477505	-1.00255789903701
YDR046C	-0.0847091664196278	0.108627048702817	0.00597947057079715	-0.049164535804333	-0.216921904596145	-0.154801849221751	-0.280702924017982	-0.438826701334621	-0.6045909132695	-0.487659044329465	-0.735474880208062	-0.563066812083408	-1.25203469896305	-1.57725145945252	-0.500946756709014
YDR047W	0.0647775978503034	0.110952398369238	-0.00332192809488743	-0.0255788463306328	0.130551774129073	0.168089561601301	0.120585989844411	0.237185665974958	0.399295757005461	0.163771055077947	0.314586590585833	0.298641335730374	0.215925326167679	-0.33385377353618	-0.661395883692074
YDR048C	-0.00365412090437604	-0.00365412090437604	0.0677673331357023	-0.0385343659006934	0.0279041959970539	-0.167425175982323	0.176394381838519	0.0750755749444543	0.0252466535211439	0.0461748005189343	0.375377874722272	0.213932169310746	0.164103247887436	-0.437165737287177	-0.285685816160313
YDR049W	0.117928447368501	0.0162774476649482	-0.0252466535211439	0.0182706045218806	-0.246819257450131	-0.295319407635487	-0.314918783395322	-0.276716610304117	-0.570042861082671	-0.44945687123826	-0.333521580726691	-0.447463714381328	-0.702255599259188	-0.460751426760877	-0.765704425871537
YDR050C	0.529847531134534	0.656412991549743	0.710892612305895	0.309271505634014	1.23044216634628	-0.495631671757195	0.615553275982628	0.223233567976431	-0.129887388510096	-0.349799028391639	-0.31790851868072	-0.233531545070581	-1.50749096945989	-2.09480785663597	-2.21074314714754
YDR051C	0.322227025204074	0.0458426077094457	0.0680995259451909	-0.0611234769459275	0.0823838167532065	0.143507293699134	-0.119257218606456	0.0584659344700174	-0.0607912841364388	0.110288012750261	0.0285685816160314	0.0355446306152949	-0.0195993757598354	0.0332192809488736	-0.0783975030393418
YDR052C	0.108959241512305	0.112613362416681	0.0644454050408149	-0.0754077677539431	0.0215925326167677	0.114938712083103	-0.302959842253727	-0.114274326464125	-0.296648178873441	-0.198651300074264	-0.221572603928987	-0.282031695255937	-0.367737440104031	-0.36806963291352	-0.494635093328728
YDR053W	0.0803906598962741	0.0714214540400782	0.0591303200889952	0.222901375166942	-0.0272398103780765	-0.167757368791812	-0.0269076175685877	-0.219247254262566	-0.140849751223224	-0.137860015937826	0.0740789965159881	0.00764043461824099	0.0597947057079726	0.171411489696188	0.269408368495365
YDR054C	0.0338836665678511	0.054147427946664	-0.0956715291327561	0.0777331174203642	0.0601268985174613	-0.0774009246108756	0.341162015344932	0.201308842550174	0.35478192053397	0.298309142920885	0.418230747146319	0.270404946923831	0.511244733803165	0.684981573165774	0.484669309044066
YDR055W	0.25246653521144	0.382021730912047	0.272065910971275	0.800916863677343	0.770022932394891	0.725841288732889	1.09391092164641	0.919509696664822	1.01119491208371	0.860047183766338	0.955386520089605	1.02946551660559	0.411919083766033	0.0644454050408149	0.197654721645798
YDR056C	-0.0205959541883017	-0.105637313417418	-0.151812113936352	0.0169418332839255	-0.0225891110452341	0.0262432319496101	0.104308542179463	0.0152808692364818	0.223233567976431	0.182041659599827	0.139853172794758	0.128226424462652	0.384679273387957	0.440819858191553	0.297312564492419
YDR057W	-0.0853735520386053	-0.147825800222488	0.0514898854707541	-0.0571371632320627	0.201973228169152	0.162110091030503	0.0777331174203642	0.311929048109923	0.268743982876388	0.429857495478425	0.5072584200893	0.47304256071196	0.848420435434232	0.945752928614432	0.726505674351866
YDR058C	-0.223233567976431	-0.118592832987479	0.0989934572276433	0.2182506758341	0.731156373684708	0.566388740178295	0.95405774885165	0.721190589400046	1.22545927420395	0.87532805300282	1.1530412417354	1.11982196078653	1.64601537101669	1.32777465952648	1.13809256530841
YDR059C	-0.286350201779291	-0.0355446306152949	-0.00863701304670717	0.140185365604247	0.765704425871537	0.579012066938867	1.09291434321794	0.68863569407015	1.68288877286994	1.16998307501933	1.2061920912536	1.29322660733965	1.71909778910421	1.74168690014944	1.45467231275118
YDR060W	0.17606218902903	-0.309603698443502	-0.305617384729637	-0.250473378354507	-1.23177093758423	-1.06932865374424	-1.84367009266249	-1.67724149510863	-3.28605127146258	-2.63262801519823	-2.7721489951835	-3.04288613491682	-3.3089725753173	-2.83061492965352	-2.19081157857822
YDR061W	-0.177723153076474	0.117928447368501	0.174733417791075	0.151812113936353	0.339501051297488	0.354117534914993	0.407932770052168	0.342822979392376	0.420223904003251	0.405275227576258	0.42321363928865	0.557087341512611	0.497624828614127	0.000664385618977496	-0.162774476649481
YDR062W	0.169750525648744	-0.105637313417418	0.0116267483321056	-0.291997479540599	-0.000996578428466186	-0.0249144607116552	-0.562402426464431	-0.309935891252991	-0.464073354855764	-0.518220782802429	-0.443809593476952	-0.459422655522922	-0.780320909489041	-0.920838467902777	-1.18692490830325
YDR063W	0.062784440993371	0.283692659303381	0.181045081171361	0.384679273387957	0.475035717568893	0.565724354559318	0.867687618384579	0.603262142031545	0.9673454612312	0.905889791475784	0.797927128391944	0.846759471386789	0.929475480949484	0.699598056783279	0.425538988955071
YDR064W	0.407600577242679	0.522207096516293	0.191010865456023	0.100654421275087	0.160781319792548	-0.276716610304117	-0.408597155671146	-0.510580348184188	-1.32843904514546	-1.88984489318142	-1.86792016775516	-2.03999604307033	-4.05075911890565	-4.81812450882463	-3.54615824129226
YDR065W	-0.0112945555226171	0.0195993757598356	0.169750525648744	-0.0272398103780765	0.0368734018532497	0.0514898854707541	-0.204630770645062	-0.0106301699036396	-0.22090821831001	-0.229213038547228	-0.0382021730912047	-0.105637313417418	0.169086140029767	0.113277748035659	-0.0664385618977472
YDR066C	-0.047835764566378	-0.0870345160860489	-0.0142842908080157	-0.0671029475167246	0.183702623647271	0.438162315715643	0.00896920585619573	0.232202773832627	0.264093283543545	0.00730824180875224	0.367737440104031	0.23386373788007	0.414576626241943	0.63083414521911	0.430854073906891
YDR067C	0.0315583169014299	-0.132877123795494	-0.0225891110452341	-0.136199051890382	0.198651300074264	0.217586290215122	-0.0601268985174613	0.0192671829503467	0.186027973313692	0.103311963750997	0.262100126686613	0.111284591178727	0.443809593476952	0.614224504744673	0.676676752928556
YDR068W	-0.128226424462652	-0.00996578428466202	0.0538152351371751	0.150815535507886	0.140849751223224	0.145168257746578	0.337840087250045	0.238182244403424	0.239843208450868	0.267747404447921	0.304620806301171	0.234528123499048	0.375710067531761	0.449789064047749	0.341162015344932
YDR069C	-0.0332192809488736	0.0554761991846189	0.125236689177254	0.124240110748787	0.475367910378382	0.629837566790644	0.434176002001778	0.495631671757194	0.581669609414777	0.627180024314734	0.565392161749829	0.710228226686918	0.88064313795464	1.19323657168354	0.873334896145888
YDR070C	-0.498621407042593	0.594625128984838	1.11284591178727	1.6782380735371	3.50994922505799	3.23356480756336	5.02109431542225	4.51881878747528	5.91436078013746	5.45759566709045	5.94359374737247	5.9751520642739	6.49204407583837	6.96840856464522	6.47211250726905
YDR071C	0.135866859080893	-0.0724180324685445	-0.269408368495365	-0.0760721533729206	-0.0116267483321057	-0.0690961043736571	-0.017606218902903	0.0355446306152949	-0.00730824180875214	-0.135202473461916	-0.0810550455152516	-0.2418363653078	-0.782314066345974	-0.735807073017551	-0.778659945441598
YDR072C	-0.293326250778554	-0.422549253669673	-0.433511616382801	-0.476364488806848	-0.162110091030503	-0.200312264121708	-0.414244433432454	-0.292994057969065	-0.24449390778371	-0.349134642772662	-0.171743682505677	-0.20496296345455	0.0900242513714474	0.0345480521868286	-0.626847831505245
YDR073W	-0.0538152351371752	-0.105637313417418	0.0561405848035963	-0.0325548953298961	0.150815535507886	0.332857195107714	0.0305617384729636	0.134870280652427	0.346809293106241	0.165764211934879	0.203301999407107	0.265089861972012	0.913862418903513	0.997575006894675	0.155466234840728
YDR074W	0.0348802449963173	0.300302299777818	0.442148629429508	0.847423857005766	1.82606387375958	1.79948844900048	2.35524701927514	2.27817828747375	2.57316550229975	2.35092851275179	2.56054217553918	2.56917918858589	2.08882838606517	1.47792580941539	0.353120956486527
YDR075W	-0.0142842908080157	-0.331860616679247	-0.209613662787393	-0.438494508525132	-0.658073955597186	-0.477361067235314	-1.22545927420395	-0.93844468680568	-1.46497028984533	-0.803242213343764	-1.04042787931872	-1.04840050674645	-0.845762892958323	-0.419891711193763	-0.150483342698398
YDR076W	-0.123907917939299	-0.352788763677038	-0.216589711786656	-0.196325950407843	-0.381357345293069	-0.32056606115663	-0.560077076798009	-0.367073054485054	-0.589974429651996	-0.298309142920885	-0.394645057672619	-0.494967286138217	0.0162774476649482	0.486994658710487	0.489984393995886
YDR077W	-0.221240411119498	-0.140849751223224	0.222236989547964	0.32056606115663	1.13709598687994	0.290004322683667	0.946749507042898	0.786632572869327	0.703916563306632	0.917184346998401	0.859382798147361	1.09523969288436	1.14839054240256	1.03843472246179	0.232867159451604
YDR078C	-0.0850413592291165	-0.124904496367765	-0.0378699802817159	0.0222569182357455	0.233531545070582	0.31026808406248	0.205627349073528	0.450785642476215	0.363086740771189	0.255456270496838	0.74377970044528	0.757399605634319	1.02448262446326	0.554429799036701	0.615885468792117
YDR079W	-0.306281770348615	0.208949277168415	0.150815535507886	0.332525002298225	0.392651900815686	0.322227025204074	0.819519661008712	0.711224805115384	1.00986614084576	0.585655923128642	0.882304102002084	0.861043762194804	0.893930850334189	0.339833244106977	0.33385377353618
YDR080W	-0.0475035717568893	-0.130883966938562	0.11826064017799	-0.0501611142327992	0.209281469977904	0.150815535507886	-0.0106301699036396	0.156795006078684	0.164767633506413	0.0960037219422448	0.328870881393849	0.199980071312219	0.569378475463694	0.572700403558581	0.240175401260356
YDR081C	0.0481679573758668	-0.0544796207561528	-0.0498289214233105	-0.132877123795494	-0.221904796738476	-0.341162015344932	-0.378699802817159	-0.395309443291596	-0.51523104751703	-0.352456570867549	-0.367405247294542	-0.345480521868286	-0.104972927798441	0.250805571163996	0.319569482728164
YDR082W	-0.0146164836175044	-0.223233567976431	0.137195630318848	0.0983290716086659	0.295319407635487	0.204298577835573	-0.304288613491682	0.102979770941508	0.0122911339510833	0.0926817938473574	0.110952398369238	0.158123777316638	0.566056547368807	0.916519961379423	1.18028105211348
YDR083W	0.295651600444975	-0.404943034766769	-0.484337116234578	-0.52054613246885	-1.49287448584238	-1.19257218606456	-2.07753383054256	-1.65764211934879	-2.75122084818571	-1.33043220200239	-2.27153443128398	-2.24296584966795	-1.90844769051279	-1.27528819562726	-0.929143288139995
YDR084C	0.0833803951816729	0.155466234840728	0.0146164836175045	0.0524864638992203	0.309935891252991	0.334185966345669	0.143175100889645	0.301631071015773	0.458093884284967	0.252134342401951	0.412915662194499	0.322227025204074	0.320233868347142	0.194997179169888	0.148490185841465
YDR085C	-0.129555195700607	-0.112613362416682	0.193004022312956	0.459754848332411	1.19888384944485	1.16234264040109	1.6782380735371	1.48822378650954	1.98883835040906	1.67956684477505	2.00810553335941	1.92273198132081	2.60239846953476	2.25259944114312	1.35767201238047
YDR086C	0.312593433728901	0.349799028391639	0.0372055946627383	0.319569482728164	-0.00132877123795494	0.120585989844411	0.248148028688086	-0.0388665587101821	-0.164767633506413	-0.485333694663044	-0.51257350504112	-0.422881446479161	-1.03843472246179	-1.27229846034186	-0.93578714432977
YDR087C	0.18934990140858	-0.337840087250045	-0.368734018532497	-0.408597155671146	-1.4128160187556	-1.12181511764346	-2.01242403988276	-1.54403217850365	-2.96216328221106	-2.47849055159546	-1.90113944870404	-2.506726940402	-2.68843640719234	-2.95153311230742	-1.92107101727336
YDR088C	-0.0461748005189343	-0.117596254559013	-0.0724180324685445	-0.0156130620459705	-0.0295651600444975	-0.0305617384729638	0.0448460292809795	-0.070424875611612	0.0265754247590988	0.0750755749444543	0.0847091664196278	0.110288012750261	0.382353923721536	0.543799629133061	0.528186567087091
YDR089W	-0.286018008969802	0.183370430837782	0.530844109563001	0.274059067828207	0.555758570274656	0.564063390511874	0.322891410823052	0.321894832394586	0.0498289214233105	-0.0617878625649049	0.29963791415884	0.152808692364819	-0.211274626834836	-0.31790851868072	-0.420223904003251
YDR090C	0.0704248756116121	-0.047835764566378	0.0930139866568463	-0.240507594069845	0.0591303200889952	0.132877123795495	-0.497292635804638	-0.0292329672350088	-0.498289214233104	-0.375377874722272	-0.0754077677539431	-0.182373852409316	-0.0182706045218804	0.186027973313692	0.476364488806848
YDR091C	0.0225891110452339	-0.216921904596145	-0.129555195700607	-0.252798728020928	-0.556422955893633	-0.505597456041856	-1.29854169229147	-0.858718412528383	-1.78520415819247	-1.67425175982323	-1.38059331623519	-1.63272765863714	-2.32900378732553	-2.64591572757778	-1.92505733098723
YDR092W	-0.00863701304670717	0.115935290511569	-0.197322528836309	0.0229213038547229	-0.00996578428466202	0.315250976204811	0.203301999407107	0.0375377874722273	0.239843208450868	0.182706045218805	-0.00298973528539863	0.0966681075612222	-0.302627649444239	-0.625851253076779	-0.471381596664517
YDR093W	-0.0355446306152949	-0.0222569182357453	-0.0754077677539431	-0.269740561304854	-0.144836064937089	0.0229213038547229	-0.33385377353618	-0.145168257746578	-0.387669008673355	-0.26276451230559	-0.284689237731847	-0.265089861972012	-0.697937092735835	-0.971663967754554	-0.930139866568462
YDR094W	-0.00132877123795494	-0.119257218606456	-0.0578015488510402	-0.0335514737583624	-0.0112945555226171	-0.227219881690296	-0.00531508495181985	-0.0807228527057629	-0.405939613195236	-0.386008044625912	-0.205627349073528	-0.360429198295279	-0.908215141142205	-1.54270340726569	-1.26864433943748
YDR095C	-0.0199315685693242	-0.229877424166206	0.0448460292809795	0.105637313417418	0.181709466790339	0.0162774476649482	0.205627349073528	0.287678973017246	0.0106301699036396	0.0787296958488304	0.287346780207757	0.182373852409316	0.261435741067636	0.150151149888909	-0.0624522481838824
YDR096W	-0.113277748035659	-0.180048502742895	0.121914761082366	0.121250375463389	0.980633173610749	0.853071134767075	0.962694761898358	0.859714990956849	1.05039366360338	0.980633173610749	0.970999582135576	1.01650999703553	1.20419893439667	1.31847326086079	0.951400206375741
YDR097C	0.140185365604247	0.0960037219422448	0.0112945555226171	0.0494967286138216	-0.165099826315902	-0.0538152351371752	-0.482676152187134	0.0548118135656416	-0.929475480949484	-0.464405547665253	-0.0651097906597922	-0.324552374870495	-0.495631671757195	-0.968342039659666	-0.368734018532497
YDR098C	-0.0418562939955808	0.281035116827471	-0.0169418332839255	0.0607912841364388	-0.240175401260356	-0.0833803951816728	-0.199980071312219	-0.257117234544282	-0.509583769755721	-0.511909119422143	-0.559080498369543	-0.536491387324309	-1.16466799006751	-1.3802611234257	-0.922831624759709
YDR099W	0.0126233267605719	0.333521580726691	-0.051489885470754	0.265089861972012	0.293990636397532	0.436501351668199	0.736139265827039	0.418895132765296	0.876324631431286	0.798591514010922	0.586984694366597	0.773677053299267	0.96468791875529	1.11085275493033	0.934126180282326
YDR100W	-0.0179384117123917	0.306281770348615	0.284689237731847	0.325216760489473	0.866691039956113	0.931136444996928	0.963359147517335	1.14340765026023	1.46895660355919	1.1766269312091	1.39952830637605	1.35767201238047	1.52310403150586	1.25568881986742	0.472710367902472
YDR101C	0.182373852409316	-0.409261541290123	-0.480682995330201	-0.651430099407412	-1.64302563573129	-1.08394513736175	-2.36022991141747	-1.60980635478242	-3.10766373276713	-2.58479225063186	-1.96591704655434	-1.97953695174338	-2.07985918020898	-2.54659007754065	-2.10211609844472
YDR102C	0.0936783722758236	-0.253795306449395	0.123907917939299	-0.0847091664196278	-0.0142842908080157	0.0973324931801998	-0.144171679318112	0.0617878625649051	-0.255124077687349	0.146497028984533	0.301631071015773	0.0242500750926778	0.109291434321794	-0.00498289214233102	0.14184632965169
YDR103W	0.0398631371386484	0.0322227025204073	-0.0249144607116552	-0.0900242513714475	0.118592832987479	0.0312261240919413	-0.134870280652427	0.0989934572276433	-0.00930139866568461	-0.0564727776130851	0.148157993031976	0.0514898854707541	0.421552675241206	-0.14716141460351	0.0199315685693243
YDR104C	0.162442283839992	0.159120355745105	0.246154871831153	0.111284591178727	0.279041959970538	0.230541809785183	0.148157993031976	0.0923496010378687	0.283028273684403	0.258446005782237	0.536823580133798	0.283360466493892	0.819187468199224	1.0736471602676	0.984287294515125
YDR105C	0.00930139866568455	0.151479921126864	0.257117234544282	0.122579146701344	0.557751727131588	0.554429799036701	0.343487365011353	0.465402126093719	0.601601177984101	0.602929949222056	0.704248756116121	0.724844710304423	1.18194201616092	1.24472645715429	1.18758929392223
YDR106W	0.0680995259451909	-0.0411919083766034	0.0827160095626953	0.112281169607193	0.465402126093719	0.119589411415945	0.21027804840637	0.183370430837782	0.303624227872705	0.350463414010617	0.4099259269091	0.360429198295279	0.167425175982323	0.337840087250045	0.510580348184188
YDR107C	-0.246819257450131	-0.15513404203124	0.145168257746578	-0.0617878625649049	0.558748305560054	0.450453449666726	0.205959541883017	0.258778198591725	0.35212437805806	0.506261841660834	0.343155172201865	0.515895433136007	0.555094184655678	0.279706345589516	-0.228880845737739
YDR108W	-0.0986612644181547	-0.149154571460443	0.00465069933284239	-0.0471713789474006	0.00697604899926339	-0.179384117123918	-0.151812113936352	-0.124904496367765	-0.350463414010617	-0.275055646256674	-0.162110091030503	-0.216921904596145	-0.153473077983796	-0.33385377353618	-0.465734318903208
YDR109C	-0.0182706045218804	0.00863701304670728	0.0614556697554161	-0.0375377874722272	0.0607912841364388	0.0943427578948011	-0.0215925326167679	0.0235856894737003	-0.116599676130546	0.00498289214233115	0.0720858396590558	0.0166096404744369	0.0571371632320627	0.157127198888172	0.125568881986742
YDR110W	0.111616783988215	-0.150815535507886	-0.0817194311342291	-0.183038238028294	-0.690961043736571	-0.485998080282021	-1.0234860460348	-0.693286393402992	-1.36630902542717	-0.900242513714475	-0.727834445589821	-0.930804252187439	-0.566056547368806	-0.0747433821349656	0.270072754114343
YDR111C	0.340165436916466	0.0471713789474004	-0.295983793254464	-0.444473979095929	-0.540809893847663	-0.622197132172403	-0.622529324981892	-0.382021730912047	-0.44148424381053	-0.410922505337567	-0.26010696982968	-0.375710067531761	0.19200744388449	1.15437001297336	1.20519551282514
YDR112W	0.187688937361136	-0.0378699802817159	-0.0940105650853123	-0.101983192513042	0.0687639115641685	0.155466234840728	0.0797262742772967	-0.150151149888909	0.0920174082283799	-0.0195993757598354	0.0989934572276433	0.0514898854707541	0.425206796145582	0.772016089251823	0.862372533432759
YDR113C	-0.0229213038547228	0.33119623106027	0.117264061749524	0.173736839362609	0.270404946923831	0.326545531727428	0.062784440993371	0.106966084655373	-0.0820516239437179	-0.148157993031976	0.0601268985174613	0.0385343659006935	-0.469056246998096	-1.18127763054195	-0.649436942550479
YDR114C	-0.401288913862393	0.136531244699871	0.183702623647271	0.149154571460443	0.250473378354507	0.155466234840728	0.532837266419933	0.4099259269091	0.373716910674828	0.47304256071196	0.528186567087091	0.513570083469586	0.341494208154421	-0.0308939312824524	0.000664385618977496
YDR115W	-0.248812414307063	0.418895132765296	0.0146164836175045	0.288675551445712	0.574029174796536	0.364415512009144	0.639803351075306	0.677341138547533	0.77533801734671	0.498953599852082	0.605919684507455	0.49696044299515	0.476364488806848	-0.101650999703553	-0.0770687318013867
YDR116C	-0.274723453447185	0.0445138364714907	0.0538152351371751	0.140185365604247	0.272398103780764	0.285685816160313	0.548450328465903	0.413912240622965	0.638142387027862	0.740457772350393	0.590638815270973	0.684317187546797	0.845762892958322	-0.0697604899926347	-0.31292562653839
YDR117C	0.0415241011860921	0.0441816436620018	0.0322227025204073	-0.0262432319496101	-0.00664385618977469	0.102979770941508	-0.121914761082366	-0.0146164836175044	-0.26807959725741	-0.369398404151475	-0.0823838167532065	-0.229213038547228	-0.636813615789907	-0.854732098814518	-0.94110222928159
YDR118W	-0.0156130620459705	0.0800584670867856	0.0820516239437177	0.0993256500371321	0.153805270793285	0.158788162935616	0.157459391697661	0.0119589411415945	0.0754077677539431	-0.0418562939955808	0.0873667088955375	0.38899777991131	0.7255090959234	0.579344259748356	0.290004322683667
YDR119W	0.287014587398268	-0.116267483321058	-0.0538152351371752	-0.0252466535211439	-0.213599976501257	-0.163106669458969	-0.394645057672619	-0.273726875018719	-0.573364789177559	-0.570042861082671	-0.492641936471796	-0.472378175092983	-0.838122458340082	-1.14805834959307	-1.30086704195789
YDR120C	0.0757399605634317	-0.328206495774871	-0.3627545479617	-0.327209917346405	-0.872006124907933	-1.11317810459676	-1.44005582913367	-1.1709796534478	-1.83602965804425	-2.38780191460504	-1.76161846871877	-1.93236557279598	-1.8815400729442	-1.92406075255876	-1.45732985522709
YDR121W	0.140849751223224	-0.163438862268458	-0.144836064937089	-0.140849751223224	-0.722519360638001	-0.729495409637265	-0.911204876427603	-0.853071134767075	-1.3683021822841	-1.37660700252132	-1.19091122201712	-1.30751089814767	-1.31780887524182	-0.887619186953903	-0.593628550556372
YDR122W	0.0332192809488736	0.0322227025204073	-0.0488323429948442	0.0810550455152518	0.484004923425089	0.486662465900999	0.667375354262871	0.642460893551216	0.831146409340818	0.782314066345974	0.811879226390471	0.820848432246667	1.05139024203185	0.830814216531329	0.512241312231631
YDR123C	-0.02890077442552	-0.188353322980113	-0.0568049704225739	-0.221904796738476	-0.167757368791812	-0.252466535211439	-0.492309743662307	-0.0378699802817159	-0.589642236842507	-0.462080197998832	-0.161445705411526	-0.353120956486527	-0.492309743662307	-0.41258346938501	-0.0674351403262135
YDR124W	0.0880310945145153	-0.271401525352298	-0.120253797034922	-0.21293559088228	-0.16044912698306	-0.0348802449963174	-0.198983492883753	0.0641132122313262	-0.269076175685876	0.259774777020192	0.0833803951816729	-0.118925025796968	0.477028874425825	0.876656824240775	0.90688636990425
YDR125C	-0.101983192513042	-0.407932770052168	0.000996578428466226	-0.052818656708709	0.488655622757931	0.367073054485054	0.453775377761614	0.53881673699073	0.767365389918981	0.836129301483149	0.611234769459275	0.787629151297794	1.44370995003805	1.29654853543454	1.14971931364052
YDR126W	0.0797262742772967	-0.135202473461916	0.0322227025204073	-0.228880845737739	-0.0298973528539862	-0.106633891845884	-0.339833244106977	-0.15513404203124	-0.171411489696188	-0.0106301699036396	0.0621200553743936	-0.144836064937089	0.0391987515196708	0.401953299481371	0.845762892958322
YDR127W	0.235524701927514	-0.235192509118025	-0.187356744551647	-0.200312264121708	-0.113609940845148	-0.163438862268458	-0.226887688880807	-0.205295156264039	-0.39962794981495	-0.27339468220923	-0.217918483024611	-0.226555496071318	-0.50460087761339	-0.738132422683972	-0.522539289325782
YDR128W	-0.0212603398072791	-0.170082718458233	-0.12357572512981	-0.133873702223961	-0.0172740260934143	-0.0225891110452341	-0.342490786582887	0.20230542097864	-0.105305120607929	-0.0338836665678511	0.334185966345669	0.254791884877861	0.407932770052168	0.424542410526605	0.252134342401951
YDR129C	0.0900242513714474	0.208617084358926	0.0498289214233105	0.200644456931197	0.271733718161786	0.371391561008407	0.764043461824093	0.645450628836615	0.955054327280117	0.798259321201433	0.890608922239302	0.911204876427603	0.819851853818201	0.659070534025653	0.443145207857974
YDR130C	-0.189682094218068	-0.0269076175685877	0.175729996219542	0.121582568272878	0.431850652335357	0.361425776723745	0.301963263825261	0.339168858488	0.437830122906154	0.370062789770452	0.461083619570366	0.49164535804333	0.465734318903208	0.33119623106027	0.275055646256674
YDR131C	0.00498289214233115	-0.012623326760572	0.140185365604247	0.0305617384729636	0.512905697850609	0.32322360363254	0.247815835878597	0.308607120015036	0.599940213936658	0.628840988362178	0.635817037361441	0.488323429948442	1.0085373696078	1.04939708517492	1.03145867346253
YDR132C	0.127229846034186	-0.0156130620459705	-0.0926817938473575	-0.320898253966119	0.148157993031976	0.0923496010378687	-0.222236989547965	-0.0943427578948011	0.271733718161786	-0.00697604899926342	0.361757969533234	0.11826064017799	0.500614563899526	0.400292335433927	0.357771655819369
YDR133C	0.0481679573758668	0.108627048702817	0.248812414307064	0.302627649444239	1.10387670593107	0.32588114610845	0.715543311638738	0.560409269607498	0.304288613491682	0.127894231653163	0.209281469977904	0.11560309770208	-0.314586590585833	-0.181709466790339	-0.127229846034186
YDR134C	0.418230747146319	0.207952698739949	0.228216460118762	0.199315685693242	0.842440964863435	0.329203074203337	0.586652501557108	0.31026808406248	0.0674351403262134	-0.0817194311342291	-0.211939012453814	0.00531508495181976	-0.427532145812003	-0.027572003187565	0.0827160095626953
YDR135C	0.210610241215859	0.103311963750997	-0.155798427650217	-0.0382021730912047	-0.344816136249308	-0.278377574351561	-0.18934990140858	-0.148490185841465	-0.343155172201865	-0.379364188436137	-0.225226724833363	-0.24715145025962	-0.19200744388449	-0.282696080874914	-0.455436341809057
YDR136C	0.171743682505677	-0.245822679021665	-0.0890276729429813	0.0445138364714907	0.00631166338028599	0.224894532023874	0.084376973610139	0.174733417791075	-0.27870976716105	-0.154801849221751	0.403614263528815	-0.132877123795494	0.233531545070582	0.218582868643588	0.366076476056587
YDR137W	0.119921604225434	0.0252466535211439	0.0451782220904682	-0.0548118135656415	0.279706345589516	0.210610241215859	-0.0279041959970538	0.0647775978503034	0.0724180324685444	-0.0614556697554163	0.172740260934143	0.205627349073528	0.423878024907628	0.331860616679248	0.0348802449963173
YDR138W	-0.0783975030393418	-0.226223303261829	-0.0352124378058061	-0.276716610304117	-0.0195993757598354	-0.073082418087522	-0.434508194811267	-0.239511015641379	-0.590638815270973	-0.452778799333148	-0.34448394343982	-0.499950178280548	-0.443145207857974	-0.389994358339776	-0.534498230467377
YDR139C	0.0418562939955809	0.241171979688823	0.0521542710897317	0.118592832987479	-0.1445038721276	-0.100654421275087	-0.234528123499048	-0.291997479540599	-0.610570383840297	-0.568714089844716	-0.545792785989993	-0.589974429651996	-0.899910320904986	-0.92249943195022	-0.692622007784015
YDR140W	0.052818656708709	0.103644156560486	0.127229846034186	-0.017606218902903	-0.175065610600564	-0.0870345160860489	-0.513902276279075	-0.253130920830417	-0.585655923128642	-0.532172880800956	-0.322559218013563	-0.519217361230895	-0.351792185248572	-0.653091063454855	-0.498289214233104
YDR141C	-0.0308939312824524	0.105637313417418	0.0568049704225738	0.0205959541883015	0.158788162935616	0.159120355745105	0.0375377874722273	0.289339937064689	0.201973228169152	0.108294855893328	0.358436041438346	0.209945855596881	0.226887688880807	0.0654419834692811	-0.229213038547228
YDR142C	-0.0923496010378687	-0.0983290716086659	-0.0385343659006934	-0.121582568272877	0.259774777020192	0.207288313120971	0.154137463602774	0.185363587694715	0.47835764566378	0.45477195619008	0.311929048109923	0.542470857895106	0.979304402372794	0.939109072424657	0.881639716383106
YDR143C	0.0159452548554595	-0.108959241512305	-0.0793940814678079	-0.0740789965159881	-0.143175100889645	-0.274723453447185	-0.295651600444975	-0.315250976204811	-0.417566361527341	-0.290668708302644	-0.464405547665253	-0.268411790066899	-0.317244133061743	-0.215260940548701	-0.254459692068372
YDR144C	0.262432319496102	0.0840447808006503	-0.188021130170625	-0.272398103780764	-0.883632873240038	-0.748762592587611	-1.26465802572362	-1.105869862788	-2.29910643447154	-1.95628345507917	-2.00744114774043	-1.89947848465659	-3.14952002676271	-3.14619809866782	-2.49476799926041
YDR145W	0.119921604225434	-0.0700926828021234	-0.231538388213649	-0.202969806597618	-0.111948976797704	-0.066770754707236	-0.360761391104768	-0.0195993757598354	-0.219579447072055	-0.145832643365555	-0.0910208297999137	-0.114938712083103	0.238514437212913	0.603262142031545	0.419227325574785
YDR146C	0.0860379376575825	0.0298973528539863	0.365744283247099	0.187356744551647	0.412251276575522	0.364083319199655	0.487326851519976	0.409261541290123	0.455436341809057	0.42055609681274	0.409261541290123	0.514234469088564	0.104972927798441	-0.363751126390166	-0.45477195619008
YDR147W	0.0368734018532497	0.0129555195700608	0.131548352557539	-0.0827160095626953	0.0730824180875219	0.167425175982323	-0.350795606820105	0.183370430837782	-0.463741162046276	-0.261767933877124	0.231206195404161	0.0684317187546798	0.149154571460443	-0.48633027309151	-0.159452548554593
YDR148C	-0.0810550455152516	0.145832643365555	0.100986614084576	0.23652128035598	0.750755749444544	0.806231948629163	0.932797409044371	1.02282166041582	1.37660700252132	1.19522972854047	1.34371991438194	1.24838057805867	2.02006447450101	2.35624359770361	2.69308710652518
YDR149C	0.137527823128337	-0.430189688287913	0.1445038721276	0.0514898854707541	-0.0521542710897316	0.109955819940772	0.0700926828021234	0.188021130170625	-0.0607912841364388	0.0461748005189343	0.434840387620756	0.0783975030393416	0.498621407042593	1.0882636438851	1.29289441453016
YDR150W	-0.0358768234247836	-0.0249144607116552	0.0893598657524701	-0.0737468037064994	0.390658743958754	0.430189688287913	0.0554761991846189	0.257117234544282	0.371059368198918	0.360761391104768	0.358768234247835	0.458093884284967	1.01086271927422	1.5749261097861	1.69617648524949
YDR151C	0.247815835878597	0.0714214540400782	0.103976349369974	-0.078065310229853	0.170414911267722	0.104640734988952	-0.0883632873240039	0.0239178822831889	0.00332192809488729	-0.00597947057079719	0.0953393363232674	0.0451782220904682	0.641796507932239	0.581669609414777	0.52320367494476
YDR152W	0.167425175982323	-0.0797262742772966	-0.214264362120235	-0.131216159748051	-0.549114714084881	-0.664053426167984	-0.795933971535012	-0.931800830615905	-1.30153142757687	-0.932465216234883	-1.26698337539004	-1.20984621215798	-1.3948776070432	-1.11052056212085	-0.7726804748708
YDR153C	0.0119589411415945	-0.0531508495181979	-0.137860015937826	-0.0890276729429813	-0.196990336026821	-0.246819257450131	0.0242500750926778	-0.132212738176517	-0.0930139866568462	0.000996578428466226	-0.129555195700607	-0.00730824180875214	0.0348802449963173	0.0631166338028599	0.111948976797704
YDR154C	0.622861517791381	0.45742949866599	0.67036508954827	0.406271806004724	1.47360730289203	0.256785041734793	0.852738941957586	1.01119491208371	0.194664986360399	0.181045081171361	0.532837266419933	0.513570083469586	-0.246487064640642	0.334518159155157	0.154801849221751
YDR155C	0.568714089844716	0.681327452261398	0.699930249592767	0.275387839066162	1.32279176738415	0.0192671829503467	0.980300980801261	0.919509696664822	0.396638214529551	0.0996578428466209	0.541806472276129	0.553101027798746	-0.255456270496838	0.142510715270668	0.0876989017050262
YDR156W	0.286682394588779	-0.00564727776130844	-0.358436041438346	-0.26807959725741	-0.81221141919996	-0.623525903410358	-0.925489167235619	-0.826827902817465	-1.400857077614	-1.15237685611643	-1.10055477783618	-1.07730128117197	-1.29920607791045	-1.19091122201712	-0.865694461527647
YDR157W	0.162442283839992	-0.403614263528814	-0.273726875018719	-0.353785342105504	-0.535827001705331	-0.0551440063751303	-0.936783722758236	-0.278377574351561	-1.44537091408549	-0.295651600444975	-0.149486764269931	-0.299970106968329	-0.381689538102558	-0.122911339510832	0.0989934572276433
YDR158W	0.445138364714907	0.511909119422143	0.315250976204811	-0.0578015488510402	-0.0863701304670715	-0.204630770645062	0.00830482023721849	-0.127229846034186	-0.350795606820105	-0.518552975611917	-0.5072584200893	-0.545128400371016	-1.67491614544221	-2.1469621277257	-1.78254661571656
YDR159W	-0.0132877123795494	0.0418562939955809	0.104972927798441	-0.050493307042288	0.114938712083103	0.0561405848035963	-0.197322528836309	0.0179384117123917	-0.0647775978503036	-0.123243532320321	0.00996578428466211	-0.0318905097109187	0.109291434321794	0.0810550455152518	-0.117264061749524
YDR160W	0.0275720031875652	-0.134870280652427	0.0734146108970108	-0.194000600741422	0.307942734396059	0.148157993031976	-0.0953393363232673	-0.0229213038547228	0.0475035717568894	0.105305120607929	0.104640734988952	0.197986914455287	0.619871782505982	0.954389941661139	0.715543311638738
YDR161W	0.292661865159577	-0.26010696982968	-0.358768234247835	-0.470385018236051	-1.01252368332167	-0.959040640993981	-1.8373584292822	-1.48556624403363	-2.4243431236488	-2.16556492505707	-2.05693787635425	-2.15493475515343	-2.11806135330018	-1.88486200103909	-1.48656282246209
YDR162C	-0.0813872383247405	-0.0850413592291165	-0.0252466535211439	-0.12357572512981	0.00298973528539848	-0.108627048702817	-0.281035116827471	-0.491313165233841	-0.0996578428466209	-0.315915361823788	-0.367405247294542	-0.400624528243416	-0.405939613195236	-0.0255788463306328	-0.271069332542809
YDR163W	0.0574693560415513	-0.0212603398072791	-0.0322227025204074	0.0491645358043331	0.097000300370711	0.0983290716086659	0.0534830423276866	0.0435172580430243	0.202969806597618	-0.0136199051890382	0.177390960266985	0.120253797034922	0.189017708599091	0.448128100000305	0.575357946034491
YDR164C	-0.0594625128984838	-0.148157993031976	-0.0993256500371321	-0.132544930986006	-0.0146164836175044	0.00298973528539848	-0.145168257746578	-0.127562038843675	-0.15513404203124	-0.12623326760572	-0.127229846034186	-0.127562038843675	-0.0953393363232673	-0.0235856894737003	0.0395309443291597
YDR165W	0.174069032172098	-0.252134342401951	-0.308274927205547	-0.3863402374354	-1.13576721564199	-1.01019833365525	-1.85097833447124	-1.61246389725833	-2.74059067828207	-2.54659007754065	-2.44826100593199	-2.4685247673108	-2.3416271140861	-2.24196927123948	-1.81011861890412
YDR166C	0.0654419834692811	0.0328870881393849	-0.0132877123795494	-0.0727502252780333	0.0279041959970539	0.0468391861379118	-0.123243532320321	-0.300302299777818	-0.166096404744368	-0.0757399605634319	-0.264757669162523	-0.210610241215859	0.248148028688086	0.347473678725218	0.245158293402687
YDR167W	0.0680995259451909	0.0797262742772967	0.0219247254262565	-0.00564727776130844	-0.120585989844411	-0.0574693560415513	-0.111284591178727	-0.140185365604247	-0.218582868643588	-0.127562038843675	-0.121914761082366	-0.177058767457496	-0.000996578428466186	0.0252466535211439	0.104972927798441
YDR168W	-0.066770754707236	0.0142842908080158	-0.0800584670867855	-0.00365412090437604	0.258113812972748	0.291997479540599	0.274059067828207	0.285353623350824	0.445138364714907	0.308939312824525	0.44679932876235	0.354117534914993	0.408264962861657	0.267747404447921	-0.110952398369238
YDR169C	-0.0926817938473575	0.0418562939955809	0.0747433821349658	0.0747433821349658	0.468059668569629	0.2418363653078	0.407600577242679	0.403946456338303	0.687306922832195	0.565392161749829	0.719197432543114	0.655084220311788	1.0291333237961	1.209181826539	0.92249943195022
YDR170C	0.0152808692364818	-0.026575424759099	-0.0122911339510832	-0.0813872383247405	0.0485001501853555	-0.0186027973313693	-0.167425175982323	-0.0631166338028599	-0.227219881690296	-0.276716610304117	-0.0840447808006503	-0.126897653224697	-0.496960442995149	-0.628840988362178	-0.778659945441598
YDR171W	0.799920285248877	1.13344186597557	1.06069164069753	1.38424743713956	2.24529119933437	2.16323957539065	2.81799160289295	2.55854901868225	2.94488925611765	2.5246653521144	2.72464542342661	2.801714155228	3.59133646338273	3.71856630941691	3.15915361823788
YDR172W	0.0345480521868286	-0.0690961043736571	-0.30495299911066	-0.102979770941508	-0.30761054158657	-0.239511015641379	-0.456432920237524	-0.498621407042593	-0.68332060911833	-0.664053426167984	-0.778992138251086	-0.731488566494197	-0.932465216234883	-1.0972328497413	-1.04773612112747
YDR173C	0.0584659344700174	-0.0966681075612223	0.122246953891855	0.11560309770208	0.145500450556067	0.134538087842938	0.0913530226094025	0.0740789965159881	-0.14716141460351	-0.129223002891118	0.0249144607116551	-0.0322227025204074	0.11560309770208	0.26276451230559	0.265089861972012
YDR174W	0.372388139436873	0.373052525055851	-0.180712888361873	0.00498289214233115	0.0740789965159881	-0.196658143217332	0.485333694663044	0.243829522164732	0.556090763084145	0.313922204966856	0.430189688287913	0.284689237731847	-0.182706045218805	-0.182373852409316	0.0581337416605289
YDR175C	-0.240175401260356	-0.00465069933284226	0.0132877123795496	-0.0259110391401214	0.17074710407721	0.266750826019455	0.0554761991846189	0.158123777316638	0.226223303261829	0.187024551742159	0.27605222468514	0.30229545663475	0.363086740771189	0.117596254559013	-0.0225891110452341
YDR176W	-0.0249144607116552	0.143839486508623	0.0511576926612655	0.101983192513042	0.105637313417418	0.124904496367765	0.0461748005189343	0.128558617272141	0.0544796207561526	-0.00863701304670717	0.0122911339510833	-0.000996578428466186	-0.0129555195700607	0.0963359147517336	-0.00132877123795494
YDR177W	-0.139853172794758	-0.0245822679021665	-0.125568881986742	0.0355446306152949	0.108959241512305	0.138524401556803	0.353785342105504	0.220576025500521	0.430854073906891	0.337840087250045	0.382353923721536	0.36541209043761	0.480682995330201	0.275387839066162	0.388333394292333
YDR178W	-0.250141185545018	0.0448460292809795	0.128226424462652	0.442813015048485	0.949407049518808	1.1679899181624	1.42244961023077	1.22844900948935	1.77224863862241	1.71876559629472	1.59352890711747	1.69052920748818	2.67282334514637	3.26545531727428	3.6099392607141
YDR179C	-0.0222569182357453	0.1445038721276	0.225226724833363	0.217586290215122	0.17340464655312	0.503936491994413	-0.0986612644181547	0.626183445886268	-0.070424875611612	0.31292562653839	0.673687017643157	0.607912841364387	1.10553766997851	0.875660245812309	1.42377838146872
YDR179W-A	-0.0425206796145582	-0.0136199051890382	0.182373852409316	-0.145500450556066	-0.195329371979377	-0.189017708599091	-0.948410471090342	-0.552436642179768	-1.16068167635364	-0.837790265530593	-0.518885168421406	-0.855064291624007	-0.8228415891036	-0.492974129281285	-0.523868060563737
YDR180W	0.195329371979377	-0.0235856894737003	-0.0647775978503036	-0.151479921126864	-0.121250375463389	-0.129555195700607	-0.614224504744673	-0.31026808406248	-0.821512817865645	-0.623193710600869	-0.327209917346405	-0.565724354559318	-0.806231948629163	-0.931468637806416	-0.686310344403729
YDR181C	-0.0458426077094457	0.0654419834692811	-0.00697604899926342	0.0896920585619589	0.0438494508525132	0.0704248756116121	0.143839486508623	-0.0850413592291165	0.0893598657524701	0.100654421275087	0.0126233267605719	0.183038238028294	0.427199953002515	0.2654220547815	0.303624227872705
YDR182W	0.0847091664196278	0.124572303558276	0.0840447808006503	0.104640734988952	0.21027804840637	0.240175401260356	0.29432282920702	0.182706045218805	0.363751126390166	0.468059668569629	0.31026808406248	0.395309443291596	0.321230446775608	0.0674351403262134	0.139520979985269
YDR183W	0.0757399605634317	0.0132877123795496	0.0734146108970108	0.0521542710897317	0.0106301699036396	0.0514898854707541	-0.165432019125391	-0.334850351964646	-0.299970106968329	-0.443809593476952	-0.336843508821578	-0.382021730912047	-0.132877123795494	-0.163438862268458	-0.148822378650954
YDR184C	0.234195930689559	-0.316247554633277	-0.2418363653078	-0.631498530838088	-1.33076439481188	-0.894263043143678	-2.36620938198827	-1.36398367576075	-3.24353059184802	-1.94532109236604	-1.71743682505677	-2.0997907487783	-2.09181812135057	-1.63937151482691	-1.2623326760572
YDR185C	0.209281469977904	-0.411586890956544	-0.443145207857974	-0.42587118176456	-0.0142842908080157	-0.184699202075737	0.0793940814678081	0.129555195700607	0.211939012453814	0.0468391861379118	0.200976649740685	0.0770687318013869	-0.171743682505677	0.131880545367028	-0.167092983172834
YDR186C	0.0491645358043331	0.0966681075612222	0.167757368791812	0.115270904892591	0.364083319199655	0.222901375166942	0.139188787175781	0.17871973150494	0.247815835878597	0.340165436916466	0.229213038547228	0.277713188732583	0.482676152187134	0.809886069533539	0.946749507042898
YDR187C	-0.170082718458233	-0.214264362120235	-0.29432282920702	-0.184699202075737	-0.430521881097402	-0.467727475760141	-0.24449390778371	-0.320898253966119	-0.524532446182715	-0.268411790066899	-0.258113812972748	-0.296315986063953	-0.427864338621492	-0.0671029475167246	-0.278377574351561
YDR188W	0.0880310945145153	-0.00332192809488743	-0.288343358636223	-0.0727502252780333	-0.451450028095193	-0.472378175092983	-0.270404946923831	-0.188685515789602	-0.388333394292333	-0.586320308747619	-0.441816436620019	-0.624522481838824	-1.01252368332167	-1.0912533791705	-1.17928447368501
YDR189W	-0.0295651600444975	0.00631166338028599	-0.0431850652335357	-0.0182706045218804	-0.0757399605634319	-0.0594625128984838	-0.122911339510832	-0.0398631371386484	-0.30761054158657	-0.403946456338303	-0.184699202075737	-0.216257518977167	-0.577018910081935	-0.907882948332716	-1.05471217012674
YDR190C	0.0976646859896883	-0.0790618886583193	-0.186360166123181	-0.0561405848035964	-0.423545832098139	-0.225891110452341	-0.365079897628121	-0.34448394343982	-0.581669609414777	-0.586984694366597	-0.622197132172403	-0.64146431512275	-1.0792944380289	-1.17563035278064	-1.06235260474498
YDR191W	0.216589711786656	0.0205959541883015	0.129223002891118	-0.0883632873240039	0.249476799926041	0.0322227025204073	-0.0531508495181979	0.137860015937825	0.0112945555226171	-0.197654721645798	0.0916852154188913	-0.0647775978503036	-0.331860616679247	-0.335846930393112	-0.218915061453077
YDR192C	0.00166096404744377	0.0521542710897317	0.0102979770941508	0.0830482023721841	0	-0.0139520979985269	0.131880545367028	0.0471713789474004	0.0242500750926778	0.154137463602774	0.183702623647271	0.166428597553857	0.208949277168415	0.377038838769716	0.450785642476215
YDR193W	-0.0674351403262135	-0.162774476649481	0.151812113936353	0.0345480521868286	0.0139520979985268	-0.269408368495365	-0.0279041959970538	-0.178055345885963	-0.196658143217332	-0.254459692068372	-0.0494967286138217	-0.316911940252254	-0.500282371090037	-0.839783422387525	-0.826163517198487
YDR194C	-0.154469656412262	-0.0518220782802428	-0.0202637613788129	-0.0970003003707109	-0.181045081171361	-0.0933461794663349	-0.51257350504112	-0.327209917346405	-0.535162616086354	-0.552768834989257	-0.47570010318787	-0.545792785989993	-0.972992738992508	-1.59984057049775	-1.42676811675412
YDR195W	0.0637810194218372	-0.147825800222488	-0.0282363888065426	-0.108627048702817	-0.030229545663475	-0.129887388510096	-0.0597947057079725	-0.0970003003707109	-0.0292329672350088	-0.00930139866568461	-0.0225891110452341	0.0245822679021663	0.328206495774871	0.476032295997359	0.404610841957281
YDR196C	0.00963359147517327	-0.0627844409933712	0.046506993328423	0.0956715291327561	0.457761691475479	0.308274927205547	0.402617685100348	0.387669008673355	0.672026053595713	0.510912540993676	0.665714390215427	0.527522181468113	0.97000300370711	1.12978774507119	0.876324631431286
YDR197W	-0.0461748005189343	0.0106301699036396	0.171079296886699	0.17871973150494	0.474703524759404	0.499950178280548	0.48633027309151	0.268411790066899	0.674683596071623	0.567053125797273	0.510580348184188	0.685313765975263	1.21449691149082	1.0291333237961	0.420888289622229
YDR198C	0.101983192513042	-0.288675551445712	0.000996578428466226	-0.335846930393112	-0.388001201482844	-0.32853868858436	-0.801249056486832	-0.474039139140427	-0.78331064477444	-0.677341138547533	-0.325216760489473	-0.432847230763823	-0.046506993328423	-0.106966084655373	-0.242832943736266
YDR199W	0.0561405848035963	-0.149486764269931	-0.0023253496664212	0.0335514737583625	0.0644454050408149	-0.186027973313692	-0.249476799926041	-0.277713188732584	-0.40228549229086	-0.468724054188607	0.107962663083839	-0.328870881393849	-0.146164836175044	0.381689538102558	0.222901375166942
YDR200C	0.0697604899926346	0.121582568272878	0.129555195700607	0.131216159748051	0.280370731208493	0.303292035063216	0.301963263825261	0.278045381542072	0.288343358636223	0.186360166123181	0.379696381245625	0.338172280059534	0.487659044329465	0.267083018828944	0.112613362416681
YDR201W	-0.049164535804333	0.193004022312956	0.137527823128337	0.200644456931197	0.240175401260356	0.273726875018719	0.225558917642852	0.228216460118762	0.270072754114343	0.223897953595408	0.267083018828944	0.153140885174308	0.0853735520386053	-0.259774777020192	0.0405275227576259
YDR202C	0.0315583169014299	0.0312261240919413	0.149486764269931	0.148157993031976	0.555094184655678	0.464073354855764	0.487326851519976	0.506926227279812	0.731156373684708	0.621864939362914	0.798923706820411	0.719861818162091	1.15437001297336	1.32943562357392	1.12347608169091
YDR203W	-0.0986612644181547	0.162774476649481	0.123907917939299	0.0893598657524701	0.295319407635487	0.140185365604247	0.326877724536916	0.222569182357453	0.394645057672619	0.140185365604247	0.42852872424047	0.268411790066899	0.504268684803902	0.525861217420669	0.933461794663349
YDR204W	-0.0900242513714475	0.184367009266249	0.104308542179463	0.329535267012826	0.766368811490515	0.737800229874483	1.13211309473761	0.997907199704164	1.53207323736205	1.49918614922267	1.42975785203952	1.54137463602774	2.30010301290001	2.56618945330049	2.38946287865248
YDR205W	0.0800584670867856	-0.0279041959970538	0.0996578428466209	-0.0494967286138217	0.0212603398072791	0.0793940814678081	0	0.000996578428466226	0.0501611142327991	0.209613662787393	0.205627349073528	0.192671829503467	0.500946756709014	0.448792485619283	0.471049403855028
YDR206W	0.0358768234247835	-0.121914761082366	-0.0468391861379118	-0.177723153076474	-0.311929048109923	-0.272398103780764	-0.552436642179768	-0.505597456041856	-0.63880677264684	-0.450121256857238	-0.35212437805806	-0.410922505337567	-0.128558617272141	0.0435172580430243	0.076736538991898
YDR207C	0.130219581319584	0.0803906598962741	0.134205895033449	0.145832643365555	0.0136199051890383	0.0847091664196278	0.113609940845148	0.0219247254262565	0.134538087842938	0.0823838167532065	0.0654419834692811	0.117928447368501	0.159120355745105	-0.305285191920149	-0.3863402374354
YDR208W	0.00564727776130859	-0.0401953299481371	0.146497028984533	0.0116267483321056	0.313257819347878	0.38102515248358	0.116931868940035	0.407600577242679	0.435836966049222	0.361757969533234	0.579676452557845	0.42055609681274	1.10454109155005	0.900906899333453	0.842108772053946
YDR209C	0.557087341512611	0.224562339214386	0.412251276575522	0.259774777020192	0.333521580726691	-0.519217361230895	0.0544796207561526	-0.389329972720799	-0.377371031579204	-0.340165436916466	-0.194664986360399	-0.247483643069108	-0.0269076175685877	0.410258119718589	0.411586890956544
YDR210W	0.609241612602342	0.528518759896579	0.306613963158104	0.31790851868072	0.0611234769459275	0.166760790363346	-0.256452848925304	-0.12357572512981	-0.472710367902472	-0.596950478651259	-0.479022031282758	-0.51257350504112	-0.913198033284536	-0.98827360822899	-0.88595822290646
YDR211W	0.172408068124654	-0.0744111893254769	-0.0950071435137786	-0.243165136545755	-0.275055646256674	-0.304288613491682	-0.928146709711529	-0.744444086064258	-1.26366144729515	-1.15337343454489	-1.10454109155005	-1.07331496745811	-1.64900510630209	-1.64169686449333	-1.39222006456729
YDR212W	0.116599676130547	-0.0245822679021665	-0.281035116827471	-0.158455970126127	-0.536491387324309	-0.376706645960227	-0.398631371386484	-0.469720632617073	-0.622197132172403	-0.487991237138954	-0.635484844551952	-0.559744883988521	-0.973324931801997	-0.959040640993981	-1.14274326464125
YDR213W	-0.363751126390166	-0.0697604899926347	-0.147493607412999	-0.198983492883753	-0.226223303261829	-0.121582568272877	-0.559412691179032	-0.348802449963173	-0.753413291920454	-0.54147427946664	-0.366740861675565	-0.530511916753512	-0.553765413417723	-0.907218562713739	-0.518552975611917
YDR214W	0.135202473461916	0.709563841067941	0.617546432839561	0.67302263202418	0.779656523870064	0.645450628836615	0.963359147517335	0.751087942254033	0.496296057376172	0.461083619570366	0.400292335433927	0.626515638695756	1.48423747279567	1.7018237630108	1.74534102105382
YDR215C	-0.173072453743632	-0.0687639115641684	0.490980972424352	0.466066511712697	0.641796507932239	0.532172880800955	0.498953599852082	0.699598056783279	0.234528123499048	0.314586590585833	0.697937092735835	0.515563240326519	0.765372233062048	0.594292936175349	1.03179086627201
YDR216W	-0.232534966642115	0.192671829503467	0.485001501853555	0.451117835285704	0.743115314826303	0.700926828021234	0.63880677264684	0.651097906597923	0.603262142031545	0.543799629133061	0.531176302372489	0.608577226983365	0.876656824240775	0.641132122313261	0.921835046331243
YDR217C	0.116267483321058	-0.137860015937826	0.0837125879911615	-0.194664986360399	-0.055476199184619	-0.0428528724240469	-0.69660832149788	-0.187356744551647	-0.769026353966424	-0.385675851816423	-0.216589711786656	-0.472378175092983	-0.344816136249308	-0.428196531430981	0.103644156560486
YDR218C	-0.158123777316638	-0.0853735520386053	0.163438862268458	0.35212437805806	0.83845465114957	0.57037505389216	1.17994885930399	0.6045909132695	1.66196062587215	0.442480822238997	1.19589411415945	1.18659271549377	1.90412918398944	1.54137463602774	0.984951680134103
YDR219C	-0.0700926828021234	0.141181944032713	0.243165136545755	0.164435440696924	0.54678936441846	0.425206796145582	0.372055946627385	0.318905097109187	0.416237590289386	0.400624528243416	0.392984093625175	0.476032295997359	0.649104749740991	0.700262442402256	0.635817037361441
YDR220C	0.00033219280948862	-0.288011165826734	0.279374152780027	0.0790618886583192	0.0973324931801998	-0.046506993328423	-0.055476199184619	-0.00498289214233102	-0.0976646859896885	0.0325548953298963	-0.0631166338028599	0.219247254262566	0.656080798740254	0.480350802520713	0.593296357746883
YDR221W	-0.047835764566378	-0.349466835582151	0.108294855893328	-0.0677673331357023	0.152808692364819	0.18137727398085	-0.15247649955533	-0.0122911339510832	-0.00631166338028606	0.160449126983059	0.196658143217332	0.142178522461179	0.482343959377645	0.775005824537222	0.721854975019024
YDR222W	1.43075443046799	1.19522972854047	1.06368137598293	0.635484844551953	-0.29432282920702	-0.146497028984533	-0.904561020237829	-0.539148929800219	-1.32644588828852	-0.667375354262871	-0.41789855433683	-0.532505073610444	-0.658738341216164	-0.662060269311051	0.0983290716086659
YDR223W	-0.291997479540599	-0.276716610304117	-0.0308939312824524	-0.0584659344700176	0.433511616382801	0.104308542179463	0.795933971535012	0.12623326760572	1.60482346264008	0.590971008080462	0.410922505337567	0.534498230467376	1.62076871749554	2.01408500393021	1.17496596716166
YDR224C	0.0169418332839255	0.314254397776345	0.0704248756116121	0.259774777020192	0.402617685100348	0.0793940814678081	0.328206495774871	0.0119589411415945	0.173072453743632	-0.185695780504204	-0.214264362120235	-0.195993757598354	-0.579012066938867	-0.723515939066467	-0.404610841957281
YDR225W	0.0358768234247835	0.797927128391944	0.358103848628858	0.327209917346405	0.577018910081935	0.0793940814678081	0.401621106671882	-0.00431850652335355	-0.0372055946627385	-0.258778198591726	-0.183702623647271	-0.166096404744368	-0.571371632320626	-0.490648779614863	-0.155798427650217
YDR226W	0.155798427650217	0.37338471786534	0.21559313335819	0.24449390778371	0.525861217420669	0.0458426077094457	0.327874302965383	-0.0242500750926778	-0.0587981272795062	-0.392319708006198	-0.493970707709751	-0.392651900815686	-1.38823375085343	-1.45865862646504	-0.684981573165774
YDR227W	-0.00166096404744362	-0.0574693560415513	0.0468391861379118	-0.119589411415945	0.0169418332839255	-0.00597947057079719	-0.388665587101822	-0.180380695552384	-0.379696381245626	-0.255124077687349	-0.171411489696188	-0.148822378650954	0.0521542710897317	0.232202773832627	0.325548953298961
YDR228C	0.0398631371386484	-0.0488323429948442	0.0445138364714907	-0.0498289214233105	0.0873667088955375	0.0215925326167677	-0.0152808692364819	-0.0860379376575827	-0.105637313417418	0.0272398103780765	-0.122911339510832	0.0322227025204073	0.236189087546492	0.119257218606456	0.193004022312956
YDR229W	-0.00597947057079719	0.0189349901408579	0.066770754707236	0.136199051890382	0.319237289918676	0.29432282920702	0.436833544477688	0.462412390808321	0.509583769755721	0.417234168717853	0.668704125500826	0.63083414521911	0.927482324092552	0.873667088955376	0.559412691179032
YDR230W	0.188685515789602	0.0936783722758236	0.177723153076474	0.0571371632320627	0.395641636101085	0.208949277168415	0.628840988362178	0.100322228465598	0.452446606523659	0.108627048702817	0.547453750037437	0.2890077442552	0.559412691179032	0.514566661898052	0.938112493996191
YDR231C	-0.122579146701344	0.150151149888909	-0.0993256500371321	0.22090821831001	0.386672430244889	0.228880845737739	0.937448108377214	0.81752650415178	0.986944836991035	0.995581850037742	1.08460952298072	0.961698183469891	1.63571739392254	1.94033820022371	1.76793013209905
YDR232W	-0.196658143217332	-0.0445138364714906	-0.356775077390903	-0.151479921126864	-0.395973828910574	-0.320898253966119	-0.33119623106027	-0.341494208154421	-0.441152051001042	-0.39431286486313	-0.48898781556742	-0.337507894440556	0.2182506758341	0.791615465011658	1.16333921882955
YDR233C	0.277713188732583	0.597282671460748	0.0634488266123486	0.217586290215122	0.0724180324685444	-0.0671029475167246	0.0269076175685876	-0.00498289214233102	0.174069032172098	-0.0182706045218804	-0.113609940845148	-0.0973324931801998	-0.591967586508928	-1.09690065693181	-1.10753082683545
YDR234W	-0.0714214540400783	-0.267747404447921	-0.151812113936352	-0.220243832691032	-0.702919984878166	-0.735142687398573	-1.29256222172067	-1.17031526782882	-2.0466398992601	-1.62276187435248	-1.71909778910421	-1.80945423328515	-1.58489189407076	-1.13676379407046	-0.750755749444544
YDR235W	0.0189349901408579	-0.0172740260934143	0.131216159748051	0.0265754247590988	0.116931868940035	-0.0285685816160313	-0.0179384117123917	-0.0249144607116552	-0.147493607412999	-0.0136199051890382	0.0159452548554595	-0.0222569182357453	-0.0431850652335357	-0.376706645960227	-0.35478192053397
YDR236C	0.0195993757598356	0.0597947057079726	0.0262432319496101	-0.0677673331357023	0.093346179466335	0.138524401556803	-0.0837125879911615	-0.0717536468495671	-0.0664385618977472	0.0146164836175045	-0.0438494508525132	-0.09201740822838	0.182041659599827	0.177058767457496	0.213932169310746
YDR237W	-0.355778498962436	0.14184632965169	0.0820516239437177	0.154469656412262	0.216589711786656	0.127894231653163	0.325548953298961	0.159452548554593	0.291333093921622	0.306613963158104	0.235192509118025	0.305285191920149	0.327209917346405	-0.419559518384274	-0.485998080282021
YDR238C	-0.018934990140858	0.138856594366292	-0.175729996219542	0.0441816436620018	-0.108627048702817	0.0391987515196708	-0.0195993757598354	0.0677673331357023	-0.0139520979985269	0.0222569182357455	-0.106966084655373	-0.0382021730912047	-0.503936491994413	-0.953393363232673	-1.11882538235806
YDR239C	-0.0142842908080157	-0.0428528724240469	0.047835764566378	-0.0597947057079725	-0.16044912698306	-0.338504472869022	-0.362422355152211	-0.460419233951389	-0.443145207857974	-0.220576025500521	-0.445802750333884	-0.281035116827471	0.124240110748787	0.547121557227949	0.72019401097158
YDR240C	0.0684317187546798	-0.167092983172834	-0.0415241011860921	-0.243829522164732	-0.206291734692505	-0.0777331174203643	-0.711224805115384	-0.442480822238997	-0.763711269014604	-0.442813015048486	-0.507922805708278	-0.593628550556372	-0.47835764566378	-0.269408368495365	-0.252134342401951
YDR241W	-0.0837125879911615	-0.0295651600444975	0.100654421275087	-0.0172740260934143	-0.206291734692505	0.238182244403424	-0.107630470274351	0.0458426077094457	-0.403282070719326	-0.214264362120235	0.122579146701344	-0.070424875611612	-0.534830423276865	0.0205959541883015	0.861375955004293
YDR242W	-0.134538087842938	-0.143507293699134	-0.0953393363232673	-0.0700926828021234	0.110288012750261	0.313922204966856	0.117596254559013	-0.0441816436620019	0.240839786879334	0.171743682505677	0.247815835878597	0.205959541883017	0.512905697850609	0.83845465114957	1.00953394803627
YDR243C	0.117928447368501	-0.0953393363232673	0.0372055946627383	-0.08935986575247	-0.197322528836309	0.0142842908080158	-0.21293559088228	0.0106301699036396	-0.139520979985269	0.052818656708709	0.107630470274351	0.135202473461916	0.351792185248572	0.0242500750926778	0.177723153076474
YDR244W	0.34448394343982	0.327209917346405	0.433511616382801	0.246487064640642	0.874331474574354	0.886290415715948	0.793608621868591	0.886954801334926	1.4274325023731	1.23010997353679	1.33209316604983	1.35733981957098	2.01275623269225	1.70481349829619	1.33242535885932
YDR245W	0.150151149888909	-0.0255788463306328	0.0777331174203642	0.0780653102298529	-0.429857495478425	-0.191010865456023	-0.763711269014604	-0.476696681616336	-0.971996160564042	-0.959040640993981	-0.794605200297057	-0.917184346998401	-1.49652860674676	-1.64933729911158	-1.42975785203952
YDR246W	-0.0833803951816728	-0.051489885470754	-0.0960037219422447	0.0415241011860921	0.0514898854707541	0.097000300370711	0.42055609681274	0.39431286486313	0.563731197702385	0.494635093328728	0.56505996894034	0.498289214233104	0.892602079096234	1.04972927798441	0.760389340919717
YDR247W	0.0398631371386484	0.0348802449963173	0.317576325871232	0.294987214825998	1.24838057805867	1.05205462765083	1.35800420518995	1.2297777807273	1.60914196916344	1.45832643365555	1.61379266849628	1.62874134492327	2.18117798710304	2.62997047272232	2.25293163395261
YDR248C	-0.101318806894065	0.204298577835573	0.0750755749444543	0.180048502742895	0.356775077390903	0.450121256857238	0.404610841957281	0.498953599852082	0.337507894440556	0.565724354559318	0.440819858191553	0.477693260044803	0.440819858191553	0.296315986063953	0.611234769459275
YDR249C	0.076736538991898	-0.229213038547228	0.0979968787991772	-0.262100126686613	0.037869980281716	0.104972927798441	-0.689964465308105	0.121582568272878	-0.863369111861226	-0.212271205263303	0.0195993757598356	-0.0777331174203643	-0.100654421275087	-0.00365412090437604	0.12357572512981
YDR250C	-0.101318806894065	-0.21559313335819	0.0245822679021663	0.036541209043761	0.325548953298961	0.199315685693242	0.512241312231631	0.570707246701649	0.346477100296752	0.534498230467376	0.610570383840297	0.459754848332411	0.542470857895106	0.469720632617073	-0.17340464655312
YDR251W	-0.0282363888065426	0.203634192216595	0.0232534966642114	0.166096404744368	0.283692659303381	0.468059668569629	0.630169759600133	0.464405547665253	0.623858096219847	0.671029475167247	0.484669309044066	0.587316887176086	0.503272106375435	0.261103548258147	-0.119257218606456
YDR252W	-0.0770687318013867	0.0554761991846189	0.227884267309273	0.126897653224697	0.25744942735377	0.216257518977167	0.2654220547815	0.153473077983796	0.115935290511569	0.288343358636223	0.203966385026084	0.231538388213649	-0.055476199184619	-0.274723453447185	-0.0219247254262566
YDR253C	0.0863701304670713	0.153473077983796	0.648108171312525	0.435504773239733	0.747766014159145	0.516892011564474	0.577018910081935	0.425206796145582	-0.0269076175685877	0.0923496010378687	0.262100126686613	0.132212738176517	-0.406603998814213	-0.429193109859447	-0.437165737287177
YDR254W	0.0737468037064995	-0.055476199184619	0.199315685693242	0.0989934572276433	0.409593734099612	0.416901975908364	0.385343659006934	0.612895733506718	0.572700403558581	0.372055946627385	0.592964164937394	0.618875204077516	0.294655022016509	-0.0671029475167246	-0.0800584670867855
YDR255C	-0.0395309443291597	0.0521542710897317	0.0757399605634317	0.181045081171361	0.477028874425825	0.471049403855028	0.85705744848094	0.74112215796937	1.00056474218007	0.869016389622534	1.02946551660559	1.08261636612379	1.37926454499723	1.67558053106119	1.62242968154299
YDR256C	0.128558617272141	-0.0152808692364819	0.263096705115079	0.341162015344932	1.89748532779966	1.17729131682808	3.40497629725955	2.22004454581322	5.09085480541488	3.72620674403515	4.14244433432454	4.38162315715643	5.87150790771341	6.0103645020797	5.26625260882494
YDR257C	0.0591303200889952	-0.135202473461916	-0.0521542710897316	-0.137527823128337	-0.257117234544282	-0.261103548258147	-0.526857795849136	-0.448128100000305	-0.785303801631372	-0.487991237138954	-0.602265563603079	-0.580340838176822	-0.836793687102127	-0.786632572869327	-0.911869262046581
YDR258C	0.389662165530288	0.839119036768548	0.831146409340818	0.60193337079359	1.82373852409316	1.4805833518913	1.78786170066838	1.87257086708801	2.17486632372276	1.96957116745872	2.11806135330018	2.05494471949732	2.73627217175872	2.44261372817068	2.05594129792579
YDR259C	0.11826064017799	0.259442584210703	0.404278649147792	0.153473077983796	0.524532446182715	0.392984093625175	0.42055609681274	0.471049403855028	0.38368269495949	0.41789855433683	0.491313165233841	0.41524101186092	0.472710367902472	0.634156073313997	0.981961944848704
YDR260C	-0.0930139866568462	-0.15247649955533	-0.206291734692505	-0.183702623647271	-0.354449727724482	-0.12889081008163	-0.482676152187134	-0.498621407042593	-0.541806472276129	-0.368734018532497	-0.340165436916466	-0.467727475760141	-0.528518759896579	-0.213599976501257	-0.259110391401214
YDR261C	-0.00830482023721837	0.0754077677539431	0.168421754410789	0.226223303261829	0.209945855596881	0.135534666271404	0.0445138364714907	-0.0352124378058061	-0.314586590585833	-0.20762050593046	-0.230874002594672	-0.0544796207561528	-0.878649981097708	-1.46696344670226	-1.09490750007487
YDR262W	-0.104972927798441	-0.303292035063216	-0.105637313417418	-0.29698037168293	0.145832643365555	0.17340464655312	-0.130551774129073	-0.0252466535211439	0.226555496071318	0.224562339214386	0.161777898221014	0.207952698739949	0.71487892601976	1.21947980363315	1.62575160963788
YDR263C	0.11826064017799	-0.147825800222488	-0.107298277464862	-0.213599976501257	0.00531508495181976	-0.0136199051890382	-0.0883632873240039	-0.107298277464862	-0.149486764269931	0.0205959541883015	0.0282363888065427	0.0475035717568894	-0.143839486508623	-0.123907917939299	0.32056606115663
YDR264C	-0.116931868940035	-0.107630470274351	-0.239511015641379	-0.350131221201128	-0.09201740822838	-0.0345480521868285	-0.347805871534707	-0.12623326760572	-0.073082418087522	-0.156462813269195	-0.0880310945145151	-0.0192671829503467	-0.000332192809488813	0.0850413592291165	-0.182041659599828
YDR265W	-0.139520979985269	-0.0591303200889951	-0.0328870881393848	-0.0106301699036396	0.128558617272141	-0.0607912841364388	0.151812113936353	-0.0219247254262566	0.234195930689559	0.127894231653163	0.225891110452341	0.287346780207757	0.771683896442334	0.72019401097158	0.586320308747619
YDR266C	0.0867023232765603	-0.00764043461824093	0.119589411415945	0.0428528724240469	-0.105305120607929	-0.0764043461824093	-0.273726875018719	-0.24980899273553	-0.437497930096666	-0.19964787850273	-0.412915662194499	-0.424210217717116	-0.563399004892897	-0.433179423573312	-0.319569482728164
YDR267C	0.06045909132695	-0.0803906598962741	-0.0195993757598354	-0.209281469977904	-0.161113512602037	-0.309603698443502	-0.444473979095929	-0.425206796145582	-0.612231347887741	-0.485333694663044	-0.441152051001042	-0.452778799333148	-0.49164535804333	-0.494635093328728	-0.508587191327255
YDR268W	-0.246819257450131	0.0445138364714907	0.114938712083103	0.18669235893267	0.351792185248572	0.0707570684211009	0.37338471786534	0.273062489399741	0.280370731208493	0.248148028688086	0.444806171905418	0.312593433728901	0.358436041438346	-0.706241912973053	-0.418230747146319
YDR269C	0.115270904892591	-0.136199051890382	-0.0654419834692811	-0.232202773832627	-0.0401953299481371	0.02890077442552	0.0896920585619589	-0.0661063690882585	-0.0202637613788129	0.187688937361136	0.526193410230158	-0.0767365389918982	-0.0102979770941507	-0.00631166338028606	0.269740561304854
YDR270W	0.105969506226907	-0.143175100889645	-0.388665587101822	-0.510912540993676	-0.186027973313692	-0.148157993031976	-0.341494208154421	-0.224894532023875	0.0129555195700608	0.0996578428466209	0.0611234769459275	0.0594625128984839	0.312593433728901	0.543467436323572	0.400956721052905
YDR271C	0.0521542710897317	-0.119921604225434	0.030229545663475	0.0498289214233105	0.223897953595408	0.103644156560486	0.500614563899526	0.376706645960227	0.455768534618546	0.494967286138217	0.991595536323878	0.80689633424814	0.897917164048054	0.892934271905723	1.01584561141656
YDR272W	-0.0232534966642116	0.0936783722758236	0.0744111893254769	0.340829822535443	0.50460087761339	0.655084220311788	0.967013268421711	0.794273007487568	1.30319239162431	1.23442848006014	1.10653424840698	1.21682226115724	1.50682658384091	1.76626916805161	1.52243964588688
YDR273W	0.0584659344700174	-0.0594625128984838	0.0823838167532065	0.213932169310746	0.29698037168293	0.0913530226094025	0.514566661898052	0.114938712083103	0.477361067235314	0.327542110155894	0.472045982283494	0.379364188436137	0.624190289029335	0.733149530541641	0.903896634618851
YDR274C	-0.208284891549438	-0.321230446775608	-0.235856894737003	-0.272730296590252	-0.218582868643588	-0.267747404447921	-0.140517558413735	-0.0342158593773399	-0.165099826315902	0.0471713789474004	0.14981895707942	0.164435440696924	0.216257518977167	0.60193337079359	0.801913442105809
YDR275W	-0.560741462416987	-0.592631972127906	-0.444473979095929	-0.600936792365124	-0.364415512009144	-0.342822979392376	-0.653755449073833	-0.360761391104768	-0.414576626241943	-0.375710067531761	-0.179384117123918	-0.244826100593199	0.165099826315902	0.335846930393112	0.584659344700176
YDR276C	0.443809593476952	0.231206195404161	0.427199953002515	0.33119623106027	0.704248756116121	0.340829822535443	0.900906899333453	0.580673030986311	0.625186867457802	0.521542710897316	0.795601778725523	0.786300380059839	1.11882538235806	1.48755940089056	1.55632331245473
YDR277C	-0.349799028391639	-0.872006124907933	-0.493638514900262	-0.101318806894065	0.291997479540599	0.392319708006197	0.34946683558215	0.371059368198918	0.279706345589516	0.173736839362609	0.234860316308537	0.225891110452341	0.0358768234247835	0.49696044299515	-0.168753947220278
YDR278C	0.483008344996622	-0.00597947057079719	0.127229846034186	0.18934990140858	0.277380995923095	0.193004022312956	0.110620205559749	-0.051489885470754	-0.498953599852082	-0.205295156264039	0.128558617272141	-0.0102979770941507	-0.234860316308537	-0.0179384117123917	-0.0322227025204074
YDR279W	0.112613362416681	0.076736538991898	-0.0627844409933712	-0.0926817938473575	-0.319901675537653	-0.234195930689559	-0.519217361230895	-0.57037505389216	-0.749759171016078	-0.561738040845453	-0.583330573462221	-0.685645958784752	-0.746769435730679	-0.684981573165774	-0.371059368198918
YDR280W	0.0202637613788129	-0.18403481645676	-0.30761054158657	-0.437830122906154	-0.613892311935185	-0.471713789474005	-1.05404778450776	-0.758063991253296	-1.14971931364052	-1.01185929770269	-1.02514701008224	-1.08926022231357	-1.49353887146136	-1.48490185841465	-1.09224995759896
YDR281C	0.288675551445712	0.217918483024611	-0.337840087250045	-0.387669008673355	-1.05836629103111	-0.813207997628426	-1.87090990304056	-1.39089129332934	-2.61169986820044	-1.90745111208432	-2.10776337620603	-1.95794441912661	-2.43663425759988	-2.16357176820014	-0.498953599852082
YDR282C	-0.0282363888065426	0.0149486764269932	0.148490185841465	0.0853735520386053	0.326213338917939	0.182041659599827	0.366408668866076	0.371059368198918	0.616549854411094	0.466398704522186	0.690296658117594	0.617546432839561	1.13776037249892	1.11882538235806	0.763711269014605
YDR283C	-0.0112945555226171	-0.027572003187565	0.052818656708709	-0.0152808692364819	0.0661063690882584	0.0265754247590988	0.0415241011860921	0.0740789965159881	0.0485001501853555	0.0548118135656416	0.0876989017050262	0.214928747739212	0.568381897035228	0.635484844551953	0.334185966345669
YDR284C	0.000996578428466226	-0.0415241011860921	-0.00863701304670717	-0.100986614084576	0.229877424166205	0.232534966642115	0.163438862268458	0.30761054158657	0.440819858191553	0.389662165530288	0.485001501853555	0.435836966049222	0.560409269607498	0.282696080874914	-0.195329371979377
YDR285W	0.037869980281716	-0.121250375463389	0.0770687318013869	-0.0820516239437179	0.106301699036396	0.0621200553743936	-0.0401953299481371	0.0445138364714907	0.172740260934143	0.127229846034186	0.305949577539126	0.361425776723745	0.492641936471796	0.450785642476215	0.485998080282021
YDR286C	-0.152808692364819	0.235524701927514	0.29698037168293	0.282031695255937	0.597947057079725	0.660399305263608	0.551440063751302	0.538152351371753	0.762050304967161	0.509251576946233	0.789290115345237	0.718533046924136	0.798591514010922	0.424210217717116	0.605919684507455
YDR287W	-0.294987214825998	0.11560309770208	0.206956120311483	0.211274626834836	0.584327151890687	0.584327151890687	0.661395883692074	0.60990599822132	0.944756350185966	0.799588092439388	0.863369111861226	0.902900056190385	1.2623326760572	1.43241539451543	1.1855961370653
YDR288W	0.107298277464862	-0.0946749507042897	0.0833803951816729	0.0149486764269932	0.0860379376575825	0.109623627131283	0.066770754707236	0.0830482023721841	0.0458426077094457	0.0774009246108754	0.149154571460443	0.102315385322531	0.519217361230895	0.63614923017093	0.470385018236051
YDR289C	-0.046506993328423	-0.18934990140858	0.00863701304670728	-0.162442283839992	0.275720031875651	0.297644757301908	-0.0405275227576258	0.212271205263302	0.128226424462652	0.0989934572276433	0.305285191920149	0.116267483321058	0.164767633506413	0.163106669458969	0.183370430837782
YDR290W	0.105969506226907	0.0747433821349658	0.224894532023874	-0.083048202372184	0.273062489399741	0.0388665587101821	0.0770687318013869	0.0621200553743936	-0.0435172580430244	-0.0182706045218804	0.0777331174203642	0.0973324931801998	-0.142842908080157	0.793608621868591	0.562734619273919
YDR291W	0.0428528724240469	-0.0787296958488305	0.0777331174203642	-0.163438862268458	0.0146164836175045	0.035212437805806	-0.288675551445712	-0.183702623647271	-0.322559218013563	-0.2418363653078	-0.159120355745105	-0.214928747739212	-0.182041659599828	-0.00863701304670717	-0.218582868643588
YDR292C	-0.0833803951816728	0.0139520979985268	-0.000664385618977518	-0.14981895707942	-0.0900242513714475	-0.141514136842202	-0.400624528243416	-0.267415211638433	-0.497292635804638	-0.380692959674092	-0.274723453447185	-0.380360766864603	-0.525861217420669	-0.834800530245194	-0.976314667087396
YDR293C	0.0857057448480939	0.0581337416605289	0.0674351403262134	0.146497028984533	0.248148028688086	0.344151750630331	0.472378175092983	0.449124678428771	0.756735220015341	0.766368811490515	0.610570383840297	0.801913442105809	1.13975352935585	1.57525830259559	1.34936719214325
YDR294C	0.0601268985174613	0.0342158593773398	0.0332192809488736	0.170414911267722	0.275720031875651	0.223233567976431	0.480018609711224	0.418562939955808	0.45211441371417	0.463076776427298	0.339168858488	0.446467135952862	0.524864638992203	0.526193410230158	0.197986914455287
YDR295C	-0.0591303200889951	-0.0790618886583193	0.111616783988215	-0.0793940814678079	0.114938712083103	0.198651300074264	-0.152144306745841	-0.104308542179463	-0.252466535211439	0.0551440063751301	-0.0342158593773399	-0.0999900356561096	-0.161777898221015	-0.279374152780027	-0.1445038721276
YDR296W	-0.409261541290123	0.172075875315165	-0.012623326760572	0.26010696982968	0.214596554929724	0.14716141460351	0.705245334544587	0.469388439807584	0.718533046924136	0.682656223499353	0.698601478354812	0.698933671164301	0.936783722758236	0.556090763084145	0.443145207857974
YDR297W	-0.553765413417723	-0.243165136545755	-0.422881446479161	-0.130883966938562	-0.234195930689559	0.154137463602774	-0.309271505634013	-0.127229846034186	-0.471381596664517	-0.469388439807584	-0.34182640096391	-0.370394982579941	-0.463408969236787	-1.0321230590815	-0.778659945441598
YDR298C	0.0700926828021234	0.134538087842938	-0.141181944032713	0.136199051890382	0.422549253669673	0.676012367309578	0.45477195619008	0.524200253373226	0.802910020534276	0.443145207857974	0.596950478651259	0.564395583321363	1.46397371141686	1.89117366441938	2.22934594447891
YDR299W	0.238182244403424	-0.202969806597618	-0.26010696982968	-0.400956721052905	-1.50151149888909	-1.22346611734702	-2.41703488184005	-1.83204334433038	-3.73052525055851	-2.59774777020192	-2.74358041356747	-2.81433748198857	-2.97711195863805	-2.35624359770361	-1.45467231275118
YDR300C	0.0621200553743936	-0.172408068124654	-0.147825800222488	-0.34182640096391	-0.611899155078252	-0.526857795849136	-1.14174668621279	-1.03943130089026	-1.74401224981587	-1.64103247887436	-1.39454541423371	-1.65996746901522	-2.32036677427882	-2.18881842172128	-1.51944991060148
YDR301W	-0.0800584670867855	-0.0840447808006503	0.0142842908080158	-0.132877123795494	-0.0996578428466209	0.0621200553743936	-0.256452848925304	-0.144171679318112	-0.355778498962436	-0.313590012157367	-0.17074710407721	-0.278377574351561	-0.336179123202601	-0.388333394292333	-0.473706946330938
YDR302W	-0.171411489696188	0.0524864638992203	0.129555195700607	-0.134538087842938	0.0438494508525132	0.147493607412999	-0.59396074336586	-0.311929048109923	-0.727502252780332	-0.656745184359231	-0.554761991846189	-0.58366276627171	-0.971996160564042	-1.11018836931136	-1.02315385322531
YDR303C	0.0451782220904682	-0.0109623627131283	0.104972927798441	-0.0933461794663349	0.0707570684211009	0.0734146108970108	-0.323887989251518	-0.0916852154188911	-0.460419233951389	-0.396306021720062	-0.327874302965383	-0.433843809192289	-0.690961043736571	-0.947081699852387	-0.895924007191122
YDR304C	0.00863701304670728	0.198319107264776	0.0601268985174613	0.285353623350824	0.0358768234247835	0.454107570571102	0.51788858999294	0.291665286731111	0.683984994737308	0.569710668273183	0.36009700548579	0.458426077094456	0.674683596071623	0.687971308451173	0.192671829503467
YDR305C	0.0272398103780765	-0.0023253496664212	0.0375377874722273	0.0415241011860921	0.204298577835573	0.267747404447921	0.154469656412262	0.32056606115663	0.23652128035598	0.142510715270668	0.215260940548701	0.34182640096391	0.383018309340513	0.400292335433927	0.157459391697661
YDR306C	-0.0604590913269499	-0.291333093921622	0.17340464655312	-0.0225891110452341	0.609241612602342	0.490980972424352	0.823173781913088	0.559744883988521	0.834136144626217	0.788293536916771	0.961033797850914	0.879314366716685	1.68853605063125	1.69783744929693	1.33973360066807
YDR307W	0.0265754247590988	0.191010865456023	0.230209616975694	0.189682094218068	0.435836966049222	0.355446306152948	0.485001501853555	0.377703224388693	0.568049704225739	0.57834768131989	0.456765113047012	0.69129323654606	0.633823880504509	0.185031394885226	-0.0900242513714475
YDR308C	-0.0710892612305895	-0.105637313417418	-0.0455104148999569	0.036541209043761	-0.0950071435137786	-0.0740789965159881	-0.103644156560486	-0.113942133654637	-0.137195630318848	0.0209281469977904	-0.108294855893328	-0.0940105650853123	0.0654419834692811	-0.229213038547228	-0.249476799926041
YDR309C	0.290336515493155	0.581337416605288	0.238514437212913	0.460751426760877	-0.0524864638992204	-0.0754077677539431	-0.452778799333148	-0.246154871831154	-1.18426736582734	-1.22014418925213	-1.07696908836248	-1.1530412417354	-2.17885263743662	-2.18416772238844	-1.18526394425581
YDR310C	-0.0332192809488736	0.0976646859896883	0.0195993757598356	0.112613362416681	0.000664385618977496	0.0787296958488304	0.0126233267605719	-0.00431850652335355	-0.0956715291327561	-0.137195630318848	-0.129887388510096	-0.0757399605634319	-0.196658143217332	-0.502607720756458	-0.750091363825567
YDR311W	-0.0235856894737003	-0.103976349369975	0.00764043461824099	-0.0979968787991772	-0.0212603398072791	0.0129555195700608	-0.202637613788129	-0.323887989251518	-0.229213038547228	-0.142510715270668	-0.142178522461179	-0.052818656708709	0.0222569182357455	-0.00265754247590986	-0.179384117123918
YDR312W	-0.0252466535211439	-0.270404946923831	-0.290004322683667	-0.299305721349351	-0.931136444996928	-0.925489167235619	-1.34073017909654	-1.34571307123887	-1.82971799466396	-1.31349036871846	-1.48988475055698	-1.58987478621309	-1.13975352935585	-0.769026353966424	-0.267415211638433
YDR313C	0.11560309770208	-0.0172740260934143	0.152144306745841	-0.0900242513714475	0.370394982579941	0.0637810194218372	0.0504933070422878	-0.129555195700607	0.343155172201865	0.253130920830417	0.0494967286138216	0.0106301699036396	0.568381897035228	1.09789723536027	0.857389641290428
YDR314C	-0.197986914455287	-0.213932169310746	0.172740260934143	0.104972927798441	0.428860917049958	0.296315986063953	0.279374152780027	0.0375377874722273	0.492641936471796	0.47570010318787	0.212603398072791	0.367405247294542	0.701259020830722	0.93844468680568	0.744444086064258
YDR315C	-0.03155831690143	-0.0405275227576258	0.199980071312219	0.0518220782802428	0.425206796145582	0.293990636397532	0.149154571460443	0.166096404744368	0.349134642772662	0.352788763677038	0.286350201779291	0.291000901112133	0.473374753521449	0.484337116234578	0.471713789474005
YDR316W	-0.235524701927514	-0.0534830423276866	0.0568049704225738	0.0597947057079726	0.250473378354507	0.276716610304117	0.335182544774135	0.31026808406248	0.491977550852818	0.551440063751302	0.510248155374699	0.6281766027432	0.763379076205116	0.226555496071318	-0.0186027973313693
YDR317W	0.0886954801334927	-0.159452548554593	0.211939012453814	-0.0312261240919412	0.131548352557539	0.0807228527057629	-0.205295156264039	-0.114938712083103	-0.242500750926777	-0.0757399605634319	0.158455970126127	0.0737468037064995	-0.197322528836309	0.164767633506413	0.213932169310746
YDR318W	-0.0694282971831459	-0.00465069933284226	0.148157993031976	0.0348802449963173	0.266750826019455	0.268411790066899	0.0936783722758236	0.295319407635487	0.150151149888909	0.116931868940035	0.26010696982968	0.214264362120235	0.451117835285704	0.237517858784446	0.216589711786656
YDR319C	0.11294555522617	0.117596254559013	0.107298277464862	0.0485001501853555	0.464073354855764	0.280702924017982	0.238514437212913	0.395973828910574	0.554097606227212	0.411919083766033	0.539481122609708	0.522871482135271	0.79128327220217	0.904561020237829	0.889944536620324
YDR320C	0.0777331174203642	-0.00431850652335355	0.0910208297999138	-0.0242500750926778	0.0684317187546798	0.100654421275087	-0.0282363888065426	0.109623627131283	-0.00930139866568461	-0.0578015488510402	0.15247649955533	0.0906886369904251	0.244826100593199	0.339168858488	0.120253797034922
YDR321W	0.232534966642115	0.00398631371386472	-0.200312264121708	-0.101983192513042	-0.658406148406675	-0.659070534025653	-1.3065143197192	-1.19888384944485	-2.33332229384888	-2.08617084358926	-2.17818825181764	-2.2413048856205	-3.02993061534676	-3.12228021638463	-2.39012726427146
YDR322C-A	0.164103247887436	0.177058767457496	-0.00298973528539863	0.27605222468514	0.559744883988521	0.60724845574541	0.757399605634319	0.751087942254033	0.925489167235619	0.452778799333147	0.926485745664085	0.863701304670714	1.58754943654667	1.62143310311452	1.89748532779966
YDR322W	-0.328206495774871	0.0587981272795065	0.143839486508623	-0.0458426077094457	0.506594034470323	0.45742949866599	0.238846630022402	0.336179123202601	0.503272106375435	0.461748005189343	0.525529024611181	0.520213939659361	0.639471158265817	0.217918483024611	0.0724180324685444
YDR323C	-0.165432019125391	0.0382021730912047	0.102315385322531	0.140517558413735	0.216589711786656	0.185363587694715	0.15779158450715	0.0999900356561095	0.108294855893328	0.103644156560486	0.190346479837046	0.216921904596145	0.4600870411419	0.280038538399005	0.210942434025347
YDR324C	0.189017708599091	-0.269408368495365	-0.274059067828207	-0.456432920237524	-1.15370562735438	-1.22280173172804	-2.05394814106886	-1.79516994247713	-2.97013590963879	-2.61734714596175	-2.60206627672527	-2.70338508361934	-3.17476668028385	-3.05949577539126	-2.15161282705854
YDR325W	-0.00332192809488743	0.0787296958488304	0.193668407931933	0.0714214540400782	0.15247649955533	0.160116934173571	-0.0989934572276433	-0.0378699802817159	-0.301963263825261	-0.134870280652427	-0.158455970126127	-0.194332793550911	-0.456100727428035	-0.732485144922663	-0.538152351371753
YDR326C	-0.0401953299481371	-0.145168257746578	0.106301699036396	-0.246487064640642	0.0372055946627383	-0.0664385618977472	-0.477028874425825	-0.158788162935616	-0.451782220904681	-0.149154571460443	-0.197986914455287	-0.23652128035598	-0.263428897924568	-0.275055646256674	-0.572700403558581
YDR327W	-0.135866859080893	-0.1445038721276	0.0212603398072791	-0.0192671829503467	0.289672129874178	-0.0292329672350088	0.395973828910574	-0.0760721533729206	0.257781620163259	-0.187356744551647	0.250473378354507	0.0159452548554595	0.29698037168293	0.0308939312824524	0.332525002298225
YDR328C	0.00531508495181976	0.17606218902903	-0.0896920585619587	0.145168257746578	0.209281469977904	0.0255788463306326	0.437497930096666	0.191675251075001	0.309603698443502	0.429193109859447	0.271069332542809	0.316911940252254	0.555094184655678	0.804903177391208	0.792612043440125
YDR329C	-0.0282363888065426	0.000996578428466226	0.0641132122313262	0.105637313417418	0.23386373788007	0.219911639881543	0.385011466197445	0.316247554633277	0.622197132172403	0.470052825426562	0.571039439511138	0.597947057079725	1.3211308033367	1.69318674996409	1.37527823128337
YDR330W	-0.146829221794021	-0.158455970126127	-0.0328870881393848	0.00265754247590996	0.44679932876235	0.402617685100348	0.620203975315471	0.678669909785488	0.935122758710792	0.67036508954827	0.969338618088132	0.936783722758236	1.42411057427821	1.49287448584238	1.12015415359602
YDR331W	0.0886954801334927	0.0368734018532497	0.00265754247590996	-0.15779158450715	-0.0664385618977472	-0.0332192809488736	-0.570707246701649	-0.418895132765296	-0.79892370682041	-0.752416713491988	-0.562070233654942	-0.554429799036701	-0.92781451690204	-1.21482910430031	-0.935122758710792
YDR332W	0.0139520979985268	-0.0833803951816728	0.0986612644181546	-0.0219247254262566	0.184699202075737	0.281035116827471	0.0574693560415513	-0.0408597155671146	0.125236689177254	0.120253797034922	0.206623927501994	0.272065910971275	0.593628550556372	0.649104749740991	0.497292635804638
YDR333C	-0.051489885470754	-0.0298973528539862	0.00597947057079715	-0.186027973313692	-0.108627048702817	0.0837125879911615	-0.392984093625175	-0.225891110452341	-0.450785642476215	-0.325216760489473	-0.321230446775608	-0.313590012157367	-0.311596855300435	-0.499617985471059	-0.768694161156936
YDR334W	-0.121582568272877	-0.126897653224697	-0.0867023232765602	-0.0362090162342722	0.114606519273614	0.0498289214233105	0.185031394885226	0.158123777316638	0.127894231653163	0.158123777316638	0.308274927205547	0.193668407931933	0.0259110391401215	-0.227552074499784	-0.527189988658624
YDR335W	0.0597947057079726	0.054147427946664	0.0661063690882584	0.0727502252780333	0.108959241512305	0.255788463306327	0.142842908080157	0.293658443588043	0.211939012453814	0.139853172794758	0.273726875018719	0.203634192216595	0.093346179466335	0.0661063690882584	-0.0102979770941507
YDR336W	0.0727502252780333	-0.179051924314429	-0.00863701304670717	-0.153473077983796	0.0564727776130853	0.137527823128337	-0.13154835255754	-0.106966084655373	-0.0737468037064994	0.0159452548554595	-0.0408597155671146	0.0744111893254769	0.18403481645676	0.210942434025347	0.333521580726691
YDR337W	-0.371723753817896	0.00498289214233115	0.132877123795495	0.15779158450715	0.384014887768979	0.376374453150738	0.280370731208493	0.345812714677774	0.453443184952125	0.344816136249308	0.429857495478425	0.423878024907628	0.292994057969065	-0.295983793254464	-0.440819858191553
YDR338C	-0.0382021730912047	-0.220243832691032	-0.0534830423276866	-0.250473378354507	0.264757669162523	0.123907917939299	-0.126565460415208	0.117264061749524	0.1445038721276	0.130883966938562	0.349134642772662	0.213267783691769	0.64146431512275	0.905889791475784	0.562734619273919
YDR339C	0.0195993757598356	-0.220243832691032	-0.323887989251518	-0.243165136545755	-0.648772556931502	-0.584327151890687	-0.852738941957586	-0.881307523573617	-1.15636316983029	-0.939773458043635	-1.13576721564199	-1.14540080711716	-1.41115505470815	-1.17529815997115	-0.770355125204379
YDR340W	0.186027973313692	-0.327209917346405	-0.0305617384729638	-0.345812714677775	-0.207288313120971	-0.548782521275392	-0.333521580726691	-0.427199953002515	-0.653755449073833	-0.752416713491988	-0.59396074336586	-0.815865540104336	-1.06268479755447	-0.640799929503772	-0.389662165530288
YDR341C	0.41524101186092	0.0989934572276433	-0.301298878206284	-0.187356744551647	-0.478025452854292	-0.371723753817896	-0.82018404662769	-0.794605200297057	-1.27861012372215	-1.31880545367028	-1.32943562357392	-1.24904496367765	-2.15128063424906	-2.37484639503498	-1.95561906946019
YDR342C	-0.241504172498311	0.140185365604247	0.398963564195972	0.232202773832627	1.47194633884459	0.751087942254033	1.12247950326244	1.23608944410759	2.83692659303381	0.841776579244458	1.12380827450039	1.14506861430767	0.622861517791381	0.859382798147361	-0.412915662194499
YDR343C	-0.484004923425089	0.0717536468495671	0.268411790066899	0.311596855300435	1.5393814791708	1.18160982335143	1.17994885930399	1.4038468128994	0.870345160860489	1.37029533914104	1.56562471112041	1.6662791323955	1.28425740148345	1.42045645337384	1.66262501149112
YDR344C	0.0747433821349658	-0.102979770941508	0.0521542710897317	0.030229545663475	0.0461748005189343	0.0292329672350089	-0.537487965752775	-0.128558617272141	-0.737135844255506	-0.351459992439083	-0.235856894737003	-0.369066211341986	-0.21559313335819	-0.0186027973313693	0.304288613491682
YDR345C	0.321230446775608	-0.261767933877124	-0.127562038843675	-0.568381897035228	-1.87622498799238	-2.45988775426409	-2.71567621757042	-3.24452717027649	-2.93525566464247	-3.29236293484286	-3.30930476812679	-3.4328804932566	-2.74623795604338	-2.50938448287791	-2.33730860756275
YDR346C	-0.017606218902903	-0.215925326167679	-0.280038538399005	-0.500282371090037	-0.569378475463694	-0.515563240326519	-1.08560610140919	-0.860379376575827	-1.2653224113426	-1.29787730667249	-1.21482910430031	-1.31714448962284	-1.66760790363346	-1.7695910961465	-1.69983060615386
YDR347W	-0.365079897628121	0.0425206796145584	0.0265754247590988	0.0936783722758236	0.263096705115079	0.237517858784446	0.236189087546492	0.17606218902903	0.378035417198182	0.190678672646535	0.2418363653078	0.233531545070582	0.303956420682194	-0.256785041734793	-0.540477701038174
YDR348C	-0.186027973313692	-0.00597947057079719	-0.1209181826539	0.0415241011860921	-0.227552074499784	-0.272730296590252	-0.00930139866568461	-0.115270904892591	-0.245490486212176	-0.189017708599091	-0.157127198888172	-0.343819557820842	-0.614224504744673	-0.948742663899831	-0.699930249592767
YDR349C	0.0993256500371321	-0.183038238028294	-0.248812414307063	-0.192671829503467	-0.279374152780027	-0.219247254262566	-0.503604299184924	-0.402949877909837	-0.463408969236787	-0.422217060860184	-0.407932770052168	-0.370394982579941	-0.181045081171361	0.0215925326167677	0.156462813269195
YDR350C	-0.0405275227576258	-0.153473077983796	-0.012623326760572	-0.128558617272141	0.317576325871232	0.0438494508525132	0.0119589411415945	0.209281469977904	0.352456570867549	0.150151149888909	0.347805871534707	0.193336215122445	0.735474880208062	0.973324931801997	0.664717811786961
YDR351W	-0.0867023232765602	-0.106301699036396	0.0916852154188913	-0.167757368791812	0.0744111893254769	0.215925326167679	-0.416901975908364	-0.256785041734793	-0.322559218013563	-0.293326250778554	-0.112613362416682	-0.144836064937089	0.176726574648008	0.484004923425089	0.23386373788007
YDR352W	0.0368734018532497	-0.0737468037064994	-0.0106301699036396	-0.189682094218068	-0.108959241512305	-0.0162774476649481	-0.609241612602342	-0.324220182061007	-0.584991537509665	-0.445470557524395	-0.41258346938501	-0.447131521571839	-0.559744883988521	-0.213932169310746	0.0654419834692811
YDR353W	0.430189688287913	0.489320008376908	-0.245158293402687	0.243829522164732	0.213932169310746	0.0262432319496101	0.305949577539126	0.0136199051890383	-0.0209281469977904	-0.126565460415208	-0.238846630022401	-0.157459391697661	-1.22080857487111	-1.72374848843705	-1.86127631156539
YDR354W	-0.314586590585833	-0.197322528836309	-0.220243832691032	-0.29432282920702	-0.355778498962436	-0.346809293106241	-0.455768534618546	-0.529515338325045	-0.812543612009449	-0.482011766568156	-0.775670210156199	-0.658738341216164	-1.09523969288436	-1.26399364010464	-1.35302131304762
YDR355C	-0.197654721645798	0.0401953299481369	0.00730824180875224	0.0561405848035963	0.147493607412999	-0.199980071312219	0.0677673331357023	-0.0641132122313261	-0.579676452557845	-0.235856894737003	-0.0242500750926778	-0.0362090162342722	-0.339833244106977	-0.669368511119803	-0.407600577242679
YDR356W	0.0475035717568894	0.0890276729429814	0.0793940814678081	0.0518220782802428	0.485665887472532	0.313922204966856	-0.052818656708709	0.00863701304670728	-0.0362090162342722	-0.113277748035659	0.0823838167532065	0.046506993328423	0.00166096404744377	-0.0843769736101391	0.0169418332839255
YDR357C	-0.0940105650853123	0.0435172580430243	0.0996578428466209	0.275387839066162	0.582666187843243	0.757399605634319	0.741454350778859	0.652426677835878	1.07431154588657	0.78596818725035	0.899578128095498	0.908215141142205	1.28226424462652	1.42244961023077	1.12015415359602
YDR358W	0.0680995259451909	0.0558083919941076	0.0800584670867856	0.2654220547815	0.928811095330507	0.799920285248877	1.20353454877769	1.21549348991929	1.57127198888172	1.33408632290676	1.47360730289203	1.45932301208402	1.75231707005308	1.83536527242527	1.41381259718406
YDR359C	-0.00431850652335355	0.0229213038547229	0.111284591178727	-0.018934990140858	0.196990336026821	0.183702623647271	0.160116934173571	0.380028574055114	0.373716910674828	0.37072717538943	0.53350165203891	0.587316887176086	0.873002703336399	0.507922805708278	0.313922204966856
YDR360W	0.0186027973313692	-0.337507894440556	-0.0378699802817159	-0.110620205559749	-0.231538388213649	-0.169418332839256	-0.365079897628121	-0.57569013884398	-0.658406148406675	-0.209613662787393	-0.328870881393849	-0.388665587101822	0.0654419834692811	0.371391561008407	0.0737468037064995
YDR361C	0.253130920830417	-0.321894832394585	-0.457097305856501	-0.470052825426562	-1.34903499933376	-1.12414046730988	-1.93203337998649	-1.94000600741422	-2.74358041356747	-2.25492479080954	-2.47483643069108	-2.46453845359693	-2.67282334514637	-2.40407936226998	-1.47792580941539
YDR362C	0.0382021730912047	-0.0714214540400783	-0.0760721533729206	-0.0810550455152516	0.14981895707942	0.223897953595408	-0.103311963750997	0.0415241011860921	0.0584659344700174	0.076736538991898	0.206956120311483	0.0976646859896883	0.356442884581414	0.319237289918676	-0.000664385618977518
YDR363W	-0.0401953299481371	-0.327209917346405	-0.17074710407721	-0.334850351964646	0.335514737583624	0.142510715270668	-0.157459391697661	0.02890077442552	0.189017708599091	0.198983492883753	0.175397803410053	0.209945855596881	0.67036508954827	0.822177203484622	0.47304256071196
YDR363W-A	0.0554761991846189	0.173736839362609	-0.00996578428466202	0.0391987515196708	0.126897653224697	0.047835764566378	0.325548953298961	0.394977250482107	0.297644757301908	0.0342158593773398	0.338504472869022	0.136531244699871	-0.181045081171361	-0.35743946300988	-0.376374453150738
YDR364C	0.00764043461824099	-0.161445705411526	-0.132544930986006	-0.179716309933406	-0.332857195107714	-0.214928747739212	-0.478025452854292	-0.310600276871969	-0.532172880800956	-0.479354224092246	-0.185695780504204	-0.338504472869022	-0.229545231356717	-0.308939312824525	-0.329203074203338
YDR365C	0.330199652631804	-0.374713489103294	-0.700594635211745	-0.526857795849136	-1.36464806137973	-0.984619487324614	-1.77058767457496	-1.74368005700638	-2.42035680993493	-2.24828093461977	-2.26854469599858	-2.23532541504971	-1.46264494017891	-1.44005582913367	-1.27263065315135
YDR366C	-0.348138064344196	-0.559744883988521	-0.344151750630331	-0.353120956486527	-0.222569182357453	-0.438162315715643	-0.326213338917939	-0.0710892612305895	-0.366408668866076	-0.33651131601209	-0.0524864638992204	-0.118925025796968	0.250141185545019	0.46274458361781	0.507922805708278
YDR367W	0.177058767457496	0.199647878502731	0.139853172794758	0.0837125879911615	0.0940105650853124	0.210610241215859	0.036541209043761	-0.145832643365555	0.0262432319496101	0.0597947057079726	-0.174733417791075	0.0757399605634317	0.292661865159577	0.0269076175685876	-0.106301699036396
YDR368W	0.0156130620459707	0.30495299911066	0.209945855596881	0.234195930689559	0.373716910674828	0.55210444937028	0.7019234064497	0.694282971831459	1.0646779544114	0.907882948332716	0.904893213047317	0.870012968051	0.826495710007976	0.629173181171667	0.174069032172098
YDR369C	-0.18934990140858	0.00431850652335354	0.134870280652427	0.0494967286138216	0.245822679021665	0.222236989547964	0.196990336026821	0.420223904003251	0.342158593773398	0.290004322683667	0.668039739881849	0.631166338028599	0.508919384136744	0.210610241215859	0.150151149888909
YDR370C	0.0471713789474004	-0.21293559088228	-0.0833803951816728	-0.325216760489473	-0.144836064937089	-0.0179384117123917	-0.68332060911833	-0.391987515196709	-0.663056847739518	-0.454439763380591	-0.315250976204811	-0.397302600148529	-0.439823279763087	-0.493970707709751	-0.503936491994413
YDR371W	-0.148822378650954	-0.105637313417418	-0.0119589411415945	-0.073082418087522	0.176726574648008	0.148822378650954	0.0760721533729206	-0.018934990140858	0.00332192809488729	0.156130620459706	0.0179384117123917	0.0896920585619589	-0.132877123795494	-0.0737468037064994	-0.648440364122013
YDR372C	0.0694282971831459	-0.110952398369238	-0.08935986575247	-0.219911639881543	-0.143507293699134	-0.162774476649481	-0.424210217717116	-0.23120619540416	-0.532837266419933	-0.577351102891424	-0.465069933284231	-0.598943635508191	-0.942763193329034	-1.11317810459676	-1.05637313417418
YDR373W	0.108294855893328	0.0906886369904251	0.112281169607193	-0.0279041959970538	0.0637810194218372	0.317576325871232	-0.167757368791812	0.0518220782802428	-0.109623627131283	-0.222901375166942	-0.0425206796145582	-0.138192208747314	-0.280038538399005	-0.333189387917203	-0.189682094218068
YDR374C	0.0963359147517336	-0.0707570684211008	0.199315685693242	0.0697604899926346	0.312261240919412	0.076736538991898	0.248812414307064	0.0534830423276866	0.216257518977167	0.0262432319496101	0.23386373788007	0.0671029475167248	0.0571371632320627	0.0455104148999568	0.441816436620019
YDR375C	-0.388333394292333	0.0558083919941076	0.0488323429948444	0.0332192809488736	0.105969506226907	0.143839486508623	0.282031695255937	0.206956120311483	0.196325950407843	0.327542110155894	0.237517858784446	0.278377574351561	0.185695780504204	-0.433179423573312	-0.492641936471796
YDR376W	-0.0338836665678511	-0.0820516239437179	-0.0574693560415513	0.0023253496664211	0.139520979985269	0.11294555522617	0.174069032172098	0.156130620459706	0.131216159748051	0.171743682505677	0.159452548554593	0.263096705115079	0.393980672053641	0.142842908080157	-0.0697604899926347
YDR377W	0.309935891252991	0.198651300074264	0.0338836665678511	0.398631371386483	0.555426377465167	0.679002102594977	0.797594935582456	0.576686717272446	0.769690739585402	0.620203975315471	0.601601177984101	0.690628850927083	1.35833639799944	1.66428597553857	2.24495900652488
YDR378C	0.0136199051890383	0.131548352557539	-0.0262432319496101	0.0504933070422878	0.00398631371386472	0.280702924017982	-0.000996578428466186	-0.0282363888065426	-0.0146164836175044	-0.212603398072791	-0.253463113639906	-0.168421754410789	-0.216589711786656	-0.0720858396590557	0.207288313120971
YDR379W	-0.054147427946664	-0.0634488266123486	0.000664385618977496	0.0531508495181979	0.338836665678511	0.400292335433927	0.411919083766033	0.470052825426562	0.651762292216901	0.572700403558581	0.650765713788434	0.748762592587611	0.980965366420238	0.669700703929292	0.404943034766769
YDR380W	-0.746769435730679	0.637145808599396	1.91243400422665	1.52509718836279	1.4835730871767	1.05471217012674	1.94133477865217	1.24771619243969	2.98275923639936	2.22004454581322	2.66551510333762	2.64525134195881	5.16161187383598	5.82433652876601	4.80981968858741
YDR381W	0.229213038547228	0.433179423573312	0.0558083919941076	0.171411489696188	0.270072754114343	-0.272398103780764	0.384014887768979	0.199647878502731	0.102315385322531	-0.481347380949179	0.0760721533729206	-0.144836064937089	-0.957711869756027	-0.94110222928159	-0.93312960185386
YDR382W	0.482343959377645	0.498621407042593	0.620536168124959	0.179384117123918	0.676344560119067	-0.222901375166942	-0.200976649740685	-0.38102515248358	-1.29721292105352	-1.80447134114282	-1.60316249859264	-1.7310567302458	-3.47905529377553	-4.29525302668936	-3.35248983336033
YDR383C	0.116599676130547	0.138192208747314	0.0946749507042898	0.148822378650954	0.0514898854707541	0.0202637613788129	-0.00963359147517341	-0.134538087842938	-0.326877724536916	-0.760721533729206	-0.349134642772662	-0.509583769755721	-0.660399305263608	-0.859050605337872	-0.873002703336399
YDR384C	-0.231870581023138	-0.21293559088228	-0.290004322683667	-0.326545531727428	-0.893266464715212	-0.92249943195022	-1.21084279058644	-1.17164403906677	-1.47526826693948	-1.50549781260295	-1.42244961023077	-1.46995318198766	-0.554761991846189	-1.14573299992665	-1.75165268443411
YDR385W	0.32588114610845	0.467727475760141	0.277380995923095	-0.0149486764269931	0.325216760489473	-0.410922505337567	0.0568049704225738	-0.425206796145582	-0.658073955597186	-1.10354451312158	-1.18825367954121	-1.10985617650187	-2.61236425381942	-3.04853341267813	-2.96315986063953
YDR386W	0.149486764269931	-0.0388665587101821	0.254459692068372	0.0186027973313692	0.389994358339776	0.22090821831001	-0.0312261240919412	0.119589411415945	0.111284591178727	0.133541509414472	0.265089861972012	0.194997179169888	0.140185365604247	0.315583169014299	-0.0807228527057629
YDR387C	0.198319107264776	0.135534666271404	0.145500450556067	0.29432282920702	0.454107570571102	-0.127562038843675	0.338172280059534	0.421552675241206	0.748430399778123	0.550775678132325	0.705245334544587	0.797927128391944	1.05969506226907	0.990598957895412	0.551107870941813
YDR388W	0.0777331174203642	0.302627649444239	0.305285191920149	0.333189387917203	0.271733718161786	0.118592832987479	0.748430399778123	0.532837266419933	0.716872082876693	0.574029174796536	0.695611743069414	0.690628850927083	0.540145508228685	0.69660832149788	0.513902276279075
YDR389W	0.0292329672350089	0.0242500750926778	0.066770754707236	-0.0162774476649481	-0.0810550455152516	-0.0448460292809794	-0.114606519273614	-0.105969506226907	-0.255124077687349	-0.145500450556066	-0.165432019125391	-0.0860379376575827	-0.1680895616013	-0.295319407635487	-0.17606218902903
YDR390C	-0.0355446306152949	-0.0863701304670715	-0.0106301699036396	0.0116267483321056	-0.0262432319496101	0.0372055946627383	-0.0886954801334925	-0.0684317187546797	-0.138192208747314	-0.243497329355244	-0.118925025796968	-0.135866859080893	-0.268743982876388	-0.442813015048486	-0.625851253076779
YDR391C	0.342490786582887	0.12623326760572	0.152144306745841	0.20762050593046	0.770355125204379	0.69660832149788	0.955718712899094	0.891273307858279	1.30684651252869	0.886622608525437	1.18127763054195	1.08427733017124	1.1384247581179	1.00953394803627	0.648440364122013
YDR392W	0.00863701304670728	0.0019931568569323	-0.0355446306152949	0.0531508495181979	0.11294555522617	0.0790618886583192	0.0720858396590558	0.0979968787991772	0.00996578428466211	0.136199051890382	0.1445038721276	0.106966084655373	0.287014587398268	0.240175401260356	0.360429198295279
YDR393W	-0.0654419834692811	0.109623627131283	-0.0531508495181979	0.0720858396590558	0.337840087250045	0.385675851816423	0.0793940814678081	0.197654721645798	0.234195930689559	0.184699202075737	0.0860379376575825	0.121914761082366	0.0973324931801998	0.174069032172098	0.351792185248572
YDR394W	0.0405275227576259	-0.195993757598354	-0.220243832691032	-0.0468391861379118	-0.0475035717568893	-0.155798427650217	0.20230542097864	0.00996578428466211	-0.0152808692364819	0.0265754247590988	0.0896920585619589	0.0504933070422878	-0.170082718458233	-0.272730296590252	-0.368401825723009
YDR395W	0.0641132122313262	-0.1209181826539	-0.0876989017050263	-0.155798427650217	-0.608577226983365	-0.396638214529551	-0.892934271905723	-0.733813916160619	-1.45600108398913	-1.41480917561253	-1.17795570244706	-1.35302131304762	-1.79218020719173	-2.04232139273675	-1.66860448206192
YDR396W	0.270404946923831	-0.191675251075001	0.0348802449963173	-0.017606218902903	-0.055476199184619	0.0704248756116121	-0.286018008969802	-0.297312564492419	-0.527189988658624	-0.235856894737003	-0.199980071312219	-0.460751426760877	-0.297976950111397	0.146164836175044	0.553101027798746
YDR397C	0.0740789965159881	-0.0106301699036396	-0.0890276729429813	0.150815535507886	-0.205627349073528	-0.245490486212176	-0.137860015937826	-0.346477100296752	-0.405939613195236	-0.592631972127906	-0.599940213936658	-0.535162616086354	-0.617878625649049	-0.430521881097402	-0.387004623054378
YDR398W	0.208284891549438	-0.245490486212176	-0.386672430244889	-0.44148424381053	-1.6573099265393	-1.54635752817007	-2.31006879718467	-2.2592432973329	-3.59465839147762	-2.97910511549499	-3.24153743499109	-3.30332529755599	-3.43852777101791	-2.55489489777787	-1.31515133276591
YDR399W	-0.216257518977167	-0.566056547368806	-0.49928579266157	-0.40228549229086	-1.25369566301049	-1.09158557197999	-1.86260508280334	-1.93402653684342	-2.67149457390842	-2.52200780963849	-2.68843640719234	-2.63927187138801	-3.26877724536916	-2.56818261015742	-2.05693787635425
YDR400W	0.136531244699871	0.197986914455287	0.119921604225434	0.0295651600444975	0.0119589411415945	-0.00664385618977469	-0.477693260044803	-0.269408368495365	-0.787296958488305	-0.829817638102863	-0.622529324981892	-0.706241912973053	-1.20087700630178	-1.45367573432271	-1.46629906108328
YDR401W	0.20230542097864	-0.297644757301908	0.000996578428466226	-0.358436041438346	0.229213038547228	0.833471759007239	-0.190346479837046	-0.185695780504204	0.0262432319496101	-0.127229846034186	0.29698037168293	-0.217254097405633	0.169086140029767	0.177390960266985	0.529183145515557
YDR402C	0.122911339510832	-0.134205895033449	0.0551440063751301	0.0597947057079726	-0.165099826315902	-0.292661865159577	-0.190014287027557	-0.238514437212913	-0.44148424381053	-0.966348882802734	-0.226555496071318	-0.371059368198918	-0.429193109859447	-0.70458094892561	-0.881639716383106
YDR403W	0.0820516239437177	-0.0647775978503036	0.113609940845148	0.0348802449963173	0.176726574648008	0.0245822679021663	-0.0242500750926778	0.0867023232765603	0.157459391697661	0.113609940845148	0.167092983172834	0.174401224981587	0.24449390778371	0.55210444937028	0.759392762491251
YDR404C	0.0455104148999568	0.00398631371386472	0.0521542710897317	-0.0272398103780765	-0.0335514737583624	0.0930139866568463	-0.128558617272141	-0.139853172794758	-0.0461748005189343	-0.0202637613788129	-0.0860379376575827	-0.102647578132019	0.0614556697554161	-0.00764043461824093	-0.201641035359663
YDR405W	-0.279706345589516	0.0395309443291597	0.0272398103780765	0.159784741364082	0.12889081008163	0.0172740260934142	0.511909119422143	0.325548953298961	0.514566661898052	0.602597756412568	0.537820158562264	0.594625128984838	0.800916863677343	0.425538988955071	0.205959541883017
YDR406W	1.46629906108328	1.62907353773276	1.96624923936383	2.00777334054992	3.01930044544312	2.74424479918645	3.11331101052844	3.05750261853433	3.863402374354	3.36079465359754	3.68734018532497	3.627545479617	4.64272670541458	4.96129960971428	3.81855634507302
YDR407C	0.0611234769459275	-0.0109623627131283	0.209613662787393	0.0222569182357455	0.270404946923831	0.485998080282021	-0.0607912841364388	0.485665887472532	-0.133541509414472	0.162774476649481	0.507922805708278	0.635152651742464	0.769026353966424	-0.0335514737583624	0.202637613788129
YDR408C	0.0239178822831889	0.0222569182357455	0.0498289214233105	0.238514437212913	-0.0531508495181979	-0.255124077687349	0.0448460292809795	-0.215925326167679	-0.151479921126864	-0.190014287027557	-0.2182506758341	-0.15513404203124	0.271733718161786	0.4099259269091	0.493306322090773
YDR409W	-0.0235856894737003	0.0893598657524701	0.255788463306327	0.171743682505677	0.150483342698398	0.111284591178727	0.180712888361873	0.137860015937825	0.213932169310746	0.104972927798441	0.215925326167679	0.194332793550911	0.675015788881112	0.733149530541641	0.532505073610444
YDR410C	0.183370430837782	0.0215925326167677	0.127229846034186	-0.0245822679021665	-0.0219247254262566	0.00996578428466211	-0.423878024907627	-0.0960037219422447	-0.610570383840297	-0.600936792365124	-0.311596855300435	-0.57037505389216	-0.754077677539431	-1.11982196078653	-0.803242213343764
YDR411C	-0.0325548953298961	0.0783975030393416	0.148157993031976	0.202637613788129	0.176394381838519	0.128558617272141	0.493306322090773	0.327874302965383	0.463076776427298	0.424874603336094	0.521542710897316	0.482343959377645	0.879646559526173	0.968674232469155	0.669368511119804
YDR412W	0.204298577835573	-0.231538388213649	-0.356775077390903	-0.361757969533234	-1.16333921882955	-0.922831624759709	-1.46729563951175	-1.16134606197262	-2.08450987954182	-1.48456966560516	-1.65000168473055	-1.78387538695451	-2.05129059859295	-1.49254229303289	-1.4364017082293
YDR413C	0.0239178822831889	-0.209613662787393	-0.231538388213649	-0.307942734396058	-0.529847531134534	-0.391323129577731	-0.628508795552689	-0.66505000459645	-1.20752086249156	-0.263761090734057	-0.833139566197751	-0.996910621275697	-0.974321510230464	0.0202637613788129	0.184367009266249
YDR414C	0.0431850652335356	-0.00896920585619584	0.0714214540400782	-0.160781319792548	-0.349134642772662	-0.353785342105504	-0.670697282357758	-0.586984694366597	-1.01285587613116	-0.921170660712266	-0.602597756412568	-0.945088542995455	-1.3301000091929	-1.64834072068311	-1.25502443424845
YDR415C	0.0421884868050695	0.0129555195700608	0.15513404203124	0.0594625128984839	0.131548352557539	0.164435440696924	0.182706045218805	0.158788162935616	0.259442584210703	0.387336815863866	0.304288613491682	0.331528423869759	0.369066211341986	-0.224894532023875	-0.256120656115816
YDR416W	0.116931868940035	-0.128558617272141	-0.0617878625649049	-0.0614556697554163	-0.101650999703553	-0.0724180324685445	-0.188021130170625	-0.0458426077094457	-0.312261240919412	-0.360761391104768	-0.292994057969065	-0.159784741364082	-0.291997479540599	-0.306281770348615	-0.238846630022401
YDR417C	0.0943427578948011	0.198651300074264	0.0328870881393849	-0.152144306745841	-0.393980672053641	-0.108627048702817	-0.87532805300282	-0.488323429948442	-2.37252104536855	-0.161113512602037	-0.323555796442029	-1.14174668621279	-1.4068365481848	0.0953393363232674	0.299305721349351
YDR418W	0.510248155374699	0.542470857895106	0.558748305560054	0.227219881690296	0.81752650415178	0.283360466493892	0.0697604899926346	-0.342822979392376	-1.16765772535291	-1.70846761920057	-1.63937151482691	-1.67126202453783	-3.84446738421314	-4.47031863728992	-3.48237722187042
YDR419W	0.0880310945145153	-0.136199051890382	0.102647578132019	-0.129887388510096	-0.078065310229853	-0.112613362416682	-0.32056606115663	-0.21293559088228	-0.50460087761339	-0.272065910971275	-0.246154871831154	-0.26807959725741	-0.0445138364714906	0.128226424462652	0.136863437509359
YDR420W	-0.0262432319496101	-0.331528423869759	0.00730824180875224	-0.100322228465598	-0.15247649955533	-0.185363587694715	-0.203966385026084	-0.194000600741422	-0.341494208154421	-0.0754077677539431	-0.154469656412262	-0.177390960266985	0.23386373788007	0.478025452854291	0.519217361230895
YDR421W	0.00764043461824099	0.0913530226094025	0.280038538399005	0.161445705411526	0.414576626241943	0.321894832394586	0.302627649444239	0.185695780504204	0.440155472572576	0.464405547665253	0.294655022016509	0.474371331949915	1.01949973232093	1.53738832231387	1.19190780044559
YDR422C	-0.0378699802817159	-0.046506993328423	-0.00896920585619584	-0.119257218606456	0.0654419834692811	0.121250375463389	-0.137195630318848	0.066770754707236	-0.0109623627131283	0.136531244699871	0.124572303558276	0.111284591178727	0.52320367494476	0.506261841660834	0.149486764269931
YDR423C	-0.027572003187565	-0.0325548953298961	-0.046506993328423	0.0704248756116121	0.293658443588043	0.218915061453077	0.50991596256521	0.428196531430981	0.726505674351866	0.769690739585402	0.801581249296321	0.690296658117594	1.39155567894832	1.62276187435248	1.47427168851101
YDR424C	-0.0262432319496101	0.29698037168293	0.109291434321794	0.196990336026821	0.126565460415209	0.264093283543545	0.348802449963173	0.273062489399741	0.410590312528078	0.338836665678511	0.378699802817159	0.362090162342723	0.467727475760141	0.697272707116857	0.4836727306156
YDR425W	-0.00631166338028606	-0.066770754707236	0.0601268985174613	-0.0156130620459705	0.492974129281285	0.434508194811267	0.391987515196709	0.313257819347878	0.658738341216164	0.553433220608234	0.594292936175349	0.67036508954827	1.25901074796231	1.60050495611673	1.19589411415945
YDR426C	0.0996578428466209	-0.139853172794758	0.0448460292809795	-0.0813872383247405	0.0780653102298529	-0.0179384117123917	0.0876989017050262	-0.0169418332839255	-0.341162015344932	0.0421884868050695	0.172740260934143	0.122911339510832	-0.0152808692364819	0.198651300074264	-0.116931868940035
YDR427W	-0.0119589411415945	-0.0235856894737003	-0.2182506758341	-0.108959241512305	0.0215925326167677	0.0116267483321056	0.0764043461824093	-0.00996578428466202	0.17871973150494	0.0876989017050262	0.141514136842202	0.0508254998517765	-0.0587981272795062	-0.308939312824525	-0.501278949518503
YDR428C	-0.03155831690143	-0.129223002891118	0.00265754247590996	0.0116267483321056	0.0989934572276433	-0.0342158593773399	0.0385343659006935	0.167092983172834	0.129223002891118	0.0126233267605719	0.209945855596881	0.066770754707236	0.144836064937089	-0.0561405848035964	-0.108627048702817
YDR429C	0.137195630318848	-0.0611234769459275	-0.374049103484317	-0.218915061453077	-0.700262442402256	-0.403282070719326	-0.75175232787301	-0.800916863677343	-1.23077435915577	-1.13942133654637	-1.36498025418922	-1.22346611734702	-1.75198487724359	-1.79151582157275	-1.73039234462683
YDR430C	-0.367073054485054	0.0445138364714907	-0.0308939312824524	0.0126233267605719	0.273726875018719	0.342158593773398	0.440487665382064	0.355114113343459	0.550775678132325	0.695279550259925	0.424210217717116	0.752084520682499	0.702587792068677	0.197986914455287	-0.2654220547815
YDR431W	-0.294987214825998	-0.238514437212913	0.0441816436620018	-0.134870280652427	0.182041659599827	-0.164435440696924	0.177723153076474	0.270404946923831	0.054147427946664	0.211274626834836	0.441816436620019	0.325548953298961	0.209613662787393	-0.216257518977167	-0.692954200593504
YDR432W	0.147493607412999	0.289339937064689	-0.27870976716105	-0.0694282971831459	-0.103644156560486	-0.375045681912783	-0.206956120311483	-0.166760790363346	-0.35212437805806	-0.585323730319153	-0.519881746849872	-0.535827001705331	-1.70248814862977	-2.42666847331522	-2.15427036953445
YDR433W	0.440819858191553	0.387004623054378	0.158788162935616	0.130883966938562	0.286682394588779	-0.570707246701649	0.282696080874914	0.0259110391401215	-0.354117534914993	-0.52320367494476	-0.394645057672619	-0.493638514900262	-1.76261504714723	-2.29478792794819	-1.94332793550911
YDR434W	0.0342158593773398	-0.030229545663475	-0.0687639115641684	-0.0847091664196278	-0.0169418332839255	0.103976349369974	-0.226887688880807	0.0136199051890383	-0.298973528539863	-0.141514136842202	-0.140185365604247	-0.145168257746578	-0.0979968787991772	-0.200976649740685	-0.337507894440556
YDR435C	0.197986914455287	-0.00863701304670717	0.0521542710897317	0.0132877123795496	0.203966385026084	0.248148028688086	0.365079897628121	0.208949277168415	0.439158894144109	0.41789855433683	0.386008044625911	0.467063090141163	0.870677353669978	0.69395077902197	0.258778198591725
YDR436W	-0.0488323429948442	-0.0963359147517335	0.0744111893254769	0.147493607412999	0.546457171608971	0.442813015048485	0.813207997628426	0.68863569407015	1.03012990222457	1.01385245455962	1.10387670593107	1.09324653602743	1.78321100133554	2.0290336803572	1.45168257746578
YDR437W	-0.27605222468514	-0.416569783098875	-0.0518220782802428	-0.175729996219542	0.0102979770941508	0.0169418332839255	-0.163771055077947	-0.0584659344700176	-0.0614556697554163	-0.0318905097109187	0.126565460415209	-0.0418562939955808	0.122246953891855	0.20496296345455	0.256120656115816
YDR438W	0.0368734018532497	0.0222569182357455	0.156462813269195	-0.101318806894065	0.461415812379855	0.275720031875651	0.112281169607193	0.0976646859896883	0.390990936768243	0.247483643069109	0.430521881097402	0.300634492587306	0.612895733506718	0.786964765678816	0.769026353966424
YDR439W	0.0548118135656416	-0.0524864638992204	0.0737468037064995	-0.0810550455152516	0.0431850652335356	0.138856594366292	-0.166096404744368	-0.0199315685693242	-0.134205895033449	0.0780653102298529	-0.0714214540400783	-0.0156130620459705	0.445802750333884	0.494635093328728	0.43118626671638
YDR440W	0.131216159748051	-0.0438494508525132	-0.0358768234247836	-0.151479921126864	-0.204298577835573	-0.124572303558276	-0.698933671164301	-0.524864638992203	-1.05205462765083	-0.803906598962742	-0.75175232787301	-0.761053726538695	-1.16898649659086	-1.07696908836248	-0.656080798740254
YDR441C	-0.0734146108970107	-0.169750525648744	-0.299305721349351	-0.294655022016509	-0.582666187843243	-0.400624528243416	-0.75175232787301	-0.804570984581719	-0.911869262046581	-0.85439990600503	-0.954057748851651	-0.792944236249614	-0.875992438621798	-0.825499131579509	-0.369398404151475
YDR442W	-0.0960037219422447	-0.238514437212913	0.100654421275087	-0.0521542710897316	0.148490185841465	-0.114274326464125	0.0704248756116121	-0.114274326464125	-0.141181944032713	-0.276716610304117	-0.105969506226907	-0.190346479837046	-0.101650999703553	0.191010865456023	0.166428597553857
YDR443C	-0.216921904596145	0.0591303200889952	0.0707570684211009	-0.03155831690143	0.204630770645062	0.0973324931801998	0.270072754114343	0.186027973313692	0.248148028688086	0.425206796145582	0.406271806004724	0.432847230763823	0.83579710867366	0.764043461824093	0.544464014752039
YDR444W	-0.0930139866568462	-0.191010865456023	-0.182041659599828	-0.0986612644181547	-0.0754077677539431	0.0494967286138216	-0.184367009266249	-0.0661063690882585	-0.0793940814678079	-0.0617878625649049	0.0318905097109186	-0.0654419834692811	0.141181944032713	0.0634488266123486	-0.187688937361136
YDR445C	0.131216159748051	-0.258113812972748	0.0524864638992203	-0.178055345885963	-0.221572603928987	-0.219247254262566	-0.406603998814213	-0.328870881393849	-0.473374753521449	-0.38368269495949	-0.0933461794663349	-0.264757669162523	0.0621200553743936	0.0986612644181546	0.15247649955533
YDR446W	0.262432319496102	0.00896920585619573	0.0727502252780333	-0.0152808692364819	-0.350131221201128	-0.640135543884795	-0.682988416308842	-0.641132122313261	-1.59685083521236	-1.00156132060854	-1.38690497961547	-1.91176961860768	-2.29644889199563	-0.855396484433496	-0.830814216531329
YDR447C	0.38899777991131	0.376042260341249	0.503604299184924	0.06045909132695	0.740457772350393	-0.426867760193026	-0.0438494508525132	-0.272730296590252	-1.2151612971098	-1.85230710570919	-1.83370430837782	-2.01807131764407	-3.907584018016	-4.61282935256059	-3.17011598095101
YDR448W	-0.000664385618977518	-0.00597947057079719	-0.0823838167532065	0.00797262742772969	-0.16044912698306	-0.0996578428466209	-0.30495299911066	-0.336843508821578	-0.454439763380591	-0.511909119422143	-0.447131521571839	-0.452778799333148	-0.684317187546797	-0.550775678132325	-0.480682995330201
YDR449C	0.183370430837782	-0.354117534914993	-0.143507293699134	-0.557419534322099	-1.23808260096452	-1.14540080711716	-2.39444577079481	-1.81410493261799	-3.44251408473177	-2.1795170230556	-2.48812414307063	-2.78444012913459	-2.96349205344902	-2.74092287109156	-1.85695780504204
YDR450W	0.38368269495949	0.493970707709751	0.30229545663475	0.126565460415209	0.422217060860184	-0.110952398369238	-0.332525002298225	-0.577351102891424	-1.13875695092739	-1.59352890711747	-1.83935158613913	-1.78786170066838	-3.7780288223154	-4.1703485303216	-3.14154739933498
YDR451C	-0.194000600741422	0.146164836175044	0.227884267309273	0.231870581023138	0.327209917346405	0.258446005782237	0.254459692068372	0.0189349901408579	0.239843208450868	0.141514136842202	-0.0916852154188911	-0.279374152780027	-0.957047484137049	-0.618543011268027	-0.714546733210272
[truncated: 4,897 more rows]
