# Supplementary material for: Molecular mechanisms of system responses to novel stimuli are predictable from public data
Source: Nucleic Acids Res. 2013 Oct 31;42(3):1442–60. doi: 10.1093/nar/gkt938 (PMC3919619; doi:10.1093/nar/gkt938)
Supplement: Supplementary Data [file supp_gkt938_nar-01979-n-2013-File012.zip › SupplementaryTable4.delRats.csv]

	pip2_0.0	oaf1_0.0	oaf3_0.0	mbr1_0.0	adr1_0.5	oaf1_0.5	oaf3_0.5	pip2_0.5	mbr1_0.5	ppr1_0.5	tea1_0.5	uga3_0.5	mbr1_5.0	adr1_5.0	oaf3_5.0	oaf1_5.0	pip2_5.0	cat8_0.5	cat8_0.0	cat8_5.0	hap4_0.5	hap4_0.0	hap4_5.0	sps18_0.5	sps18_0.0	sps18_5.0	gal3_5.0	ppr1_5.0	tea1_5.0	uga3_5.0	gal3_0.5	adr1_0.0	gal3_0.0	ppr1_0.0	tea1_0.0	uga3_0.0
YAL001C	-0.284199812448549	-0.366963835823015	-0.299359430699467	-0.117303642156824	0.529299823246193	0.411470374975805	0.491198191279861	0.308956947661828	0.311050277855884	-0.227586037923192	-0.604168872911741	-0.585292874045015	0.194628591462382	0.814254830356592	0.440421896766806	-0.194548044288976	-0.490819613037561	0.305820453419995	-0.574734447035123	-0.114039514522612	-1.51680733334037	-0.0245112487345689	-1.90936772647905	-0.163963403743192	-0.423758596690977	-0.876792530763878	0.334992559548895	0.71639533844995	0.392464325605716	0.90521593475635	-0.108183476962601	0.546718128513012	0.810111223298903	0.394041739545554	-0.13144066607873	0.792326940048245
YAL002W	-0.557362738976765	-0.10983072551041	-0.225170354395686	0.649080153267763	0.0988975753449535	0.410671403373911	0.315409797482787	-0.128123878557924	0.305097162490221	-0.336038590290923	-0.914018025604544	-0.621549954738069	0.386299301595548	-0.925081415815701	0.696381375731931	0.581717914606641	-0.241634271033876	0.0401010115524528	-0.679344833927756	0.349684871183207	-1.88632810616157	0.80115470400952	-2.14220579601031	-0.338006341590248	-0.657643163410626	-1.15145267876516	0.328292708357916	-0.33346687246334	0.343650354759234	-0.339455975533632	0.376356602954399	-0.586936473599028	-0.147699836292065	0.668599854841811	0.0907566503876942	-1.00461706955484
YAL003W	0.0896746981026967	-0.569827646471653	0.277232864082551	1.59532953333281	-1.63695266710968	-1.72977351810217	-1.16407242590981	-0.19867310282716	0.634750925863803	-1.91517348158469	-1.7104560624784	-1.81803361760885	-0.132315891460241	0.510168661989451	-0.0750719142216149	-0.955404257102297	-0.200103380699928	0.525692653733873	0.634511810973771	0.327881379413804	0.450266618705579	-0.345880954365583	-1.74704644943883	0.692662089438257	0.00565849758192671	-2.63369946738282	0.267994047639116	-0.65576499800207	0.0195255883385924	0.419176697060469	0.2422700399585	-1.40764207801052	-1.7086185607423	-0.462681268369619	0.744830441112807	0.162142854819999
YAL004W	0.0648417047819507	1.26757578500837	1.89637691534402	0.585214836982381	0.547496977109665	1.14252939070952	1.01351681591136	-0.0762255986357267	-0.346024830629154	0.893090336543356	0.592336924360226	-0.199043973600644	-0.129949586396869	-1.71552226913149	0	-0.0626020934593241	0.0226532129094255	3.27029608706405	0.212334178157071	-2.06961861109012	-0.411306731486987	-1.54193911020982	-3.35703340209079	0.703295565133401	1.37187130264052	-0.792575590886676	0.499138913727852	0.232948150141854	0.52133320864043	-1.02351119895746	0.589676134993331	0.509013429994874	1.48259305368929	0.747408202750922	1.63674924664705	0.656929298394431
YAL005C	1.57965429734751	1.13836316676083	0.965759554691326	0.191595948856147	-0.326757588939728	0.261263713819589	0.28513045692444	-0.966605463550917	0.249286705937132	0.491322926635627	-0.58272346616212	-1.13580854824159	-0.228348438615439	-0.56420807142819	0.485465045299775	1.27226716091949	0.667011268999762	0.232160206717961	-1.92346122090086	-2.35181390457928	0.149993858981432	-2.20737412215201	-2.31847246772149	-1.95714840140771	1.31277143900706	0.357716342667146	-0.0368491815503781	-0.556841810955529	0.759545386371263	-0.2931665243245	0.85784926098513	0.183496199454942	1.99618566625034	0.503356544709806	-0.0844975710506122	-0.330972012931546
YAL007C	-0.326967745389835	-0.363087457275589	-0.035142194038633	0.607372191612003	-0.162192023565724	-0.628790650691182	-0.368398643459895	-0.106229291715746	-0.0267890191454825	-0.236623750620503	-0.154554827954166	-0.251579743584456	0.091497129117067	0.21798948214271	0.0836515615612276	-0.714626974566436	0.356158847409307	1.15338154722371	0.198635198921131	1.55904758985261	-0.0832760181294919	-1.37580731323108	-3.01902999882047	0.668163362381434	-0.729317466115034	-2.19636915997109	1.74531123524974	0.802554243296937	1.89983974534509	0.210874166619378	0.75576062779507	0.640979874808359	-1.0394935448131	-1.7897121589682	-0.287917649505792	0.84916051802639
YAL008W	-1.2002613438361	-0.435446523494211	-0.575290732039847	0.0938429137254591	-0.068832712440088	0.373918709686752	0.533252830944233	0.0551419224173342	0.751580814914936	0.814215753003188	-0.171563253996969	-0.328533547504408	-0.119498405700307	0.60267680357102	0.372499688661536	0.156023679083238	-0.0969054107792109	0.674448854777889	-0.102742344269551	-0.535169433573968	-1.90809611865614	0.211976910352661	-1.43094601100745	-0.459110701911707	-0.382262947756846	-0.530406172149626	-0.118922358639858	0.224970473767134	-0.296788942746612	1.18809591436771	-0.155418516199793	0.54797495179695	1.38748331062243	1.25076474746073	1.25807494675356	0.115338731779175
YAL009W	0.25798720838776	0.582748908296408	0.653384496570142	0.709035348147918	-0.154280217538128	-0.0567269837345288	-0.079062722569019	-0.0454109949319224	0.0721815238086621	0.0706584810880665	0.0421513167147722	-0.115430705879927	-0.0836094455724923	-0.106246974489724	0.297427774439921	0.582681023736784	0.680854899111078	0.579277569434155	0.064136130059174	-0.419496204344308	-0.884906988631602	0.782090399438188	-1.83137579237133	-0.307758389588223	-0.107511454056613	-1.26008767023433	0.594611793199288	0.0319107054988846	0.585767650157786	0.172299623945102	0.0853278128155721	0.368249222193823	0.550517571634061	-1.08552143732872	0.848105250174666	-0.111995580133402
YAL010C	-0.193145503605809	-0.501344958800457	-0.511514157673438	0.589124958387607	-0.238936542033409	0.075103330578108	-0.0235505982120481	-0.202727655946082	0.2083590377982	0.62688861709529	0.439261089974999	0.466162466053552	0.048114869621906	-0.501925362244559	-5.12848419725374	-0.622168498072665	-0.251702365660287	-0.334689890324047	0.284565159582937	-0.157906431439906	-1.63298993918439	0.413059932378846	-2.33424443953648	-0.487457592950532	0	-1.38462513303599	0.271343973234604	-0.0351017760487723	0.7146365331925	-0.42431996941704	0.0731381252704912	-0.656061754215616	0.742974934075237	-0.940615765366808	0.172124681769767	-0.521531656740617
YAL011W	-0.0910543088427389	-0.135673249159917	-0.378754757971935	0.466607821023813	-0.0719974348511267	-0.000798971601894965	-0.343165859661273	-0.390858920664045	0.297655768283143	0.217726714980671	0.535395671956059	0.324093904970564	0.0772992987368324	0.254626369897787	0.658487933315306	-1.49089293346205	-0.625480378665814	-0.259024711775117	-0.216070263403237	0.125070997752359	-1.85629170308524	0.462082429847984	-2.26471763003545	-0.433449532071053	-0.38603527947813	-2.10696106946806	0.824081696490279	-0.0638214109977682	0.501807620301837	0.234018892223943	-0.114278320735142	-0.366992398909884	-0.173435413827804	-0.167785514903269	0.763607679124056	-0.44631074471072
YAL012W	0.39594828239191	-0.342413438355982	0.231678168106545	1.07267663883407	-0.284033836390708	-0.315593782748434	-0.32466181820895	-0.357611585088888	1.08346699655064	-0.375475882061006	-0.588639440437878	-0.195344271489108	-0.33226866931521	1.98571931632519	0.384654189059321	-0.394874743358813	0.507180266805479	3.52683412862291	-0.070985619677144	-0.275692711252166	2.50534621723272	-4.36027880267164	-3.98332136451164	2.74791568408468	-0.332593913426598	-2.40754174031701	0.837481398872235	-1.69605399726569	0.896224504741412	-1.31410608710368	-0.679575080638309	-0.473822378044611	-1.46133322876846	-1.24568033791821	-0.807421234483631	0.0702061845612365
YAL013W	0.412503611272408	0.2416275961229	0.00650781371085832	-0.195506070261374	0.197795150689908	0.342758817212855	0.0462601036308089	0.467895429923556	0.127247840941044	-0.0525830556934453	0.207059099651514	0.280437420054439	-0.0274097003173972	0.550469238520036	-0.465445868174011	0.243666609926292	-0.0654426150716749	0.755051101274884	0.465142613147602	-0.50515080228688	-0.848374823191507	0.461628517834381	-1.26554256165137	-0.624196912153733	1.53471028860931	-0.613672990912098	-0.829106584883513	-0.502593611607426	-0.117153530031557	-0.997794837174614	-0.10208863319006	0.979065338187671	0.666887139621749	0.327944415492752	-0.741700901444266	0.37777613597237
YAL014C	0.440095826073238	0.042640164021688	-0.148378152607562	0.0612585686818976	0.250013070472043	0.194150099260429	0.00756983513958679	0.352746121346182	0.137665792830954	0.118311875310252	0.107227033748105	0.132449335592993	-0.118118061080007	0.806011530611699	0.761443701390664	0.104015786055492	-0.237858735548972	1.04802767184668	0.153802175967145	0.621950618983551	-0.730644446320006	0.415329492446862	-1.23024155085173	-0.281276721203212	0.028292487909635	-0.6314841233834	0.0736983631007574	0.792981031647271	-1.04461897611472	0.072005812991982	0.00609484377254037	-0.0276501122466349	-0.194695238748632	-0.51098315902359	0.613389775034077	0.580036810541647
YAL015C	0.0317310470209547	0.0129212618247537	-0.0507609469446922	-0.116000268355082	-0.0356031271241831	0.198144957269903	0.192610249662823	-0.0332473355751571	-0.334118599897828	0.270309770674116	0.19448765431553	0.0147988084461445	-0.17471219051233	0.559628460458805	0.15514862272467	-0.538378003750186	0.777760309890288	0.699224377794807	0.550449892935047	0.591243029341567	-1.38332997039051	-1.02493332671586	-2.07402770747267	0.65011726877933	-0.201191025135182	-0.919398373187896	0.137346949415047	-0.745114973398946	0.728304445029515	-0.27773670725479	-0.013713398488217	0.756607616930652	0.5762531491698	-0.15507449104696	-0.488208188292428	0.207275402037937
YAL016W	-0.798794618484027	-0.476794561333424	-0.47246727540829	-0.646473405664277	-0.419325719462604	-0.10067042183874	-0.164013094691049	-0.117582040448727	-0.221009407950233	-0.191435187133948	-0.521345233051135	-0.529057401949666	0.101356733547785	0.283019957907971	-0.554817194628315	0.878355526690822	0.164865049507488	0.281201202545279	-0.051059831697595	-0.604784703998933	-1.29540876389027	-0.0177025685305219	-1.29522544505286	-0.688771505552344	0.495432899395385	-0.736879849261118	-0.678359933086511	1.16314521543433	0.33193500175608	0.686626859602119	-0.0792329690430317	0.717646095128575	1.07306168942493	0.856723007915175	-0.237845014809131	0.600095720416286
YAL017W	-0.234533825807054	-1.20555372824955	-1.33670493621023	-1.13132845991249	0.510311488779962	1.06103428731625	0.921837701443027	0.726575918910756	0.223241826212357	0.153641115854285	-0.12053797586856	-0.283397181743667	0.161697512663782	-0.529403028060866	0.32316671645876	0.350571723372214	-0.066701126899976	-0.0887229816601711	-0.28643320220602	-0.381780741069717	-2.1273081851997	0.635022907030775	-1.21963045379938	-1.00389994195145	-0.065387083168934	-0.286359738662237	-0.0267994047639119	0.403670424560885	0.201113559887506	1.40925662570023	0.0594247267822741	1.4202103108499	0.914172471595586	1.79733877328198	-0.0219067776797888	0.753880696121854
YAL018C	0.693944202240873	0.879937930265751	1.21045335021959	-0.560450734749273	-0.462049472011624	-0.406676545364437	0.137098125305852	-0.0794692411308633	-1.15192782325576	-0.230872478904032	-0.26547934562462	0.0806535060314875	0.122259094940908	0	0	2.36250669624187	0.274355578569713	1.96154178267674	2.20491297611199	1.33148484810884	-1.16525648802295	0.473430230188062	-0.0946780670926563	1.77607978090878	2.67143958062309	-1.67760618869912	2.79886283503101	1.18069610345871	2.77458610291405	-0.200587621906237	2.61773540030631	1.71556378257532	0.372606405191347	-0.747408202750923	-1.10159796332651	-2.1446317807635
YAL019W	0.0800174229224069	-0.147302384802196	0.18742503487271	-0.1042699041394	-0.314889879898333	-0.572063666956654	-0.44914355161549	-0.173534873489845	-0.5208975944955	-0.0928419577087391	0.00147899356893957	0.252319684006764	-0.113779835130491	1.1275002206625	-1.73022888015531	-0.776265958895617	-0.838168877648757	0.541145868424565	-0.45019827216294	1.7879887163785	-0.663510325915897	-0.275524592257098	-1.50314359596515	1.59082801064539	-1.11032296996478	-2.01920822410299	-0.0502488839323338	0.427603453685048	0.864983563399664	0.295738160502785	0.0472350392371916	-0.746553030659149	-1.47923623922811	-0.612671349874056	-0.337990284202451	0.312584678879793
YAL020C	0.947792578408509	0.675781993434637	0.675511063187059	1.4754191435725	0.23656300022513	-0.015979432037895	0.111024248713941	0.368964333821869	-0.0386952498768082	-0.0139673741685708	0.171563253996969	0.0140588680238372	0.0339170392416715	-0.182268516581509	0.327456540128567	1.61802333864099	-0.607861213069594	0.53863399101556	-0.523674615337528	-0.48552170668094	-0.943582710496206	1.08439580049787	-1.22238599975963	-1.36962844050488	1.33477670738122	-1.08307257699685	-0.525938318491764	-0.245712432341408	0.0937228240252465	-0.426891605595325	0.351977227864236	0.835787483818744	0.503522169177495	0.556742844906301	-0.491337727960969	0.170500733934433
YAL021C	1.10092937055312	-0.149886637167147	-0.197837536810083	0.301079348202516	0.0450972943572989	0.295619492701064	0.176629486590361	0.441135379338673	0.381743522823131	0.72383862603008	1.03825348539545	0.964882310688622	0.0911027449398382	0.512000506377205	0.369639806214998	0.0182990734727255	0.36748545386402	0.758182755505263	-0.0909114076566934	-0.412403690642183	-0.955032832678949	-0.0694485380812785	-1.96737583254799	-0.248165659266282	0.638781504804202	-1.11224697808434	0.529288244087252	0.49302039995776	0.144489353705586	-0.506612327122163	0.917273987767404	0.700050569153444	0.0447575261491111	-0.681310878698121	0.391192458567652	0.412879228252988
YAL022C	0.651176269299587	0.288144138692015	0.393071948135823	0.557843987145788	0.122632993427743	0.218918218919166	0.253168930779518	0.453299038695438	-0.327421345111457	-0.590737766306047	-0.600471388989392	-0.42916544493819	-0.170373964562814	0.158454539540709	0.416112895971236	0.586533460257358	-0.207654451669737	0.892624582368211	-0.760916028469036	-0.246738364872821	-0.800096366117628	-0.223324710692739	-2.94664372035172	0.0480852667013445	-0.300529093795678	-1.79447860774933	0.100497767864669	-1.82369681926123	-0.0976279416929642	-0.972078475391763	-0.572915314618843	0.926278760262277	-0.554993324248972	-0.221171815099763	-0.262881332157461	0.213961705329485
YAL023C	0.869154766226144	0.146010258619721	0.338406312964615	0.861530082951789	0.439105234531595	0.054330068928844	0.417182025470567	0.429782630605693	0.532803825226826	0.463388178298485	0.406723231458333	0.789516430601809	-0.226968093995138	0.207914338010063	0.418257807806139	1.02282189621234	-0.592759071129977	1.49972028347616	0.245958945372561	2.49382113762635	0.217516874840561	-1.9155086974052	-3.05639451558406	1.91209814818907	-0.225711181323532	-2.18655768416692	0.447215066997774	-1.08815505751195	1.01923571127455	-1.04151265220546	0.444923595395484	0.86846488920113	-0.36589277626898	-0.551658435363776	-1.14228197901754	0.758895423590514
YAL024C	-0.23039499358693	-0.46387329950867	0.0169203156482306	0.2085398082788	-0.0561738227959336	0.448223068662965	-0.0361669901113595	-0.353557031969966	0.241845311730054	-0.0599775479003359	-0.355697953329923	-0.548295852929654	-0.0329310787985997	-0.124565418367262	0.500479428144098	-0.324567776858341	0.357417359237608	0.868441802242966	-0.712969601143245	0.79742552935905	-0.450412008446886	-0.995882957845261	-2.46039398198627	1.1599487646106	-1.03990611116747	-2.20812930556208	0.956403757512093	0.28400527894007	0.35731826659625	0.730344674632965	0.397688556158293	0.366992398909884	-0.86158237837038	-0.935531355824284	-0.0657203330393649	1.06145064753299
YAL025C	1.08437404167262	0.625389072318096	0.649479808343627	-0.0847192971132625	-0.626615037385628	-1.45892214505985	-1.2784610457969	-0.658459426512872	-0.941336367195439	0.124063147026722	0.905883560975377	1.08253283783547	-0.333846206024126	1.1714644859686	-2.21998374912489	-2.2700482197481	-0.782794357203494	0.215786828562105	-0.488181805498956	0.357167515775371	-0.00942305850764626	0.619589898568269	-2.08111956402961	0.928834687254311	-0.913532998504435	-3.7243567669898	0.675010007491021	-1.79976379013707	-0.472519237793947	0.357457428781627	-2.25966332866953	-2.71725193987387	-1.29461144386303	-1.81513420668081	1.26746356575919	-0.605110447884947
YAL026C	-0.498039477154981	-0.0568535520289179	-0.0312375058121186	0.148584613398645	-0.195421608881629	-0.506547995601283	-0.164854187484337	-0.157316661014159	0.0714373843879543	-0.319606385386721	-0.312067643046212	-0.56531448264272	0.192656670576238	0.72815814413216	-0.880843793533613	0.983334421876457	-0.110749040890526	0.211826794170002	-0.0853072797874452	0.812700547165809	-0.924090638322602	-0.489771062677775	-2.09319411578892	0.926549806390965	-1.15621967257375	-1.41909018536676	0.618061272367709	0.269645461465571	0.781023533543715	0.174871260123385	0.502824611234623	-0.0301637588145113	-0.663530325160566	0.0559285049677564	-0.00938861900562341	0.40284977331567
YAL027W	-0.0510455973815352	-0.204155936831114	-0.0806968900146394	-0.740316319389738	0.204124595511985	0.723069299714765	0.678761884182959	-0.164614856628218	-0.308817859593761	0.395194527946048	-0.0377143360079544	-0.239740696827541	-0.0563969373437094	-0.417660520407881	-0.564111812579562	-0.0780118395416192	-0.351124800096101	-0.0823139853254504	0.21793830602632	-0.257749258296312	-1.77522793674558	0.211976910352661	-1.78112762524405	-0.00490290495187841	-0.668331436620932	-0.936985499926071	1.10380048371361	1.04507560508846	0.210876354056803	0.73291631081125	-0.00914226565881144	0.0917480997274715	0.186862671672537	-0.747408202750923	0.0751089520449891	0.733821786247214
YAL028W	-1.83350267351515	-1.49369786694157	-1.68552375111222	-2.45555624248286	1.07837916156138	1.83843365595986	1.58125445138038	0.717655902049128	0.163710672555729	2.19780740593696	0.919933999880301	0.882008983390212	0.377622849696515	-0.56420807142819	-0.930891736348022	0.642393789805677	0.507180266805479	-0.434791707627346	1.11023999898551	0.0547682657027296	-1.71693136829711	2.09435003076483	-0.427815928640279	-2.1826730278648	0.553904041075297	1.22355828866763	1.24617232152189	0.657360533277014	1.23401718299907	0.380602154386194	1.13668836357887	1.7381866016862	1.64931483859473	-0.0203376381700929	-0.456912791607016	-0.775611181819379
YAL029C	-0.0744989799622408	0.373424466735392	0.321485997316384	0.711642095751403	0.108391742578069	-0.0383506368909491	-0.0227095054187609	-0.284629628948298	0.128736119782459	0.10270128065126	0.399328263613635	0.24270045851677	0.0765105303823749	-0.141967940050924	0.127264768870928	-0.938068292759716	-0.310852421590455	0.361203950959117	-0.196767156298049	0.121344711210971	-1.09431617952757	-0.143436196298588	-2.67460211440814	0.103970490109119	-0.292355708399561	-2.1603895824931	-0.366816852706039	-0.062225875722824	0.421752708113606	-0.820351940872942	0.0182845313176221	-0.0301637588145113	-0.717239356539498	0.513525363794852	-1.1923546137142	0.217304856975257
YAL030W	-1.26786227009814	-0.142133880072294	-0.28504224053558	0.606068817810261	-0.0435149331517796	-0.39549094293791	-0.0874736505018931	-0.394102563159182	0.497829272453557	-0.273596211654956	-0.965043303732952	-0.921225825772495	0.172148693360344	0.573367293366959	0.205911536150715	0.3746494516258	0.416567415167775	0.830603207260993	0.221674391272485	0.198851925777079	-1.25783585548842	0.884674514512495	-1.72942516432525	-0.607892520093266	-0.0188616586064232	-0.880204018765611	-0.164146354178958	-0.169126739144086	0.011715353003155	-0.452607967378175	0.231604063356553	1.08086802418665	1.17040930879924	0.411837172944385	1.52408581857957	0.0902650944358756
YAL031C	-0.194525114345851	-0.0904488327732785	-0.275931301340378	-1.19780052380135	0.550661699520703	0.699899123259817	0.328867282175387	0.559528330411185	-0.689073103575476	-0.231694089149242	-0.616740318247726	-0.227161709648318	0.048706445887749	-0.666791357142406	-0.633463961908101	0.295674502954038	1.1339191572996	0.309877199913962	0.747839730107457	0.903590279814036	-1.49604859774274	0.707194917193672	-1.07727445505405	-0.0454156369795173	-0.0792189661469779	-0.482834212495415	-0.120597321437602	-1.29717017852964	-0.212828912890662	0.385745426742764	0.121896875450817	0.12945279824561	1.54189677583686	1.17449860432288	0.80742123448363	-0.125368186716494
YAL032C	-0.589093785997719	-0.625389072318096	-0.64297199463277	-0.248944396132817	-0.077535699070444	0.0527321257250548	-0.0992489496079173	0.0989310961016877	0.136921653410246	0.471604280750586	0.58124447259318	0.5838129932004	0.0563969373437093	0.227148704081479	0.301717598109728	-0.156023679083238	0.654426150716748	0.00927306025900161	0.623303555235274	0.122304627165432	-2.02865802662244	0.823850304689676	-2.6911416799566	-0.731041782335837	-0.590369914381049	-1.80809005938898	-0.537663058075975	-0.721181944274782	-0.0995805005268235	-0.470609420626171	-0.0594247267822735	-0.653548107647739	0.281972414739397	0.475392292225927	-0.791773536140925	-0.636870388519792
YAL033W	-0.100711584023029	-0.22224570338577	0.35792975409719	0.462697699618586	0.10918292318083	0.129433399506953	-0.0849503721220307	0.0324364249513737	-0.119062307313257	-0.249769514543864	-0.357176946898863	-0.341112534683631	-0.0702003835467152	0.642977380101606	0.0893713264543034	-0.240777282535861	-0.0679596387282775	0.479030205642909	0.73663147436896	-0.634732674411438	-0.484162157536219	-0.151152700529841	-2.22591033350838	0.157031369679841	-0.818595983518771	-2.32019206345321	1.31317083343167	0.220183867942301	0.488139708464822	-0.185157804836527	0.463208126713108	-0.1357369146653	-1.15586311280078	-0.5567428449063	0.469430950281182	-0.173843885580206
YAL034C	-0.0813970336624482	-0.736511924010981	-0.463356336213089	-0.345394057461761	0.0783268796732035	0.135825172322111	0.449984644408777	-0.18002215848012	0.281284701027571	-0.0230050868658819	-0.392672792553408	-0.298195990189812	0.136259733232529	-0.940652093111608	0.984514532220604	0.986223749266887	-0.4379621162489	0.274065235215344	0.247204307121282	0.0056558177290633	-2.73216614047029	1.73167433189593	-0.111420024299332	-1.36977629084381	1.25052796560586	0.337892321754713	-1.02842715781511	0.786598890547495	-0.374891296100983	-0.205730894262807	0.775568870055827	1.71430695929138	1.92009787179685	3.00997044917379	0.0563317140337407	0.100294549373196
YAL034W-A	0.0662213155219924	-0.386345728560146	-0.143171901638875	-0.405349252341916	-0.219157026964418	0.381109454103804	0.137098125305852	0.173534873489846	0.163710672555729	-0.188148746153108	-0.105008543394697	-0.583073052778093	0.786402049394101	0.594433503826129	0.579126195423885	0.413173816831538	-0.728678348586532	0.359212902040441	0.370495120244743	0.0639474097146334	-1.34544911558157	-0.457997221725556	-3.54011523319289	0.576424359850239	-0.180443200668116	-2.64303748537327	1.99655565491141	-0.148384780569811	1.23987485950065	-0.0514327235657015	0.54853593952868	0.49895884372337	-0.311064806736319	-1.56599813909717	-0.973286836916315	-3.94491894201236
YAL035W	-0.114507691423444	0.242919722305376	0.0663796998507513	0.312809712418199	NA	NA	NA	NA	NA	NA	NA	NA	NA	0.714419311224006	-0.430412308203924	0.14542947865166	0.42915253345079	1.54127943666116	-0.834392371643624	-0.539506195857151	-0.00521374552043578	-1.16746169898724	-2.54204335807476	1.17766556303098	-0.441362811390305	-1.88988184928885	-0.127297172628579	-0.0829678342970991	0.525238326308148	-0.128581808914254	0.0929463675312484	-0.404697097428023	-0.945502739899963	-1.09060584687125	-0.525762664314922	0.265780555838968
YAL036C	1.11196625647345	0.833421387696636	1.16880334247009	1.01272144395392	-0.10680938137255	-0.626393735885498	-0.262420951505679	0.0802801517546481	-0.0915291487470662	0.408340291869409	0.809748978994316	0.859810770720996	0.142767072156803	1.25939301658078	0.0979509737939161	-0.484443892462153	-0.133402253799952	0.207668825250481	0.244090902749478	0.972475686724574	-0.742915766749407	0.244658575332086	-1.71681290341892	0.688818456825938	-0.44765003092578	-2.54477291819774	-0.0368491815503781	-1.00997382903968	0.132774000702431	0.504040690943877	-0.195035000721308	-1.22917317169133	-1.08760788542339	-0.887229465170313	0.829328012163421	0.361060377743504
YAL037W	0.9574498535888	1.5285852738684	1.50070184172385	0.591731705991093	0.0569650033986931	-0.404279630558753	-0.338119302901548	-0.20434947719365	-0.546942474220275	-0.015610594658992	0.0133109421204539	0.130969454748379	0.131132738928555	-0.636565924744467	1.73666361566002	0.572086823305206	0.168640584992393	0.219642915909279	-0.127649579243987	-0.0388618258397469	-1.79584270508862	0.45572766165754	-2.27787513513151	-0.397035776742507	-0.784016276073662	-2.56809978775045	0.793932366130879	-0.732350691199392	0.909892416578427	0.0822923577051233	0.830422464008695	0.456226852069479	0.927599729440318	-0.566911663991346	0.303565347848496	-0.361060377743504
YAL038W	-0.213839664706432	-1.42133880072294	-0.532339161548183	0.662113891285188	-0.870298663035594	-0.694306322046553	-0.365875365080034	-1.54559564893293	1.27396668825185	0.0698368708428572	-0.365311411528029	-0.75473923075337	-1.49885706555781	0.00641145535713837	-1.48570893097634	1.12009591835683	0.147245883911268	1.39919900469428	-0.143839281977371	-1.0528989825727	1.30514654613353	-0.575560433248765	-1.3019372984893	-0.752973501343272	1.39890634664306	0.0412350285373139	2.09370349718059	1.88592269498405	1.52690100807796	2.04445076173664	0.754236916851934	-0.399669804292272	-1.83058281949863	0.23388283895607	-0.253492713151838	1.31720174843464
YAL039C	-2.33292176141017	-1.32959784176719	-1.64127061787839	-0.298472600599031	-0.70810663946987	-0.58644515579076	-0.277560621784854	-1.25772237748949	-0.258216378985627	-2.16412138588335	-3.1162394497553	-2.38112827898465	3.178539276375	0.250046758928403	0.341755952361256	-0.100163349534918	-0.391397178601747	0.887193831537031	0.248449668870004	0.0620432592752401	-2.04146769229094	0.420322524596496	-0.61754285513978	-0.745393576762839	0.732461075882771	-0.764516162114893	-0.468989583368452	-1.56522010472027	0.247974971900129	0.740631219346106	-1.07573992585347	1.36491008635663	0.745212810382693	0.950784584451854	0.616519314702618	-0.439624441419174
YAL040C	-0.951931410628633	-0.94454423938952	-1.07118613680723	-1.84427392946563	1.34342466348585	1.41737562176132	1.50892047115766	1.31205338928304	0.498573411874264	-1.30307384890319	-1.43166577473333	-1.22016175638461	-0.992073397818888	2.29255325127396	-0.215921124713597	0.00288932739043038	1.20817135516938	0.525956681540585	0.0230391923513539	0.122087004261951	-1.81483417463238	0.29458889682843	-2.95031754060852	0.26302366021281	-1.15433350671311	-3.12308143232458	1.35336994057753	0.769048002523109	1.429273066385	-1.66127697117217	0.96603273794773	1.21032082243226	-0.20028992951727	-0.704190721639476	-0.15334744375852	-0.478070685345566
YAL041W	0.128303798823859	-0.0723590662186229	-0.0442531332338346	0.100359782734172	-1.22553875367467	-0.691909407240869	-0.889035082504817	-0.833616121250287	-1.09686150612338	-1.32690054601428	-1.20094277797879	-1.14098813119774	0.0116343332282477	-0.206082493622309	-1.35129445598906	-0.202252917330124	-0.28064813771122	0.21494390863354	0.30698167105993	0.300455542349143	-1.21873534272741	0.502026687045059	-1.93528933893124	-0.181624377138048	-0.843744861660669	-1.70005092352834	-0.497463950930108	-0.121260680895759	0.179635412715053	0.835781757942653	-0.0167608203744871	-0.539177188809385	-0.151056650753248	-0.419463787258171	1.00458223360173	0.827430032328863
YAL042W	0.528390913435893	0.618928441405719	0.524529785095153	1.88728526492313	0.208871679128542	0.1374231155259	0.423069675023579	0.553851956044695	0.853527915551913	0.170073320758486	0.186353189686363	0.246400160628306	-0.340156352859786	-0.0457961096938465	0.527648311386206	0.735815375429592	0.260511948458398	0.814218851708774	-0.496276656865648	-0.552005479791637	-0.264957322081351	0.281879360447542	-2.01148473515232	-0.215638518528649	0.458967026089634	-1.75422201690039	0.216070200909036	0.100518722321485	0.753687709869684	-0.411461788525615	0.547012228585544	0.630925288536856	-0.14546195998461	-0.0813505526803728	-0.895048345202785	0.596752568770513
YAL043C	0.431818161632988	0.285559886327065	-0.300660993441639	0.471821316230783	-0.0514267391793765	-0.198943928871797	-0.279242807371428	0.0664946711503147	-0.254495681882087	-0.20704578179294	-0.0902186077053032	0.0554955316730415	0.409567968052043	1.40410872321334	1.09676491824721	-0.45555061855785	-0.130885230143349	0.726787117669138	-0.557299382553017	0.74621617070001	-0.810914587413919	-0.0376746971290595	-1.96892736694182	0.171204345964095	0.746921680814363	-1.15507906771338	-0.162471391381213	0.0446749876984375	0.618961150333394	-0.0720058129919824	0.294076212025098	-0.237539600664275	0.60646447932045	0.681310878698121	-1.26746356575919	-0.165486006465772
YAL044C	-0.569779235637139	0.0503929211165412	0.0885062664676681	1.83384693905169	-0.519805656013077	-0.576857496568023	-0.50802004714561	-0.313822411404534	-0.480714065777276	1.26692299811394	1.01606858186136	0.807275000737183	0.797444806356506	0.0577030982142467	1.95329971098525	-0.220551990802849	0.755107096980863	-0.444104959037916	-1.58534550612288	-0.179747573543055	-1.46806759971362	0.87378062618602	-0.58151113537001	-0.164547700837356	0.796590715144611	-0.927574646128666	-0.0184245907751889	-0.965298841341246	0.197208442219789	-0.329169430820491	0.588152424050195	0.657318577499553	-0.393866230112174	1.10840128027008	1.41768146984917	0.463026502939586
YAL045C	-0.74636941036245	0.34887406926836	1.07378926229157	1.14566557173165	NA	NA	NA	NA	NA	NA	NA	NA	NA	1.47188696556023	1.744528292388	0.394874743358813	0.0604085677584694	0.463593580054932	0.331266225160006	1.87805009390571	-2.05195044012261	0.616412514473047	-0.685383981419152	4.09251918123706	2.35582115994227	-0.152293375780357	1.94965669657456	0.113283004521039	2.01699327537664	-1.32696426799511	1.58313566991749	0.728957504684017	0.124202135063782	-1.6371798726925	-1.64926740532122	-2.19979378291876
YAL046C	-0.213839664706432	0.261009488860032	0.0650781371085803	1.78953222979245	0.326757588939728	0.494563421572861	0.426434046196729	0.30733512641426	1.16011335688355	0.914452202918818	0.50951328449962	0.575673648555021	-0.626479265527848	-0.159370461734586	0.364635011933557	-0.518152712017173	1.08357868416754	0.21915323822329	-0.728536623002269	-0.839494939709122	-1.96230388459561	-1.1611069307968	-3.77875965534989	-1.01268123722989	0.374718284314276	-3.35955255165815	0.0619736235165457	-0.662147139101847	0.454946208289213	-0.681483587245548	-0.755760627795069	0.798082785300604	-0.0402817735341995	-0.475392292225927	-0.00938861900562341	0.0718777603841242
YAL047C	-0.366976456851039	0.810163116412079	0.452943834275716	0.0625619424836403	-0.549870518917944	-0.488171648757703	-0.583718398541479	-0.429782630605693	-0.530571406964702	-0.0435453429961341	-0.417815683225378	-0.465422525631244	-0.415680922799089	0.542225938775144	0.872264146193999	-0.409321380310964	-0.114524576375431	-0.0680243855224235	0.106478429515716	0.605518146010929	-1.43520014711842	0.271893296148273	-2.17775108269983	0.533867697101954	-0.519953055583736	-1.53433935890958	0.991577976264727	-0.713204267900062	0.417847590445887	-0.421748333238755	-0.338263829376019	-0.50524296014306	0.588561468860805	-0.294895753466351	0.259751792488921	-0.095279821904536
YAL048C	0.510455973815354	0.930330851382291	0.364437567808048	0.255461265141529	0.147159592113291	1.1601067659512	0.607268996753527	0.819019730022169	0.26714605203412	0.93663567953949	0.932505445216286	0.606751146291925	0.163275049372697	-0.947979470662624	0.85295993967987	0.987186858397031	-0.255477901145192	-0.946110855189596	-0.0927794502797761	-0.619495884983535	-2.03342360538938	0.18292654148206	-1.75308875042324	-0.822650753938749	0.657014441457078	-1.59486352358721	0.891080208400059	0.245712432341409	0.0449088531787639	0.666053770175837	0.393117423328887	-0.25890559649122	0.641151562086011	-0.859265212686436	0.162736062764142	-0.155456551528453
YAL049C	-0.597371450437968	1.2766206682857	-0.136664087928018	0.445753840195934	-0.189883344662311	0.469795301914124	-0.0832681865354556	0.0194618549708237	0.307329580752345	-0.287563585823528	-0.586420950084468	-0.252319684006764	0.356128912037549	0.633818158162836	0.396093718845472	-0.338051304680349	0.303301350620647	0.622957629528453	-0.335002310406171	0.0782587367557343	-1.53333518916046	0.284148920515558	-1.92152970784174	-0.854382980429588	0.0270350440025403	-1.36845680824612	0.127297172628579	-0.0749901579223775	0.835695180891775	0.87435630061693	0.58662871310706	0.834530660534806	0.937670172823869	0.452512449284573	0.669721489067817	0.118681883424948
YAL051W	-0.382152174991495	-10.3305488288909	-0.0208250038747458	0.445753840195934	0.927263666434287	-2.76763762896348	0.9571635987611	1.09878389522776	1.05965453508799	0.829004737416969	0.771295146201892	0.677045486411111	-0.269561585135842	0.0787693086734164	0.327456540128567	-11.0343413040534	-0.0226532129094256	0.264355571579385	-0.638247896219936	0.3329973934717	-1.3683252102527	0.393995627807515	-1.71583722164614	-0.0610866172076931	0.176670868946832	-1.10974934236434	-0.207695386920315	0.366973113237168	0.0702921180189344	0.223732347510802	-0.0380927735783804	-0.100545862715037	0.323373126427325	0.455054654055835	0.819939393157796	0.110324004310514
YAL053W	1.63621833768922	1.47690022656939	1.10112207987717	-0.242427527124104	-0.220739388169937	0.520130512833494	-0.0294382477650599	0.532768279826302	-0.53131554638541	1.55941624540873	1.52927935028333	1.47322138081369	-0.278435229123488	-0.187764049744771	-0.421117690252677	0.681881264141559	1.15908939386562	0.56035982959048	0.553563297306852	1.90273621390753	-1.45963926036262	0.994521221804452	-1.42011291372539	-0.321795772773395	0.139576273687533	-1.46360080405261	0.638160825940644	1.25887733193098	1.4195102722157	0.290594888146216	-0.228556641470283	-0.266446536194847	-0.679195459312755	0.0305064572551388	-0.0438135553595764	-0.175515461403093
YAL054C	-0.972625571729256	-0.374716592917867	-0.451642271533545	-0.389708766721006	-0.969987418983308	-0.10386630824632	-0.640071615691737	-0.813343355655679	-0.359419340201895	0.864333977961003	0.244773435659469	0.319654262436722	2.19928336431605	-1.68987644770294	1.44781548855971	1.39939756609843	1.03827225834869	-0.882925416998651	-4.07295559919473	-1.96782313360643	-4.75105809054586	-1.12751744179017	-2.14970183023581	-1.25261971229022	1.17068027750534	-1.12997407013315	1.1674490700279	1.37056480117708	0.640439297505846	1.89272422721782	4.58941736072329	-3.94265464171338	4.0057985903454	1.10077466595629	0.913825583214032	1.61139909326268
YAL055W	-0.645657826339421	-0.543985122822145	-0.177012532935337	-0.0143371118191672	-0.451764124175749	0	-0.00925202072616159	-0.483302731775458	0.229939080998728	0.168430100268067	-0.31502563018409	-0.324833845392871	1.48387046682312	1.4334182334174	0.745714347934706	-0.264855010789448	-0.196327845215024	0.147184766911665	-1.07910595526746	-0.0304277670408156	-2.24475373479777	0.245112487345689	-1.51486242308845	-0.409950787708506	0.14020499564108	-1.4118833244877	-0.388591369076717	0.189868697718361	-0.203066118721366	0.26745016254165	-0.307789610513314	1.48556512161467	0.800040779915353	0.910109308111668	0	0.374432984326597
YAL056W	-0.550464685276558	-1.11252064311132	-0.87204703725497	-0.315416460021684	0.527717462040674	0.869281102861508	1.10519593037969	1.01526010097798	0.996402684327821	0.847901773056802	0.46070649672462	0.790256371024117	-1.58108616651001	0.974541214285055	0.188037270859854	0.440140872475555	0.746297514182752	0.15066797112112	-0.430895165057752	-0.0554037091110729	-1.72226975923404	0.871511066118005	-0.810933751855514	-0.733873860707246	0.308073757238247	-0.624084942063041	0.450564992593263	0.505784682157314	0.285073589743456	1.03894101602718	0.516538009722839	0.165900673479811	0.51135473625359	-0.472850087454665	0.848105250174666	0.832444759797523
YAL058W	1.40720295484233	0.997521412871012	1.03734550551076	0.609978939215487	0.394007940174296	0.381908425705699	0.309522147929776	0.574935632263087	-0.601264651931949	0.530760218405711	0.855597779631437	0.742900183996454	-1.762108503858	0.58802204846899	0.571261518695906	-0.385243652057378	0.471941935613039	0.292352824542854	-0.526165338834971	-0.833032858149409	-1.2402583807332	0.748500910431557	-2.30089577938579	-0.531650822393363	-0.067901970983124	-1.61184179885104	1.10212552091586	-0.725968550099615	0.699016062521624	-0.612049410431851	0.307789610513315	0.317976290836304	-0.261831527972298	-0.894856079484099	1.47714272355145	-0.498129595220205
YAL059W	0.826386833284858	0.213200820108442	0.53754541251687	0.377978402505324	0.0245265986855484	-1.05464251450109	-0.679602976976247	0.0567637436649029	-0.58340530583496	0.694260657202517	1.56329620236894	1.44140394265447	-1.64320167442353	2.72395260458999	0.358200276428847	-1.40517622087929	-0.857046555073278	0.150141800780191	-0.254676477613613	0.3062811066937	-0.139330828895843	1.26505278191192	-1.26534616067915	-0.113986778160297	-0.185472976296496	-2.48986050961429	0.782207626546668	0.036697311323717	-0.493997384966399	1.4838340748705	-0.717667854216689	-2.18561569076811	-2.21102179176607	-0.650804421442981	2.278304878698	-0.0417893955721647
YAL060W	-0.838803329945231	-1.14740805003816	-1.3471174381476	0.169438594226524	NA	NA	NA	NA	NA	NA	NA	NA	NA	-1.15314604209106	0.793617378914213	0.469034146379857	1.15405534655242	1.27874102799084	0.671872663435425	-1.1709768966343	-1.5068892307173	0.0245112487345688	-1.19905608490641	-1.16548235268347	0.598543299777166	0.877155054319126	-0.705159337850422	-0.0877544401219311	-0.339745237091516	0.246877073115368	-1.30429656732375	1.52704028998462	1.02718522512209	0.521151978108636	-1.33631343846709	1.21189247159278
YAL061W	-2.72473121158196	-2.66436418826428	-3.53894909596458	-1.55622831928054	0.545123435301386	1.39100955889879	0.952117042001375	0.619535716571225	-0.948777761402518	-0.777243291968734	-2.76275998677878	-2.68228403086369	1.93958138361093	-0.307749857142649	-0.0343185893584524	1.0729035709798	1.0470818411468	0.839701225321417	-0.744726325735652	0.488772503782146	-2.21007963256819	-0.324547089726236	-0.7315524123543	-0.150774408384475	2.81730307384609	0.767994027367766	-1.50244162957679	2.65337516223222	0.642391856339704	0.491182510052451	1.71722223291339	4.84002646644509	5.61147484094475	5.32083458625062	0.00312953966854011	0.217304856975257
YAL062W	-1.13955847127428	0.189942548823885	-0.0312375058121186	1.01923831296263	-2.42971563107483	-1.0993849242072	-1.78311672176936	-2.18134957797984	-0.987473011279326	0.875014911148734	-0.118319485515151	0.144288382349909	3.27240271055544	0.985532280611578	0.629174138238294	1.86554238508785	-1.13266064547129	-1.22391663766584	-0.522429253588806	0.916733694771867	-4.84768068147135	2.05077447745893	-0.582757417186624	-4.11004098245725	1.19457171174014	-1.41409968944457	-0.274693898830093	0.18189102134364	0.46666156129237	0.794635579090091	0.780140002885234	0.4072107439959	0.342395075040696	3.31249281695392	3.17961230323787	-1.40579526704762
YAL063C	0.433197772373031	0.666737110157308	0.490689153798692	-0.776810785838527	2.04124595511985	2.44645104500178	2.46103751315903	1.97051281579591	1.31191779870795	1.84451500049663	1.77627127629621	1.84245165154499	-0.200347162032198	-0.315993156887541	0.784322760962965	-0.104978895185635	-0.500887707663972	0.237557865304705	-0.390420908224292	-0.388561209561436	-1.6182987985496	0.829297248852914	-1.49802774286023	-1.20891416924862	1.90754240706294	-1.10169519799807	2.54259352697611	0.470682906108542	2.28839895328308	-1.47611916633564	1.99758504645028	1.06327249821151	0.0861582378370377	-1.81767641145207	-0.832457551831962	-2.0075625632868
YAL064C-A	-0.063462094041909	0.640894586507801	0.864237660801941	-0.573484472766698	0.738171502374736	2.16521304113482	1.85040414523235	1.23015141628082	0.957707434451013	0.919381864390079	0.963564310164013	0.867210174944068	-0.82741800382589	-1.36289222448887	0.689946640227221	0.898580818423834	-1.19684474871467	3.30384227882099	1.30327107003739	-0.0909370296149885	-1.17541767798916	0.113478003400782	-0.6466108011058	1.02864552838974	1.49761569335001	-2.04363525652975	2.79048802104229	0.378141860161777	2.80973216192351	-0.406318516169044	2.22461797697742	0.999174510730679	-0.164483908597982	-0.732154974123354	0.165865602432683	-3.19605297335917
YAL064W	-0.493900644934856	-0.311402409976573	1.17010490521227	-0.203326313071829	1.98744567413219	2.86431319279274	3.11793098471652	1.50342829649614	1.58427282668703	3.29465708329242	2.33385185178636	2.17838460327247	-2.16536632507438	1.08994741071355	1.06030141705385	1.13550566443912	0.732453884071437	0.54714974728459	1.15258229844205	-0.281793342560013	-1.9384840093595	1.54602431833225	-1.29290424350508	0.130311253460473	0.915419164365077	-0.554313764050692	2.76703854187387	0.465896300283709	2.90345498594876	0.558045050687864	2.16214582830888	0.960212988928602	-0.180149042750171	-0.1855809483021	-0.259751792488919	-3.11581733386061
YAL064W-B	0.168312510285063	0.214492946290917	0.253804734723461	-1.40894707968364	0.3860961341467	0.933198831013089	0.661940028317211	0.56601561540146	-0.42713602748631	0.488036485654787	0.465882974215908	0.485400917033539	0.232292280387726	0.0751056198979086	-0.186607329636585	1.14128431921998	0.270580043084809	-0.618708994730293	-0.707988154148358	-1.03567477514965	-3.32640374018785	-0.719450541560957	-3.62965157035034	-1.33442498973886	0.94434037422826	-2.9757114656977	1.19927336318504	-0.392501677636275	0.927465446083161	-0.133725081270825	0.970603870777135	0.243823717083964	-0.529257746713234	-1.61684223452241	-1.44897686653458	-1.32388805172618
YAL065C	0.538048188616185	0.465165425691146	0.868142349028455	-0.775507412036785	-0.636109204618744	0.706290896074975	-0.038690268491222	-0.115960219201159	-1.07676974176427	0.211153833018991	-0.598992395420453	-0.238260815982926	0.289280793997279	-0.261953747448802	-0.29885771566319	0.256187028618156	-0.0742521978697846	1.71419284311359	3.56733872921367	1.29411461953584	-0.96226372616238	1.421652426605	0.605895590213211	1.74025604609682	4.4023111187392	-1.94326061608485	2.20760096742721	0.818509596046378	2.46412924833042	-0.437178150308464	2.67716012708858	0.979065338187671	-0.0525900932252048	-0.0762661431378488	-0.866882488185915	-2.85839465713607
YAL066W	-0.397327893131952	0.802410359317226	1.07899551326025	0.384495271514036	-1.1543324994263	2.50557494354199	0.717452152674181	-1.36476257982902	-0.683864127630521	0.474069111486216	0.2196305449875	-0.823553690027941	0.0571857056981667	2.10295735714143	0	-0.287006520782746	-0.699732576535599	0.919118556011304	1.86991066570582	0.769159300334661	-3.29499324960892	0.989528189654818	0.776912794996781	1.01421039768286	1.51584863000289	-2.82886562111938	2.33657310285354	0.483447188308095	3.24710534070799	0.804922123803231	2.69239723651993	0.786771375745163	0.249523208281292	-0.694021902554428	-0.757348599786971	-3.17265091183875
YAL067C	0.564260792676972	2.28189483825156	3.03524431474417	0.338877188453048	-0.32201050532317	2.22194002486935	2.14730990126282	0.307335126414259	1.68919648500684	1.96200526556167	1.08040480211022	0.779897205111815	-0.258716020262051	1.35739669132561	0.976649855492626	2.42221946231076	0.532350503371508	0.754982709145584	1.14760085144716	-0.281346841227093	-2.29497546928364	-0.491132798718584	-2.06473450113175	0.890717213566361	0.938681876646333	-3.09621054364728	0.847531175658703	-1.23175323225693	-0.802501680716166	1.13923482698029	-0.385498868613211	-1.72184789899501	0.0257355775357388	-4.26327740140577	-2.17503006963614	0.688689239029276
YAL068C	0.0358698792410795	0.246796100852802	-0.294153179730781	0.0612585686818976	-0.333087033761805	0.20933055969643	-0.158966537931325	-0.350313389474829	-0.695026218941139	-0.274417821900166	-0.434084612483711	-0.220502245847553	-0.47937396742153	-0.178604827806002	0.90944261799899	0.722331847607584	0.186259750588613	0.0866744189363189	0.542355041568355	0.812702220835465	-1.71385828023252	0.41941470056929	-2.0467204174916	-0.159667124896086	0.16472515182943	-2.09377541218394	1.30982090783618	0.381332930711666	0.605293238496379	0.275165071076506	0.487587501803271	0.814421487991798	-0.680314397466482	-1.19483624249297	-0.203420078455179	-0.339329892045979
YAL069W	-1.05126338391162	-0.763646573842964	-0.65208293382797	-1.45717191034811	-3.05791302966597	-0.655955685155605	-0.677920791389672	-1.58695209074593	-2.2636721177933	-1.646506931401	-1.73855694028825	-1.66856565230279	-0.203699427538643	-1.66148285969275	2.06197524395368	0.938068292759715	-2.39368949742933	0.7050698230084	-0.258412562859779	0.47174082774833	-2.13033163382542	0.366760906991327	-3.04635107081882	-0.377813674784486	-0.306816313331152	-2.56412273109343	1.02507723221962	0.059034805172936	1.10124318229664	-0.426891605595325	1.20373164507682	-0.766662203202156	-0.142105145523427	4.41326748291021	1.51469719957394	-0.254079525078762
YAR002C-A	0.544946242316392	0.100785842233082	0.502403218478236	0.901934670805806	0.219948207567178	0.0511341825212654	0.230459425360757	0.251382293373141	0.142130629355201	0.225942817432772	0.0857816269984849	0.219022365002939	-1.09481047598697	-0.468952163264989	-0.228790595723016	0.418952471612398	0.49962919583567	0.846371888790677	-0.295150734447073	1.87886228918706	-0.328955993270408	-1.1751782032185	-2.75336640944072	-0.0168413587868352	0.147120937130102	-2.1485541415789	0.984878125073749	0.593539122279246	0.960658946258768	0.730344674632965	0.732904963648041	0.488904257451867	-0.0951097430668604	0.277100320067519	0.0657203330393647	0.653586146748658
YAR002W	0.558742349716807	0.572411898836604	0.438626644111829	0.71555221715663	0.744500947196813	0.726265186122344	0.751936957198966	0.819019730022169	0.82673889640643	0.626067006850081	0.451093038526514	0.634868882339599	-0.561603068373721	0.413996831632373	0.276693626702523	-0.549935313311907	0.396431225914953	0.575010539147424	-0.0410969377078203	0.183755722108439	-0.34033970889016	0.201536934039789	-2.45696607518232	-0.018459426045246	0.276008937607328	-2.01002231933163	0.380216555087995	-0.960512235516414	-0.123011206533135	-1.05437083309689	-0.0716144143273551	-0.555515891500579	-0.604226603012994	-1.00671308941961	0.744830441112807	0.175515461403092
YAR003W	0.110368859203319	-0.149886637167147	-0.278534426824722	0.782024281045498	0.143994869702253	0.794177772283399	0.386061592118932	0.385182546297554	0.877340377014564	-0.530760218405711	-0.698824461323862	-0.42398586198204	-0.480162735775987	-1.30060951530524	0.550527370958508	-0.110757549966496	0.688405970080887	0.275752391809746	0.394779674344819	-0.0843359852491108	-0.500512427886497	-0.0817041624485629	-2.934753417933	-0.279926599658049	-0.562706148424962	-1.96518481767938	2.21262585582045	1.66892989759164	0.968469181594206	1.42982971512651	0.0518061720665978	-0.7515803237949	-1.18159869033652	-1.03467734190349	2.47546587781609	1.69163473276123
YAR007C	0.427679329412865	-0.706793021814046	-0.132759399701503	0.325843450435624	0.174850913209878	0.388300198520857	0.170741837037349	-0.0583855649124712	0.39960286892012	-0.586629715079996	-0.738757287685225	-0.850931485653309	0.0518615193055789	0.43872673086705	-0.417542837194504	-0.526820694188465	0.234083200064068	0.762900912495427	-0.21856098690068	0.0946730235550534	-0.92929904747204	-1.66631100193708	-3.12580907881186	0.863265114296065	-0.242057952115766	-2.97913566152488	0.358442038717316	-0.27283653201546	0.909892416578427	-0.784349034376952	0.1340865629959	0.526608955970005	0.449813137798562	0.0101688190850457	-1.47401318388291	-0.564992628135669
YAR008W	1.11334586721349	0.799826106952275	0.855126721606739	0.943642632461566	0.185927441648513	0.873275960870981	0.584559491334766	0.476004536161399	0.470296113887366	-0.674542011317475	-0.381580340786363	-0.270818194564444	0.114371411396334	-0.63565000255059	0.616304667228875	-0.442067090735841	-0.303301350620647	1.00389160275779	-0.440235378173166	8.03080765254705	-0.376106804668204	-2.08209440639755	-2.62364704468499	0.840859472793147	-0.238914342348028	-4.72772421365233	1.36006979176851	0.0861589048469869	1.14810459430926	0.131153445092539	-0.163037070915469	-0.389615218020768	-1.06075336973392	-0.699106312096953	-0.375544760224945	0.317599406348453
YAR014C	0.895367370286932	0.686119002894439	0.782239208045131	-0.75726017881239	0.223112929978215	0.0543300689288443	0.0496244748039588	0.368964333821868	-0.888502468325182	-0.262093668222015	0.0303193681632576	0.209403139512945	0.353565414885563	0.631070391581206	1.07960562356798	-0.62891026198367	-0.424118486137584	-0.0782892965010433	-0.475728188011738	0.534081383652389	-0.616923736113586	-0.140258812203366	-1.62506601371445	0.0501233202171428	0.369059786732349	-0.740173174381	-0.341692410739872	-0.654169462727126	-0.171825177379617	-0.437178150308464	-0.179797891289956	-0.00754093970362786	-0.317778435658686	0.00508440954252347	-0.203420078455179	-0.222319584443917
YAR015W	1.13266041757407	0.762354447660489	1.28464242652337	-0.0117303642156825	-0.399546204393614	-0.84291503999898	-0.619885388652839	-0.308956947661828	-1.56566934116933	1.07877425196083	1.40726238084583	1.12396950148467	0.333451821846897	0.123649496173386	0.827935968272665	-0.230183082104283	0.916196611003447	-0.0535216800363388	-0.827542882025653	-1.17215635074235	-1.25872047803088	0.972733445151502	-1.38362357009604	-0.105793042112224	1.03047528186426	-1.24388876753707	0.162471391381213	0.0382928465986611	0.183540530382773	-0.519470508013587	-0.0838041018724368	-0.0804366901720293	-0.494570663947673	0.073723938366587	0.832457551831959	0.085250366967216
YAR018C	0.049665986641494	0.266177993589934	0.0455546959760054	0.536990006317908	-0.325966408336968	-0.261263713819589	-0.213637569495008	-0.0405455311892159	-0.572243214524342	-0.716444133823188	-0.947295380905679	-1.01445831898321	-0.192065094310395	-0.0778533864795393	1.5722203749841	-1.99845144504765	0.319662004388565	1.0308804446873	-1.1071265946137	-0.690551444976363	-0.654677796044102	-0.244658575332086	-3.59460261793079	0.501217201073369	-0.609231572987473	-1.71405706483644	1.54599066231815	0.218588332667356	1.34140791886133	-0.267450162541649	0.691764768183391	1.43152172040534	0.623248551626366	-2.64389296211211	0.322342585859744	-0.543262142438143
YAR019C	0.0358698792410795	-0.0012921261824757	0.0637765743664087	-0.0990564089324293	0.0538002809876549	0.373119738084857	0.149714517205163	0.203538566569866	-0.076646360332909	0.512684793011089	0.462924987078029	0.110991063346084	0.350804725644962	-0.204250649234556	0.137274357433809	0.767597976724325	-0.99799987984304	-0.717911133694382	0.612717980371139	-0.0509447422008077	-1.99218054278545	1.21829984451079	-1.913784441958	-0.990402697154744	-0.295499318167298	-0.982846990867171	-0.0736983631007569	-0.0462705229733823	0.837647739725634	-0.200587621906237	0.489111212746405	0.473822378044611	0.960048935898424	0.51098315902359	0.532021743652006	0.310913103056907
YAR020C	-0.859497491045853	-0.705500895631571	-0.494593842025208	0.308899591012971	0.776939351909957	1.46371597467121	1.31967459266798	0.132178431676845	0.653354411381499	0.500360639332938	0.181176712195075	-0.276737717942902	0.691947038947819	-0.686941645407698	0.415397925359602	0.317826012947337	-0.527316456058302	0.0838335390970529	0.523051934463167	0.37154896903176	-2.30581638453713	1.05489151961367	-1.08307267936682	0.0808167266440402	-0.254003669233167	-0.716023002119713	1.19089854919632	-0.347826689937838	0.240164736564692	1.04922756074032	0.281886524480015	0.174698436467376	0.593037221475717	-0.0127110238563077	-0.722923663433019	-0.193902795454845
YAR023C	-0.278681369488382	-0.44707565913649	-0.628654804468882	-1.47020564836553	-0.57914420122005	-0.398686829345489	-0.29185919927074	-0.694139493959383	-1.60362045162543	-0.0180754253946221	-0.0547227620507576	-0.657067095008816	0.984580098451542	-0.120901729591755	1.01168341546271	0.432435999434407	-2.13443606079924	-0.147069714671896	1.30825251703228	-0.585549574010938	-1.90633428958799	0.547871800418975	-1.44836486602958	-0.829330029744815	-0.260290888768641	-0.807474881285608	1.9999055805069	0.914241712543032	0.0429562943449045	1.3269642679951	0.845659573440047	0.971524398484044	-0.0358060209192886	0.111857009935513	0.215938237129344	0.536575839146596
YAR027W	-0.660833544479877	-0.564659141741752	-0.115839084053272	-1.37245261323485	0.220739388169937	0.572862638558549	0.535776109324095	0.625212090937716	-0.334118599897828	0.280990703861847	-0.500639323085984	-0.677785426833418	0.233475432919412	-1.20901729591755	1.08389544723779	0.585570351127214	-0.320920516216867	0.485513788042497	0.226655838267373	-0.781532832499627	-1.63244462584727	0.151606612543444	-1.79611328735984	-0.890670120341363	-0.172269815271999	-0.375920051299217	-0.185920870549636	1.54926475197083	0.837647739725634	0.738059583167821	0.400735978044563	1.77086400706859	2.10919841977684	0.577080483076392	-1.52408581857957	0.244050070141442
YAR028W	-0.264885262087967	-0.701624517084145	-0.468562587181775	-0.252854517538044	-0.607626702919396	-0.249279139791167	-0.329708374968674	-0.21002585156014	-0.268634330875536	1.16750815844352	1.05304342108485	0.98412076166861	-0.525516916157292	-0.239055692601879	1.6801809373409	-0.698254119353997	1.72541971660127	0.62496507339086	0.851204755251368	0.0386753414024558	-0.83560023882256	0.525630111752422	-2.41913631262298	-0.33736946674109	0.0339509854915618	-0.831938644401265	2.44377072190918	0.477065047208318	2.26692080611063	-0.915502479469491	1.91530465552097	1.44911724638047	1.07418062757866	0.505898749481066	-2.51302035383859	0.526546384209277
YAR029W	-0.0703601477421164	0	0.0520625096868645	0.337573814651306	0.052217919782136	0.532115086861916	0.370080829046471	0.180022158480121	0.354954503677648	1.35976495582268	1.22238818472841	1.14098813119774	-0.358889601278151	-0.0778533864795393	-0.105815650521895	-0.0857167125827666	0.991707320701533	0.0777103516889721	1.54487124928943	0.261546427059388	-0.910885343865701	1.91687043344601	-1.10861350562523	-1.71421244725634	0.82614064696134	0.338642053638705	1.68333761173319	0.585561445904525	1.32774000702431	0.208302530441092	0.82585133117929	1.12988413226023	1.1927880718738	0.658431035756764	-0.250363173483297	0.611796751176494
YAR030C	-0.168312510285063	0.36567170964054	0.547957914454243	-0.560450734749273	-0.157444939949167	0.433841579828859	0.454190108375214	0.140287537914688	-0.571499075103635	-0.175824592474957	-0.256605384210985	-0.0347771998484401	-0.365594132291039	0.598097192601636	1.43351607632702	-0.534525567229612	-1.16915748849204	0.0490442102832355	0.368627077621661	1.47133235822551	-1.28071250613498	0.716727069479338	-1.954298181818	-0.55701326190565	0.155294322526218	-1.18762207349348	0.279718787223326	-0.668529280201623	0.0722446768527939	0.231447256045658	0.187416446005632	0.550488598364827	0.0380438972267443	-1.06772600392989	0.0281658570168694	-0.117010307602062
YAR031W	0.325588134649793	-0.54269299663967	0.145775027123218	0.11469689455334	-0.886913455693547	-0.48098090434065	0.0109342063127365	-0.312200590156966	-0.29542335002102	1.27760393130167	1.16840491946212	0.904207196059429	-0.303478624377513	-1.96098941709051	0	-5.85377729301186	1.18803516591656	0.0205358579733005	1.13639259570867	-1.77019980856124	-0.5503142093784	0.230133390896786	-1.72492675173644	-1.47088723636059	0.497319065256028	-1.00315462698425	2.95128444962576	0.34144454883806	2.72577213206756	0.0360029064959919	2.10424481246974	1.19649576630894	1.33041746478231	0.447428039742048	-1.41142239051208	-2.25161263342824
YAR033W	0.251089154687552	0.178313413181606	0.417801640237082	0.42880998077328	0.12975361885258	0.611213275449498	0.468488685861101	0.416808060625144	0.599776373090533	0.454350465601174	0.0990925691189392	0.168706416286047	-0.0867645189903221	0.518411961734343	1.08675532968433	-1.48415116955105	0.208912963498038	0.990853541281259	0.823184115905127	-1.21464012247215	-1.39436603992607	0.488409326636965	-2.18867657553656	-0.889715127399652	1.22475036551042	-1.66735471582975	1.60126443464371	-0.341444548838061	0.986042211098939	-0.270021798719935	0.806043088918532	1.20906399914832	0.792208212839259	-1.90665357844623	-1.02022993194443	-0.30924152723402
YAR035W	0.281440590968466	0.92774659901734	0.594814173172421	0.521349520696999	-0.168521468387802	0.836523267183822	0.343165859661272	-0.30165875204777	0.417462215017108	-0.350005964459494	-0.683295028849998	-0.580853231511172	2.33613467381442	1.01575771300952	1.47498437180182	1.57275720952425	-0.514731337775288	-2.56149841751848	-6.63964616331042	-1.53932342172407	-4.70419469971784	-0.935512660036045	-0.504666158838102	-0.635922081345742	-0.456452138275444	-1.82212103291814	-0.557762611648909	-1.85560752476011	-0.212828912890662	-0.594047957183856	1.93663660872487	1.76080942079708	2.14836125515731	2.59050666191562	-1.45210640620312	0.392820318378349
YAR042W	1.35477774672075	1.01431905324319	0.835603280474166	-1.9016223767423	1.17094729208425	1.87039252003565	1.73601552534526	1.60641394571675	-0.557360426110185	0.250591124789074	0.221849035340909	0.426945623671269	0.48075431204183	-1.28045922703995	0.881558764145247	-0.670323954579837	-0.0654426150716749	-0.224989816742661	-0.839373818638511	-0.99679657526314	-1.46400534222362	0.66180371583336	-2.10699413241311	-1.54810837027269	2.03894529535436	-1.83559138733945	1.17079899562338	0.245712432341409	1.14810459430926	-0.671197042532408	2.27185301621462	-0.179725729603129	-0.214836125515731	0.317775596407706	-0.888789265865703	-1.47432987578598
YAR044W	-0.369735678331121	-0.0491007949340654	0.0507609469446927	-0.143371118191674	0.232607097211331	0.683120719620026	0.453349015581927	0.00810910623784261	-0.227706662736605	0.170073320758486	-0.0931765948431819	-0.230121471337547	0.528869181663736	-0.359957422193634	-0.326026598905298	-0.566308168524346	-0.169899096820694	1.04818955661951	-0.139480515856844	0.37805699097211	-1.79877661006485	0.457089397698349	-1.54613712221514	-0.222322429482913	-0.0207478244670655	-0.894106813106568	0.209370349718059	0.764261396698276	0.0781023533543723	0.792063942911808	0.838041018724372	-0.0289069355305731	0.133153640293604	0.170327719674531	-0.381803839562027	0.449653896356494
YAR047C	-0.357319181670748	0.724882788368702	0.356628191355018	-0.411866121350628	0.220739388169937	0.593635900207813	0.867166669879344	-0.102174738596825	-0.122783004416796	0.0312211893179832	-0.60564786648068	-0.800615536936417	-1.49333568707661	-0.788609008928038	0.798622173195654	1.14032121008984	-1.23082456807881	-0.393720660801813	-0.509975636101588	-0.449870051247584	-3.7519701329594	-1.37762296128549	-3.19145549593245	-0.359672134059301	1.82895216286951	-3.5813875282067	2.19085133944977	0.698844450425564	1.70458386195916	1.40668498952194	1.12449867603379	1.61124745000847	-0.226025507053009	-2.90828225832332	-1.61484246896726	-1.31051544514309
YAR050W	0.446993879773446	0.551737879916998	0.477673526376977	-0.428809980773281	0.42802870609296	0.794976743885294	0.747731493232528	0.769554181971325	0.00372069710353921	0.290028416559158	0.499160329517045	0.332233249615944	0.68701723673246	1.25389748341752	-0.00714970611634439	0.505632293325309	0.164865049507488	-0.0680638813292178	-0.194899113674966	-1.27340900028745	-2.4601105236386	0.708556653234482	-1.47620655180284	-1.27598890176182	0.795333271237516	-1.98874305831549	0.482389285750408	0.789789961097383	1.02704594660998	0.44489305884332	0.675003947808903	0.96146981221254	0.477786591641756	0.358450872747892	0.378674299893485	-0.347687771160411
YAR053W	-0.544946242316392	-0.244211848487852	0.153584403576248	-0.195506070261374	-0.432775789709518	0.554486291714969	0.47858179938055	-0.584666559748499	-0.758278069701307	0.709871251861508	0.111664014454924	-0.00739940422307215	0.134682196523614	0.118153963010124	-1.59438446394477	-0.678991936751129	-0.465649376471532	1.53469703321202	1.00064816509799	0.883999299858874	-0.504470938196173	-1.75119254848087	-1.20146812008379	1.26277093564495	1.57620593754344	-2.46108770453523	0.644860677131621	-0.430794524234936	0.741972356866529	-1.01579629042261	0.606436955367817	0.341855933231125	-0.302113301506497	-2.43288996609739	-0.88253018652862	-2.76144325940865
YAR060C	0.190386282125727	0.492300075523129	0.878554850965829	0.359731169280929	0.23656300022513	0.242887366976009	0.316250890276075	-0.300847841423985	0.0327421345111459	-1.00975899136319	-1.02346354970606	-1.20536294793847	-0.171359925005886	-0.82066628571373	0.732129906313652	0.636615135024817	-0.713576206646915	-0.644212281454304	-2.33443059797906	-0.845689862394503	-2.14341936950978	-0.467075461997618	-2.21370635192216	0.209023123779758	-0.631236841361633	-2.24846660058662	1.39021912212791	0.508975752707203	0.087865147523668	0.797207215268378	1.28601203600613	1.02933826954519	-0.270783033202119	-2.39729909929973	-2.544315750524	1.04640646512701
YAR061W	0.136581463264108	1.26499153264342	1.21045335021959	0.280225367374636	1.09103805120553	1.00270936037793	1.40883042875645	1.045263794058	0.384720080505962	-0.287563585823528	-0.202622118944697	0.224201947959089	-0.105694959497302	1.33083494770318	0	-3.53846294414702	-0.466907888299833	1.46517947389756	2.51936681766425	0.50122088003113	-2.56238598578863	0.562850896867878	-0.923885157219269	2.59525224167146	1.67554400620394	-0.944648042295158	2.15735208349488	0	2.28644639444922	-0.504040690943877	2.44250864184576	0.553002244932702	0.253998960896203	0.132194648105605	-0.932602821225279	-2.0326362006301
YAR062W	0.964347907289006	0.846342649521389	0.972267368402184	-1.52103722663349	0.566485311575896	1.04904971328783	0.713246688707744	0.509251871736557	-0.96886952576163	-0.123241536781512	0.039193329576894	0.100631897433783	0.296379709187396	-1.17970778571349	-2.31435986986064	0.850425361916662	-1.29752569497878	4.14128264526508	0.220429029523763	-0.580874594630669	-1.41977508178977	0.442110301249446	-1.59326344694102	-0.87996357269892	1.1555909506202	-1.44158062277736	1.20429825157828	0.0095732116496647	1.42341538988342	-0.990079928639759	1.57704082614495	0.553002244932702	0.199170991363543	-0.673684264384336	-0.641555632050946	-1.81867449530061
YAR064W	-0.0813970336624482	1.16162143804539	0.400881324588853	-0.557843987145788	-0.0213618762745096	0.7941777722834	0.521477531838209	-0.845779780607052	-0.622844695132476	-1.06398526754705	-0.884438154225755	-0.699243699080328	0.169979580385586	0.555964771683297	1.06673615255856	0	3.2431849815328	3.39377846797136	2.11586961107838	0.974158176663278	-1.48030962839613	0.973641269178708	1.32787746844433	2.64663754938283	2.4092625259938	-1.25976644171286	3.14893005975961	0.245712432341409	2.15367239374679	0.0848639938834072	1.38048211448051	1.20780717586438	-0.907458842673219	-1.61430002975114	0.660332870062195	-2.34856403115566
YAR066W	0.0620824833018675	0.515558346807686	0.118442209537615	-1.5888126643241	-0.572814756397973	0.62000196307034	0.100090042401204	-0.219756779045553	-0.927941857622698	-0.856117875508903	0.38749631506212	0.37588973453207	0.0510727509511215	-2.04342241453943	-0.370354776826633	-0.57593925982578	-0.0805447570112918	-0.331939482854222	-1.12082557384964	-0.964824728577526	-2.39731329966055	0.056739001700391	-3.97322686820031	-1.98379477209335	1.61204308889564	-3.83470571931428	2.22100066980917	0.216992797392413	1.78268621531353	-0.452607967378175	1.35610273939035	0.158359733776183	0.713882542078315	-1.76683231602684	-1.85581702344494	-3.26793073374329
YAR068W	-4.72240756316205	-3.78076120992303	-4.52813678001499	-0.871957073365729	-3.08797789257084	-1.83443879795039	-2.07749919941996	-2.53896116306872	-0.165943090817852	0.813394142757978	1.41465734869053	0.919745944927881	0.358692409189536	-4.86721053826201	-0.790757496467675	-0.890875945382687	-6.40582520605432	2.53516908191601	-0.643852024089184	-0.0716305001971064	-1.49826039334062	-0.173848301209998	-1.01895896434949	-0.407167417422352	1.62398880601305	-0.865251867352853	-0.184245907751891	0.671720350751512	-1.23792230066679	0.360029064959912	-0.0548535939528678	0.108086802418665	-0.160008155983071	-0.655888830985504	-2.28769349770362	0.203932250392165
YAR069C	-1.44169322334337	-0.600838674851063	-0.613036051562823	0.913665035021489	-0.446225859956432	1.95987733944787	0.0159807630724607	-1.02904558158231	-0.169663787921392	-0.018897035639832	0.171563253996969	-0.20274367571218	-0.741836637367254	-0.562376227040436	6.14445743638626	-0.443993308996128	-1.59831002194283	1.66031472143018	3.58166038932397	3.20039914703928	-0.768807378278403	0.518367519534772	-0.137353782570034	1.36076339378368	1.73590131374449	-1.48301898277507	2.11547801355127	0.697248915150619	1.92912812785298	-0.586333048649	1.70046141253891	0.933819699965904	0.328967817195963	-0.297437958237612	-1.10159796332651	-2.40372603331092
YAR070C	-1.62380184102884	-0.75072531201821	-1.85082221936801	0.776810785838527	0.318054602309371	3.4507583485835	1.00510588797848	0.212458583431493	1.66836058122702	0.743557271915121	1.18319485515151	0.426945623671269	-1.1583063285208	0.25371044770391	0.729270023867114	-2.70344732831265	-0.591500559301676	1.74656154303182	3.6115490712933	1.94741954643816	1.29109210526606	0.243750751304879	-0.238264943124614	1.0783688475492	3.56422475466046	-1.09799846198547	2.10375327396705	0.336657943013228	2.62033395503916	1.13409155462372	1.90616238986216	1.10726131314934	-0.0212598249208278	-0.383872920460508	-1.31753620045585	-2.40038288166515
YAR071W	-2.19358107666598	-0.824376504419308	-3.29815998866283	1.99416191666602	0.0482620167683379	3.69364571555951	0.533252830944233	-0.223811332164474	2.60374383305679	0.555408525762014	1.18467384872045	0.553475435885805	-1.68638674183008	0.904931127550408	-0.543377664842163	-1.84916952987541	-2.34964158343878	2.51349415913287	2.27714395753786	-1.43531374923637	0.530478618274143	-0.601887330037747	-2.02289934629768	1.0228963330874	-0.224453737416437	-2.60510028811319	-2.00493046890013	-1.58915313384443	-3.51851101861443	-2.50991691000625	-0.764902893453881	1.30835303857942	-0.784375645763164	-1.37024837171003	-2.36906152908569	0.147098672414021
YAR073W	-4.73896289204255	-4.19941009304506	-3.89427572457742	-0.88238406377967	-2.25565589846771	-2.84913273235674	-2.40804866718192	-2.55923392866333	-1.1266270829517	-0.912808982428398	-0.797917030442801	-0.985600642513224	-0.398919595266868	0.827077741070869	0	0.63468891676453	-1.8399442929767	1.33743548200708	1.24473906784747	-0.88840088838757	1.27129748712346	-0.465259813943205	-3.52924019520873	1.77388453207873	-0.58534013875267	-3.62862266332379	2.19085133944977	-0.23135261486691	2.04628165788453	-0.190301077193096	1.8040737566721	0.811907841423923	-0.825776357451092	0.12202582902056	0.13144066607873	-2.56252573648515
YAR075W	-2.30257032512926	-2.69020671191379	-2.58490360595279	-0.449663961601161	-1.9304806707335	-1.9702639702725	-1.28266650976334	-1.63074126443028	-0.505270666660635	-0.482285213938316	-0.188571680039772	-0.366270509042076	-0.10608934367453	1.93717544004971	-0.152288740278133	-1.21736994050131	-0.103197969920718	0.385478678923209	0.227901200016094	-1.24532682313476	-0.741154254627239	-0.70401753309845	-3.00347229507502	0.784977610324221	-0.679019709831239	-3.98121448084744	1.80393493317079	-0.491424864682817	1.24182741833451	-1.04151265220546	0.999554378696706	1.4931060613183	-0.839203615295825	-0.544031821049991	0.15334744375852	-2.24325475431381
YBL001C	1.26924188083818	-0.935499356112192	-0.486784465572177	0.905844792211034	-1.8442419850327	-1.96866602706871	-2.03544455975559	-1.81157433353418	-0.887014189483766	-1.52490861510991	-1.98259087916325	-1.99413943811797	1.94529995418074	0.271112969387571	0.640613668024445	-0.128093514309078	-0.877182744326102	0.657772188913356	-0.206730050287823	-0.466216332706784	-1.26237923293265	0.955938700648187	-0.889982202442589	-1.14601788981783	0.177299590900379	-0.833738886987117	-0.0736983631007569	-0.844038160445487	0.156204706708742	0.918074115647775	0.65671941649128	1.03185191611307	0.537090313789328	1.77191672556937	1.53034489791665	-0.140412369122474
YBL002W	0.339384242050208	0.153763015714573	0.531037598806012	1.10265423627415	-0.701777194647793	-0.933198831013089	-0.719134338260755	-0.436269915595967	0.61465916150469	0.049296614712605	-0.0377143360079543	-0.0147988084461441	-1.37778112314859	-0.211578026785571	0.543377664842164	-0.236924846015287	0.0792862451829906	2.04010877146578	1.13452455308558	-1.27334282948008	0.637187435449581	-2.77612587519673	-3.33636817991535	1.71878588161099	0.243944117976408	-3.00435751652566	-1.28972135426324	-2.15875922699951	-1.0309510642777	-3.09110668629868	-1.35610273939035	0.419778976835278	-0.209241434747093	-1.11602789458386	-1.81826254742244	0.0501472746865979
YBL003C	-0.962968296548965	-0.146010258619721	0.137965650670189	1.35029525860523	-0.713644903689187	-0.897245108927825	-0.634183966138725	-0.531146458578733	0.875852098173148	0.119133485555461	0.0266218842409092	0.00147988084461459	-1.51285770384944	-0.179520749999878	0.0457581191446033	0.626984043723382	-0.469424911956436	1.73204239566149	1.20862357713453	-0.626197175240276	0.782878697225507	-2.2060123861112	-1.25826946861197	1.89126075782207	0.74252062713953	-2.31884239784633	-1.9396069197881	-3.62824721522313	-1.67724803828513	-5.02754872854735	-1.45209652880787	0.316719467552366	-0.208122496593365	-1.91682239753128	-1.76506037305724	0.419565531544535
YBL004W	1.11886431017365	0.342413438355982	0.825190778536793	-1.00620457494521	0.391634398366017	-0.185361411639586	0.0630819594965573	0.516550067350616	-0.875852098173148	0.479820383202686	1.59361557053219	1.53093673375365	-1.51009701460883	-0.470784007652743	-0.221640889606672	-0.914953673636273	-0.649392103403542	-0.39583836568751	-1.41410826567363	0.607887785699933	-1.15797088118697	0.345880954365583	-2.60753018914141	0.30687427667764	0.257147279000904	-2.80044722525865	0.0418740699436122	0.628640898328018	0.421752708113606	0.290594888146216	0.920321409653674	-0.705077862289196	-2.40459809236097	0.0915193717654193	0.0751089520449891	0.610125175353606
YBL005W	0.721536417041703	-0.193818927371311	0.25250317198129	0.391012140522749	0.933593111256364	1.95588248143839	1.14893275563063	0.380317082554849	0.183058297494132	-0.511041572520669	-0.530958691249242	-1.24162002863152	1.119853871241	-0.199671038265171	0.708535876129716	0.0876429308430534	-0.362451406550814	0.422419916780562	0.285187840457298	-0.0241505529383327	-0.961895453225003	0.872872802158814	-1.33931125135185	-0.216170987938373	0.227597347184174	-1.11570578933886	-0.169171242572192	0.03031517022394	-0.292883825078893	0.0771490853485528	-0.013713398488217	0.241310070516088	-0.167840723059165	2.47610744720884	0.841846170837585	-0.0668630329154635
YBL006C	-0.129683409563901	-0.0994937160506064	0.00260312548434329	0.677754376906098	0.190674525265071	0.225309991734325	0.118594083853528	0.281385986453161	0.209103177218908	-0.368081389854116	-0.386017321493181	-0.426945623671269	0.927985969019218	0.0760215420917855	0.498334516309195	0.454587509427706	0.627997402322417	-0.0710042842629899	0.758425304971592	-0.0359930724887432	-1.42787909698673	0.609603834269	-2.07493997602734	-0.602667331578958	-0.038352039166394	-1.88562436678556	-0.532638169682742	0.974872052990911	0.474471796627807	-0.789492306733521	-0.452542150111161	0.296610295009358	0.215955063669459	0.203376381700931	0.197160999118096	-0.239035342672783
YBL007C	1.02505077985083	-0.78173634039762	-0.283740677793408	0.372764907298353	-0.28007793337691	-0.659151571563184	-0.428957324576591	-0.256247757115847	-0.637727483546634	-0.956354325424532	-0.279529784529545	-0.475041751121239	0.715610089581543	0.0980036747448321	0.648478344752424	-0.0683807482401847	-0.179967191447106	1.10724791740983	-0.0628907683104522	-0.702018119104338	-0.437138520969397	-0.369938291086549	-1.39847418227314	-0.00396615795934286	0.508636060419882	-0.993821534498949	-0.748708370591779	0.148384780569811	0.173777736213476	0.455179603556462	0.150847383370387	0.735241621103707	0.203646743978453	0.589791506932702	-0.713535044427396	0.707076573081028
YBL008W	0.324208523909751	0.600838674851063	0.600020424141107	0.486158428049951	-0.267419043732755	0.193351127658534	-0.0639230522898448	0.00648728499027435	0.387696638188794	-0.0361508507892436	0.0813446462916664	-0.00591952337845762	-0.433428210774382	-1.3500693137746	-0.395378748233838	-2.37599022406388	-1.85630494674462	0.198278556665568	-0.224165114769929	0.576019839770901	-1.10854174386282	0.456635485684746	-2.39617174520844	0.0491644660946786	-0.27538021565378	-2.1999288492037	0.713534151839144	-0.98923187046541	0.941133357920177	-0.390888699099334	-0.0685669924410848	-0.571854594191772	-1.03837460665937	0	0.819939393157796	0.284167889890722
YBL009W	0.673250041140251	0.555614258464424	0.833000154989822	0.636046415250338	0.325175227734209	-0.121443683488005	-0.0344848045247848	-0.192996728460669	0.0453925046631794	-0.193900017869578	-0.0613782331109846	-0.553475435885804	-1.00646842028774	-0.442390419642558	-0.00929461795124749	0.0202252917330121	-1.29123313583727	0.733491615986298	0.369249758496021	0.848791124504674	-0.366485612971422	-2.34763293435538	-3.07941086152373	1.84228313194437	-0.615518792522947	-3.22713500595946	1.41534356409408	0.293578490589735	1.73191968563319	-0.624907591323276	0.27122054787807	0.319233114120242	-0.824657419297364	-1.1134856898126	-1.23616816907378	0.77059645435072
YBL010C	-0.153136792144606	0.344997690720933	0.484181340087834	0.439236971187221	-0.136083063674656	-0.321985555563592	-0.0193451342456112	-0.196240370955807	-0.0431600864010557	-1.08041747245125	-1.09223675066174	-1.02703730616243	-0.211389918994603	-0.0348050433673235	0.44113686737844	-0.829236961053506	-0.558779251765838	0.198194401070979	0.263394009854666	0.784636951287724	-0.975381857480664	-1.14476609830709	-2.84476119986947	0.95137683376575	-0.521839221444378	-3.04545367508814	1.30814594503843	-0.465896300283709	0.0605293238496375	-0.617192682788421	0.124944297337089	0.0640979874808358	0.189100547979992	-1.61430002975114	-0.0594612537022835	0.857518397140822
YBL011W	-0.349041517230499	0.932915103747242	0.641670431890598	0.238517405718877	0.588638368453165	0.187758326445271	0.239711446086919	0.096498364230335	0.463598859100995	-0.0936635679539491	-0.329076069089014	-0.50389942759122	0.193248246842081	-0.571535448979205	-0.158008505171208	0.0626020934593235	-0.0125851182830146	0.212245595553759	0.316944565049705	-0.271005185382308	-1.233779811145	-0.0826119864757691	-1.9670603881768	0.725741918068131	-0.171012371364904	-1.50168284812869	-0.190945758942869	-0.478660582483263	-0.519380649806571	-0.378030518207907	0.105136055076331	0.848355716658124	-0.453169952259746	-0.333028825035275	-0.588353457685747	-0.158799703174227
YBL012C	0.198663946565976	0.519434725355112	0.792651709982503	-0.0404045878540171	-0.231024736005813	0.283634918672642	-0.0580354027368335	-0.403833490644594	-0.596799815407702	-0.704941590390248	-0.830454888959468	-0.257499266962915	0.757612004456404	0	0	0	0	8.03328119342529	2.6046740974517	0.0849074373560496	-1.56413635968797	0.863340649873148	-0.365391852582966	3.13216553901965	2.88457632287567	-2.63383333409388	2.46387027548212	0.579179304804747	2.29620918861852	-0.159441443053676	2.08748399209525	1.68917049361262	-0.233858074129103	0.0228798429413536	-0.772996298129678	-1.9323416512569
YBL013W	0.762924739242948	0.44707565913649	0.774429831592101	-2.56503964182923	0.689118305003639	0.934796774216879	0.962210155520825	0.643863035284755	-1.32680058712211	-0.348362743969073	-0.183395202548484	-0.623029835582683	0.629831531034293	-1.08628372193804	0.531223164444378	-0.245592828186579	-0.765175191607274	-0.586024606950809	-0.49129520987076	-1.62945785103986	-2.15129015183991	-0.028142544843394	-4.21020057214048	-1.00329719579835	0.802249212726538	-3.13630494525897	1.47564222481288	-0.0223374938492187	1.77682853881195	-0.223732347510802	1.72636449857221	1.21911858541982	0.27525878581703	-0.968580017850686	-1.32692481946147	-1.45259939008845
YBL014C	0.336625020570126	0.512974094442735	0.536243849774698	0.13555087538122	-0.422490441873643	-0.193351127658534	-0.0386902684912219	0.113527487329806	-0.401091147761535	-0.255520786260335	0.134588414773485	0.191644569377571	-0.202910659184185	-0.435063042091542	-0.331746363798373	-0.36887079684494	-0.498370684007369	-0.355191967067574	-0.0429649803309029	0.296196026483479	-1.69229956429122	0.302305401059683	-2.62813150711374	0.272834523420236	-0.72554513439375	-2.22037398216506	0.234494791684226	-0.146789245294868	0.724399327361795	-0.882071209151785	0.327597852774072	-0.0540434012093323	-0.854868749448014	-0.643177807129196	0.266010871826003	-0.192231219631958
YBL015W	-0.760165517762865	-0.224829955750721	-0.982679870339557	-0.879777316176184	0.769818726485121	0.230902792947588	0.836046236527709	1.58208662700322	0.341559994104907	-0.532403438896132	-0.198924635022348	0.591212397423473	2.84035484440136	0.158454539540709	1.06816609378183	0.792638814108055	0.816774176567633	-0.437903861399519	-2.16070263403237	-1.38172152581488	-5.51837594456356	-5.80417291794319	-5.85691443667592	-0.765450556780826	0.968231808463062	-3.20183261003208	-0.507513727716575	-0.987636335190465	-0.181587971548913	-0.918074115647776	0.545488517642409	2.1089494704479	1.97940159394442	0.599960326017747	-0.578964838680124	0.979543432211543
YBL016W	4.06985168312242	3.31688791041436	3.3866662551305	0.344090683660018	2.36800354405958	1.8480213151826	1.94460653808055	2.57788487301037	-0.486667181142939	-0.656466585922853	0.46070649672462	1.10029140797084	-0.478190814889843	0.239055692601879	0.588420813375132	-0.146392587781804	0.685888946424283	0.267026536157996	-0.967646078756859	0.214021344578092	-1.16386167577834	-0.888759722634923	-2.82058043186827	-0.284791118173399	-0.339509854915619	-1.57019867863608	0.128972135426324	-0.0287196349489955	0.0136679118370147	-0.632622499858131	0.0716144143273557	0.17846890631919	0.222668692591825	0.205918586472193	-0.597742076691371	-0.0133726065830926
YBL017C	0.292477476888797	0.169268529904277	0.408690701041882	0.256764638943272	0.169312648990561	-0.0431444665023173	-0.156443259551462	0.147585733528747	-0.248542566516424	-0.382048764022687	-0.329815565873484	-0.522397938148901	0.464387368686838	0.130976873724401	-0.173737858627165	-0.209957790371271	0.171157608648996	0.688921823313434	-0.180577453564665	-0.428692124060182	-1.42227172912469	-0.151606612543445	-2.19538059698077	-0.425138850713387	0.16975492745781	-1.15527935333107	0.0787232514939905	1.00997382903968	0.605293238496379	0.642909044571272	0.700907033842201	0.471308731476735	0.637794747624828	0.223714019871025	-0.269140411494544	0.444639168887833
YBL018C	0.169692121025104	0.898027696820406	1.35102212637412	1.54840807647008	0.0435149331517791	-0.393094028132226	-0.600540254407228	-0.0883892579924914	0.211335595481031	0.0312211893179828	0.459227503155681	0.386988840866678	-3.38085835929335	0.0769374642856624	0.908012676775721	-0.14542947865166	0.216464034467848	0.0373199909612069	0.309472394557374	0.594073489230102	-0.631323329427142	0.676782812282263	-1.57635707277283	0.206393825594579	-0.200562303181634	-2.79048738250021	0.566137425637631	-1.31472106655403	0.302646619248189	0.581189776292429	-0.780140002885233	-0.653548107647739	-0.689265902696304	-0.106772600392989	0.941991440230902	-0.0668630329154635
YBL019W	-0.23039499358693	0.133088996794966	0.341009438448959	0.341483936056534	-0.250013070472043	-0.215722332511587	-0.449984644408777	-0.0883892579924912	-0.61465916150469	-0.561159797478484	-0.693647983832574	-0.728841315972617	0.342522657923158	-1.33907824744807	-1.34342977926109	0.419915580742542	-1.28116504121086	-0.20225831308661	0.366759034998578	-0.363711488507447	-2.04233988870232	-0.00998606429926873	-2.10305656883869	-0.374525169256652	0.349569406172378	-1.48051071818228	0.438840253009051	-0.457918623908988	-0.472519237793947	0.465466148269601	-0.37940402484067	0.526608955970005	1.13684116418741	0.48047670176845	-0.147088364421436	-0.432938138127628
YBL020W	0.346282295750416	0.571119772654129	0.581798545750705	-0.985350594117326	-0.0292736823021066	0.0343557788814752	0.222048497427883	0.544121028559283	-0.53131554638541	-0.110095772858151	0.526521710542423	0.252319684006764	0.0362833443050438	-0.233560159438618	-0.378934424166246	0.20128980819998	-0.917455122831747	-0.482068427270129	-0.165010431705642	-0.674820374534672	-2.42518277215771	-0.461174605820778	-3.87701611835065	-1.28005633838769	0.239543064301576	-3.45965506885838	1.13227485127526	0.823296201871211	-0.206971236389085	1.78985878008642	-0.735952385534312	-0.561800007920269	-1.46133322876846	-0.419463787258171	0.763607679124056	1.1099263463967
YBL021C	-0.379392953511412	0.0452244163866386	-0.236884419075231	0.530473137309196	-0.568067672781415	-0.413068318179595	-0.664463306697072	-0.51168460360791	0.049113201766719	-0.31714155465109	0.0443698070681822	0.0251579743584458	0.78541608895103	0.658548057397514	0.135844416210541	-0.655877317627686	-0.275614090398015	0.0441216775077011	-1.07412450827257	-1.40719681785341	-2.02030392730324	-0.951399580512155	-4.23887662956362	-1.27309132905592	0.265949386350568	-3.6720118865848	-0.735308668209822	-1.09453719861173	0.173777736213476	-0.990079928639759	-1.57856453708809	-0.745296207375211	-0.311064806736319	-0.546574025821253	0.203420078455177	-0.544933718261029
YBL022C	0.108989248463278	-0.381177223830244	-0.491990716540864	0.636046415250338	-0.118677090413945	-0.000798971601894971	-0.0529888459771085	-0.289495092691004	0.30212060480739	0.184040694927058	-0.530958691249241	-0.720701971327237	-0.66493172280765	0.135556484693786	0.158723475782843	-0.192621826028689	-2.58875883081606	0.774082320149426	-0.578470532281288	-0.126832896899396	-1.06110233911697	-0.933697011981633	-2.24601150801503	0.0445019052018019	0.168497483550715	-0.849416266062143	-0.591261867603798	0.355804366312558	-0.357318266596249	0.838353394120938	-0.859372971928264	0.470051908192797	0.5561122624027	-0.0228798429413548	-0.688498727079065	1.10156846728226
YBL023C	-0.0510455973815352	0.372132340552917	0.0234281293590884	0.454877456808131	-0.00237354180827842	0.038350636890949	0.172424022623924	0.151640286647669	0.439042258217636	-0.750951764122012	-0.783127094753407	-0.59195233784578	-1.29239694877857	-0.46254070790785	-0.755723936497588	0.246555937316722	0.252960877488589	0.716318874300958	-1.32319685801694	-0.784154850664653	-0.4054193945706	-1.08984274466111	-2.65887388799134	0.576411418772355	-0.458967026089633	-2.76193001984425	0.803982142917346	-0.88711761286898	0.884509151738257	-0.483467601517597	0.068566992441085	-0.00251364656787609	-0.655697758084471	-0.488103316082235	-0.469430950281181	-0.239035342672783
YBL024W	0.146238738444398	-0.295896895786867	-0.0442531332338346	-0.204629686873572	0.57835302061729	-0.220516162122956	0.254851116366092	0.640619392789618	-0.0178593460969884	0.366438169363695	0.743194268392044	0.880529102545598	-1.95792024785206	1.2584770943869	0.593425607656573	-0.761819321943465	1.08861273148074	0.80507576093934	0.148198048097897	0.553882581642841	0.076174173494994	-0.900561434988605	-2.3216113216848	1.92663515641857	-0.884611788641252	-1.59534128298983	1.13059988847752	0.175508880243863	0.54866903231446	0.372887245851338	0.281886524480015	-0.956442519076788	-1.63253076628881	-1.54820270569834	0.190901919781013	0.680331359914844
YBL025W	0.111748469943361	0.211908693925966	0.426912579432284	1.0244518081696	0.148741953318811	0.0830930465970557	0.467647593067813	0.511684603607909	0.461366440838872	0.31467672391546	0.14568086654053	0.144288382349909	0.196994896525754	0.261037825254925	1.81102055927	0.269670556440165	0.0402723785056462	0.0654274995913905	0.184936219685191	-0.203609054739867	-0.915651093516696	0.229225566869579	-1.55409511092233	-0.416826712290277	0.364658733057517	-1.63596716160905	2.4521455358979	1.55724242834555	1.34336047769519	0.884642845330069	2.38613133694976	0.700050569153444	-0.211479311054548	-0.907567103340406	-0.0594612537022835	-2.74807065282556
YBL026W	0.667731598180085	-0.326907924166277	0.170504719224479	0.497888792265634	-0.397172662585335	-0.788584971070136	-0.563532171502581	-0.492222748637086	-0.174872763866347	-0.400945799662519	-0.216672557849621	-0.547555912507347	0.510924701599829	0.836236963009638	-0.110820444803336	-0.420878689872685	0.0843202924961968	0.860776319249001	-0.21856098690068	0.043589932697551	-0.495844941870085	-0.123010155686448	-1.40392452463951	-0.117471842251192	-0.157809210340408	-1.19014748941933	-0.537663058075975	-0.304747237514344	0.195255883385928	-0.280308343433074	-0.784711135714639	0.330544523675683	-0.288686043661764	0.0457596858827088	-0.0657203330393649	-0.429594986481855
YBL027W	-0.55322390675664	-0.658984353062456	0.377453195229764	1.22256462603446	-1.26668014501817	-0.93000294460551	0.60979227513339	-1.18311860010133	1.57831971132137	-0.928419577087389	-1.52410287279204	-1.095851765437	-0.435400131660525	1.13024798724413	-0.0865114440077654	-0.632762698504243	0.425376997965886	1.60600030254519	-0.38855286560121	-0.316408859793178	1.36555090518579	-0.401712132038768	-2.30645858049705	0.636057518901394	0.850032081196143	-2.71111843722669	-0.931279315545925	-1.42800407107507	-0.197208442219788	-1.16237955258486	0.126468008280224	-0.838301130386619	-1.06187230788765	-0.676226469155598	0.253492713151837	-0.900979368535873
YBL028C	0.502178309375105	0.802410359317226	1.51501903188774	0.789844523855952	0.452555304778509	-0.524125370842968	0.0092520207261617	0.272465969591533	-0.110876773685471	0.569375899930585	1.10037121529091	1.52945685290903	-1.34721634941337	2.36491110459024	-0.384654189059321	-1.19136599398744	-2.09038814680869	-0.111904591889058	-0.701761345404749	1.58358230564275	-0.365327612935626	0.504296247113075	-1.67145174080052	0.852394541757826	-0.787159885841399	-2.89630893143464	1.71851183048583	-0.909455106718199	0.150347030207164	-0.511755599478733	0.191987578835038	-1.4767673586271	-1.56203766260396	-1.50498522458689	0.61964885437116	-1.4091384186934
YBL029W	-1.69968043173113	-1.54925929278801	-0.693732941577461	0.355821047875702	-0.401919746201892	0.00878868762084298	0.0513066603905336	-0.15569483976659	-0.113853331368302	0.268666550183696	0.0332773553011361	-0.298935930612119	0.477993622801229	-0.0338891211734463	-0.664207698208382	0.663582190668834	0.0377553548490432	-0.267136568839359	-0.506239550855423	-0.879818223517804	-2.54685095530854	-1.00314555006291	-2.84389576417602	0.688905400564142	1.08014431619451	-3.18533371998456	1.44381793165573	-0.508975752707202	0.870841239901242	-0.27773670725479	1.19611309036115	0.889830885028076	2.16738320377068	1.31431986674227	0.572705759343041	0.0217304856975255
YBL030C	-0.784998511083612	-1.57897819498494	-1.35102212637412	1.08962049825673	-2.42338618625275	-2.50956980155147	-2.0480609516549	-2.08890576686842	-0.442018815900467	-2.53220277573746	-2.43664190482765	-1.60937041851821	2.90207596813766	0.726326299744407	-0.204481594927446	0.758929994553035	0.47320044744134	0.0941819479977272	0.0884206841592494	-0.872986185178246	-2.93802934915563	-4.3548318585084	-4.20247008954751	-0.240756198690364	1.07322837470549	-3.30937061567226	0.388591369076718	-0.53450431710631	-0.472519237793947	-1.17523773347628	-0.0441876173509217	1.35862596993693	-1.52063695091604	-0.452512449284573	0.923214202219656	3.15593515360989
YBL031W	-0.100711584023029	-0.201571684466163	-0.455546959760059	0.344090683660018	-1.19468271016704	-1.19685945963836	-1.20696815836747	-1.15960219201159	-0.737442165921487	-1.57831328104856	-1.59731305445454	-0.98930034462476	1.73765668486981	-0.813338908162715	0.953055825308689	-0.763745540203752	0.0364968430207414	1.10851276423663	0.542355041568355	0.2913435476984	-0.41335325247272	-2.21236715430164	-3.61799095677376	1.25524605231544	-0.650727221921604	-2.51062986105967	1.90778262663095	0.285600814215014	1.06219200561945	0.524613780370158	0.713096721387283	0.0439888149378281	-1.0518018645041	-1.23042710929064	0.0438135553595777	1.08318113323051
YBL032W	-0.201423168046059	-0.531063860997391	-0.148378152607562	0.340180562254792	-0.604461980508358	-0.643971111127183	-0.328867282175386	-0.634943018423127	-0.421927051541355	0.385335205003527	0.21889104820303	0.301895692301348	-1.37383728137631	0.300422479591633	-0.100810856240454	-0.0182990734727256	0.838168877648757	0.682316560874864	0.00311340437180473	-0.781440263773761	-0.345210818790589	-1.1901572996674	-3.38280835923283	0.0423050665770792	-0.943711652274712	-1.80342885999989	0.0301493303593999	0.247307967616352	0.476424355461667	0.128581808914255	-0.0838041018724368	0.2714738293306	0.0749688562997609	-0.655888830985504	-0.297306268511415	-0.240706918495669
YBL033C	-0.612547168578425	-0.742972554923357	-0.748398576748669	-0.71555221715663	-0.491323154313731	-0.369923851677277	-0.40624781915783	-0.672244907117206	-0.509735503184882	-0.190613576888738	-0.166386776505681	-0.208663199090637	-0.355142951594478	0.119069885204001	0.371784718049902	-0.299526939474611	0.575139905533757	0.202067156354761	-0.430895165057752	1.08375911594747	-1.91562985948236	0.554226568609418	-1.47483831015013	-0.3670140011607	0.373460840407181	-1.30586391113507	-0.00837481398872203	0.202632979917914	-0.488139708464822	0.560616686866148	-0.0335216407489746	-0.816935134559674	-0.706049975002221	-0.256762681897426	0.463171870944099	0.799013243339792
YBL034C	0.318690080949586	0.648647343602653	0.773128268849929	1.39460996786447	0.165356745976763	0.797373658690978	0.679602976976247	0.460597234309497	1.01128547274198	-0.184862305172268	-0.0635967234643938	-0.159087190796053	-0.549968735145474	-1.42700677806026	-0.3925188657873	0.189732498638259	-0.357417359237608	-0.17817588499942	-0.78395522082039	0.134890802713714	-1.02216617210174	-0.190643045713314	-2.49647113931968	0.158855852165988	-0.584711416799122	-2.48402203975379	-0.244544568470693	0.304747237514344	0.566242061819193	0.44489305884332	-0.0213319532038929	-0.153332440640431	-0.164483908597982	0.241509453269856	-0.663462409730735	-0.473055957876906
YBL035C	0.579436510817429	0.12921261824754	0.277232864082551	0.604765444008518	0.825992549281055	0.962760780283196	0.800720339209637	0.866863456825444	0.832692011772092	-0.121598316291091	0.0569412524041664	0.079173625186873	0.330296748429067	-0.460708863520097	0.494759663251022	-0.888949727122399	-0.484527053896053	0.323446060721593	-0.912227480938738	-0.402258999379544	-0.851375484622407	-1.49972529294473	-2.63692710572791	0.71259716338218	-0.201819747088729	-4.21967740126616	0.589586904806053	-1.73913344968919	0.882556592904397	-0.954077022143767	-0.251412305617312	-0.291583001873606	-1.47140367215201	-0.571996073533869	-0.162736062764143	0.23569219102701
YBL036C	-0.151757181404564	-0.122751987335164	0.495895404767379	0.947552753866794	0.132127160660858	0.265258571829063	0.195974620835972	0.49303365926087	0.986728871858619	0.188970356398318	0.0902186077053028	0.0281177360476747	-0.849306325662085	0.552301082907789	0.193757035752929	-0.307231812515759	0.521023896916795	0.354386143121925	-0.156292899464589	-0.168872172852362	-0.728603599963521	-0.00544694416323746	-1.77114622975863	-0.240727126705197	-0.342024742729809	-1.95532169435926	1.11050033490458	1.06262649311284	-0.230401942395395	1.73328278416415	0.228556641470284	-0.747809853943086	-1.4747604866132	-1.16687199000909	2.32524797372611	1.2720692012167
YBL037W	0.229015382846888	-0.498760706435506	-0.347517252159816	-0.276315245969409	-0.0957328529339152	0.0790981885875819	0.0403724540777971	-0.0640619392789621	-0.276819864503323	-0.406697071378989	-0.323160094813257	-0.245660220205999	0.172543077537573	-0.754719887754592	0.364635011933557	-0.0558603295483197	0.364968430207417	0.358517905603415	-0.028643320220602	1.18406337301304	-1.27211007433793	0.241027279223261	-2.24623669487412	0.317774692810615	-0.586597582659764	-1.39829950542688	0.105522656257902	-0.236139220691743	0.16596750087804	0.203159258084521	0.156942227142928	0.0502729313575189	0.132034702139876	0.111857009935513	-0.219067776797885	-0.240706918495669
YBL038W	-2.06941611006225	-1.64358450410871	-1.14407365036883	0.586518210784123	-1.04040249262891	-0.731059015733713	-0.688013904909121	-0.881459848053563	0.456901604314625	-0.448599193884704	-0.851900295709089	-0.718482150060316	0.248856415831333	-0.171277450254986	0.0178742652908608	-0.664545299798977	0.610378236726197	0.522066051734205	-0.224165114769929	-1.12721970016367	-2.13035179711449	-0.913270971369492	-2.69072651860088	-0.425153195289396	-0.0427530928412263	-1.86640671405111	-0.247894494066182	-0.306342772789288	-0.513522973304992	-0.390888699099334	-0.51958543160911	1.04442014895245	0.149937712599521	0.0330486620264011	0.0187772380112462	0.646899843457112
YBL039C	1.34236125006038	0.693871759989292	1.24689710700039	0.41838299035934	0.125006535236022	-0.735852845345081	-0.222048497427882	0.551419224173342	-0.0520897594495501	0.0805178040305878	1.31334628921818	1.16910586724542	-1.26873389814485	0.95530684821364	0.435417102485365	-0.19840048080955	-0.401465273228158	-0.118803009554789	-0.237864094005869	0.391584138387959	0.768842533002611	-0.0331355769930283	-2.69163341461433	1.22037156925283	-0.601686909544903	-4.41114305807999	1.21602299116249	-0.807340849121769	-0.948943593255613	0.339455975533632	-2.08900770303839	-3.17976290836304	-2.81412945662533	-2.78879863407402	3.24846217594577	1.27875550450824
YBL040C	0.775341235903322	0.217077198655868	0.437325081369657	1.01663156535915	0.230233555403053	0.153402547563795	0.392790334465231	0.317066053899671	0.599776373090533	0.117490265065041	0.188571680039772	-0.0244180339361386	-0.433231018685768	-0.696100867346468	0.0164443240675919	0.178175189076537	-0.239117247377273	1.16697742078337	0.775237688579337	2.15185160896816	-0.466946943386081	-0.462536341861587	-2.14070563793555	1.12822649725932	-0.589112470473954	-0.973936987556993	-0.52091343009853	-0.544077528755975	-0.265548001404863	-0.645480680749557	-0.0822803909293019	0.49267472730368	-0.126440011371238	-0.129652443334344	-0.863752948517372	0.327628861285772
YBL041W	0.387670617951661	-0.341121312173506	0.165298468255793	-0.568270977559728	0.458093568997826	0.354743391241277	0.67203314183666	0.454109949319223	0.319235811483671	0.571840730666215	0.213714570711742	0.132449335592993	-0.475232933560628	-0.439642653060927	0.235940301839361	0.126167296048791	0.59527609478658	0.69268013116031	-0.123913493997822	0.211578636392256	-0.734962959742577	-0.112116267359973	-3.01391739896725	-0.358750073866956	0.154665600572671	-1.16713685069017	1.05690152537676	1.83007896036101	0.753687709869684	0.990079928639758	0.0944700784743831	0.549231775080889	0.16560284675171	-0.953326789223116	0.0938861900562364	0.695375542320823
YBL042C	0.873293598446268	1.17583482605262	1.61914405126147	0.160314977614327	-1.62983204168484	-1.66985064796006	-1.89161769210344	-1.11824575019859	-1.6475246774472	1.76646202720167	1.17579988730682	1.77659695395965	1.12793874687419	0.927829182397331	0.62845916762666	1.2347059048439	0.108232017233924	-0.139045794237072	0.358664183631886	2.78746676318874	-0.487626722389604	2.40664149612378	0.191064311949342	0.736063764126023	0.247087727744145	-1.980421839075	1.23947247033091	1.15038093323477	1.88421927467421	0.786920670555236	1.7781706706388	-2.59534008133189	-3.00994363352769	-3.00234383486	0.625907933708242	-0.987901311325977
YBL043W	0.122785355863693	0.505221337347883	-0.102823456631556	-0.181168958442207	-0.832321994103132	-0.490568563563387	-0.191769156869535	-0.342204283236985	-0.279052282765446	0.796961937853777	0.505815800577272	1.16096652260004	3.23414744536426	-2.76425318112058	0.782892819739696	-0.938068292759716	-3.66101090852888	-1.75329214441387	-2.84751963845246	-1.11751011930681	-6.98747332776422	-0.692215820744769	-4.64282206699706	-2.10256554362063	-0.987722189023033	-5.98578410791554	-2.57776774572874	-3.51815528125198	-3.81139484369333	-1.37582535538252	0.527203986324787	-2.35528683409974	-3.62647855623169	-0.442343630199526	3.5927115394853	-1.32054490008041
YBL044W	-0.971245960989215	0.366963835823015	-0.132759399701503	-0.415776242755856	-0.0719974348511264	-0.220516162122956	0.391949241671944	0.570881079144165	0.427880166907018	-0.225942817432772	-0.0155294324738635	0.957482906465549	1.31034142884248	0.171277450254986	1.12321883087768	0.615426734161661	0.252960877488589	0.728399472924604	0.734140750871517	-0.21915399941306	-0.331743508435874	2.32357559763441	-0.452978204827342	1.20218087540651	2.4224656870183	-1.89010384588998	2.60289218769491	0.276027602565348	2.55589951352181	-1.09808864812773	1.8040737566721	1.3045825687276	0.146580898138337	-1.44651451484787	-1.70246957968642	-2.40205445748803
YBL045C	-0.855358658825729	-1.31926083230739	-1.01131425066733	0.376675028703581	-0.0387678495352219	-0.683919691221921	0.121117362233391	0.308956947661829	1.2315507412715	-0.642499211754281	-0.178958221841666	0.514258593503522	1.65286408676564	-0.038468732142831	0.477600368571796	0.107868222576065	0.422859974309283	-0.441517881904546	0.130762983615792	-0.634256977306452	-3.61553434942787	-2.68035044032647	-3.67447803034883	-0.176024603213818	0.621177290104874	-2.3121547217742	-0.468989583368452	-1.03709792871374	0.140584236037868	-1.16495118876314	0.054853593952868	0.957699342360725	0.0716120418385771	-0.360993077519154	0.0938861900562364	0.954469794868244
YBL046W	0.529770524175935	0.323031545618851	0.489387591056521	-0.722069086165342	1.33393049625274	1.52523678801711	1.55854494596161	1.62344306881622	0.42043877269994	1.03194246798386	0.975396258715528	1.16984580766772	-2.62659862034339	-0.0256458214285541	1.52574728522786	0.309158030776045	-0.97157113144871	0.601340832437149	-0.0112082557384963	0.654647778402012	-0.662515545108122	-0.825212040730485	-2.64819535785724	0.728825492195128	0.630608119408086	-1.72174608356742	0.777182738153434	-0.189868697718361	0.00976279416929693	0.316311249929066	0.222461797697742	0.730214327967955	-0.170078599366621	-0.259304886668688	-0.973286836916315	1.03303385854391
YBL047C	0.0303514362809131	0.0930330851382285	-0.273328175856036	0.00521349520696954	0.622659134371829	0.725466214520449	0.702312482395007	0.514928246103047	0.648145435436544	0.282633924352267	0.0317983617321968	-0.0377369615376687	-0.475232933560628	-0.509252739795574	-0.721405347139136	0.0443030199865982	-0.159831002194283	0.481429705808241	-0.628907683104522	-0.854903896628403	-1.09742275827739	0.177933509332426	-1.78636752759835	-0.827472143091585	0.487888235952816	-0.948080720883651	0.14237183780828	0.628640898328018	0.620913709167254	0.406318516169043	0.949271917573242	0.555515891500579	0.594156159629444	0.104230395621728	0.44126509326431	0.700390269789483
YBL048W	-0.259366819127802	-0.248088227035277	-0.678114188671402	0.173348715631751	-0.412996274640527	0.943585461837721	1.07659877540792	-0.63169937592799	-0.706932449672464	0.291671637049579	-1.92638912354356	-1.06033462516625	0.909252720600853	0.533066716836374	0.585560930928595	1.25300497831662	0.0868373161527996	-1.26435703141351	0.337493033903615	0.329582778933352	-4.47592729458662	3.79652008177656	0.617977787479712	-2.93918821308474	0.674618656156407	-0.0147698507217161	-0.581212090817331	0.400479354010997	-0.0859125886898088	1.1032319204843	-0.810614221747938	-1.13742507196385	0.457645704874657	2.65660398596842	3.00122854213102	-0.501472746865978
YBL049W	-0.29523669836888	0.130504744430016	-0.165298468255793	-0.836765980718682	0.23656300022513	1.08819932178067	0.463442129101376	0.585477470372283	0.460622301418163	-0.142138572421344	-0.974656761931058	-0.421026100292811	1.13681239086183	-0.231728315050864	-0.438276984931903	1.89925120464287	0.151021419396173	-1.51408466912662	0.462029208775798	-0.379664398636142	-4.71681751015055	3.5999761798864	0.220893164304917	-4.3027834813828	0.677133543970596	-0.36068427252102	-0.390266331874462	0.98923187046541	-0.167920059711899	1.18552427818943	-0.48149265803073	-1.20780717586438	0.615415984550272	1.84564066393595	2.80406754301292	-0.496458019397318
YBL050W	-0.93951491396826	-1.1189812740237	-1.24299241877388	-0.912361661219747	-0.296692726034862	0.0846909898008451	-0.323820725415662	-0.334906087622927	-0.538756940592489	-0.435453429961342	-0.573849504748484	-0.671125963032653	0.0938634341804394	0.812422985968838	-0.0393233836398932	-0.814790324101355	-0.372519501177225	0.848006127966278	-0.0161897027333838	0.171462828888474	-1.10709557909302	0.362221786855296	-1.95108185510247	-0.661435822026058	0.298642927935035	-0.930801972974809	-0.391941294672206	0.933388135842362	0.0859125886898094	0.365172337316481	-0.216366953925202	0.553002244932702	0.707168913155948	0.566911663991346	0.172124681769767	0.366075105212164
YBL051C	-0.387670617951661	-0.554322132281949	-0.615639177047166	0.122517137363795	-0.614747328344233	-0.0159794320378956	-0.430639510163166	-0.563582883530107	0.0692049661258307	-0.107630942122521	0.21667255784962	0.170186297130662	-1.73864264531289	1.13757536479515	0.114395297861508	-0.600016988079366	-0.524799432401699	0.409530873469308	0.474482826263016	-0.742248678266666	-0.622846042611256	0.0417599052514875	-1.2784798350734	0.865158166395724	-0.181700644575211	-0.894078959536297	-0.360117001515061	-0.88711761286898	0.353413148928531	-0.959220294500337	0.167608203744875	0.148305147504679	0.195814176902359	-0.160158900589484	-0.372415220556404	-0.269123707484742
YBL052C	0.325588134649793	-0.167976403721802	-0.0507609469446922	-0.224180293899709	0.110765284386348	0.0111856024265269	0.154761073964888	-0.206782209065003	-0.441274676479759	-0.174181371984537	-0.235159977461363	-0.382549198332835	-2.31128847064901	-0.71350338903013	3.63920041321923	-1.70566626948404	-0.435445092592297	-0.311009623327216	0.105233067766994	0.774854457355796	-1.2275127102142	0.276886328297908	-1.88670658147477	0.652621647190266	-1.38193085389728	-0.956211105955049	1.29139631706099	-0.373355254336945	0.378796413768702	-0.0437178150308459	0.163037070915469	0.741525737523397	-0.104061248296682	-0.945700174909331	1.23929770874232	-0.315927830525566
YBL053W	-0.0206941611006224	0.323031545618851	0.981378307597385	0.138157622984704	0.576770659411771	0.915621455771404	1.57620789462065	-0.36166613820781	0.0885525910642349	0.451064024620333	0.188571680039772	-0.355171402707468	-0.545236125018729	-0.0732737755101547	0	1.18269801181615	-0.0302042838792347	0.380714511250876	1.12642970171889	1.25084907654067	-1.68231106029717	-0.201536934039789	-0.722688511754041	2.06189864436323	0.563334870378509	-1.00984580386934	1.91113255222644	0.5233355701817	2.29816174745238	-0.0488610873874172	1.84826137402302	0.772946319621845	0.0794446089146714	-1.01942411327592	-1.18609553437712	-2.45053015635174
YBL054W	2.5233080435359	2.85947524181807	2.59141141966365	0.329753571840851	0.834695535911411	0.203737758483166	0.551756872396556	1.02255829659204	-0.0818553362778643	1.43124504715596	2.55348239677386	2.37002917265004	-0.285928528490834	1.32350757015217	-0.0800767085030558	-1.3367954726391	0.636806985120528	-0.559743667048254	0.857431563994977	0.658740044914131	-1.54250600260331	2.69669127281618	-0.654204820640763	-0.683521918927909	0.795961993191063	-2.38033102253284	0.698459486659444	0.813722990221546	0.732209562697232	0.090007266239977	-0.495206056518947	-3.28030877107808	-1.28454100047948	-1.99308854066913	1.85268748377639	-0.564992628135669
YBL055C	0.961588685808924	1.45234982910235	1.57749404351198	-1.42458756530455	0.51426739179376	0.29322257789538	0.431480602956454	0.510873692984126	-1.54111274028597	-0.0188970356398315	-0.00295798713787852	0.157607309951439	0.113188258864647	1.15223011989718	0.745714347934706	-1.04401029707549	-0.867114649699691	0.54830034704551	0.643229343214824	0.150988547756654	-0.983520749449382	0.231495126937595	-1.8575090760363	0.198456675039474	-0.00188616586064229	-1.82691359713068	0.165821316976703	1.33865409567819	0.123011206533135	0.138868353627394	-0.0579010158391385	0.202348548714012	-0.443099508876196	-1.1795830138654	0.0688498727079069	0.0451325472179373
YBL056W	-0.306273584289212	-0.613759936675817	-0.424309453947941	-1.01793493916089	-1.04594075684823	-1.16490059556257	-1.02192774384423	-1.12554394581264	-1.40270280803431	-0.83393439888823	-0.961345819810604	-0.902727315214814	-0.372495855392542	0.133724640306032	0.948766001638883	0.161802333864099	-0.239117247377273	0.827303277165696	0.437121973801361	-0.364342102265385	-0.494474942988914	-0.779820839370173	-1.87608241200039	0.401705655431036	-0.154036878619124	-0.603969626509573	-0.0602986607188008	1.08336845168712	-0.253832648401707	0.0668625406354133	0.432733907850403	0.765405379918217	-0.00559469076863862	-0.635551192815411	0.359897061882239	0.533232687500824
YBL057C	0.480104537534442	0.671905614887211	0.609131363336307	0.869350325762244	-0.348119465214238	-0.521728456037284	-0.408771097537693	-0.0510873692984127	-0.380255243981716	-0.839685670604701	-0.703261442030681	-0.690364414012641	-0.010648372785176	0.678698345662806	0.622739402733585	-0.425694235523403	0.0679596387282773	0.669962147966006	0.282074436085494	-0.205576165347701	-0.819057888656631	0.0680868020404693	-3.09524313048301	-0.223578753409177	0.00880210734966437	-2.17849623822802	-0.34839226193085	-0.949343488591804	-0.318267089919064	-0.619764318966706	-0.51653800972284	0.0263932889626969	-0.350227642116791	-0.157616695818222	0.194031459449554	0.106980852664742
YBL058W	-0.124164966603735	-0.0607299305763437	-0.139267213412361	0.413169495152371	-0.390843217763258	-0.638378309913919	-0.238870353293631	-0.409509865011085	-0.203894201273953	-0.490501316390417	-1.0833627892481	-0.950083502242477	0.352973838619719	-1.30518912627463	0.571261518695906	0.0693438573703276	1.13014362181469	0.700013470130753	0.0871753224105277	-0.160052086375351	-1.02967169397244	0.271893296148273	-1.73487121818164	-0.234618289946372	0.0697881368437661	-0.444396729251592	-0.407015959851906	0.245712432341409	0.0449088531787639	-0.0694341768136971	0.441876173509214	0.99791768744674	1.57994067306361	1.30923545719975	-0.475690029618264	0.36774668103505
YBL059C-A	-0.786378121823654	-0.73392767164603	-0.598718861398935	0.220270172494481	-0.25792487649964	0.0759023021800029	-0.102613320781067	-0.530335547954949	-0.0662284084429995	0.266201719448065	-0.288403745943181	-0.369230270731305	0.868236766169064	0.496429829081297	-0.580556136647154	-1.10757549966496	-0.965278572307202	-0.0596379371821024	-0.0703629388027831	-1.23994781840955	-2.56273971477262	-1.72032653155585	-3.35430779905278	-1.02545369450661	0.545730655679181	-2.22745487111098	-0.0133997023819556	0.56481948733025	0.283121030909597	-0.262306890185079	-1.20068422319055	0.730214327967955	0.380438972267441	-0.0584707097390178	-0.162736062764143	0.280824738244947
YBL059W	-0.424920107932782	0.0839882018609007	0.135362525185846	0.248944396132816	-0.405875649215691	-0.131031342710742	-0.268308601058692	-0.439513558091105	-0.426391888065603	-0.362330118137645	-0.564236046550378	-0.453583478874329	0.9195067092088	0.793188619897423	1.2211698046716	-0.588459678517645	-0.756365608809163	0.0921010551811151	-0.376099248113991	-0.320379355617366	-2.79568921888122	-1.70807090718857	-4.79116486051037	-0.254592646230854	-0.00377233172128471	-2.96002217058013	0.0502488839323342	-0.821700666596267	-0.331935001756078	-0.964363566856908	-1.453620239751	0.775459966189721	-0.0828014233758547	-0.0559285049677557	-0.33486074453391	0.52988953585505
YBL060W	0.329726966869918	0.271346498319835	0.34231100119113	0.685574619716552	0.0348119465214239	0.000798971601894698	-0.0815860009488808	-0.274898701462887	0.236636335785099	-0.0106809331877312	-0.074689175231439	-0.260459028652143	0.391031911722293	0.370948488520157	0.783607790351331	0.151208133432521	-0.772726262577083	-0.293647352652532	-0.288301244829103	0.225903674989434	-1.97080475456566	0.19155086974052	-2.29283661105854	-0.755116028331841	-0.44513514311159	-1.95019562222827	0.23616975448197	-0.727564085374559	0.33193500175608	0.478324329161027	-0.147799961484116	-0.673657280190747	0.472191900873118	0.437259220657004	-0.669721489067818	-0.514845353449071
YBL061C	0.353180349450624	-0.104662220780508	0.506307906704752	0.306292843409486	0.397172662585335	0.1374231155259	-0.0698107018428568	0.12001477232008	0.35421036425694	0.0303995790727731	0.239596958168182	0.133929216437608	-1.39789471618726	0.509252739795574	0.960920502036668	-1.59105628299697	-0.83187631850725	0.34724144094139	0.82505215852821	1.19573326543076	-0.740565519027608	-0.180203069400442	-2.07303834452351	0.59360951025264	-0.408040547852291	-2.12769599416578	0.420415662233863	-0.944556882766971	0.652154650509001	-0.992651564818044	-0.225509219584013	-0.0289069355305731	-0.177911166442715	-0.762661431378493	-0.0344249363539527	-0.392820318378349
YBL062W	0.590473396737762	1.33218209413214	1.64387374336273	0.0860226709150042	0.0450972943572989	0.226907934938114	0.342324766867986	-0.225433153412043	-0.103435379478392	-0.4157347840763	-0.405983734673862	-0.189424748110649	-1.01475048800954	0	0	1.30597598047451	-0.576398417362058	1.13348533600011	2.70430303734945	2.75980711658246	-1.56952966969759	0.229679478883183	0.842100631764509	2.36809981210267	4.36710268934054	-1.17229784176008	2.5308687873919	0.0717990873724895	2.97960478046927	0.1208669003794	2.62687766596512	0.575625064043586	-0.117488506141416	0.157616695818221	-0.788643996472384	-3.33145061501298
YBL063W	0.397327893131952	0.682242624347014	0.721065759163065	-0.517439399291771	-0.563320589164858	-0.556883206520654	-0.502973490385885	-0.56601561540146	-0.988961290120743	-0.293314857539999	-0.109445524101515	-0.420286159870504	-0.052453095571422	-1.00201888010136	0	-0.376575669886087	-1.16664046483543	0.175423652686087	-0.222297072146846	1.00333356718306	-0.853004966082376	-0.844276345301817	-2.35616897254125	0.591693179863973	-1.21531953620721	-1.46098144197621	0.601311644390264	-0.0159553527494424	-0.150347030207165	-0.14658326216225	0.13713398488217	-0.101802685998975	-0.121964258756327	-0.495729930396021	-0.453783251938475	-0.0885935186129892
YBL064C	-1.7521056398527	-1.84127981002745	-2.07208788553718	0.566967603757985	0.0854475050980407	0.135825172322111	0.234664889327194	-0.195429460332023	0.247054287675009	-1.15025434329411	-1.67052323611704	-1.74995909875659	2.24424316052013	-0.580694670917974	0.149428857831595	0.510447838976026	-0.213947010811244	-0.141491448743051	-0.47759623063482	-0.0819641338567996	-2.33266564321536	1.12343223366774	-1.34989955020974	-2.06532501416979	0.556418928889487	-1.09596278495043	-0.336667522346638	-0.347826689937838	-0.21868658939224	1.47611916633564	0.0289505079195692	0.486390610883991	0.967881502974519	1.1999206520355	1.34883159714126	-0.202260674569278
YBL065W	-1.51619220330561	0.439322902041638	0.674209500444888	0.131640753975992	0.27849557217139	0.627991679089287	0.621567574239413	-0.128123878557923	0.0349745527732693	0.0665504298620164	-0.58346296294659	-0.840572319741008	2.01924698741113	0.178604827806001	1.47069454813201	0.303379375995185	0.273097066741412	5.39575812319315	2.55797303187463	-0.229934067741214	-2.13265888961185	1.65768667367862	0.457276880558498	1.99107323439846	1.97104332437124	-0.418482960217619	-0.0318242931571453	-0.552055205130696	0.232354501229255	0.498897418587307	3.04437446438417	0.486390610883991	0.558350138710156	-1.35245293831119	-0.394321998236192	-1.67324739870948
YBL066C	0.642898604859338	1.02207181033805	0.286343803277751	-0.888900932788382	0.479455445272337	0.529718172056231	0.541663758877107	1.05256198967206	0.442018815900467	0.317141554651091	0.647059686410984	0.942684098019405	-0.327338867099852	-0.862798706632069	0.374644600496439	-0.271596774700451	-1.15783088203732	-1.08680948843954	-0.679967514802117	-1.59233009805383	-3.40746230780411	-0.86787977000918	-3.74230132926507	-1.20299497324054	0.735604685650509	-3.33843667906754	1.24114743312865	0.966894376616191	0.52133320864043	-0.12601017273597	0.374832892011264	-0.139507384517113	-0.0537090313789327	-1.85326727824974	0.882530186528619	-0.0534904263323711
YBL067C	0.430438550892947	0.421233135486982	0.597417298656763	-1.80256596780987	0.12975361885258	0.079098188587582	0.451666829995352	0.544931939183067	-0.768696021591217	0.294958078030418	0.578286485455302	0.435084968316649	-0.937451189272708	-1.12017284311149	-0.0228790595723017	0.153134351692808	0.0931298752943058	-0.492388194009004	-0.242845541000756	-1.12732239972929	-1.782396812171	0.599163857956128	-1.71713058101154	-0.477476847710856	0.863235242220639	-1.11778775893266	1.97143121294524	2.96610007612128	0.54866903231446	1.76928569066014	2.54764469692209	-2.46463045980234	0.135391516601059	-0.747408202750923	0.816809853489256	1.75682618985381
YBL068W	0.558742349716807	0.656400100697506	0.69243137883529	0.0742923066993219	-0.275330849760352	-0.439434381042122	-0.503814583179173	0.00405455311892172	-0.236636335785099	0.245661463317814	0.917715509526892	0.674825665144189	-1.88456479088752	1.85382652040691	0.504769251813905	-0.314936685556907	-0.650650615231843	1.08965381991273	-0.301377543190682	0.568690350364817	-0.922000409049613	-0.835652017043358	-3.1220976146373	0.976035555598141	0.0333222635380143	-2.6175853179472	-0.211045312515803	-0.433985594784825	-0.294836383912752	-0.784349034376952	-1.53894805256657	-0.749066677227024	-0.600869788551811	-0.999086475105826	-0.134570205747272	0.00167157582288601
YBL069W	0.787757732563695	1.04403795544013	0.972267368402184	0.73640619798451	-0.0411413913435004	0.0471393245117916	-0.00252327837986201	0.019461854970824	-0.0171152066762803	-0.132279249478823	-0.00887396141363615	-0.239740696827541	-1.06424570225175	-1.11742507652986	0.548382459123604	-0.372723233365513	0.659460198029953	0.739616763899626	-0.605868490753168	0.577570781456728	0.106352402079599	-0.761664358826048	-2.74201529640872	0.885177227765554	-0.392951220967152	-2.03160291472511	1.80895982156403	0.381332930711666	1.06023944678559	-0.241733800758798	0.763379182510745	-0.867208065917192	-0.570658458401161	-0.902482693797883	0.841846170837585	0.222319584443916
YBL070C	0.75602668554274	1.2714521635558	0.946236113558752	0.964496613289447	-0.498443779738568	-0.435439523032649	-0.492039284073149	-0.591153844738774	-0.19794108590829	-0.267844939938486	-0.596773905067044	-0.267858432875216	-0.214742184501047	0.548637394132282	0	-4.72693961074403	-3.40553300738369	2.7704443360622	1.93217875314191	1.08840655493857	-0.393394228351047	1.69263789872606	0.33862055765945	2.71531094565316	3.22345745583774	-4.95230412158342	3.32312619072503	1.48065673514823	2.69453119072582	0.0411461788525612	2.04329637474433	1.30206892215973	-0.269664095048392	-0.516067568566114	-0.322342585859745	-2.26164208836556
YBL071C	0.474586094574275	1.65262938738604	0.454245397017888	-0.0391012140522746	-0.53562926806827	-0.103067336644424	-0.142985774858863	-0.74603777388158	-1.20773827980885	-0.894733557033776	-0.590118434006817	-0.788036549757195	0.0469317170902197	3.39257580612015	0	0	0.824325247537441	1.17895195184757	1.7746404919286	2.37585101560988	-1.17733079742233	1.09528968882435	0.513606222683595	3.11405817632413	4.33881020143091	-0.492433717861341	2.6665407740092	0.221779403217245	2.28839895328308	0.835781757942653	2.35260969620078	0.617100232413538	-0.215955063669459	-1.23551151883316	-0.788643996472384	-2.71296756054494
YBL072C	-1.28579720971868	-0.892859192090504	-0.256407860207805	1.14827231933514	-1.1052793020552	-1.13214275988489	-0.402042355191393	-2.02322200634189	1.62668877366738	-0.110917383103361	-1.7814477537875	-1.63304851203205	-1.60415764087789	1.01392586862176	0.364635011933557	-0.338051304680349	-1.28619908852407	0.701281532650581	-1.07350182739821	-0.561759197280899	1.13825475638987	-1.03900459913756	-2.47115335870516	-0.380791682673417	0.551389153261108	-2.75793688587904	-0.321592857166938	-0.649382856902293	-0.0410037355110448	-0.511755599478733	0.447971017281754	-1.01802685998975	-0.999211771278896	-1.24568033791821	0.00312953966854011	-0.198917522923505
YBL073W	0.190386282125727	1.29987893957026	1.68682531385439	0.544810249128364	-0.306186893267977	-0.268454458236642	-0.0269149693851978	-0.224622242788258	-0.598288094249117	-0.792853886627726	-0.828236398606058	-1.49319977221598	0.474246973117556	0.854555406887177	0	-1.79427230945724	0.103197969920718	4.37555019384149	2.22608412584026	1.31166908514211	-1.81699789310021	2.00492936408501	1.54349653412211	3.53398981841602	4.55949160712606	-5.33815951546061	3.34657566989345	1.3498228426028	2.90931266245034	0.0668625406354133	2.77163020556297	0.965240282064353	-0.0548279695326608	-0.13982126241939	-0.923214202219656	-2.74639907700267
YBL074C	0.867775155486102	0.0167976403721801	0.524529785095153	-0.761170300217617	-1.20575923860568	-0.707888839278764	-0.723339802227192	-1.05823836403855	-2.27111351200038	-1.94639467090268	-1.28968239211515	-1.29859544114918	1.74731909721192	0.0164865994897845	-0.125119857036024	0.0654914208497538	1.68766436175223	-0.988317544130628	-0.0118309366128575	-0.139448336262542	-1.6139149722323	0.822034656635264	-2.35491696049902	-1.04761092271188	0.810422598122654	-1.9353091175692	1.69673731411515	0.242521361791519	2.5031804250076	0	1.98082422607579	0.275244299182414	-0.202527805824726	-0.699106312096953	-0.247233633814755	-2.89851247688535
YBL075C	0.727054860001869	0.403143368932326	0.272026613113864	0.531776511110938	0.25634251529412	0.507346967203178	0.301952312790189	0.185698532846611	-0.189011412859796	-0.439561481187392	-0.498420832732574	-0.440264551272799	3.44119913840934	-3.67376391964037	1.69090549651542	4.51698182037276	-1.43722050792024	-1.42242080055629	-0.0386062142103768	-1.07032442850196	-3.53139673454907	4.90769669107701	0.719287045526867	-4.77884022880872	-0.193017639739065	1.41982709080893	0.0887730282804563	-0.276027602565348	0.38074897260256	2.61278235713765	-0.458636993883701	-1.92545327099296	-0.870533883600203	1.25076474746073	4.94467267629511	-1.27875550450824
YBL076C	0.354559960190665	-0.0723590662186229	0.395675073620166	0.581304715577153	0.068832712440088	-0.3970888861417	-0.296064663237177	0.132178431676845	0.660051666167869	-0.0230050868658824	0.26547934562462	0.245660220205999	-2.10896938773067	1.15314604209106	-0.29885771566319	-0.962146021013301	-0.684630434595982	2.12163193557183	-0.222919753021207	0.820169102719922	1.18697350799238	-1.66041014576024	-2.45703301936013	1.94144686672748	0.00628721953547429	-2.20890008060355	-0.375191666694761	-0.0654169462727126	0.218686589392239	-0.72262976609811	0.458636993883701	-0.221200897973081	-1.35727198047178	-0.508440954252328	-0.735441822107183	0.67197348080041
YBL077W	0.517354027515561	0.44707565913649	0.952743927269609	-1.02705855577309	0.029273682302106	0.483377819146334	0.53745829491067	-0.518171888598185	-1.70184685515887	-0.707406421125878	1.34884213487272	0.0436564849161261	-2.9574869450383	1.19161477423389	0.595570519491477	0.181064516466968	-0.103197969920718	3.83095909493864	-0.281451755211133	2.89672180932005	-0.0431403526345348	-1.92050172955483	-2.83214661324873	5.01772015056023	0.372203396500087	0.625712244065125	1.19927336318504	-0.3031517022394	1.11686365296751	-1.35525226595624	1.56028000577047	0.431090386390721	-1.04620717373546	-0.981291041706995	-0.503855886635134	-0.820743729037317
YBL078C	-2.35223631177075	-1.43167581018275	-1.62174717674581	-1.71784667069661	-0.352866548830795	0.492965478369072	0.407930004744406	-0.750092327000502	-0.191987970542627	-0.0977716191799993	-1.23348063649545	-1.68484434159355	3.3664633368245	0.479943229591512	0.181602535355144	0.511410948106169	2.0173944607672	-0.269875916585427	0.0691175770540613	0.767538341650083	-3.19848427163641	1.55646429464512	-0.128218559658811	-0.860513027623406	-0.0597285855870072	-0.376570768099058	-0.398641145863184	0.366973113237168	0.0312409413417484	0.617192682788421	0.682622502524579	0.977808514903733	2.21437860622725	2.15070523648735	0.469430950281182	-0.44631074471072
YBL079W	0.620824833018674	0.366963835823015	0.402182887331023	0.723372459967085	0.0261089598910677	-0.101469393440636	-0.201862270388984	0.170291230994709	0.390673195871625	0.31056867268941	0.805311998287498	0.511298831814292	0.487656035143333	-0.620079325254683	-0.398238630680375	-0.417026253352112	-0.02642874839433	0.476290466521414	-0.505616869981061	0.368256662465374	-1.14018147450928	0.161592676842713	-1.69924452035584	0.18130967964252	-0.578424197263648	-1.30854267406315	-0.112222507448879	0.566415022605195	-0.0449088531787636	0.794635579090091	-0.159989649029199	-0.266446536194847	-0.336800384272058	-0.190665357844623	-0.0532021743651998	0.581708386364535
YBL080C	-0.408364779052283	-0.330784302713704	-0.536243849774698	0.0482248306644725	0.135291883071897	0.457810727885702	0.481105077760412	0.19299672846067	0.363884176726143	0.264558498957646	0.0480672909905303	0.121350229258385	-1.6015941437259	0.377359943877296	0.474025515513624	-0.0385243652057377	0.0981639226075122	0.413197084575891	-0.0759670666720314	-0.793618907000696	-1.88353169629902	0.144797932339398	-2.57308964187353	-0.759512323218092	-0.235770732580291	-1.45753434044021	0.829106584883513	0.234543685416799	0.693158386020047	0.113151991844545	0.0944700784743831	0.972781221767981	1.1726471851067	-0.622840168959103	0.303565347848496	0.509830625980411
YBL081W	0.772582014423239	0.571119772654129	0.204345350520941	0.258068012745014	0.0110765284386349	-0.307604066729485	-0.407088911951117	0.272465969591534	0.0282772979868986	-0.584986494589576	-0.117579988730681	0.12800969305915	-0.79941672724265	2.1084528903047	-1.79958102948385	-2.3875475336256	0.751331561495958	1.28544038730406	-0.773369645956254	-0.325339079369091	0.224262490368149	-1.4507027954756	-3.13322431923279	1.48382605857566	0.151521990804934	-3.5883257653154	0.0502488839323342	-2.35979667164248	-0.857173328064226	-2.70536125955591	-1.74312531894669	-1.86512575336393	-1.09432151434576	-1.4312612862203	0.747959980781349	-0.468041230408246
YBL082C	0.880191652146475	0.859263911346145	0.695034504319633	0.819822121296029	0.896407622926662	0.498558279582335	0.578671841781755	1.19852590195323	0.412997378492861	0.368081389854116	0.661110125315908	0.673345784299575	-0.777528405406455	0.221653170918217	-0.458296162057667	0.65972975414826	-0.942625359397776	0.39070704417704	-0.661909769445651	-0.58965956867506	-0.548407566929921	-0.790260815683045	-3.32124798959393	0.131870328910591	0.868893739802566	-3.44416320983733	0.135671986617302	-0.64459625107746	0.2206391482261	-0.936075568895772	0.353500938807372	-0.349396872934753	-0.116369567987688	-0.770288045692278	-0.945120979899445	-0.837459487266183
YBL083C	0.299375530589005	0.898027696820406	1.03734550551076	0.617799182025943	0.0767445184676839	-0.289227719885906	0.00420546396643733	0.292738735186141	0.11459747078901	-0.366438169363696	-0.432605618914772	-0.190904628955264	0.165049778170226	0.513832350764958	-0.433987161262096	-0.728110502388444	-0.818032688395934	0.603921066390865	-0.458293123529632	-0.150619888530826	-0.856795896219173	-0.633661170989966	-3.34115897639447	0.456779876550901	-0.015718048838686	-3.4904491059977	0.197645610133847	-0.609494475028687	0.4939973849664	-0.534900325083298	0.249888594674176	0.0201091725430073	-0.604226603012994	0.137279057648128	-0.0187772380112475	-0.292525769005154
YBL084C	-0.200043557306017	-0.613759936675817	0.0780937645302963	-0.0221573546296221	0.0450972943572988	0.363532078862119	0.312045426309638	0.339771551365633	0.00520897594495473	-0.404232240643359	-0.625614279661362	-0.3892086621336	1.17447607978718	-0.370948488520157	1.68876058468051	1.60068737429841	0.624221866837513	-0.13769890711099	0.408478653580759	-0.212140570894519	-1.68113237113963	1.29546488682333	-0.961276429824764	-0.725592313552587	0.0855061856824524	-0.448430469773891	-0.453914918188752	-1.04507560508846	-0.05467164734806	0.249448709293652	-0.664337971206957	0.500215667007308	0.384914724882351	1.35753734785372	0.137699745415814	-0.36774668103505
YBL085W	1.23475161233714	0.338537059808556	0.327993811027243	0.288045610185092	0.330713491953525	0.359537220852645	0.115229712680378	0.0373018886940784	0.557360426110185	-0.982645853271255	-0.795698540089392	-0.668906141765732	0.460049142737322	0.422240131377266	-0.474025515513624	-0.965035348403731	-0.898577445407227	0.442302017419789	1.37737009408634	0.523450009644669	-0.955387120059608	-0.198359549944567	-2.04293527233366	0.907937776316536	0.11065506382435	-1.91607108962198	-0.470664546166196	-0.395692748186163	-0.265548001404863	-0.457751239734746	-0.0822803909293019	0.992890394310989	0.323373126427325	0.0381330715689254	-0.604001156028453	-0.0936082460816495
YBL086C	-1.93697347901826	-1.6655506492108	-1.14407365036883	-1.97070118823465	0.924098944023249	0.79098188587582	1.21369690071377	0.748470505752933	0.427136027486311	-0.981824243026044	-1.39543043229431	-1.42660513420833	0.477204854446772	0.250046758928403	0.372499688661536	-0.328420213378914	0.549969668967728	0.936013944046323	0.990062590233852	-0.439119318422714	-1.36810561968275	1.17018517106886	0.589073145084991	0.656979696633283	0.409926713712933	0.477144302109374	0.86930569202938	0.122856216170704	1.69677362662372	0	1.08183476962601	1.71807742914319	1.12117603003522	0.327944415492752	-1.77444899206286	-1.50608981642082
YBL087C	-0.509076363075313	0.423817387851932	0.882459539192343	1.51321698382304	-0.309351615679016	-0.647965969136657	-0.122799547819965	-0.356800674465104	1.08421113597135	-0.880766182865205	-0.851900295709089	-0.691844294857256	-2.04468476684239	0.124565418367263	0.0743569436099804	0.261002574268873	0.28064813771122	1.52721588981844	-0.60649117162753	0.117550276536374	1.86021516059143	-0.63275334696276	-1.67673335845051	0.302590902727209	0.55579020693594	-3.0284763700251	-0.949703906321115	-2.34065024834315	0.35731826659625	-1.48897734722707	-0.440352462566078	-0.623384348833228	-1.56539447706515	-0.643177807129196	0.694757806416149	-1.1600736210833
YBL088C	0.0358698792410795	-0.0646063091237701	-0.150981278091905	0.920181904030202	-1.25955951959333	-0.941188547032036	-1.29528290166265	-1.19366043821053	-0.801438156102363	-1.12642764618302	-1.13364857059204	-1.16688604597849	-0.280012765832403	-0.388351010203819	-0.309582274837706	-0.322641558598054	-0.800413522799714	0.122360661455099	-0.798899561805052	-0.726265444073041	-1.96926688284745	0.895114490825367	-1.75101367475374	-0.453692183696312	-0.431931982087094	-1.34979635942607	0.6967845238617	0.657360533277014	0.866936122233524	0.750917764059245	0.903560589279186	-0.0741525737523395	-0.354703394731702	-0.277100320067519	-0.453783251938475	0.309241527234019
YBL089W	-0.317310470209544	0.0646063091237706	0.389167259909308	0.0169438594226523	-1.1622443054539	-0.418661119392859	-0.751936957198966	-0.82469610438866	-0.587870142359208	-0.981002632780834	-0.969480284439771	-0.848711664386387	2.20519912697448	1.1751281747441	0.206626506762349	0.396800961619099	0.716093230303518	0.178820311507303	0.914718204436181	-0.174074001823521	-1.2952371625617	0.617320338500253	-2.25174595221477	0.0986788057028454	-0.301786537702773	-1.6122576740684	-0.803982142917346	-1.44076835327462	-1.32969256585817	-0.87435630061693	-0.27426796976434	0.52409530940213	0.16560284675171	0.114399214706774	0.281658570168708	-0.242378494318556
YBL090W	-1.81832695537469	-0.627973324683046	-0.551862602680757	0.604765444008518	-0.648768094262897	-0.313995839544644	-0.18672260010981	-0.748470505752933	0.0305097162490223	-0.394372917700838	-0.82379941789924	-0.779897205111815	-0.572251441158897	0.413996831632373	0.380364365389515	-0.586533460257358	-0.00629255914150694	1.13076816036005	-0.146952686349176	-0.776593310511419	-1.50044002497116	-1.19696597987145	-2.48176422596488	0.0414973452481119	0.462739357810918	-1.41784542894396	0.495788988132363	0.604707869203855	0.519380649806569	0.0282879979611366	-0.627768908571711	0.1721847898995	0.5359713756356	-1.25330695223199	-0.506985426303675	-0.397835045847009
YBL091C	0.749128631842533	-0.166684277539327	0.0559671979133793	0.621709303431171	0.276913210965871	-0.00479382961136839	0.509702232732185	0.406266222515948	0.796229180157407	0.198829679340839	0.298017204141287	0.351471700595932	-0.464781752864066	0.533982639030251	0.37321465927317	-0.755077558032461	0.100680946264115	0.915702885464547	0.139480515856845	-0.689666949273284	-0.510087978995197	0.0299581928978062	-1.78795809116161	-0.134512793125993	-0.116313561406277	-1.22833187792881	-0.132322061021813	0.00797767637472145	0.49204482613254	-0.933503932717486	0.383975157670076	0.427319916538907	0.193576300594904	-0.0203376381700929	0.222197316466425	0.260765828370308
YBL091C-A	-0.471826873094192	-0.773983583302767	-0.217360977942657	0.294562479193804	0.716809626100226	0.84451298320277	0.782216297757313	0.488979106141949	0.693537940099723	1.01140221185361	0.454790522448863	0.460982883097401	-0.347058075961288	0.392930621173204	0.501909369367367	-1.28382447048121	1.06344249491471	0.268695389130798	0.594037554140311	-0.487083069299474	-1.06039402309126	0.0063547681904439	-1.82829051745018	-0.0541100651910852	-0.423129874737429	-1.43048769189392	0.316567968773704	-0.430794524234936	0.158157265542602	0.434606514130179	0.440352462566079	0.423549446687093	1.12565178265013	0.350824258434107	-0.578964838680124	-0.693703966497936
YBL092W	-1.33270397488009	0.323031545618851	0.499800092993894	1.53407096465092	-0.28007793337691	-0.72386827131666	-0.164854187484337	-0.6673794433745	1.51357958171978	-0.968678479102683	-0.763160681572726	-1.01075861687167	-1.87845183614047	0.777617942601515	0.163013299452649	-1.0131908049109	-1.4032406885561	1.89035069273247	0.3138311606779	-0.10510909275902	1.69544422377505	-0.659080243751741	-1.58380708511567	0.708467757088846	0.231369678905459	-2.50873191763053	-0.189270796145125	-0.512166823257091	0.361223384263967	0.133725081270824	0.522632853495381	-0.937590169817718	-1.27782737155711	-0.538947411507468	0.578964838680122	-0.0484756988637115
YBL093C	0.7546470748027	0.620220567588194	0.616940739789337	0.589124958387607	0.178806816223677	0.19095421285285	0.0899969288817558	0.409509865011085	0.361651758464019	1.08781196465815	1.07005184712765	1.13284878655236	0.184966179120278	1.19253069642776	-0.474025515513624	-0.700180337614284	0.40272378505646	0.0579036875537568	0.381080695108879	1.05414343368833	-0.969337940623274	1.23963370915014	-0.311518160481593	-0.593810958098379	0.279781269328612	-0.873915002417834	0.19094575894287	0.555246275680585	-0.173777736213477	0.758632672594101	-0.44339988445235	-1.02179732984156	-0.725071923615593	-0.493187725624758	0.109533888398941	-0.568335779781442
YBL094C	0.104850416243153	1.59060733062722	2.13195977167708	-0.228090415304937	-0.776939351909958	0.568867780549075	0.207749919941996	-0.904165345519523	-1.16308991456638	-0.52418733644403	-0.802354011149619	-1.28675639439226	1.67869625037412	3.52263675765068	0	-0.482517674201866	1.18425963043165	4.48580646296062	0.79080471043836	2.73667258653616	-1.32754869017068	0.0562850896867877	-1.17073889443806	2.87666826229472	-0.626835787686801	-0.241059516875386	2.576092782931	-0.314320449164009	1.39217444854167	0.565759959222718	2.45012719656144	1.19021164988925	0.0458764643028388	6.10891806534173	-1.92779643582138	-1.56793812186762
YBL095W	0.260746429867843	-0.355334700180736	-0.0507609469446922	0.66341726508693	0.587847187850406	0.0479382961136864	0.667827677870222	0.365720691326731	0.411509099651445	0.494609367616468	0.374185372941666	0.356651283552083	0.342325465834544	-0.902183360968777	0.260964273246565	-2.26041712844666	-0.538643062513015	0.558259355677746	-0.391043589098653	0.122568968932381	-1.70627835358332	0.0313199289386159	-2.37302721164024	-0.206019702696843	-0.0936795710785691	-2.86226183669043	0.884380357209081	1.02114257596429	0.550621591148318	1.62270242849789	0.643006018003064	0.416008506983464	1.09879726696067	0.0177954333988311	0.0532021743652012	0.270795283307627
YBL096C	-1.0540226053917	-0.413480378392129	-1.32759399701503	0.758563552614133	-0.475499542258538	-0.523326399241073	-0.460077757928226	-1.32827160175873	0.2083590377982	0.842972111585541	0.89627010277727	0.85611106860946	-0.0136062541143914	1.24931787244813	0	-3.58372907326376	-0.81425715291103	5.93514842247784	1.28334528205784	1.69613765089338	-1.22461370256165	1.22873982082367	-1.6060827916146	1.18885854332744	1.33854903910251	-0.526439187767774	2.05015446443923	0.561628416780361	1.92717556901912	0.370315609673052	1.47799961484116	-0.922508290410463	-0.157770279675615	-0.89739828425536	-1.42394054918625	-2.24994105760535
YBL097W	0.601510282658092	0.315278788523999	0.478975089119148	-2.15447689428034	0.745292127799572	0.182165525232007	0.656893471557486	-0.491411838013302	-2.21381477660588	1.77549973989898	1.31334628921818	0.526097640260437	-0.516248887992417	1.88496787499872	-0.0593425607656572	0.564381950264058	-1.02694565189397	0.395352113037513	-0.0697402579284223	0.693291312973504	-0.424219415695976	-0.433485972990987	-1.82955738641098	0.573078409522655	-0.58282525093848	-3.30247970626246	2.39519680077459	0.700439985700507	2.32745012996027	-0.316311249929066	2.17738293774023	0.46879508490886	-0.261831527972298	-0.388957330003032	0.0438135553595777	-1.51779084718103
YBL098W	-0.546325853056433	0.360503204910638	0.672907937702716	1.12481159090377	0.597341355083521	0.381908425705699	0.920155515856452	0.644673945908539	1.03063309768038	1.58652938350066	1.24383359147803	1.29933538157149	-0.494952142422065	-0.234476081632494	1.33771001436801	0.0789749486717627	-0.723644301273326	0.887635335619461	-0.00435876612052647	0.498199710978891	-1.16366585866938	-2.11159868728175	-2.89508514034084	0.419338708442	-0.24583028383705	-1.7606126161161	0.267994047639116	-0.903072965618422	0.46470900245851	-0.383173790564478	1.17782855904353	-0.537920365525447	0.219311878130642	-0.396583944316816	0.413099236247439	0.77059645435072
YBL099W	-0.685666537800625	-1.49111361457662	-1.25470648345342	0.75204668360542	0.211245220936821	-0.381908425705699	0.116070805473666	0.160560303509296	1.73012415314577	0.0887339064826885	0.326857578735605	0.83465279636255	1.2186471076368	-0.347134511479357	-0.4797452804067	0.795528141498485	0.158572490365982	-0.153995734871915	0.644474704963545	-0.230953904248959	-3.34816941038261	-2.81970142850263	-4.24769554245005	0.117715901790497	1.03927738921392	-1.97830516141184	-0.237844717279715	-0.210610656292636	-0.115200971197698	-0.563188323044435	-0.286457657309422	0.0942617462953464	-0.302113301506497	0.251678272354903	-0.619648854371159	0.239035342672783
YBL100C	0.801553839964111	0.890274939725554	0.747097014006497	-0.702518479139205	0.0807004214814819	0.230902792947588	0.592129326474353	0.121636593567649	-0.476249229253029	-0.344254692743023	0.149378350462878	-0.303375573145963	0.622732615844176	0.712587466836253	-1.92327094529661	1.26552539700849	-0.16612356133579	1.34767170702676	1.25096587659107	-0.845534258155453	-3.89433593370087	-2.0321640849012	-4.21316458921255	0.291710804293202	1.63844941094464	-1.20073317798125	-0.345042336335361	-0.960512235516414	1.27892603617783	-3.27883612731349	0.158465938086063	-0.115627742122293	0.520306241483412	-0.177954333988315	-0.560187600668876	-2.5809130705369
YBL101C	-0.419401664972615	-1.1138127692938	-0.783540770787302	-0.237214031917134	-0.253177792883082	-0.191753184454744	-0.150555609998451	-0.235164080897455	-0.730744911135116	-0.455172075846384	-0.725446345564771	-0.681485128944954	-0.441513086407571	0.120901729591755	0.735704759371824	0.488296328982726	-1.2257905207656	-0.102208501484385	-0.803881008799939	0.101890308158904	-1.93616611092534	0.767111302989285	-1.46033667761934	-0.551610654164881	0.60483051931264	-0.845662375146161	1.25454713551061	2.57998053958479	0.0566242061819188	1.88243768250468	1.06355023830838	-0.0439888149378283	0.833608924527186	0.724528359809568	0.913825583214032	-1.03303385854391
YBL102W	-0.858117880305812	-0.235166965210523	0.00780937645302914	0.662113891285188	0.650350455468417	0.530517143658126	0.634183966138725	0.488979106141949	0.676422733423443	0.437096650451762	-0.0428908134992423	-0.0451363657607407	0.253589025958078	-0.930576948978963	0.14370909293852	0.982371312746314	0.0792862451829906	0.525425736036669	0.0554185978181211	-0.0601342509759939	-1.24611589796456	0.568751753044719	-1.42188689590761	-0.346155146206134	0.130774166337868	-1.12902065507843	-0.619736235165454	-0.224970473767133	-0.210876354056803	0.223732347510802	-0.0411401954646508	1.08463849403846	0.635556871317371	0.429632606343217	0.488208188292427	0.117010307602061
YBL103C	-0.601510282658093	0.0723590662186224	-0.219964103427	-0.307596217211229	-0.246057167458245	0.203737758483166	-0.0824270937421683	0.24002954464016	0.287981955813941	0.382048764022687	0.417076186440908	0.214582722469095	-0.160317168043482	0.275692580356956	-1.26835786503947	-0.83886805235494	0.246668318347082	-0.0428706540929255	0.372363162867826	0.635699569061791	-2.0249727494372	0.415329492446862	-2.38539373576838	-0.0639491661143843	-0.175413425039737	-1.71737008081566	-0.438840253009051	0.848824766270319	0.363175943097828	-0.0462894512091311	-0.428162775020997	0.214916781553391	0.709406789463404	0.35590866797663	-0.0970157297247767	-0.354374074451957
YBL104C	0.277301758748341	0.144718132437245	0.148378152607562	0.258068012745014	-0.355240090639074	-0.201340843677481	-0.556803429156281	-0.178400337232552	-0.206870758956784	0	0.254386893857575	0.133929216437608	-0.231306319944654	-0.575199137754713	1.12893859577076	-0.809011669320494	-1.61844621119565	0.158415819098584	-0.585942702773619	0.582795228724912	-1.3215999829141	0.626852490785919	-1.66688725886086	0.197218851195155	-0.480343572510247	-1.62344182577848	-0.572837276828609	-0.930197065292473	0.218686589392239	-0.694341768136973	-0.444923595395484	-0.118141388690168	-0.120845320602599	0.475392292225927	0.209679157792262	-0.162142854819999
YBL105C	0.180729006945436	0.0710669400361476	-0.210853164231799	0.286742236383349	0.184345080442994	0.283634918672642	0.074016165809294	0.289495092691004	0.45169262836967	0.253877565769914	0.448874548173105	0.236780935138312	0.00847925981041783	-0.760215420917853	0.444711720436613	-0.451698182037276	-0.303301350620647	0.352797398520221	0.0740990240489488	-0.341538420755959	-1.53619207506578	0.776643455274951	-1.83912098326685	-0.372856271298914	0.252746225326072	-1.44761519866039	0.334992559548895	0.883926542319092	0.577957414822348	0.25202034547194	0.851754417212588	0.253878303355468	0.0581847839938435	-0.137279057648129	-0.125181586741648	0.0434609713950521
YBL106C	0.671870430400209	1.2766206682857	0.94493455081658	0.624316051034655	0.951790265119836	0.952374149458563	0.98660184652616	1.12148939269372	0.244821869412885	-0.173359761739327	0.0340168520856059	-0.255279445695993	0.240377156020915	0.675034656887298	1.8753679143171	-0.624094716332952	-1.44225455523345	0.485818337745036	-0.223542433895568	-0.0842447134686697	-1.37253657819835	1.20105118799388	-1.71065455758189	-0.408276918958971	0.618033680337137	-1.35409690485226	0.638160825940644	0.748306043948833	0.898177063575271	1.62527406467617	-0.166084492801739	0.214916781553391	0.108537000911593	0.432174811114481	1.75567175405162	0.0768924878527829
YBL107C	-1.07333715575229	-0.939375734659619	-0.823889215794621	0.247641022331074	-0.469961278039221	0.0463403529098967	-0.328867282175387	-0.591153844738774	0.212823874322447	0.181575864191427	-0.282487771667424	-0.431385266205112	-0.758400772810861	0.158454539540709	-1.15610747901287	-0.309158030776046	-0.514731337775288	1.18919716545983	0.369872439370382	1.0010768232246	-0.746630925907567	-0.852900673560276	-1.54435989637714	0.803837626126614	-0.470284021253488	-1.02416849433905	0.494114025334619	0.240925826516575	0.156204706708742	0.663482133997552	-0.62167406479917	0.136993737949237	-0.259593651664842	-0.470307882683404	0.594612537022829	0.722120755487008
YBL108W	-1.51067376034544	0.27005437213736	0.501101655736065	-0.0156404856209097	-0.659844622701532	0.185361411639586	0.454190108375214	-0.233542259649886	-0.63549506528451	-0.499539029087728	-0.743194268392044	-0.689624473590334	0.119498405700307	-0.162118228316217	3.76932506453669	-0.0134835278220081	-1.18803516591656	-0.167996302100231	1.35993502960423	-0.965216815541575	-2.00514983785274	0.656356771670122	-2.14462946801644	-1.056711377974	0.16221026401524	-1.9771080191286	3.14893005975961	0.971680982441022	2.39383713031148	1.11094682901916	2.55526325163777	1.29075751260428	0.0704931036848494	-1.56345593432591	-1.10159796332651	-3.08740054487154
YBL109W	-0.51597441677552	-0.228706334298146	0.0260312548434323	-0.801574888071634	-0.615538508946993	1.23521009652931	1.43742758372822	0.358422495712672	-0.0632518507601678	-0.132279249478823	-0.317983617321969	-0.288576764699818	0.543855780398428	-2.25316859693725	0.191612123918026	0.279301647741599	-0.7009910883639	0.770045412906272	-0.14321660110301	1.08592428747888	-1.51802872045086	-0.0326816649794253	-2.58056461057291	0.0638025452124022	-0.182329366528758	-1.61407738826784	0.174196130965425	-0.627045363053074	0.367081060765546	-0.486039237695882	0.633863752344252	-1.90283045188207	-0.0648984129162103	0.368619691832939	-0.237845014809131	-0.120353459247835
YBL111C	-0.0137961074004152	0.133088996794966	0.150981278091906	-0.336270440849564	-0.953372626325355	0.520929484435389	0.792309411276762	-0.278142343958024	-0.47922578693586	-1.04508823190722	-1.10258970564432	-1.08919230163624	0.213361839880747	-2.51787011096768	0.607010049277627	0.913027455375986	-0.398948249571556	-0.149785393310406	-0.742858283112569	-0.947624850313691	-1.32761247028428	-0.574652609221559	-2.73954239695021	-1.11578904546434	1.3888467953863	-2.57413671794252	1.8491589287099	0.354208831037615	0.847410533894931	1.13666319080201	1.72026965479966	-1.62255885956391	-0.271901971355847	-0.0559285049677557	-1.81826254742244	-0.458011775470927
YBL112C	-0.398707503871992	-0.329492176531228	0.132759399701503	-0.538293380119651	-0.307769254473496	0.682321748018132	1.16239024032323	-0.181643979727689	0.351977945994817	-0.251412735034284	-0.884438154225755	-0.670386022610346	0.38097511520296	-0.717167077805637	-0.556962106463218	1.09987062662381	0.203878916184832	-0.0660921066945182	-0.438990016424444	-0.771853844713081	-1.37927876795196	-0.30911408126373	-3.62221836800924	-0.666367935876663	1.25115668755941	-1.77455760502719	2.1808015626633	0.78500335527255	0.68339559185075	1.84129150365212	1.6699871936762	-1.85632799037637	-0.482262344256667	-0.0177954333988318	-1.26433402609065	-0.143755520768247
YBL113C	-0.369735678331121	-0.553030006099473	-0.385262571682793	0.908451539814519	-0.389260856557738	0.623996821079814	0.706517946361444	-0.0600073861600402	1.13853331368302	-0.667969129355795	-0.815664953270074	-0.816154285804869	0.401088708241625	0.196007349489663	0.650623256587327	-0.17624897081625	-1.36674384553536	1.09011861877755	-0.42964980330903	-0.660550681045568	-1.21593068523051	-0.475699790256078	-2.65504087504657	-0.616316109734603	0.851289525103238	-1.85435359560956	1.54934058791364	1.96091285290643	0.761497945205122	2.69764635102106	0.604913244424683	-0.147048324220741	-0.722834047308137	0.129652443334343	1.30814758145023	2.24659790595958
YBR001C	-1.43203594816308	-2.10616567743491	-1.75190345096297	0.478338185239496	-1.26588896441541	-0.385104312113278	-0.588764955301203	-1.03228922407745	0.664516502692117	-0.20704578179294	-0.805311998287498	-0.738460541462611	0.651325468693259	-0.30133840178551	0.11153541541497	-0.695364791963567	-1.37051938102027	0.119736810561923	-0.221051710398124	-0.482624684313882	-1.61601290484745	0.782090399438188	-1.59117828265625	-0.672170376185119	0.897814949665749	-0.67016785412171	-1.55604043910461	-1.88273162443417	-0.904034740076849	-0.730344674632965	0.643006018003064	0.51152707656275	0.294280734430402	0.610129145102794	-1.08907980465234	0.320942557994225
YBR002C	0.834664497725106	0.909656832462684	0.735382949326953	0.143371118191675	-0.00316472241103899	-0.0870879046065296	-0.0698107018428575	0.24570591900665	-0.476249229253029	-0.374654271815796	-0.232201990323484	0.00813934464537917	-0.764316535469292	0.717167077805637	-0.512633928541883	0.923621655807564	0.181225703275407	0.305526216160105	-0.0124536174872182	1.74159598543828	-0.301211344900598	0.681321932418294	-2.01917144539662	-0.0956967399955363	0.0138318829780438	-2.1449639933431	1.56441525309334	-0.0303151702239403	-0.00195255883385974	0.74834612788096	-0.0990412113037897	-1.30332574544367	-0.690384840850032	-1.27618679517334	0.895048345202784	-0.123696610893608
YBR003W	-1.0705779342722	-0.664152857792358	-1.10372520536151	-0.628226172439882	0.189883344662312	0.493764449970967	0.523159717424784	0.324364249513731	0.376534546878176	0.783816173930416	0.181176712195075	0.270078254142137	-0.506389283561698	0.569703604591451	0.713540670411157	0.0606758751990371	-0.406499320541364	0.781571077533742	0.6133406612455	0.37760737665843	-1.61390434102301	-1.00950031825336	-2.53207000272833	0.321027075889427	-0.718629192904728	-0.518985697910048	0.567812388435375	-0.250499038166241	-0.429562943449043	-0.362600701138197	0.182845313176227	0.426063093254968	0.243928517512653	0.333028825035274	-0.347378903208073	-0.295868920650927
YBR004C	0.0993319732829872	0.417356756939555	0.607829800594137	-1.02575518197134	0.0696238930428475	-0.0263660628625277	-0.0588764955301207	0.106229291715747	-0.313282696118008	0.340968251762183	0.593076421144695	0.561614780531184	0.199361201589127	2.39513653698818	-0.459726103280936	-0.584607241997071	1.09742231427885	1.54443671829706	1.86741994220838	1.79406894732286	-0.938376733890989	-0.943683076280902	-1.80008781793648	2.03505874699687	-1.00595512567591	-1.71781126936447	0.49076409973913	3.68568648512112	2.78044377941562	0.519470508013588	-0.813661643634208	1.07709755433483	0.00559469076863912	-1.68039735380395	-1.70559911935496	-0.411207652430102
YBR005W	0.851219826605604	1.03111669361537	0.659892310281001	-3.26625474716669	0.9858110310385	1.04505485527836	1.39369075847728	1.20176954444837	-1.14150987136585	2.23560147721663	2.06171703510151	2.11031008442021	-0.133301851903313	2.03884280357005	0.54123275300726	0.931326528848711	2.58498329533115	1.51863067561558	1.38857834982484	0.916534143162819	-1.78120229044545	-0.128457099849685	-2.12797846985557	0.353696893106254	-0.0326935415844672	-1.74614809736934	0.192620721740614	6.6948660136659	3.77820134351772	1.51212207283163	0.394641134272022	2.92462778172363	2.13829081177376	-0.650804421442981	-3.12641012887266	0.0752209120298968
YBR006W	-0.80155383996411	-0.803702485499702	-0.956648615496124	-0.942339258659824	-0.2136187627451	0.1374231155259	0.242234724466781	-0.221378600293121	-0.735953887080071	-0.785459394420836	-1.45828765897424	-1.35483091324453	1.36811871080649	-0.143799784438678	0.714255641022792	2.21707721759021	1.38688003478818	0.138809473857582	0.759047985845953	0.601347852561119	-2.13357695682925	0.635930731057981	-0.447967722530501	-1.04260115150763	0.0584711416799122	-0.906334367387879	0.713534151839144	0.0526526640731585	0.396369443273435	-0.100293810953118	0.641482307059929	0.994147217594927	2.13717187362003	2.16341626034366	1.82452162675952	-1.38072162970433
YBR007C	0.502178309375105	0.534940239544817	0.615639177047166	-0.238517405718877	-0.8995723453377	-0.516934626425915	-0.842774978874008	-0.761445075733482	-1.04923658319808	-0.778064902213944	-0.869648218536361	-0.665206439654195	-1.00686280446497	0.458877019132342	2.79410515026734	-0.454587509427706	-0.444254675390407	0.726783830689115	1.2839679629322	2.02359309898094	-0.193501298059358	0.211522998339057	-2.77727471535394	0.33485233459817	-0.719257914858275	-3.20554617881193	1.6196890254189	-0.87594886594437	1.39022188970781	-0.45003633119989	-0.355024649750507	-0.691252806165878	-0.563944829478794	-1.11857009935512	0.60087161635991	0.0150441824059786
YBR008C	0.274542537268258	0.617636315223243	0.447737583307029	0.964496613289447	0.272957307952073	0.572862638558549	0.598858068820653	-0.0170291230994705	0.626565392236016	0.0632639888811766	-0.303193681632575	-0.665206439654195	-0.101948309813628	1.33541455867257	-0.159438446394477	0.834052506704223	0.336022658156484	0.502759034961346	-0.363022949752412	0.742488335756649	-1.40696415541434	0.354051370610439	-1.56231775643699	0.189588074097008	-0.507378616512787	-0.761237758522496	0.207695386920314	-0.459514159183932	0.322172207586783	0.0540043597439863	-0.0579010158391385	-0.43109038639072	0.00559469076863912	0.144905671961913	-1.43332916819187	-0.909337247650307
YBR009C	-0.288338644668673	-0.412188252209654	0.390468822651479	1.79604909880116	-0.45176412417575	-0.717476498501502	-0.572784192228742	-0.555473777292264	1.31861505349432	0.503647080313779	0.333513049795832	-0.227901650070625	-0.556870458246976	1.56256326275404	0.603435196219456	-0.228256863843996	0.371260989348924	1.21018498332424	1.02680076182115	-1.30689391197807	0.254664458832364	-2.62451926265328	-1.95038038485885	1.35544237500974	1.39324784906113	-2.72964418724768	-1.08705085573616	-1.81731467816145	-0.925512887249302	-2.28104129013887	-1.23268215299639	0.820705604411488	0.0492332787640222	-0.833843164973819	-1.46149502520874	0.638541964342679
YBR010W	-1.16439146459502	0.328200050348752	0.173107844708822	0.64777677946602	-1.05147902106755	-1.07541577615036	-1.00090042401205	-1.11094755458453	0.167431369659267	-0.315498334160671	-0.67885804814318	-0.708862924570322	-0.346072115518217	0.731821832907668	0.365349982545191	0.0327457104248773	0.870890185184594	0.399568659072038	1.41659898917108	-0.553136693875424	-0.949186656403214	-0.611873394337016	-1.8671400857303	0.714802756532023	0.772699280909808	-1.97418552882352	-0.579537128019587	-0.373355254336945	-0.521333208640429	-0.416605060882184	-1.38962438013932	0.397156157724395	-0.692622717157488	-0.826216550660035	-0.316083506522662	0.566664203958554
YBR011C	1.19198367939585	-0.626681198500571	-0.0364437567808047	0.546113622930106	-1.07046735553378	-1.14013247590383	-0.935295186135626	-0.655215784017735	-0.232915638681559	-0.113382213838991	0.144201872971591	0.10137183785609	-0.433231018685767	0.105331052295847	0.340326011137987	-0.345756177721496	0.828100783022345	1.56654898413259	-0.806371732297382	-1.27609290898543	0.317354718562257	-1.4956400848223	-2.44423434540425	-0.564533373484252	0.418728821062597	-1.36204063074067	0.137346949415047	-0.435581130059769	0.611150914997956	-0.473181056804457	0.86394410475767	0.762891733350342	0.22043081628437	-0.26184709143995	-0.848105250174667	0.145427096591133
YBR012C	3.63251507852926	3.1993044278091	3.44393501578605	-0.73119270277754	1.06018200769791	1.95348556663271	1.82012480467401	1.03310013470123	-1.41386489934493	-0.603061919984198	0.737278294116286	0.120610288836078	0.181219529436605	-0.385603243622188	0	-2.57631692313372	0.737487931384642	0.299162396763575	0.590924149768507	-0.025459819438705	-0.920439515512069	-0.502480599058662	-1.45058526141468	-0.219893752695875	0.868893739802566	-1.43551743564396	2.71678965794153	0.695653379875674	1.30821441868572	-0.522042144191873	1.24639555148461	0.0867208065917197	-0.163364970444254	-2.1405364174023	-4.00581077573275	-0.700390269789482
YBR013C	1.94387153271847	1.79734751982329	2.05907225811547	0.181168958442207	0.661426983907051	1.26077718778994	0.775487555411014	0.465462698052203	-0.644424738333005	0.129814418743192	0.170823757212499	0.157607309951438	1.2996930560573	0.122733573979509	0.993094179560218	-0.782044613676477	-0.407757832369666	0.537022130919623	-0.262148648105945	-0.47188253728557	-1.49417510588659	0.147521404421016	-1.06656903475494	-0.163741038931274	0.842487417753574	-0.56800911829842	-0.016749627977445	-0.759474790873443	0.310456854583626	-0.73805958316782	-0.644529728946199	-0.0175955259751313	0.908577780826947	0.765203636149754	0.062590793370825	-2.3819955476134
YBR014C	-0.0427679329412861	0.0878645804083269	0.156187529060592	0.431416728376765	0.463631833217144	0.595233843411602	0.703994667981582	0.630077554680421	0.425647748644894	0.283455534597477	-0.0354958456545454	-0.110251122923777	-0.0743414174076169	-0.744644743621946	0.195901947587833	-0.425694235523403	-0.266804507599904	-0.00337531996439676	-0.824429477653849	0.589982709236851	-1.37065489828493	-0.837921577111373	-2.58225887110984	-0.462302825683951	-0.41055543566648	-1.46563872885672	0.333317596751149	-0.284005278940069	0.181587971548913	0.583761412470714	0.499777189348352	0.531636249105757	1.07306168942493	0.521151978108636	0.776125837798218	-0.138740793299587
YBR015C	0.0731193692221989	-0.697748138536718	-0.459451647986574	0.351910926470474	0.458884749600586	0.614409161857076	0.680444069769534	0.759823254485913	0.768696021591216	0.93417084880386	0.79939602401174	0.881269042967905	-0.973142957311908	0.160286383928463	0.0207341477373982	-0.168544097775103	-0.274355578569713	0.942874943680036	-0.264639371603388	0.178470274628313	-0.382683486115424	-0.388548683644277	-1.84684813471748	0.339075765964052	-0.171012371364904	-1.26143185898619	0.530963206884997	0.757879255598499	0.611150914997956	1.00293810953118	0.521109142552246	0.114370918838354	-0.350227642116791	-0.0177954333988318	-0.435006013927227	0.422908683190308
YBR016W	-0.521492859735686	-0.519434725355112	-0.50500634396258	-0.654293648474733	-0.143994869702253	-0.36193413565833	0.0353258973180726	-0.396535295030535	-0.169663787921391	0.229229258413613	-0.377882856864014	0.12800969305915	0.128569241776568	0.698848633928098	0.426837455145752	-0.0260039465138729	0.743780490526149	0.677299028056765	0.547336488563243	1.12593073061498	-1.37306343838484	0.212884734379867	-1.13475016382512	0.261472612719823	0.606087963219735	-0.214451405677576	-0.353417150324084	2.2449181318465	1.86664624516948	-0.295738160502785	0.732904963648041	1.51698570371312	0.347989765809335	-0.00508440954252364	-0.0532021743651998	0.615139902822266
YBR017C	0.73671213518216	0.554322132281949	0.585703233977219	-0.461394325816843	0.0102853478358745	-0.406676545364437	-0.249804559606368	0.171913052242276	-0.779858112901835	0.322071216122351	0.734320306978407	0.636348763184213	-0.170571156651429	-0.249130836734525	0.220210948383403	-0.024077728253586	0.416567415167775	0.490966636917784	-0.493785933368204	0.081744656566338	-0.638687894271367	-0.148429228448223	-2.2618841707299	0.42166029232494	-0.58534013875267	-1.39225937966755	1.05020167418578	0.630236433602963	-0.123011206533135	1.53269516225791	0.649100861775604	-0.540434012093323	-0.928718667594046	-0.785541274319847	1.75880129372016	1.01631810031505
YBR018C	-0.569779235637139	1.33476634649709	1.20264397376656	-0.495282044662148	0.435940512120557	1.51325221398869	2.13805788053666	-0.121636593567649	-0.581172887572836	0.221834766206722	-0.670723583514013	-1.34225192606531	0.51822080887856	-0.739149210458684	1.33413516130984	0.348645505111927	-1.02694565189397	-0.710112670158856	1.30887519790664	0.353515567160346	-1.98127746590705	1.97905637930964	-1.29347314873421	-1.79517984411796	-0.0207478244670655	0.187058777405459	-0.123947247033091	-1.1009193397115	-0.718541650860217	1.65870533499388	1.16868629338471	1.39507384517114	1.60455731244562	0.752492612293446	0.425617394921604	-0.75053754447608
YBR019C	1.56309896846702	2.12037906544214	2.28294104976898	-0.823732242701257	0.698612472236754	1.35745275161921	1.17500663222254	0.707924974563717	-1.20029688560177	0.489679706145207	-0.205580106082575	-0.426205683248962	0.688003197175531	-0.565123993622066	0	-1.42925394913287	0.329730099014976	0.0995695541407645	0.469501379268128	0.226187464244707	-1.15666716010442	0.943683076280902	-0.998035981483939	-1.41843645255555	0.230740956951912	-0.880280847536287	2.06690409241668	0.569606093155082	2.71210422023055	-0.0154298170697107	2.67868383803172	1.14370918838354	0.125321073217509	-0.803336707718679	0.18151330077539	-2.47058906622638
YBR020W	1.23061278011702	1.24819389227124	1.15969240327489	0.16683184662304	0.373437244502546	1.03227130964804	0.825112030214972	0.75171414824807	0.0141386489934492	-0.168430100268066	-0.343126507993939	-0.176845760931427	0.334240590201355	0.0622827091836309	0	-1.08735020793195	-0.655684662545049	-0.143343390825459	-0.0323794054667676	-0.613275653819214	-2.22156477569226	1.30000400695936	-1.74718467788435	-1.07709037081376	0.69599520257702	-0.885909330294724	1.17917380961211	1.42321746525023	0.294836383912752	2.1730325706509	1.23268215299639	0.351910519502629	-0.393866230112174	-0.327944415492751	0.0438135553595777	0.620154630290926
YBR021W	0.676009262620333	0.785612718945046	1.04775800744814	0.565664229956243	0.310142796281775	0.426650835411806	0.873895412225643	0.83037247875515	0.959939852713136	-1.19544290678066	0.0650757170333332	0.396608066356672	-0.62608488135062	1.96556902805989	-0.644188521082617	-0.0539341112880331	0.474458959269642	1.05992429650085	0.632021087476327	1.31882738130026	-0.0654287150146731	0.67632890026866	-2.03509187104037	1.41801141675381	1.4007925125037	-2.51148292157075	0.849206138456446	0.42122131258527	1.02704594660998	0.786920670555236	1.16716258244158	-1.35234185351725	-2.12486355392903	-1.35753734785372	1.87459426145618	0.118681883424948
YBR022W	0.491141423454773	-0.295896895786867	-0.232979730848716	0.602158696405033	-0.0269001404938273	0.737450788548871	0.502973490385885	0.275709612086671	0.820785781040767	0.296601298520838	-0.092437098058712	-0.263418790341372	-1.00213019433822	1.3143483482134	0.302432568721362	-0.896654600163547	0.667011268999762	0.723695494390856	0.268375456849553	-0.641900330957237	-1.14687178883342	-0.809779032267979	-2.28683544378024	0.185056588283763	-0.458338304136086	-2.46098580219442	0.0368491815503785	1.07698631058734	1.17934553565101	-0.221160711332518	-0.702430744785337	0.273987475898475	0.672481830390388	-0.841469779287604	-0.503855886635134	-1.00628864537773
YBR023C	0.71877719556162	0.377300845282818	0.482879777345662	0.68427124591481	-1.19705625197532	-0.854100642425507	-0.744367122059378	-0.490600927389517	-0.491876157087894	-1.98418874218234	-1.33553119275227	-1.25641883707767	-0.029381621203541	0.261953747448802	-0.193042065141295	0.331309540769345	-0.592759071129977	0.852453943142454	-0.324416735542036	0.995404854276187	-0.377678533649097	-0.751678294526779	-2.42006383367071	0.408092152168571	-0.0880210734966419	-2.53527954716773	0.22109508930227	0.13242942782037	0.788833768879152	-0.324026158463921	-0.193511289778173	0.549231775080889	-0.596394035936899	-0.500814339938544	-0.350508442876615	0.621826206113813
YBR024W	-1.48859998850478	-1.39678840325591	-1.37184713024886	-0.328450198039109	-0.3860961341467	-0.202938786881271	0.0597175883234077	-0.270844148343965	-0.0959939852713136	-0.0509398352030249	-0.300235694494696	-0.209403139512945	0.411934273115416	0.449717797193573	0.131554592540734	-0.218625772542562	1.00555095081285	0.363670710030601	0.408478653580759	-0.380183058766593	-2.14021923440462	-0.689946260676754	-2.93578109244828	0.0197458765575027	0.0641296392618393	-0.718563544468429	0.412040848245139	0.148384780569811	0.363175943097828	0.115723628022829	-0.606436955367818	0.869721712485068	1.02494734881463	0.630466783272887	0.0813680313820726	1.28878495944556
YBR025C	0.674629651880293	0.0723590662186224	0.559671979133787	0.422293111764569	-0.261880779513437	-0.49775930798044	-0.220366311841308	-0.057574654288687	-0.352722085415524	-0.882409403355625	-0.750589236236741	-0.559394959264262	-0.46990874716804	0.921417727040193	-0.22450077205321	-0.182990734727254	-0.0818032688395937	1.28060937527311	-0.337493033903615	-0.951436823764509	0.364966786598084	-0.492948446772996	-1.98927496245031	0.281127590059901	-0.0421243708876787	-0.899299315232281	-0.266319084841371	-0.68608016822601	0.0019525588338586	-0.141439989805679	0.454065861054295	-0.603275176290221	-0.269664095048392	0.114399214706774	0.0281658570168694	-0.123696610893608
YBR026C	-1.13404002831411	-1.16549781659281	-1.0126158134095	-0.148584613398644	0.131335980058099	0.492965478369072	0.641753801278312	0.197051281579591	0.942824646036855	1.82068830338553	0.735059803762877	0.299675871034426	1.27169177947406	-0.597181270407759	0.20519656553908	0.0182990734727255	-0.154796954881077	-0.0898563952005355	-0.766520156338284	-0.416717184323692	-2.78434951809211	0.33816445013433	-2.45347946472135	-1.14869874888406	0.121343337034657	-0.915488716769673	0.155771540190236	0.556841810955529	0.306551736915908	-0.0848639938834075	1.68827172499383	0.703821039005258	2.64628873356617	1.32703089059858	-0.491337727960969	-0.0384462439263916
YBR027C	-0.510455973815354	-0.0826960756784257	0.0989187684050411	0.303686095806001	-1.08312624517794	-0.466599415506545	-0.236347074913769	-0.694950404583168	0.055810456553089	-0.147889844137815	-1.00423663330985	-0.375149794109764	1.76447480892137	1.42059532270312	0.501909369367367	-0.656840426757829	0.838168877648757	-0.291386154437075	-0.704874749776554	0.158873866180482	-2.14792907273333	0.170670917114776	-2.24902005743367	-0.682833457257993	-0.520581777537283	-1.62337327356781	2.56436804334678	1.23334876753187	2.53051624868164	-0.514327235657017	2.65887559577096	1.31715080156698	2.46725862896973	-1.14399214706774	-0.895048345202785	-3.03056696689339
YBR028C	-1.83212306277511	-0.987184403411209	-0.92020485871532	0.65820376987996	0.000791180602759562	0.67033717398971	0.425592953403441	0.135422074171982	1.58724938436986	0.750130153876802	0.254386893857575	0.45580330014125	-1.4574467269488	1.54516074107038	0.612729814170703	-0.40257961639996	-0.139694812941459	0.832979885762744	-0.494408614242565	-0.634592896323299	-0.34834479878097	-0.991797749722833	-2.73403352776541	1.07379136395126	-0.839343807985837	-1.9914172184852	0.211045312515804	-0.711608732625118	-0.347555472426953	-0.29830979668107	0.298647344854503	-1.12485683912447	-1.1122245248054	-3.18538257839084	-0.165865602432684	0.962827673982678
YBR029C	-0.0717397584821581	-0.0219661451020816	-0.110632833084586	0.0221573546296227	0.72867733514162	0.619202991468445	0.57026091384888	1.45477365906908	0.640704041229466	0.00739449220689099	0.786824578675756	0.365530568619769	-1.57497321176296	1.03682392346869	-0.443996749824979	0.014446636952152	-0.00251702365660305	0.3610137882554	-0.316321884175344	-1.85313580253076	-1.00633505401312	-0.769380863057301	-2.07287387075697	0.170639383204993	-0.360886401336232	-3.02592629528293	0.638160825940644	0.0478660582483264	-0.905987298910709	0.768919217307241	-0.737476096477447	-0.718902918412513	-1.71309431335721	-1.61684223452241	1.18296599470858	0.994587614617523
YBR030W	0.282820201708507	0.151178763349622	0.221265666169172	0.935822389651112	-0.51426739179376	-0.947580319847194	-0.886511804124955	-0.561150151658754	-0.564801820317263	-0.480641993447896	0.0428908134992428	-0.0769538039199511	-0.0532418639258794	1.12658429846863	-0.61558969661724	-1.15380473791185	-0.605344189412991	0.240703474462476	-1.26279681320393	-0.493034353402083	-1.34068435753051	-0.141620548244176	-2.25242644359021	0.566017638082035	-1.14427395545635	-3.1349537302615	-0.232819828886481	-0.607898939753743	-0.031240941341749	-0.858926483547219	-0.809090510804802	-0.99791768744674	-0.888436894059847	-0.694021902554428	-0.747959980781348	-0.317599406348453
YBR031W	-0.518733638255603	-1.3451033559569	-0.412595389268396	1.41025045348538	-0.36473425787219	-0.560878064530127	0.121958455026678	-1.46612640780206	1.81197948942363	0.20622417154773	-1.00127864617197	-1.09437188459239	-0.844376523446726	-0.0741896977040316	-0.0357485305817212	-0.365018360324365	-1.28242355303916	1.81439091812112	-0.298886819693238	0.0737378828656936	1.16209507249723	-0.702655797057641	-1.95567531998385	0.345368360858114	1.74344597718706	-1.59446387758218	0.160796428583469	0.536099852381254	-0.0195255883385932	0.0668625406354133	1.20525535601996	-0.356937812638381	-0.367011714422707	-0.668599854841812	0.0219067776797879	1.37236375058989
YBR032W	-0.415262832752491	0.755893816748112	0.874650162739314	0.457484204411616	1.35608355313001	0.992322729553302	0.244758002846643	0.596830219105264	-0.193476249384043	0.296601298520839	-0.213714570711742	-0.0392168423822827	0.314126997162689	1.87947234183546	-1.11749906598461	-0.959256693622871	-0.806706081941221	1.1670301089413	2.80580001987027	1.56144130503113	-0.850825362399744	1.79068289366434	1.64416530801007	1.27370568621908	3.85406557524583	-0.787699017157259	1.14064966526398	-0.61428108085352	0.425657825781324	-1.38868353627395	1.26468008280223	1.06075885164364	-1.20509639156481	-0.749950407522185	-0.879400646860079	-2.99713545043566
YBR033W	-0.649796658559546	-0.204155936831114	-0.527132910579497	0.0495282044662143	-1.70736774075528	-1.53722136204553	-1.43658649093494	-1.58533026949836	-1.36698411584033	-0.878301352129575	-0.644841196057575	-0.383289138755143	2.05454437127311	-0.655800290815883	-1.30196148378629	-0.130019732569365	-0.807964593769522	0.802779007179494	1.06789769952897	0.181360626721168	-3.62874892500051	-0.286872392597177	-2.84351251377982	-0.0469491533532086	1.28322150719033	-2.24723350003065	-0.525938318491764	-0.154766921669588	-0.5994355619948	0.141439989805681	-1.38505324730992	1.29201433588822	1.11110558665167	0.66605765007055	-0.525762664314922	0.837459487266183
YBR034C	0.260746429867843	0.0129212618247537	0.0728875135616092	-0.239820779520619	-1.90278934963691	-2.55591015446136	-2.43328145098055	-1.93240001647805	-1.9221121236884	-0.870906859922684	-0.275092803822727	-0.235301054293698	-0.996806007945632	1.75857061224371	0.0536227958725816	-1.02185878708219	1.21194689065428	0.155546468206294	0.53176946670422	0.801089116467846	-0.924438959211705	0.452550277562318	-2.65315605782813	0.784815818108648	-1.33854903910251	-2.94436316696055	1.45721763403769	-3.20223929681303	-1.24963765366994	-0.367743973494768	-2.2886138365891	-2.52998527056711	-1.60679518875307	-2.26510445119412	1.67430372266955	-0.459683351293814
YBR035C	-0.980903236169505	-0.687411129076915	-0.678114188671402	0.272405124564182	0.553035241328982	0.77580142543982	0.845298257253871	0.68035401335505	0.892967304849429	0.921846695125709	0.38823581184659	0.557915078419648	-0.11870963734585	0.552301082907789	0.366064953156826	0.252334592097582	0.222756593609355	0.402429676454613	-0.47074674101685	-0.0522095262985169	-1.56505332443049	0.0780728663397381	-1.7606643304323	-0.8470603583329	0.565221036239152	-1.06346804963986	-0.00334992559548917	0.224970473767134	0.0781023533543723	0.321454522285637	0.316931876172126	1.08338167075452	0.519187303329684	0.800794502947418	0.713535044427394	0.715434452195462
YBR036C	0.115887302163486	-0.0297189021969343	-0.119743772279787	-0.09384291372546	0.197795150689908	0.485774733952019	0.402042355191393	0.645484856532323	0.202405922432537	0.286741975578318	0.357916443683332	0.270818194564444	1.0622737813656	-0.613667869897544	0.297427774439921	0.83886805235494	1.9230060736446	0.77134276617528	0.151311452469702	-0.224055750138498	-1.27142318316651	0.270077648093861	-1.41288857941752	-0.702171064359111	0.587855026566859	-0.731916809561495	0.381891517885739	2.18747886194851	0.564289502985334	1.14694973551515	0.263601993162393	0.691252806165878	0.270783033202119	-0.292353548695089	-0.194031459449555	1.25033871551917
YBR037C	-1.45824855222386	-1.74824672488922	-1.82999721549327	-0.999687705936494	-0.681997679578802	-0.392295056530331	-0.587923862507916	-0.845779780607052	-0.191243831121919	0.0262915278467223	-0.675160564220832	-0.596391980379623	-0.368157629443026	0.053123487244862	0.736419729983458	0.248482155577009	0.521023896916795	0.383822784518075	-0.896037778205354	-2.22287306621143	-1.61483156686905	-1.53603825403298	-3.2794166417716	-0.349081529100882	0.0245201561883505	-0.722201656597196	0.827431622085769	1.0466711403634	1.21644415349433	-0.12601017273597	-0.484540079917001	1.55091993237944	1.58329748752479	0.292353548695089	-1.14541151868608	0.757223847767627
YBR038W	0.336625020570126	0.258425236495081	0.320184434574213	0.828945737908227	0.742918585991293	0.729461072529923	0.912585680716865	1.1068930014656	0.786555367688205	-0.377119102551426	-0.215933061065151	-0.227161709648318	-1.45685515068295	-0.0586190204081235	-0.289563097711943	0.887023508862113	1.76946763059182	1.81236960759484	-1.33191439025799	-0.155410421429724	0.0993599280552414	-0.581007377412003	-2.8656611628262	0.862089955069558	-0.900329837479939	-0.621570673693862	-0.418740699436118	-0.40207488928594	-0.919655210747724	-0.725201402276394	0.143228828654711	1.38627608218357	1.36958030016279	-0.574538278305131	-0.976416376584857	1.08150955740763
YBR039W	-0.360078403150831	-0.233874839028048	-0.650781371085799	-0.14597786579516	0.98739339224402	0.60322355943055	1.15313821959707	1.86022897096124	1.79263186448523	1.0516611138689	1.37842200625151	2.12584883328866	1.43378367631507	0.113574352040739	-0.384654189059321	-0.31589979468705	0.709800671162011	-0.218457778725274	-0.504994189106701	-0.170633435100143	-3.35540523315067	-2.88551867047508	-3.81234320378394	-0.799626111598063	1.05059438437778	-2.58211281463197	-0.800632217321857	0.475469511933374	-0.386606649104139	-1.30124790621225	-0.487587501803271	0.17846890631919	-0.56618270578625	0.00254220477126075	0.544539902326171	0.407864500784329
YBR040W	0.193145503605809	0.124044113517639	0.105426582115899	0.215056677287512	0.135291883071897	0.110258081061478	0.270831879438554	0.227054974659611	-0.383975941085255	0.339325031271762	0.430387128561362	-0.657067095008816	0.603013406982739	1.31618019260115	1.83103973639576	-1.14032121008984	-0.0541160086169618	1.52307344854163	2.97641457944516	1.79722086988375	-0.558821454001163	0.0998606429926879	-0.197092448255701	2.03138306071216	0.0848774637289051	-4.91872206888786	2.36002258202196	0.706822126800285	2.47974971900129	0.964363566856907	1.79188406912702	1.14370918838354	0.46100251933584	-0.241509453269857	-0.93573236089382	-1.66656109541793
YBR041W	-0.140720295484233	-0.531063860997391	-0.514117283157781	0.19289932265789	0.0102853478358753	-0.0599228701421074	0.236347074913769	0.0827128836260018	-0.00372069710353921	-1.17572426089562	-0.982791226560225	-1.09733164628161	-2.51538228236488	-0.050375720663231	-0.717830494080963	0.324567776858341	1.8349102456635	0.414887592020312	-0.0354928098385721	0.0847080412057453	0.00345778940355945	-0.193366517794932	-2.3439458381821	0.625425051063546	-1.02607422818943	-1.7777160266406	1.05020167418578	-0.762665861423332	0.173777736213476	0.558045050687864	0.112754609792006	0.0804366901720295	-2.78391812647468	-0.602502530789009	0.463171870944099	1.41080999451628
YBR042C	0.53390935639606	0.631849703230473	0.705447006257007	0.324540076633881	0.14874195331881	0.0838920181989503	0.258215487539242	0.302469662671553	0.0200917643591119	0.128992808497982	0.244033938874999	0.333713130460558	-1.4314173712517	0.109910663265232	-0.042183266086431	-0.40546894379039	0.330988610843278	0.576892159714377	1.08595544488543	-0.187448585539494	0.0840925214633211	0.280063712393129	-1.88594598107918	0.364214477540687	-0.946226540088902	-2.36188202640143	1.86590855668734	0.682889097676122	1.42732050755114	-0.213445802797662	1.13059351980633	0.304151234712986	-2.01296973855625	-0.945700174909331	-0.754219060118431	-0.188888067986185
YBR043C	0.121405745123652	-0.75072531201821	-0.436023518627485	0.568270977559727	-0.205706956717504	0.119845740284215	0.153919981171601	0.0373018886940792	0.0297655768283146	0.657288196168064	0.686992512772347	0.500939665901992	1.72464200702127	-1.17054856377472	0.105100679910261	0.449771963776989	-0.537384550684713	-0.0678675544724258	-0.858054244869338	-0.182389613768292	-2.25235528937035	0.709010565248085	-1.65387697592895	0.129690180557845	1.23858224848846	-1.27223777337039	-0.509188690514319	0.516953429081924	0.343650354759234	-0.594047957183856	1.38810066919619	-1.63387026911935	0.0951097430668605	0.335571029806537	-0.566446680005959	0.0401178197492783
YBR044C	-0.52563169195581	-0.816623747324456	-0.816079839341592	0.222876920097966	-0.421699261270884	-0.0695105293648449	-0.126163918993115	-0.566826526025244	0.101202961216268	-0.288385196068738	-0.382319837570833	-0.126529812214536	1.13562923833015	-0.852723562499423	2.55530496598144	0.20706846298084	0.673303828141269	0.435057960880141	0.182445496187748	-0.995275516494294	-1.74548026506995	-0.572836961167147	-2.16700962946202	-0.154403647804935	0.321276918262743	-1.55266647652743	-0.010049776786467	-0.142002639470035	0.123011206533135	0.133725081270824	-0.303218477683909	0.765405379918217	0.703812098694765	-0.493187725624758	-0.807421234483631	0.621826206113813
YBR045C	0.0731193692221989	0.169268529904277	0.311073495379012	0.526563015903968	0.681206498976042	1.14892116352468	0.889876175298105	0.676299460236128	0.579684608731421	0.408340291869409	-0.244773435659469	-0.497239963790455	1.49116657410185	-3.29823582015083	-1.0695960350051	-0.036598146945451	-2.46290764798591	-1.59463236247742	-1.91598905040853	-1.61525182992924	-3.24491102778347	0.448918981453493	-1.93393144231013	-1.44116329765663	-1.44857538097331	-1.24720951740114	0.671660081895532	0.033506240773828	-0.290931266245034	1.51212207283163	0.842612151553777	0.447429089081914	0.928718667594046	0.813505526803726	0.41622877591598	-0.730478634601441
YBR046C	-3.01306985625063	-2.59071299586319	-2.00310506020209	-0.0886294185184899	-0.242101264444447	0.270851373042326	0.382697220945782	-0.250571382749357	1.20104102502248	-0.0657288196168065	-1.11146366705795	-1.27565728805766	1.65108935796811	-1.67338984821315	1.23189436384612	0.290858957303321	0.114524576375431	-0.973459295560611	-2.20429029523763	-1.61179495677099	-2.44823836401767	-0.296858456896445	-1.09132789639768	-0.536780469821593	-0.60231563149845	-0.6624268424379	0.254594345257159	1.30195678435447	-0.0449088531787636	1.23181372939856	0.955366761345784	-0.414751683699527	0.740737057767782	0.457596858827097	1.41142239051208	-0.0451325472179378
YBR047W	-2.57849247313756	-2.42015233977643	-1.6816190628857	-0.276315245969409	-0.266627863129995	0.760620965003819	0.0117752991060241	-0.639808482165833	0.61837985860823	-0.246483073563024	-0.643362202488635	-1.53833613797672	0.537940017739997	-0.412164987244619	1.22402968711814	0.199363589939693	0.0931298752943058	-1.90713644971806	-3.42910357510555	-1.81281333373641	-3.53090419242601	-0.911001411301477	-2.09943865144551	-0.136982687516568	-1.57872082535763	-0.813078929453828	0.226119977695504	-0.039888381873605	0.324124766420641	-0.203159258084521	1.45971508352354	-0.198578078862198	0.312183744890047	0.475392292225927	-0.118922507404566	-0.887606761952781
YBR048W	-0.180729006945436	-0.466457551873621	0.229075042622202	0.947552753866794	0.447808221161951	0.349949561629908	0.936977371722201	0.522226441717106	2.48393738632283	0.327000877593611	0.0769076655848484	0.241960518094463	-3.84465415171434	0.768458720662745	-0.286703215265405	-0.365018360324365	-2.44025443507649	1.20179077281857	-0.0958928546515807	-0.426608142138172	1.91059801558468	-0.958662172729805	-2.00529492338395	0.552873553993506	0.719257914858275	-2.54891803185607	-0.768807924164712	-1.15995414488444	-0.091770265191386	-0.840925030299224	0.0594247267822741	-1.17764341704987	-1.00033070943262	-0.612671349874056	-0.106404348730402	-0.919366702587627
YBR049C	0.372494899811205	0.419941009304506	0.532339161548183	-0.169438594226524	0.21440994334786	0.572862638558548	0.640912708485025	0.388426188792692	0.00520897594495517	0.401767409907728	0.474756935629544	0.488360678722768	-1.52922464720443	-0.0137388329081539	-0.134414474987272	0.202252917330123	-0.724902813101628	0.616213798350639	-0.580961255778732	0.617153102198482	-0.803076848030155	-0.592809089765684	-2.6263150715413	0.631774138031572	-0.284182323003444	-1.27538073971935	0.849206138456446	0.451536482809211	0.415895031612028	0.833210121764369	0.0411401954646503	0.149561970788617	0.453169952259746	-0.648262216671719	0.150217904089979	0.911008823473193
YBR050C	-4.54305816695665	-3.72649191025907	-4.29906173739279	-0.628226172439882	-3.85621425785044	-2.57428650130494	-3.32063434789879	-4.70084888607774	-1.30596468334229	0.395194527946048	-0.682555532065529	-0.386988840866679	4.67976264699619	1.10093847704007	0.88370367598015	0.897617709293691	1.20565433151278	-0.657436461538316	-0.468256017519407	-2.68229535439713	-3.788057543757	0.280063712393129	-0.796812482569011	-0.708811333646759	0.200562303181635	-0.190815663785403	-1.1825237352076	-1.00518722321485	-0.773213298208278	-1.38096862773909	-0.338263829376019	0.975294868335857	3.04686859260071	2.16850066988618	-0.0813680313820716	-0.111995580133402
YBR051W	-0.969866350249173	-0.46387329950867	-0.214757852458314	-0.0664720638888672	-0.46996127803922	0.220516162122956	0.296064663237177	-0.792259679437286	-0.146595465879448	0.170073320758487	-0.491025864887878	-0.307815215679806	1.25473325985323	0.435978964285419	-0.454721308999495	0.360202814673648	-1.02820416372227	3.27596022471016	1.20488749188837	-1.12517867066371	-2.63396318870433	-0.0835198105029755	-0.648435902221006	1.0334286472905	2.34450416477842	0.431879359128748	2.03842972485502	0.143598174744979	1.80221180365212	-0.169727987766816	2.10272110152661	1.15753424450686	0.851511934986831	-0.889771669941575	-0.895048345202785	-2.42211336736267
YBR052C	-0.844321772905397	-1.42004667454047	-1.25730960893776	0.426203233169796	1.51511085428469	1.57716994214027	1.72339913344595	1.31367521053061	2.22646514675791	2.11400316092553	0.953950851965906	0.968582012800157	-1.85025336746862	0.770290565050499	0.507629134260442	0.0924584764937705	0.781535845375192	1.03814769376854	-0.273979584718802	-1.28416593619747	-0.840651882871399	-0.818403360526439	-2.30750097299106	-0.938831493862926	0.908503222876055	-0.569817184710886	-1.14399959085947	-0.687675703500954	-0.607245797330238	-1.27810318060769	0.166084492801739	2.46085998995053	1.38300755800752	1.0804370277862	-0.453783251938475	0.658600874217318
YBR053C	-0.989180900609754	0.259717362677556	-0.0312375058121186	0.422293111764569	1.32522750962238	1.68423213679417	1.7604072163506	1.33800252924414	1.35210132742618	0.123241536781512	-0.297277707356817	-0.29597616892289	0.611887050970385	1.27771146045832	0.644188521082618	1.61706022951084	0.0415308903339471	0.685040793946105	-0.404119887460233	-0.476113728412103	-1.71594761639493	0.456635485684746	-1.28875315101372	-0.919167173016565	0.58282525093848	0.162846405332272	-0.639835788738388	-0.244116897066464	-0.505712737969555	-0.331741066998776	0.120373164507682	1.60999062672453	2.73356590955693	1.76174790648432	0.378674299893485	0.531561111677937
YBR054W	3.47523945416453	4.27047703308121	3.04435525393937	-0.753350057407162	3.70588994332611	2.8866843976458	3.14905141806815	3.58584677837429	1.15118368383506	-1.47479039015209	-1.62393493869545	-1.60123107387283	2.8161002175018	-2.12219172321285	0.368209864991729	2.83250395175187	2.04508172098984	-2.87557663122186	-2.27776663841222	-1.69999790243633	-5.17988322332751	2.49923954689882	-1.91010694091936	-4.94784215814875	0.937424432739238	-1.11447667216922	-1.02340226942187	-3.79258734854238	-3.65714269581844	1.8104318695127	-0.269696836934934	-2.31883895886554	1.13012753526504	1.80750759236703	3.17961230323787	-1.50274666477505
YBR055C	0.547705463796474	0.261009488860032	0.46465789895526	0.685574619716552	0.543541074095866	0.709486782482554	0.453349015581926	0.915518094252504	0.45838988315604	0.0238266971110921	0.239596958168181	0.145768263194523	0.0991876205730276	0.722662610968898	0.442566808601709	-0.703069665004714	-0.0931298752943063	0.0893011039770537	-0.546713807688882	0.0698885179291037	-1.42079087761653	0.894206666798161	-2.63860392382541	-0.349753959147355	-0.0289212098631824	-1.96070917513616	-0.130647098224069	-0.730755155924448	-0.331935001756078	0.218589075154233	-0.353500938807371	-0.531636249105757	-0.774305202379615	0.134736852876866	0.197160999118096	0.132054490008041
YBR056W	-1.25406616269772	-1.6913931728603	-1.55666903963723	-0.861530082951789	-4.73996299113295	-4.72991188321703	-4.50321081526092	-4.92141657574707	-5.1613510220297	-5.13506403256299	-5.39610803627537	-5.45706061451579	-2.33830378678918	-0.237223848214125	0.51048901670698	1.81064516466968	0.751331561495958	0.927977026180263	0.209220773785267	0.307818155241836	-1.42344174408473	0.0944136988294506	-1.28397932405054	-0.629577320349277	0.556418928889487	0.430088623811297	0.286418638414304	1.93378875323238	1.15786738847856	0.720058129919826	0.984317269265354	2.33894813140854	2.81860520924024	1.61175782497988	-0.650944251056571	0.633527236874018
YBR057C	-0.435956993853113	-0.231290586663097	-0.268121924887349	-0.209843182080542	0.136083063674657	-0.0335568072795802	0.159807630724612	0.0689274030216678	-0.0439042258217635	0.407518681624199	0.238117964599242	0.151687786572981	-0.55115188767716	0.294926946428372	-2.73190270705514	-0.277375429481312	-1.92048904998799	0.244536682625655	0.0236618732257145	0.468966088736942	-1.55656790698887	-0.336348802079918	-2.12768385214096	0.386583070008432	-0.395466108781342	-0.288075074827614	1.17749884681436	2.04707175775342	0.841552857393352	0.882071209151785	0.982793558322218	0.331801346959621	0.0615415984550275	0.432174811114481	-0.347378903208073	0.55496317319835
YBR058C	0.0124164966603729	0.103370094598032	0.0260312548434323	0.576091220370183	0.059338545206972	-0.0447424097061072	0.105136599160929	0.33733881949428	0.146595465879448	0.772313630497474	0.942118903414391	0.691104354434948	-0.497121255396823	-1.2190924400502	0.0593425607656575	-0.340940632070779	-0.213947010811244	0.241420465510506	-0.51869316834264	-0.11545401420764	-1.21510196552662	0.295042808842033	-1.36984476805214	-0.166487543579995	-0.14523477126946	-0.681916707468253	-0.368491815503783	-0.149980315844756	0.242117295398551	0.0797207215268372	0.121896875450817	0.152075617356493	0.287567105508036	0.470307882683403	-0.250363173483297	-0.381119287618144
YBR059C	-0.0455271544213692	-0.435446523494211	-0.830397029505479	-0.0404045878540171	0.530882184451712	0.431444665023175	0.536617202117383	0.917950826123857	0.543221777116736	-0.0854474655018481	-0.126453950144318	-0.145768263194523	0.595914491792621	0.305002090561019	0.90944261799899	-0.194548044288976	-0.196327845215024	0.372786856355619	-0.174973325695417	-0.275399827112266	-1.19945175004233	0.857893705709911	-1.49586327117143	-0.644936696690777	0.936166988832143	-0.738749576906403	-0.668310156300044	0.0414839171485501	-0.0663870003512161	0.172299623945102	0.230080352413418	0.869721712485068	1.12565178265013	1.28381340948713	-0.219067776797885	0.449653896356494
YBR060C	0.190386282125727	-0.321739419436376	-0.119743772279787	0.203326313071829	0.0901945887145979	-0.248480168189273	-0.15728435234475	-0.218134957797984	-0.0349745527732695	0.390264866474788	0.604168872911741	0.53867662743966	-0.932915771234577	0.257374136479418	-0.273833744255985	-0.169507206905246	-2.41508419851046	1.1081785694367	-0.808239774920465	0.79302912947165	-0.509739086627244	0.192458693767726	-1.85539137819649	0.818688675352677	-0.169126205504262	-0.906865718897591	-0.430465439020329	-1.23175323225693	-0.292883825078893	-0.802350487624948	-0.47844523614446	-0.238796423948212	-0.422958622109096	-0.432174811114479	-0.635296552713865	-0.0685346087383503
YBR061C	0.484243369754566	0.144718132437245	0.572687606555503	0.118607015958567	-0.564111769767617	-1.04185896887078	-0.648482543624612	-0.246516829630435	-0.57298735394505	-0.269488160428906	0.110185020885985	0.314474679480571	-1.44877027504977	0.510168661989451	0.341040981749621	-0.438214654215267	-0.269321531256507	0.486177475939105	-0.30698167105993	0.546819213894545	-0.34286773434702	-0.124371891727257	-2.17947141821494	0.833026138661085	-0.119457171174014	-2.75523314736448	0.740333556603057	-0.717990873724894	0.538906238145164	0.200587621906237	-0.452542150111161	-1.12360001584054	-0.621010675318911	-1.07281041347241	0.782384917135302	-0.596752568770513
YBR062C	-0.336625020570125	0.272638624502311	0.566179792844645	0.707731974346174	0.272957307952073	0.381109454103804	0.375968478599483	-0.0600073861600398	0.572243214524342	0.285920365333107	-0.136806905126893	-0.766578277510285	0.957367590222759	0.580694670917974	0.188037270859854	-0.358276596413361	-0.914938099175145	0.801816713021365	-0.219183667775042	-0.256447566669469	-1.62304561085927	0.182472629468457	-1.3987580937309	-0.303703113677359	-0.241429230162218	-0.416517273703963	-0.00334992559548917	0.64459625107746	-0.0781023533543712	0.15686980687539	-0.121896875450818	1.04442014895245	0.309945868582591	0.516067568566113	-0.356767522213697	0.765581726882059
YBR063C	1.14783613571453	0.665444983974833	0.748398576748669	0.10948339934637	0.652723997276696	0.357939277648857	0.389425963292082	0.572502900391734	-0.457645743735332	-0.392729697210417	0.104269046610227	-0.118390467569156	1.47874347251915	0.759299498723976	-0.551957312181777	-0.531636239839181	-1.35541723908065	-0.418692457495556	-0.635134491848131	0.558799479550992	-1.45705812027344	1.50335658905356	-0.662067120806587	-1.16537289083804	-0.42061498692324	-0.934069263382964	-0.276368861627838	-0.697248915150619	-0.439325737618339	0.460322875913032	-0.118849453564547	-0.422292623403155	-0.168959661212893	0.800794502947418	0.147088364421437	-0.867547852078142
YBR064W	-0.0427679329412861	1.27403641592075	1.78314095677509	0.853709840141334	-0.105227020167031	1.75214472295523	1.27930213859019	-0.595208397857695	0.109388494844055	0.268666550183696	-0.43630310283712	-0.0510558891391985	-0.0826234851294204	-1.32533941453992	0	0.0616389843291805	1.02820416372227	2.30904236615988	2.31076872475335	1.39445732599937	-1.29597880162467	0.610057746282603	0.741663973760933	1.42700566697574	2.3111819012404	0.250344180260062	2.91108534247989	0.706822126800285	3.58489801896565	0.331741066998776	2.26880559432834	1.15627742122292	-0.096228681220588	-0.844011984058866	-0.629037473376782	-3.26458758209752
YBR065C	1.22509433715685	1.01431905324319	1.05947207212768	-0.441843718790706	-0.288780920007265	-0.162990206786533	-0.247281281226505	-0.260302310234769	-1.47860502894651	-0.569375899930585	-0.432605618914771	-0.24270045851677	-0.0307619658238414	0.360873344387511	1.3062513074561	1.0064490409999	-1.81603256823897	-1.21090759880379	-0.169369197826168	0.314358410506402	-2.23750446572938	1.50426441308076	-0.958248939761777	-1.2144395986282	-0.411184157620028	-1.17893185357096	1.59791450904823	0.0494615935232702	0.784928651211432	-0.766347581128956	1.31343883298256	0.872235359052945	0.27525878581703	-0.859265212686436	-0.409969696578897	-1.41582472198494
YBR066C	0.166932899545021	0.152470889532097	0.281137552309065	0.573484472766698	-0.47154363924474	0.0423454949004232	-0.623249759825988	-0.364909780702946	-0.581917026993544	0.770670410007054	0.871127212105301	0.820593928338713	-1.03289216016206	0.272028891581448	-1.15825239084777	-0.747372684991313	0.677079363626173	0.125507097338204	0.0728536623002267	2.04475603165055	-1.42290319273808	-0.674967164227851	-2.29460381533006	0.411512067850452	-1.25618646318779	-2.43350130043889	0.971478422691793	3.28520713111013	2.69257863189196	-0.241733800758798	-0.476921525201325	1.38878972875145	0.798921841761625	1.62192664406493	-0.228456395803508	-0.0267452131661858
YBR067C	1.72589303579191	-0.204155936831114	0.147076589865391	0.168135220424782	-3.22089623383446	-2.16281612632914	-2.99681362248313	-2.11242217495817	-4.2713602748631	4.85078688772031	4.19590475508105	4.31311272162882	1.59725591777638	-10.1465860637686	0.768593407507008	0.192621826028689	-2.95624428468008	-0.919074821235534	-3.75974711939119	-4.01574111244733	-3.20450880668446	0.363583522896105	-0.849961269340886	-2.00092463919236	2.49854104339754	-0.584403864868322	0.785557552142156	0.419625777310326	0.367081060765546	-0.88464284533007	1.64103668575663	-1.63135662255147	0.858225563909197	0.640635602357934	-1.30814758145022	0.895964641067214
YBR068C	-0.562881181936931	-0.598254422486112	-0.834301717731994	-0.78854115005421	0.922516582817729	0.914023512567615	1.35079502601962	0.932547217351975	1.30075570739733	1.16668654819831	1.40726238084583	1.0240775444732	1.06385131807452	-0.555964771683297	-0.337466128691449	0.935178965369285	-0.553745204452633	0.0583878662117137	0.684326280922643	0.631186858523059	-1.40479686170616	1.41484374640095	-0.591595612806378	0.0984762126014063	1.72081198685935	-0.381113156521907	0.192620721740614	0.890308683418868	0.265548001404863	-0.907787570934636	0.179797891289956	0.923765113694401	-0.322254188273597	1.11857009935512	0.353637982545158	-0.576693658895875
YBR069C	-0.0510455973815352	0.12921261824754	0.100220331147213	0.452270709204646	5.66485311575896	5.14298020139662	5.92802200708983	5.89694205615962	5.45230953552647	6.35269041596433	6.22138644774354	6.40640417633595	-2.53214360989711	-0.0100751441326461	-0.350335599700869	0.91976921928699	-0.523540920573398	-0.727121848573692	-1.72420334110537	-1.35733641385035	-1.26053930569707	0.537431824106103	-2.03059036343796	-0.320325155938113	0.0270350440025403	-2.78911139197146	0.688409709872978	-0.448345412259323	0.870841239901242	-1.28581808914254	1.4277171537177	-2.65818124552879	-0.511354736253589	-0.23134063418481	0.904436964208409	0.106980852664742
YBR070C	0.108989248463278	0.59050166539126	1.47597214962259	0.860226709150047	0.70652427826435	1.34706612079458	1.14725057004406	0.620346627195009	1.4778608895258	-0.910344151692768	-0.815664953270074	-1.21054253089462	-0.614647740210987	-0.0412164987244618	0.783607790351331	0.535488676359755	-0.0176191655962199	0.804326943901156	-0.136989792359401	0.502778136524564	-0.792084437913723	-1.67720489026356	-2.68170150038774	0.994545926920825	-0.206849522717109	-3.60706612649662	1.2428223959264	0.288791884764902	0.909892416578427	-0.390888699099334	0.923368831539944	1.11731589942085	0.0481143406102944	-0.483018906539712	-0.485078648623886	-0.0852503669672162
YBR071W	0.413883222012449	0.405727621297277	0.248598483754775	0.334967067047822	0.626615037385628	0.960363865477511	0.781375204964026	0.700626778949657	1.45553670690457	0.137208910950083	0.298017204141287	0.0532757104061204	0.703581372176067	0.0577030982142467	1.14824280228489	0.564381950264058	0.573881393705456	0.593991983655378	-1.25968340883213	-0.327954528777622	-1.87222080038044	-0.634568995017172	-3.14937545223611	-0.428150506256018	0.541329602004348	-2.69298183979155	1.78048545400237	2.2736377667955	1.47808703723148	0.393460335277617	1.0513605507633	-0.094261746295347	0.644508376547194	-0.69656410732569	-0.0344249363539527	-0.00835787911443265
YBR072W	1.00573622949025	0.0969094636856559	-0.123648460506302	-2.33825260032604	-1.4660576569136	-0.735053873743186	-0.999218238425471	-1.73048327115575	-3.90598781929554	1.41152640127092	-0.520605736266666	-0.4506237171851	4.36603003401073	-0.368200721938526	0.382509277224418	1.60839224733955	5.92129815215826	-2.06877392516574	-3.49261702429036	-2.52245791301215	-5.6815550485744	0.714457509411323	-2.14707415622882	-4.9228217148106	1.97041460241769	1.47730225564244	-0.582887053615076	0.258476714540961	1.86274112750176	-0.15686980687539	2.58421375955733	-0.795569138732729	4.30119826292954	3.67602809924434	0.319213046191203	-1.37069217476701
YBR073W	2.89166411112698	2.26638932406186	2.23868791653515	0.349304178866989	1.32443632901962	1.00031244557225	0.961369062727537	1.19041679571539	-0.0803670574364489	-0.983467463516465	-0.858555766769316	-0.804315239047954	-0.830375885155106	0.586190204081236	-0.868689293135827	-1.23277968658361	-1.34534914445424	0.489060542640468	-0.816334626287157	0.597732859002739	-0.432871177153642	-1.4366315230539	-2.57179846611283	0.740422191432653	-0.71800047095118	-3.24646094631282	0.43046543902033	0.240925826516575	1.49761262557007	-0.200587621906237	-0.638434885173657	0.36950604547776	-1.24090241248409	-0.147447876733175	-1.04213670962422	0.163814430642887
YBR074W	0.99469934356992	0.814039494959505	1.25861117167994	-0.535686632516165	2.23587638339872	2.81717386828095	3.26512222354182	2.75466338899535	1.94890114283388	2.0786739203815	2.1327087264106	1.89794718321803	-4.53462926977602	-1.02308509056053	-0.430412308203924	1.644990394285	0.0679596387282773	-0.597799114782719	-0.0965155355259414	-1.1312153515629	-0.878957749603262	-0.940051780172077	-3.46015404849726	-0.282445394032809	-0.159066654247503	-3.10029673780523	1.82738441233922	-0.218588332667357	1.64795965577724	-0.588904684827285	1.95035000721308	0.529122602537882	0.290923919969219	-0.678768673926858	-0.553928521331793	-1.1467010145002
YBR075W	0.813970336624484	0.790781223674948	0.575290732039847	1.10004748867067	-0.30064862904866	-0.3970888861417	-0.520636439044922	0.0664946711503146	0.202405922432537	-0.762454307554953	-0.0746891752314393	-0.265638611608294	-0.0985960443071842	0.293095102040618	-0.363920041321923	0.239814173405718	-0.39391420225835	0.658309711194915	-0.708610835022719	-0.8623648047175	-0.75905062300833	-0.499757126977043	-2.48740702270672	-0.122405938739816	0.423129874737429	-2.27901565684233	0.209370349718059	-0.268049926190627	0.302646619248189	1.33210754035168	0.219414375811472	-0.413494860415589	-0.562825891325067	-0.607586940331532	-0.350508442876615	0.312584678879793
YBR076W	-0.794655786263903	0.00646063091237735	0.806968900146391	-0.131640753975992	-0.567276492178656	-0.602424587828655	-0.0285971549717731	-0.437891736843536	-0.907105953842878	-0.346719523478654	-0.831194385743938	-1.39848739816066	1.09835993358203	2.57740505356968	0	0.143503260391373	0.304559862448948	-0.424186563128936	1.5548341432792	-0.912172729155735	-2.85363168967505	1.79703766185478	-0.722288533385161	-1.09260623508061	2.00750919767699	-0.303430770614479	1.3483450521843	0.362186507412335	1.44489353705587	1.4838340748705	2.73201372104145	0.820705604411488	2.17745364715423	0.343197644120323	-1.33318389879855	-0.84414579055773
YBR077C	-0.190386282125727	-0.439322902041638	0.0442531332338346	0.122517137363795	-1.25560361657953	-0.707888839278764	-0.539140480497245	-1.00471826286878	-0.299888186545266	-0.471604280750585	-0.80013552079621	-0.945643859708634	0.685045315846316	0.473531774234373	0.499764457532463	0.734852266299448	0.795379475486508	-0.382282145127348	0.0280206393462411	-0.795171582204682	-1.79127198798591	0.797069495887092	-1.4612741350519	-1.04856016291248	0.391693777060057	-1.62701884385899	0.922904501557203	-0.031910705498884	1.27111580084239	-0.205730894262807	0.508919455007163	0.559286361352392	-0.52142517963714	-2.11511436968969	-0.553928521331793	-1.51946242300391
YBR078W	-0.0648417047819501	-1.22493562098668	-0.922807984199663	0.823732242701257	-0.136874244277416	-0.136624143924005	-0.00756983513958652	0.16866940974714	0.98970542954145	0.51925767497277	0.442958573897348	0.69332417570187	-1.91079133867323	0.444222264030312	0.330316422575105	0.795528141498485	1.17545004763354	1.5197142307648	0.701761345404749	0.311781395580748	0.606413107411164	-1.61184156030471	-1.94267834234812	1.0150784021199	-0.149635824944292	-1.9347640987282	-0.366816852706039	-0.844038160445487	-0.288978707411174	-3.49485356628943	-1.26163266091596	0.309178527848738	-1.16145780356942	-0.66605765007055	-0.037554476022494	1.19016198589525
YBR079C	0.0662213155219924	0	0.114537521311101	-0.159011603812585	0.420116900065364	-0.279640060663169	0.161489816311187	0.287873271443436	0.0580428748152129	-0.0591559376551259	-0.00813446462916689	0.170186297130661	-1.83309765575917	1.20260584056041	-1.16826197941065	-1.5650523364831	-1.85882197040122	1.26408873199909	-0.77772841207678	-0.0404716961751752	0.155463993696716	-0.92461877170957	-3.11629321575087	0.775832706980157	-0.22382501546289	-2.58307424218629	1.32322061021813	0.891904218693812	1.1031957411305	-0.133725081270825	0.784711135714639	0.253878303355468	-0.688146964542576	-0.52623638765116	0.547669441994712	0.640213540165565
YBR080C	-0.183488228425519	-0.0917409589557538	-0.327993811027243	-0.14076437058819	-0.45018176297023	-0.27644417425559	-0.253168930779517	-0.480059089280321	0.190499691701211	0.432166988980501	0.296538210572348	0.291536526389047	0.261279517414038	0.148379395408063	0.589135783986767	-0.249445264707152	-1.1364361809562	1.12945735967611	0.216070263403237	0.099565616743451	-0.386592583493404	-0.707194917193672	-2.18974195424076	0.487209301398777	-0.513037114094714	-1.72036728106948	0.211045312515804	0.449940947534266	0.499855061467977	0.131153445092539	0.131039141109629	-0.668629987054995	-0.0123083196910052	-0.841469779287604	-0.356767522213697	0.262437404193195
YBR081C	0.0234533825807058	0.00646063091237735	-0.0585703233977218	0.143371118191675	-0.142412508496734	-0.375516652890541	-0.435686066922891	-0.346258836355907	0.00967381246920217	-0.152819505609075	-0.361613927605681	-0.249359922317535	1.42214934308683	0.152959006377447	0.132269563152369	-0.696327901093711	-0.283165161367823	1.00763705978912	-0.693043813163696	0.842741122284718	-0.862389757466882	-0.104399763128719	-2.21064583782451	0.755554961168639	0.0352084293986567	-1.25605560936576	-0.185920870549636	-0.244116897066464	0.296788942746611	-0.478324329161026	0.0929463675312484	0.0439888149378281	0.249523208281292	1.31431986674227	-0.585223918017206	-0.0484756988637115
YBR082C	0.830525665504982	0.939375734659619	1.08029707600243	0.565664229956243	0.304604532062458	0.00239691480568419	0.555962336362993	0.263545952729905	0.95845157387172	-0.271952991164536	-0.458488006371211	-0.614890490937304	-0.308802810770101	-0.249130836734525	0.644188521082618	-0.881244854081252	-0.718610253960121	1.55845899071998	0.103365025143911	0.533435697177088	0.425299806260891	-0.597802121915319	-1.96840041727624	0.702200121289267	0.208735688577751	-1.31106354557215	-2.07192898080991	-3.2772294547354	-2.00918304004121	-3.42541938947574	-1.21592133262191	0.588193296882965	-1.16369567987688	0.12202582902056	-0.406840156910356	-0.596752568770513
YBR083W	3.15379015173486	2.64110591697973	2.21916447540257	0.86674357815876	2.92499468840236	2.14843463749503	2.31468736712702	3.05875487291448	1.2218769288023	-1.13628696912554	0.0857816269984846	0.604531325025003	0.394384177228737	0.20608249362231	0.0428982366980658	-0.965035348403731	-0.83187631850725	0.235759379608391	-1.66442597716672	-0.799524611697899	-0.670387617656812	-1.09347404076993	-1.71155838754441	-0.117812837008591	-0.018232936652876	-0.839447956000444	-0.865955766433891	-0.528122176006533	-0.630676503336549	-1.47097589397907	1.44447797409219	1.63135662255147	0.585204654399622	0.38895733000303	-1.14854105835462	0.772268030173606
YBR084C-A	-0.387670617951661	-0.162807898991901	0.709351694483521	1.53276759084917	-0.816498382047939	-1.02587953683288	-0.523159717424783	-0.953630893570367	1.43767736080758	-0.899663218505037	-1.27415295964128	-0.973761595756308	-1.21549203421897	0.274776658163079	-0.371784718049901	-1.31945950829652	-1.11755850353168	1.08368182354723	-0.389798227349932	-0.916774018976191	1.09080696936297	-0.202898670080598	-1.86744590922191	0.0638452631934194	1.12478357489638	-2.74095246889699	-0.914529687568481	-1.13283004521039	-0.076149794520512	-0.655767225462698	-0.0457113282940563	-0.970267575200106	-1.13684116418741	-0.925362536739239	0.682239647741982	-0.815729001568657
YBR084W	1.15887302163486	0.728759166916128	1.48378152607562	0.649080153267763	0.113930006797387	-0.370722823279173	0.045419010837521	0.522226441717106	0.337839297001367	-0.506111911049409	0.129411937282197	0.296716109345197	-2.12750544406042	0.937904326529977	-0.022164088960667	-0.702106555874571	-0.251702365660287	1.06138334956347	0.3138311606779	0.317276649142023	0.615118911792384	-0.960023908770614	-2.45868418695071	1.34864832090756	0.618033680337137	-2.94469957039054	-0.902804947984269	-1.02114257596429	-0.896224504741412	-2.65135689981193	0.216366953925201	-0.419778976835279	-1.69183448843638	-0.833843164973819	-0.068849872707906	0.396163470024122
YBR085W	1.25406616269772	1.1241497787536	1.54625653769986	-0.265888255555469	-1.75562975752362	-1.07301886134467	-1.45004397562754	-1.88617811092234	-1.78667874911957	-0.41080512260504	-0.595294911498105	-0.635608822761907	0.870405879143822	1.838255843111	0.232365448781188	1.03341609664392	-1.35164170359574	1.78928853015481	0.693043813163696	0.416878256705329	1.43126664313112	0.0649094179452473	-0.493051880847595	1.49403337752463	1.59506759614986	-1.83934004097232	1.32489557301588	0.508975752707203	1.88226671584035	-2.06502385116292	0.714620432330418	0.446172265797976	-1.13684116418741	-1.28635561425839	0.49446726762951	-0.703733421435256
YBR086C	0.865015934006019	0.28685201250954	0.184821909388366	-0.706428600544433	-0.189883344662312	-0.544099660890337	-0.373445200219621	-0.178400337232552	-0.424159469803479	-1.00400771964672	-0.774253133339771	-0.859810770720996	1.36220294814806	-0.601760881377144	-0.0965210325706474	-0.17047031603539	-4.12162623768721	0.545992884918195	0.189917666680078	0.441997075708595	-0.752545850999347	0.0717180981492941	-2.41093607947531	0.632812901942688	-0.111912507731445	-0.078037463448346	0.182570944954147	0.204228515192859	0.130821441868573	0.578618140114145	0.838041018724372	0.662345870635305	1.22411834017818	0.221171815099762	0.00938861900562378	0.195574371277731
YBR087W	0.139340684744192	0.459996920961244	0.536243849774698	0.140764370588189	1.31810688419755	1.25438541497479	1.45340834680069	1.46855913967342	1.56046036522438	1.06069882656621	0.611563840756438	0.679265307678033	-0.613858971856529	-0.108078818877478	-0.0579126195423886	-0.0539341112880331	-0.419084438824378	0.540377041233471	-0.0610227256873694	-0.833630582452934	-0.620424409314069	-0.856985881682705	-3.28467388897693	0.0815202050805847	-0.213136742252583	-3.17743269324687	1.3483450521843	0.272836532015459	1.67334292061741	0.894929390043211	0.902036878336051	0.583166003747214	-0.312183744890047	-1.47447876733175	-1.04526624929276	-1.14168628703154
YBR088C	0.0427679329412862	-0.147302384802196	-0.148378152607562	1.33074465157909	-0.228651194197533	0.0463403529098969	-0.225412868601032	-0.0186509443470394	0.616891579766814	-1.19297807604503	-0.979833239422346	-0.971541774489387	-0.670847485466082	0.577946904336344	0.439706926155172	-0.410284489441108	0.636806985120528	0.630536990244534	-0.789559348689638	-1.12300157265907	-0.270169056809175	-4.17689834917598	-4.27122251632618	1.41320970210814	-0.839343807985837	-5.65352293390497	1.03345204620834	-1.27164161413053	1.44684609588973	-1.54298170697105	-0.248364883731041	-0.492674727303681	-2.0711545225501	-0.767745840921017	-0.710405504758854	-0.879248882838348
YBR089C-A	-0.880191652146475	-0.842466270973964	-0.583100108492876	-0.160314977614327	-1.026952422382	-0.832528409174348	-0.752778049992253	-1.06148200653368	-0.65633096906433	-0.20951061252857	-0.562757052981438	-0.60009168249116	0.995228471236718	0.561460304846559	0.105815650521895	1.04304718794535	1.87140708868424	0.909613467911732	0.00311340437180473	0.171014582614393	-1.11423009372169	0.182472629468457	-1.42380842680843	-0.27353409092214	0.712970695322801	-0.145518991236916	-0.544362909266953	0.477065047208318	-0.0937228240252456	-0.0617192682788426	-0.626245197628576	1.09846355016178	0.330086755349691	0.922820331967976	-0.560187600668876	0.0534904263323713
YBR089W	-0.458030765693778	0.666737110157308	1.1961361600557	0.350607552668732	-1.28408611827888	0.246882224985483	-0.49792693362616	-1.10040571647533	-0.0275331585661907	-0.904592879976297	-0.818622940407952	-1.06847396981163	0.553123808563304	-0.252794525510033	2.72618294216207	-1.06230937054822	-0.821808223880838	4.25144285192754	1.10899463723679	-0.798063474780487	-2.02148726550641	-1.2341867649869	-1.9697317229058	3.45436235896025	2.87325932771182	-2.50121327753312	3.11375584100697	0.0781812284722667	2.51684833684462	0.280308343433074	2.16366953925201	0.461254145205232	-0.480024467949212	-1.28635561425839	-3.33921882633347	-2.88513987030226
YBR090C	-1.01953233689067	-0.845050523338914	-0.378754757971935	0.188989201252662	0.00712062542483672	0.24128942377222	0.31120433351635	-0.179211247856336	0.818553362778643	1.08534713392251	0.21815155141856	0.507599129702757	0.125808552535967	0.439642653060927	-1.11821403659624	0.31589979468705	-0.0377553548490429	0.388109635604652	-0.120177408751656	0.133724320770052	-1.13517425025132	-0.0408520812242814	-1.54713610519704	-0.439245178069807	0.685306929366713	-0.21300203704063	1.93123210579937	0.971680982441022	2.03261374604752	-0.537471961261583	0.979746136435947	1.28698704275247	0.537090313789328	0.338113234577798	-0.44126509326431	-1.22359350235299
YBR091C	-0.601510282658093	-0.343705564538458	0.0273328175856033	0.980137098910356	-0.669338789934648	-0.941987518633931	-0.996694960045609	-0.898488971153033	-0.244821869412885	-0.604705140474618	-0.545748626938635	-0.646707929096515	-0.685834084200773	0.43872673086705	-0.11797015091968	-0.0260039465138729	0.284423673196125	0.833018272636382	-0.188672304931357	0.45250586754542	-1.057141939258	-0.68949234866315	-3.01839267521778	0.0396030879163202	0.022633990327708	-2.62364626701458	0.0435490327413569	-1.33386748985336	0.0859125886898094	-0.576046503935859	-1.23115844205326	-0.144534677652865	-0.324492064581052	-0.699106312096953	-0.588353457685747	-0.0367746681035048
YBR092C	3.424193856783	3.13857449723276	1.59571592190238	1.3802728560453	1.08391742578069	1.48448923632048	0.57362528502203	2.67195050536935	-0.258216378985626	1.35976495582268	2.37378467814772	3.29273487926715	-2.75930889598086	1.5643951071418	-0.599145372549649	0.376575669886087	0.304559862448948	0.59345246370753	-0.00996289398977473	-1.38072633142389	1.43304379224802	1.12842526581737	-1.60674293046612	-0.170129318713342	0.753837622303385	-1.58013419326919	-1.212673065567	-3.07459647481749	-2.6711004847195	-2.53306163561081	-0.141705117711575	-1.29201433588822	-1.59784368352325	-1.2990666381147	2.08740295891698	-1.44424151097402
YBR093C	-6.42484721637325	-6.72293252741953	-8.68142349028456	2.39820779520619	-1.75879447993466	1.42536533778027	-2.13889897332994	-1.56586841452753	2.51221468430973	0.539797931103022	0.958387832672725	1.03295682954089	0.0248462031654104	-0.151127161989694	-1.44281069427827	-0.608684970250657	-2.35845116623689	2.35603700207397	2.76657112478554	-3.57926630373876	-0.699067007524965	-1.94274341822139	-1.93250210389811	0.582827101428474	-0.3935799429207	-3.93515742675789	-1.73693642126102	-0.871162260119538	-3.31349234105921	-3.12710959279467	-0.280362813536881	1.50944476400949	-0.878366450676297	-2.86506477721187	-2.35341383074299	0.830773183974637
YBR094W	-0.075878590702282	-0.651231595967604	-0.0195234411325739	0.258068012745014	-0.594967813275242	-0.428248778615596	-0.481946170553699	-0.799557875051345	-0.304353023069514	-0.430523768490081	-0.622656292523483	-0.49871984463507	2.0091901908918	0.892108216836131	-1.72307917403897	0.328420213378914	-2.04256469733323	0.622090476297279	-0.0927794502797761	0.568126179667795	-1.27742252528394	0.227409918815167	-1.72349325282445	0.460903144594463	-0.450793640693517	-0.758249640193999	0.401991071458673	-0.234543685416798	-0.05467164734806	0.360029064959912	0.315408165228991	-0.0138250561233173	-0.0179030104596445	-0.701648516868213	-0.303565347848497	0.544933718261029
YBR095C	-0.418022054232574	0.197695305918736	0.177012532935338	0.0808091757080342	-1.00242582369645	-0.629589622293077	-0.725863080607055	-0.833616121250287	-0.51047964260559	-1.06645009828268	-0.909581044897725	-1.11509021641699	1.07292215415078	1.59736830612137	-0.142279151715251	-0.417026253352112	-1.34031509714103	-0.171773544465468	0.634511810973771	1.05567784588852	-1.92848922362311	0.445741597358271	-1.75959773112165	-0.270608095986204	-0.235142010626744	-1.44572104119475	0.229469903290992	0.510571287982147	-0.0136679118370153	0.619764318966707	-0.394641134272022	0.233769130812461	0.570658458401161	0.43471701588574	-0.885659726197161	-0.0150441824059794
YBR096W	0.402846336092117	-0.130504744430016	0.898078292098403	0.729889328975797	0.290363281212785	0.188557298047165	0.417182025470567	0.268411416472611	0.662284084429993	-0.581700053608736	-0.783866591537877	-0.838352498474086	-0.688003197175532	-0.403921687499727	0.592710637044939	-0.337088195550206	-0.200103380699928	1.29225710158328	0.382326056857601	-0.223385894196582	0.225267444465934	-0.936874396076855	-3.04680342236439	0.275172917472846	-0.397352274641984	-2.14148544190568	-1.01000256703992	-2.93738044117229	-0.152299589041024	-1.51983698136649	-0.278839102593746	0.698793745869506	-0.124202135063782	-0.0635551192815408	-1.18609553437712	-1.06145064753299
YBR097W	-0.144859127704358	-0.220953577203294	-0.221265666169171	-0.213753303485769	-0.189883344662311	0.498558279582335	0.144667960445439	0.193807639084454	0.245566008833593	-0.344254692743023	-0.271395319900378	-0.310035036946727	0.14848564272662	0.228980548469233	-0.482605162853238	1.05845693402765	1.18803516591656	0.0734910801111111	-0.764652113715201	0.384316810266544	-1.29228795201281	0.813410328376804	-2.09248771383326	-0.537152846519144	0.00502977562837969	-1.29990083874447	-0.271343973234604	0.118069610345871	0.433468061116762	0.462894512091317	0.0365690626352454	0	0.928718667594046	0.294895753466352	0.735441822107182	-0.162142854819999
YBR098W	0.397327893131952	0.350166195450835	0.471165712666118	0.230697162908422	-0.911440054379095	0.247681196587378	0.0899969288817551	-0.485735463646811	-0.561825262634432	-0.861869147225373	-0.765379171926135	-1.05293522094318	0.726652846543948	-2.11120065688633	1.48427898975307	-0.91976921928699	-2.46290764798591	-0.33188047790735	-0.140103196731205	1.1560463018131	-1.65468142149277	-0.290049776692399	-2.98233129159088	0.538235174644644	-0.961315866974041	-2.60315770366347	1.64648843018281	-1.03869346398868	0.0312409413417484	0.0745774491702669	0.729857541761771	0.312948997700552	0.0727309799923043	-1.44905671961914	-0.675980568404901	-1.4091384186934
YBR099C	0.16555328880498	0.647355217420177	1.26902367361731	0.340180562254792	1.27221840923749	1.0993849242072	1.18594083853528	0.92038355799521	0.516432757971253	-0.777243291968735	-0.258823874564393	-0.921225825772495	0.418638804128304	0.859135017856562	-0.619879520287047	1.25300497831662	-1.22075647345239	1.28884539967227	-0.328775501662562	-0.208236070522971	-1.70753911295193	1.09619751285155	-2.52843256933601	0.451989101965407	0.201191025135182	-0.789777201999922	-1.31987068462264	-2.16992797392412	-1.29845162451643	-1.0698006501666	-0.662814260263821	0.0213659958269456	-0.436385879953829	0.170327719674531	-0.810550774152172	-0.558306324844122
YBR100W	0.16555328880498	0.308818157611622	0.396976636362337	-0.420989737962826	0.0981063947421947	0.547295547297916	0.497926933626161	0.338149730118064	-0.232915638681559	-0.661396247394114	-0.641883208919695	-0.5838129932004	0.084003829749721	-0.566039915815943	0.584130989705326	-0.537414894620042	-2.72719513192921	0.197191208601778	0.0684948961797006	1.11542971340711	-1.16725897333719	-0.039036433169869	-1.93001738178404	0.271309961497235	1.28825128281871	-2.115698277167	0.438840253009051	-1.27004607885559	0.0136679118370147	0.0102865447131395	-0.10513605507633	0.22120089797308	0.35582233288543	0.256762681897427	0.694757806416149	0.310913103056907
YBR101C	1.55758052550685	1.19521671878975	1.85212378211018	-2.20661184635004	-0.268210224335515	-0.529718172056231	-0.106818784747504	-0.677110370859912	-2.48840222284708	-1.96857814752335	-1.85022095474318	-2.47066107008383	-0.059946394938768	0.632902235968959	0.0986659444055509	-0.278338538611455	-0.154796954881077	0.272326900102658	0.478218911509181	-0.240943061750512	-1.37748024638159	0.901469259015811	-1.32339549186529	0.173662486457028	0.27538021565378	0.00771453578891558	-1.52756607154296	-1.4327906768999	-1.18325065331873	-0.776634125842097	-0.799948245145991	0.781744082609411	0.10518018645041	0.343197644120323	-0.82932801216342	0.0501472746865979
YBR102C	-0.0400087114612037	0.801118233134751	0.601321986883278	0.551327118137075	-0.226277652389255	0.0886858478103187	0.128687197372977	-0.0746037773881581	-0.171896206183515	0.21526188424504	0.275832300607196	0.0747339826530291	-0.266603703806626	1.02949654591767	0.149428857831595	0.472886582900431	-3.6786300741251	0.198852309079759	-0.00560412786924823	-0.422940496223617	-1.48713567481302	0.762572182853254	-2.34098075622893	-0.649749680261293	-0.851289525103238	-2.04519900119898	0.547712834862442	0.18189102134364	1.11100597646593	0.321454522285637	0.923368831539944	0.405953920711961	-0.0123083196910052	-0.716901745495783	0.506985426303674	0.0585051538010301
YBR103W	0.347661906490457	0.0374716592917864	0.0859031409833249	0.228090415304937	-1.29674500792304	-1.28075147783731	-1.57873117300051	-1.29502426618357	-1.53515962492031	-1.14696790231327	-0.695866474185983	-1.20684282878308	-0.209615190197074	-0.312329468112033	-0.2616792438582	-0.570160605044919	-0.114524576375431	0.642599924250809	0.364268311501134	0.483849475536146	-1.17628999442633	0.729436605860226	-1.13089132829541	-0.100976562299956	0.588483748520407	-0.597103455523278	0.0586236979210558	0.338253478288172	0.0019525588338586	0.0411461788525612	-0.400735978044563	0.639723051524422	1.15698205095451	0.310148982093921	-0.610260235365536	0.399506621669896
YBR104W	1.16715068607511	1.26757578500837	1.47336902413825	0.818518747494287	-0.0181971538634713	-0.579254411373707	-0.607268996753527	-0.210836762183924	-0.565545959737972	0.40834029186941	1.2053797586856	0.971541774489387	-0.611295474704542	1.47463473214186	1.26764289442784	-1.38880336566685	0.242892782862178	0.861694675093263	1.23975762085258	3.06463659340062	1.10025625095844	1.94909818641183	-0.491737871629817	1.22527789069502	1.30459805361094	-2.60059675830247	0.422090625031607	-3.18628394406358	-1.93693836318841	0.0668625406354133	-1.41400375522949	-2.7712953410832	0.288686043661764	-2.3591660277308	2.50676127450151	-0.974528704742883
YBR105C	-0.459410376433819	-0.843758397156439	-0.691129816093118	0.250247769934559	-2.16071422613655	-0.264459600227168	-1.14725057004406	-1.62668671131136	-0.303608883648806	1.57256200933209	0.847463315002271	0.765098396665671	0.626873649705077	1.07895634438703	-0.451861426552957	-0.31589979468705	-1.1414702282694	-0.78590270720309	3.45650153357743	-2.07886146573498	-1.58711822866035	3.94494931022478	-0.305631508278189	-4.00247881097714	0.377233172128466	-0.773601860461048	-3.09700621302953	-2.79059119587742	-4.20385916929904	-4.00403752958988	-0.976698714549676	-0.872235359052944	-1.75897077766005	-1.03213513713223	4.08091972777773	-1.42752575274515
YBR106W	0.582195732297512	-0.281683507779638	0.472467275408291	1.49496975059864	0.0166147926579524	-0.175773752416849	0.166536373070912	0.242462276511514	0.63921576238805	-0.0377940712796637	-0.154554827954166	-0.130969454748379	-1.32808871681777	0.338891211734464	0.0193042065141292	-0.320715340337767	0.216464034467848	1.40958973771478	0.274602265593163	0.665278371239486	0.802759094679318	-1.15611389864717	-2.79949293649926	0.190625338852193	-0.207478244670656	-2.82540901097205	-0.293118489605282	-1.29238357270481	-0.700968621355483	-0.344599247890201	-0.409878243703374	-0.427319916538907	-1.93800088225649	-0.841469779287604	1.52721535824811	-0.113667155956289
YBR107C	-0.0717397584821581	-0.0387637854742619	0.0819984527568107	0.125123884967279	2.32132388849676	2.18918218919166	2.70831879438554	2.60626674484282	2.21530305544729	1.66376074655041	1.73633844993484	1.80175492831809	-0.911421833575611	-0.167613761479478	2.76765123763686	0.149281915172234	-0.388880154945144	0.350052295520915	0.925303779300317	0.24649928150339	-1.07383540004751	0.137989252135351	-2.08572115873896	0.3289545537702	0.437590479669021	-1.82628670863115	0.654910453918088	-0.0207419585742746	0.587720208991645	0.136296717449109	0.223985508640878	0.232512307528522	0.720596171000682	-0.198291972158408	-0.835587091500501	0.307569951411133
YBR108W	-0.893987759546891	-1.01431905324319	-0.205646913263113	-0.243730900925847	-0.189883344662311	-0.0822940749951614	0.0252327837986233	-0.786583305070796	-0.26044879724775	-1.21105350143966	-1.24605208183144	-1.34817144944376	1.8622820848741	-0.216157637754956	0	0.347682395981784	0.173674632305599	0.165202426458176	-0.317567245924066	0.171977441598337	-2.15735410960866	0.717634893506544	-2.09338728151926	-0.656371089599016	0.251488781418978	-1.49686895557149	1.10547544651135	0.537695387656199	0.808359357217744	-0.632622499858131	0.921845120596808	0.830760190682992	1.07865638019357	-0.889771669941575	0.594612537022829	-0.777282757642266
YBR109C	0.332486188350001	-0.412188252209654	-0.0559671979133787	0.0221573546296227	-0.220739388169938	-0.317990697554118	-0.31793307586265	-0.0997420067254726	-0.0491132017667187	-0.155284336344705	-0.231462493539015	-0.27747765836521	0.577970011728714	-0.389266932397696	-0.475455456736893	-0.0394874743358812	0.818032688395934	0.670276526108346	-0.343097161772863	-0.0760526130328017	-1.01055087693438	0.358590490746471	-1.97026038556071	-1.08465906117299	0.25086005946543	-1.20927704162019	-0.44219017860454	-0.197846374093082	-0.0585767650157782	0.4140334247039	-0.283410235423151	0.0728957504684017	0.100704433835499	0.302522367780136	0.100145269393319	-0.356045650274844
YBR110W	-0.201423168046059	-0.330784302713704	0.147076589865391	-0.033887718845305	-0.452555304778509	-0.0543300689288444	-0.268308601058691	-0.298415109552632	0.0788787785950325	-0.20704578179294	-0.204840609298106	-0.278217598787517	-0.372495855392542	0.259205980867172	0.350335599700868	-0.164691661254529	-0.30707688610555	0.336010881515512	0.120177408751656	-0.295130162858041	-1.34884998954199	-0.329086209862267	-2.92972632260241	-0.503836787689003	-0.537557270283064	-1.89149114893662	1.59456458345274	0.770643537798052	0.855220769230368	0.964363566856907	0.169131914688009	0.0113114095554411	0.11525062983396	-1.49227420073058	0.0312953966854113	0.575022083072988
YBR111C	-1.46514660592407	-0.427693766399359	-0.329295373769414	0.509619156481315	-0.34416356220044	-0.204536730085061	-0.173265115417212	-0.495466391132223	0.670469618057779	-0.601418699493778	-1.25122855932272	-1.35557085366684	0.0552137848120232	0.413080909438496	0.255959478965124	-0.540304222010472	0.0604085677584694	0.757979007512547	0.166255793454364	-0.781620833125221	-1.13704139411734	0.117109299509607	-1.6647235921786	-0.679671117885611	0.106254010149518	-1.16916124010355	-0.14237183780828	-0.121260680895759	0.16596750087804	0.4140334247039	0.58662871310706	0.790541845596977	0.712763603924587	0.635551192815411	0.112663428067484	-0.272466859130515
YBR112C	0.148997959924482	-0.449659911501441	-0.275931301340378	-0.761170300217617	-0.567276492178656	-0.738249760150766	-0.785580668930463	-0.853888886844896	-1.10579117917188	-0.147068233892604	0.11905898229962	-0.261198969074451	-0.465176137041295	0.109910663265232	-2.44019469750829	-1.19810775789845	0.20136189252823	0.987071682293168	0.269620818598275	0.861044151968709	-1.00437572305956	-0.453458101589524	-2.70849030303317	0.962073903711618	-0.0691594148902186	-1.69191119728336	-0.365141889908295	-0.480256117758207	-0.363175943097827	-0.524613780370158	-0.345882384091695	-0.0314205820984489	-0.106299124604138	-0.0660973240528029	-0.923214202219656	0.148770248236906
YBR113W	0.445614269033403	0.108538599327934	0.797857960951189	-2.15969038948731	0.165356745976763	0.443429239051596	0.322138539829087	0.223811332164474	-1.41312075992422	-0.230050868658822	-0.21889104820303	-0.238260815982926	-0.528080413309279	-0.117238040816247	0	0	-0.348607776439498	6.47071227346949	1.48384852360206	2.00958840091766	-1.2394902109506	-0.485685854555346	-0.430030421672413	2.28750698700958	2.89526459608598	-0.75229502248294	1.14734951645496	-0.692462309325787	1.39217444854167	-0.28802325196793	1.49933156804506	0.345626403082939	0.54604181901915	-1.87614712119109	-1.6023243102931	-1.10658319475092
YBR114W	0.784998511083612	0.795949728404849	0.646876682859284	-1.11438460048983	0.483411348286134	1.24959158536342	0.756142421165403	0.567637436649028	-0.329653763373581	0.322071216122351	0.0628572266799241	0.00665946380076502	0.739667524392496	1.40410872321334	0	-0.414136925961681	-1.01058499812605	0.318694776431927	1.27338238806807	0.874359488328751	-1.19923690755536	2.090718734656	-0.356651976102114	-0.483947354804354	-0.125744390709489	-1.34663669768417	-1.50076666677905	-2.38372970076665	-2.14781471724521	-2.13702966415491	-1.27991719223359	-0.756607616930652	-1.13348434972623	-0.0584707097390178	1.90901919781014	-0.710419724726802
YBR115C	-0.698083034460998	-0.452244163866392	1.20654866199307	-0.81982212129603	-0.453346485381269	1.94150099260429	1.38696201613098	-0.172723962866062	-0.591590839462747	0.0780529732949575	0.647059686410983	-0.956742966043242	0.281195918364089	1.30335728188687	0	0	4.12666028500041	1.75674651197183	3.57356553795728	1.49787815859522	-0.62915047390088	1.16246866683761	0.570343294870774	2.06733442977077	3.61137890117651	-8.27381389225024	3.13218043178216	0.981254194090688	2.98546245697085	-0.367743973494768	2.27032930527148	0.854639833077813	-0.140986207369699	-0.147447876733175	-0.506985426303675	-3.478549287427
YBR116C	-0.62634327597884	0.498760706435506	0.951442364527439	-0.424899859368053	0.378184328119104	0.78938394267203	0.945388299655075	-0.0835237942497855	-0.585637724097084	0.545549202819492	-0.908841548113256	-0.999659510537061	2.07662988519791	-4.52007602678266	3.12084671978427	4.66337440815456	-4.71186828516058	-1.89267428156292	1.24349370609874	1.10419582554697	-3.37899815419051	3.74023499208977	0.499677457622707	-4.08866885120921	-0.148378381037197	1.79892026470931	-0.440515215806796	-0.068608016822601	-1.08757527045962	4.65980475505258	3.22112493378786	-1.88649174919088	3.74508600052683	0.673684264384337	4.63797778877807	-1.66656109541793
YBR117C	0.631861718939006	1.47819235275186	0.972267368402184	-0.277618619771151	-1.04831429865651	-0.679924833212447	-0.718293245467468	-1.03066740282988	-1.84546576335549	-0.359043677156804	-1.50191796925795	-1.53537637628749	2.50631144628862	-4.29750693367056	2.80196982699531	5.76420814390852	-4.52686704640027	-2.30742400579839	0.67498606780723	0.374107994680204	-3.93206093022021	3.91589894135418	-0.245762719267436	-5.90329982157226	-0.349569406172378	1.01758176571623	-0.360117001515061	-0.74671050867389	-0.365128501931687	3.72372918615681	3.25159915265056	-2.26605238094014	4.08076744664517	0.299980163008873	3.13266920820975	-3.19438139753628
YBR118W	0.406985168312242	-1.43684431491265	-0.322787560058556	1.59141941192759	-0.287989739404506	-0.578455439771812	-0.142985774858864	-0.565204704777675	2.3581778242232	0.0550478864290757	0.00147899356893949	-0.187944867266035	-3.04957565042121	0.832573274234131	-1.12250386026605	0.34094063207078	-0.996741368014738	0.649738165554244	-0.696779898409862	-1.14254455113877	1.06325073897084	-1.15293651455194	-0.97368456941436	-1.37313117616012	2.00122197814151	-1.8997521798435	-0.075373325898501	0.194655303543194	1.00752035827139	-0.0720058129919824	-1.95644485098562	0.312948997700552	-0.97683300820434	-1.34991073353993	-0.679110108073441	0.21563328115237
YBR119W	-0.187627060645643	-0.0103370094598031	-0.191329723099225	-0.539596753921393	0.630570940399426	0.565671894141495	0.288494828097589	0.569259257896596	0.0788787785950326	-0.0854474655018483	0.0902186077053027	-0.119130407991464	-1.71044417664103	0.297674713010003	-2.97713762684575	-0.966961566664019	-2.00732636614079	0.699999591468145	-0.270243499472636	0.266031997314705	-1.5922454728243	-0.646370707370853	-1.74836594580642	0.147662784843075	0.11568483945273	-1.35342595555573	-0.440515215806796	0.240925826516575	-0.0566242061819196	-0.650623953106127	-0.163037070915469	0.140764207801051	0.373725343345074	0.691479697783167	-1.48966088222561	0.379447711795256
YBR120C	-1.3796107400415	-1.46656321710958	-1.30026117942943	0.0651686900871251	-1.76275038294846	-1.28554530744868	-1.43490430534836	-2.51463384435519	-0.814832665675104	-1.30882512061966	-1.87314535506174	-2.06961336119331	1.25828271744829	1.03957169005032	-0.236655272450995	-0.567271277654489	0.239117247377273	-0.0185006828442826	0.12951762186707	-1.03071110412559	-2.76409810100126	-1.29274141474171	-2.80685492613949	-0.20645625819723	-0.089278517403737	-1.5696945120635	0.420415662233863	0.635023039427794	0.93137056375088	-0.0462894512091311	-0.370261759181859	1.18392753346956	1.11334346295913	-1.0270507275897	-1.73689451604037	-0.227334311912576
YBR121C	0.335245409830084	-0.339829185991031	-0.0833000154989821	0.878473942374442	-0.143994869702253	0.0583249269383177	0.0378491756979342	0.0924438111114126	0.275331585661907	0.0665504298620159	0.0976135755499995	0.22124218626986	-1.49057499783601	0.642977380101606	-0.602005254996186	0.184916952987541	-1.15405534655242	1.50880642172662	-0.0105855748641354	-0.296144679064587	0.00651957558012244	-1.81746370246692	-3.07606230925298	1.05090314351615	0.379748059942656	-2.44680354143003	-0.232819828886481	-0.641405180527572	0.404179678608873	-1.03636937984889	0.217890664868337	0.328030877107808	-0.991379204202801	-0.653346626214243	-0.435006013927227	0.720449179664121
YBR122C	-1.08437404167262	-0.211908693925967	-0.852523596122396	0.5643608561545	0.231024736005812	0.34355778881475	0.207749919941996	-0.0437891736843538	0.91677976631208	1.05823399583058	0.255126390642045	0.469862168165088	-0.188910020892565	1.04323537882582	0.421832660864311	-1.00259660447933	0.32469605170177	0.255245099655897	0.396025036093541	-0.555323763325711	-2.12062973093725	-1.22011549256521	-2.79273453221544	0.0531601650957912	0.101224234521139	-1.10648458228143	-0.180895982156403	0.102114257596429	-0.117153530031557	-0.259735254006794	-0.649100861775605	-0.0037704698518138	0.278615600278214	-0.383872920460508	-1.38325653349521	0.561649476489896
YBR123C	-0.743610188882367	-0.599546548668587	-0.48027665186132	-0.0404045878540171	-0.306186893267978	-0.292423606293485	-0.176629486590361	-0.448433574952733	-0.078134639174325	-0.267844939938486	-0.634488241074999	-0.788776490179502	1.16264455447032	0.675950579081175	1.10748947742173	0.163728552124386	1.28368206486747	0.410305534942856	0.179332091815943	0.160321616474299	-1.35711352782429	0.159323116774698	-2.00898175945909	-0.31531964580215	-0.613632626662305	-1.81999816260895	0.365141889908294	-0.161149062769365	0.507665296803414	-0.30859634139421	0.193511289778173	1.00922909700218	0.626605366087549	0.0711817335953255	-1.50530858056832	0.160471278997113
YBR124W	-0.862256712525936	-0.23904334375795	0.119743772279786	-0.110786773148112	0.340998839789401	0.98193609872867	1.24397624127211	0.711979527682638	0.356442782519064	0.973608140573944	0.103529549825758	0.0355171402707469	-0.0356917680392007	-0.118153963010124	-0.321736775235492	0.133872169089939	-2.24518510168976	0.315058092814808	1.86119313346477	0.598944394039944	-0.700804555565767	1.15565998663356	-1.03897497378742	0.241678642155705	2.5192888678646	-1.25073529124474	2.69166521597536	0.250499038166241	1.82368995082457	0.277736707254789	2.04939121851687	1.32846221112242	-0.199170991363543	-1.18975183295045	-0.578964838680124	-2.25161263342824
YBR125C	0.394568671651868	-0.147302384802196	-0.0767922017881241	-0.805485009476862	0.0205706956717503	0.175773752416849	-0.525682995804646	0.109472934210884	-0.50006169071568	0.472425890995795	0.673681570651892	0.660026856698045	0.171754309183115	1.24931787244813	0.523358487716399	0.120388641267931	0.534867527028111	-0.0145379364663955	-0.0641361300591742	-0.636805067707419	-1.21865324911486	0.339072274161536	-1.9947169552391	-0.755633570142004	0.577166753356553	-1.12613045918114	0.631460974749666	1.487038876248	0.2733582367403	0.581189776292429	0.358072071636776	0.260162419775158	-0.473310839026845	-0.465223473140881	0.838716631169044	1.07816640576185
YBR126C	-1.75900369355291	-1.95240266172034	-2.34541606139322	-1.98373492625208	0.730259696347139	1.63948972708806	1.35500048998606	1.07932204025694	0.229939080998728	0.119133485555461	-1.04712744680909	-0.991520165891682	0.580139124703472	-0.496429829081297	0.530508193832744	1.64595350341515	0.488302589380958	1.04826493429634	0.417818866696173	-0.06832746085438	-0.557347442724455	0.032227752965822	-0.831448596387257	-0.170390262535539	1.48441253232551	0.913273467396527	0.0770482886962453	-0.320702590263786	0.562336944151475	0.239162164580513	1.42009859900203	2.62047654701065	2.5388706708083	1.83801404962217	-0.460042331275557	0.188888067986186
YBR127C	-0.0427679329412861	-0.693871759989292	-0.752303264975184	0.0886294185184891	0.00712062542483672	-0.030360920872001	0.155602166758175	0.257869578363416	0.756789790859891	0.750951764122012	0.276571797391666	0.750299588219526	-0.726061270278105	0.661295823979145	-0.0371784718049903	0.383317433797091	0.405240808713063	0.805986500506553	-0.698647941032944	-0.668963848429949	-0.126734391084905	-0.280063712393129	-1.6985134101371	-0.477390826152203	0.643811280432582	-0.869527131580908	1.36676964295949	1.95293517653171	0.0839600298559501	1.62270242849789	0.979746136435947	-0.119398211974106	-0.754164315612515	-0.23134063418481	1.47714272355145	1.26705447374804
YBR128C	-1.13266041757407	-1.36836162724145	-1.54755810044203	-0.417079616557598	-0.102062297755992	-0.0151804604360006	0.0672874234629944	-0.513306424855479	-0.0915291487470663	-0.741914051424701	-0.896270102777271	-1.25863865834459	-0.159922783866253	1.15864157525432	-0.16801809373409	0.26003946513873	1.07980314868263	0.837290669468399	1.45458252250709	0.228492236715707	-0.785756623745204	0.736699198077876	-0.972033598592998	-0.918538798719901	1.97230076827833	-0.660969621121568	1.76541078882267	0.556841810955529	1.0836701527919	0.0282879979611366	1.52980578690776	1.38124878904782	1.65826634382455	0.274558115296257	-0.694757806416147	-0.733821786247214
YBR129C	-1.00297700801017	-0.66932136252226	-0.637765743664083	0.130337380174249	-0.209662859731302	-0.141417973535374	0.172424022623924	-0.113527487329805	0.142874768775909	0.30399579072773	-0.0281008778098482	-0.221982126692167	0.572251441158897	0.187764049744771	0.618449579063778	0.094384694754058	1.47623437459759	0.196393098498812	0.0790804710438359	0.299692260458312	-1.5314227790553	0.171578741141982	-2.06132475716913	-0.533648046291385	-0.477199962742509	-1.13023096593328	1.84413404031666	3.2915892722099	0.997757564102094	1.758999145947	1.12449867603379	0.304151234712986	-0.99697389497144	-1.11857009935512	1.87772380112472	1.40579526704762
YBR130C	0.826386833284858	0.493592201705605	0.485482902830007	-0.232000536710164	0.324384047131449	0.396289914539805	0.349894602007573	0.463029966180851	-0.0253007403040669	-0.446134363149073	0.124235459790909	0.0643748167407286	-1.17447607978718	0.263785591836556	-0.605580108054358	-0.314936685556907	0.40272378505646	1.1437418255567	1.17686685254213	0.379361853259283	0.160408057316435	-0.224686446733548	-2.34683837837306	1.07634785081009	-0.340767298822714	-1.55839584188674	-0.075373325898501	-0.684484632951066	-0.203066118721366	-0.972078475391763	0.00609484377254037	-0.0892344531595953	-0.0682552273773937	-0.612671349874056	-0.644685171719489	0.177187037225978
YBR131W	-0.521492859735686	0.0232582712845569	-0.259010985692148	-0.686877993518295	0.638482746427022	0.434640551430753	0.484469448933562	0.451677217447869	-0.373557989195345	0.648250483470752	0.45996699994015	0.296716109345197	0.366382900645497	-0.197839193877417	-0.374644600496439	-0.101126458665062	-0.383846107631939	0.0634773262103381	-0.00311340437180445	1.44264995634669	-1.25568920726691	1.23645632505492	-1.38689194177779	0.429310786119626	-1.16062072624858	-1.36440744974981	-0.522588392896275	-2.72357871432976	-0.741972356866528	0.146583262162249	-0.818232776463614	-1.0959499035939	-0.261831527972298	-0.0228798429413548	1.40203377150646	0.130382914185154
YBR132C	-2.49847505021515	-2.56616259839615	-3.00921305990074	-7.62734348779708	-0.791971783362391	-0.695904265250343	-0.873054319432356	-0.509251871736557	-5.80056678441775	-0.186505525662688	0.0761681688003788	-0.338892713416709	1.35845629846438	-1.40502464540721	0.218781007160134	0.856204016697523	1.34283212079763	-0.58006870864446	-1.06042552903663	-1.2409585411979	-2.47680433554288	-0.589177793656859	-2.16354538787089	-0.886947926042868	0.477828684696057	-1.19403261487192	1.42539334088054	0.639809645252627	0.558431826483755	-0.082292357705123	0.946224495686972	1.5031606475898	1.70078599366621	0.221171815099762	1.09533888398942	-0.148770248236907
YBR133C	1.12852158535395	0.945836365571996	0.438626644111829	0.997080958333009	0.920143041009451	0.935595745818773	0.886511804124955	0.876594384310856	0.722559377507329	-0.427237327509241	-0.0953950851965907	0.122830110102999	-0.53222144717018	-0.293095102040618	-0.543377664842163	0.0452661291167421	0.49962919583567	1.1019767828618	-0.0249072349744365	0.245883863219284	-0.269617412338915	0.507473631208296	-1.98921042865467	-0.0954656651740934	-0.46462552367156	-1.54444530686066	-0.0988228050669235	-1.84922538366034	-0.763450504038981	-0.172299623945101	-0.740523518363717	0.0138250561233179	-0.754164315612515	-0.21608740555724	0.726053203101561	0.264108980016082
YBR134W	0.582195732297512	0.838589892426538	0.747097014006497	-1.56144181448751	1.96291907544664	2.84194198793969	2.41730068790808	2.50733564874114	0.777625694639711	1.38277004268856	0.913278528820074	1.49171989137137	-1.29298852504441	1.25664524999915	1.79958102948385	-1.23566901397404	0.0780277333546886	2.19756333390951	1.46018665037634	1.38249849929261	-1.2308408941526	1.77842726929705	0.884628365280141	2.41237246463965	2.51803142395751	-1.94326061608485	3.16232976214156	0.668529280201623	2.61252371970372	-0.162013079231961	2.04482008568747	0.801853255152418	0.177911166442715	-0.228798429413547	-1.33005435913001	-3.05229745259092
YBR135W	0.859497491045853	0.569827646471653	0.648178245601456	0.391012140522749	0.0569650033986933	0.222114105326745	0.0504655675972457	0.418429881872712	-0.110132634264763	-0.320427995631931	-0.0354958456545454	0.14132862066068	-0.0518615193055789	-1.11467730994823	0.474025515513624	0.197437371679406	0.703508112020503	0.356845807093017	-0.137612473233762	1.09450009026911	-0.658151073607398	-0.0226956006801563	-2.42183547262625	-0.42269876639575	-0.672103768342217	-2.37724220928038	-0.17587109376317	-0.815318525496491	0.43542061995062	-0.892357753864925	0.557678205187492	-0.118141388690168	-0.0637794747624828	0.139821262419391	-0.00625907933708284	-0.573350507250102
YBR136W	0.55322390675664	0.882522182630701	0.870745474512798	0.5643608561545	0.854475050980401	0.924410143392247	0.996694960045609	0.968227284798485	0.596799815407701	0.767383969026214	0.623395789307953	0.52535769983813	0.650536700338802	-1.3061050484685	-1.06816609378183	-0.00963109130143463	0.461873840986628	-0.385264192454183	-0.96826875963122	-0.11680680946987	-1.82280416766514	0.943683076280902	-2.00458130047949	-1.0019537078357	0.386664001431678	-1.76605061661463	0.298143377998516	0.461109694458876	0.919655210747725	0.738059583167821	0.856325550041994	-0.159616557060121	0.00671362892236621	0.335571029806537	0.644685171719489	0.0334315164577323
YBR137W	-1.3064913708193	-0.11241497787536	0.272026613113864	0.692091488725265	-0.572023575795213	-0.333970129592013	0.240552538880206	-0.632510286551774	0.225474244474481	-0.095306788444369	-0.755765713728029	-0.942684098019405	0.831953421864021	-0.903099283162654	1.35343936782397	-0.492148765503301	-0.857046555073278	0.93155475763041	0.347455927893389	0.862825265109174	-1.08340851615604	-0.127095363808876	-1.28811068930064	-0.109412653860902	0.433189425994188	-0.471680388083037	-0.025124441966167	-0.23135261486691	-0.341697795925375	-0.45517960355646	0.603389533481547	1.06201567492758	0.784375645763164	0.0101688190850457	-0.0719794123764477	0.640213540165565
YBR138C	-1.22647394789689	-0.317863040888949	-0.709351694483521	0.676451003104355	0.409831552229489	0.297217435904853	0.804084710382787	0.0981201854779036	0.578940469310713	-0.409161902114619	-1.20316126833219	-1.01815802109474	0.107666880383445	-2.23301830867196	0.0922312089008408	1.09216575358267	0.492078124865862	1.04574582658409	0.40225184483715	1.36087316142055	-0.824218455758358	0.16976309308757	-1.69986837628002	0.496329904159075	-0.575909309449458	-0.634367939164901	-0.507513727716575	-0.864780119019761	-0.87669891640282	-0.925789024182631	-0.510443165950299	1.65523626494629	1.37181817647024	0.452512449284573	-0.485078648623886	0.809042698277112
YBR139W	-0.964347907289007	-1.07246473145459	-1.6178424885193	-0.70512522674269	0.885331094488027	1.25518438657668	1.20780925116076	0.835237942497856	0.481458205197984	-0.233337309639663	-1.06857285355871	-0.963402429844007	0.841221450028896	-1.03957169005032	0.354625423370675	1.04208407881521	0.265545995771604	0.302825950607148	-0.42280031369106	-0.138591093710896	-1.57628848568972	0.761210446812445	-0.638781596352322	-1.22150962596017	-0.260290888768641	0.152130177925911	-0.872655617624869	-0.502593611607426	-0.0995805005268235	0.26745016254165	0.0289505079195692	1.92419644770902	2.77496662124486	1.52278065798573	-0.588353457685747	-0.476399109522679
YBR140C	-0.300755141329047	-0.524603230085014	-0.520625096868639	0.298472600599032	-0.113138826194627	0.197345985668008	0.19681571362926	-0.128123878557924	0.422671190962063	-0.199651289586049	-0.571631014395075	-0.554215376308112	0.650339508250187	-0.119069885204001	0.430412308203925	0.409321380310964	0.475717471097943	0.46144295295582	-0.742235602238208	-0.0204971731125628	-1.98864538039534	1.05806890370889	-1.26022103602335	-0.567602220861947	0.515552001908903	-0.646981310010168	-0.0686734747075233	0.797767637472104	0.564289502985334	1.01836792660089	0.630816330457981	0.480106494464301	0.695979531618671	0.716901745495783	0.813680313820712	0.427923410658968
YBR141C	1.40720295484233	1.81802153874289	1.71936438240868	0.591731705991093	-0.57914420122005	-0.600826644624865	-0.79315050407005	-0.482491821151674	-0.738930444762902	0.376297492306216	0.656673144609089	0.870909877055604	-1.83842184215176	0.122733573979509	0.0536227958725816	0.42762045378369	-0.692181505565791	-0.0783299628383649	0.683080919173922	0.00916440836229146	-0.988074194953246	1.83698191905186	-1.62542983174198	0.459592711923785	1.87233397766429	-3.82864227994799	0.0519238467300783	-1.54607368142094	0.0214781471724526	-0.817780304694658	-0.545488517642409	-2.43572352427177	-0.943264863592507	-2.17358507942871	0.973286836916314	-0.964499249805564
YBR142W	0.491141423454773	0.173144908451704	0.489387591056521	-0.269798376960696	0.265045501924477	-0.426650835411806	-0.0824270937421683	0.431404451853262	-0.234403917522975	0.771492020252265	0.87408519924318	0.987820463780146	-1.92065094310395	0.660379901785267	0.0886563558426686	-0.511410948106169	-0.319662004388565	-0.0330542659726843	-0.00871753224105269	0.553146271253431	-0.612522519472507	0.309567993277333	-1.15522132867502	0.953478217317808	-0.463368079764466	-2.11424011469556	0.535988095278231	-0.24252136179152	0.0800549121882314	-0.218589075154233	-0.833469885894966	-1.43403536697321	-1.85184264441945	-1.21517388066307	2.07488480024282	-0.0367746681035048
YBR143C	0.129683409563901	-0.974263141586455	0.0872047037254976	-0.170741968028267	-0.163774384771244	-0.262062685421484	-0.051306660390534	0.169480320370924	0.273843306820491	0.096128398689579	0.130890930851136	0.0554955316730419	-0.9524377880074	1.19436254081552	-0.146568975385057	-0.222478209063136	0.226532129094259	0.899496843905029	-0.103987706018273	0.303482527760258	-0.485905460255605	-1.00269163804931	-2.0974436514239	0.821482976426416	-0.76955567114207	-2.16624006977325	0.554412686053419	-0.055843734623047	0.429562943449042	0.918074115647775	0.0929463675312484	-1.08463849403846	-0.936551234670141	-1.16941419478036	-0.691628266747606	0.175515461403092
YBR144C	-0.800174229224069	-0.836005640061587	-0.896776729356231	-0.196809444063117	-1.13930006797387	-0.629589622293077	-0.850344814013595	-1.09391843148506	-1.17201958761487	-0.52500894668924	-0.652975660686741	-0.512778712658907	0.82426293040806	-1.78879604464165	0	-2.10439344936343	0.921230658316652	1.84150170356585	2.49757298706162	1.43275097334288	-0.466350038962896	0.468437198038428	0.161857523667047	2.91211040862883	3.45734202255739	-1.44468164934917	1.47396726201513	0.949343488591804	2.14781471724522	-0.388317062921048	1.87568817099946	0.843328423522371	-0.447575261491107	-0.503356544709806	-1.16731829636587	-3.3782547380538
YBR145W	-4.2919690122691	-3.41508950028249	-3.12375058121183	-0.737709571786252	-2.60140182187367	-1.22642140890847	-1.91937375428192	-2.43597551384812	-0.389929056450918	-0.0821610245210085	-0.278050790960606	-0.728841315972617	1.43930505479628	0.308665779336526	1.26835786503947	0.532599348969325	0.542418597997919	0.20832736834566	0.813843902789714	-0.515700170866428	-1.76737221127105	0.0226956006801565	-0.439121583098776	0.52445790423873	1.29013744867935	-0.830808390917914	0.214395238111293	0.169126739144086	0.283121030909597	0.604334501896994	-0.601865822538412	0.350653696218691	0.269664095048392	-0.0406752763401868	-0.613389775034076	-0.458011775470927
YBR146W	-1.0871332631527	-0.536232365727293	-0.833000154989823	0.0364944664487896	0.309351615679016	0.634383451904446	0.25569220915938	-0.00973092748541174	1.40270280803431	0.449420804129913	0.117579988730682	0.131709395170686	0.263843014566025	0.649388835458744	0.354625423370675	-0.496964311154018	0.812998641082729	0.820347835575929	-0.869885181482196	-0.67533749369462	-1.33279489239846	-2.12657778373065	-2.35882726218367	0.883518789942513	0.27789510346797	-1.08204121075754	0.455589880986496	0.820105131321323	0.855220769230368	-0.758632672594101	-0.339787540319154	0.772946319621845	0.490094911332762	-1.58887798203853	-1.07030256664109	0.0969513977274224
YBR147W	-4.14848949530478	-2.24442317895978	-1.94193161132002	-1.69177919466176	0.19225688647059	1.45332934384658	1.53331216216299	1.08580932524721	0.289470234655356	2.13700824779142	0.210017086789393	0.201263794867565	2.05395279500726	1.00385072448912	0.459726103280935	1.48800360607162	-0.0364968430207419	-0.391152570175218	-0.301377543190682	0.679046777859526	-3.8151179189738	1.31452919139466	-0.303920059221821	-0.570708915493977	0.594770968055881	2.22427782654208	-0.113897470246624	0.194655303543194	0.335840119423798	0.439749786486749	1.24030070771207	2.12654499642303	5.04976788777341	3.85398243323265	0.341119823870991	0.601767296239174
YBR148W	0.0786378121823651	0.290728391056966	0.730176698358266	0.980137098910356	0.628988579193907	1.16809648197015	1.26836793227745	0.623590269690147	1.07900216002639	1.95132433237394	0.870387715320831	0.926405408728646	0.469317170902197	-0.410333142856865	0	-0.0510447838976025	-0.682113410939379	0.293073869912881	0.849336712628285	0.711484858735436	-1.28990001006801	0.440748565208637	-1.34856541798599	0.274927528176082	-0.293613152306656	-1.13895662986891	0.495788988132363	-1.3641826600773	-0.542811355812882	0.745774491702676	0.505872033120894	0.594477413302655	1.08089425650102	0.325402210721491	0.513244505640757	-0.68701766320639
YBR149W	-1.62518145176888	-1.55571992370039	-1.97577224261649	0.0808091757080342	0.760324559252005	1.18167899920236	1.22210782864664	0.943089055461171	1.70705583110382	1.22830731658907	0.0562017556196971	0.104331599545319	-0.347452460138517	-0.963550147958532	0.674932257382898	-0.178175189076537	-0.941366847569475	0.598554995143935	-0.349323970516472	-1.16547103324547	-1.53363638637918	0.114839739441591	-1.12593492024967	-1.18051886983229	0.448278752879327	-0.186136139081461	-0.495788988132363	0.638214109977684	0.199161001053647	0.113151991844545	0.600342111595277	1.25053916751827	1.92904937702667	0.869434031771482	0.33486074453391	0.36774668103505
YBR150C	-0.703601477421164	-0.444491406771539	-0.682018876897918	-0.10948339934637	0.115512368002906	0.727863129326134	0.370080829046471	0.178400337232552	0.445739513004007	0.41080512260504	-0.110185020885985	-0.14946796530606	0.875532873447796	0.400257998724219	0.201621712480908	0.240777282535861	0.548711157139426	0.348823963954037	-0.960796589138889	0.121183608230361	-1.61183932364052	0.923257035668761	-0.694521981994027	-0.179628353627516	-0.0308073757238248	-1.12820332144084	-0.417065736638373	0.625449827778129	0.462756443624651	0.676340314888977	0.223985508640878	0.0238796423948213	-0.156651341521887	0.411837172944385	0.697887346084688	-0.0835787911443295
YBR151W	-0.689805370020749	0.316570914706474	0.0312375058121184	0.46530444722207	0.271374946746553	0.50095519438802	0.544187037256969	0.482491821151674	0.529827267543994	0.262915278467225	-0.402286250751514	-0.244920279783692	-0.961903008260889	-1.15039827550943	-0.190182182694757	-0.181064516466968	0.571364370048853	0.686366916856236	-0.287055883080381	-0.910641893706997	-0.761561936083625	-0.35995222678728	-1.53310448703689	-0.39378011395217	0.0264063220489925	-0.528921846373092	-0.256269308054904	0.580774840079692	-0.0156204706708741	0.74834612788096	-0.316931876172126	0.826989720831177	0.36589277626898	0.236425043727333	-0.200290538786637	1.1600736210833
YBR152W	0.224876550626764	0.162807898991901	0.197837536810083	-0.565664229956243	0.27849557217139	0.729461072529923	0.505496768765747	0.600073861600401	-0.175616903287054	0.606348360965039	0.633748744290528	0.51721835519275	-0.671439061731925	-1.62118228316217	0	1.22892725006304	-1.55048657246737	-0.505088540273317	0.183690857936469	0.0233429114713452	-1.44160149922204	-0.0866971945981974	-2.18389694904615	0.0934212977609996	-0.0691594148902186	-2.24710698300132	2.11547801355127	0.0143598174744972	1.62843406743864	-1.10580355666259	1.35762645033348	0.201091725430074	0.176792228288987	-2.33374398001819	-0.0719794123764477	-2.01257729075546
YBR153W	0.0676009262620338	0.317863040888949	0.0989187684050411	0.324540076633881	0.0474708361655775	-0.0695105293648449	-0.274196250611704	0.0413564418130005	-0.107156076581932	-0.462566568053275	-0.133109421204545	-0.165746654596819	-0.427906832293179	0.425903820152773	0.600575313772918	-0.140613933000943	0.98919029704493	0.775065231277966	-0.17746404919286	0.215647739076146	-1.19340664416337	-0.547417888405372	-2.4069785533108	0.52740308871113	-0.0641296392618393	-1.70483386703172	0.381891517885739	-0.20103744464297	-0.195255883385929	0.0308596341394202	-0.387022579556346	-0.461254145205232	0.340157198733242	-0.327944415492751	-0.697887346084688	-0.0451325472179378
YBR154C	0.0427679329412862	0.582748908296408	0.779636082560788	0.389708766721006	0.139247786085695	-0.262861657023379	-0.00925202072616149	-0.124880236062786	-0.0379511104561005	0.175824592474957	0.24255494530606	0.259719088229836	-0.887167206676044	0.621911169642436	-0.98379956160897	-1.9974883359175	-0.342315217297991	0.945488098916695	-0.265262052477749	0.586122065784477	-0.333426875763554	-0.548779624446181	-2.39401476622453	0.174560099704436	-0.66644527076029	-2.10278726763498	0.80565710571509	-0.593539122279245	0.962611505092628	-0.44489305884332	0.0929463675312484	-0.383331101601078	-0.682552273773938	-0.846554188830127	0.359897061882239	-0.130382914185154
YBR155W	1.0540226053917	0.90836470628021	1.42130651445138	0.344090683660018	-0.0308560435076258	-0.240490452170325	-0.212796476701721	0.0210836762183925	0.1041795188991	0.158570777325546	0.689211003125756	0.68000524810034	-0.549968735145474	1.08536779974416	-1.58723475782843	-1.79619852771752	0.118300111860335	-0.318036177300236	0.0759670666720315	1.43293955815091	-0.744020535507367	1.15384433857915	-1.73128527933243	0.818628994895266	-1.18765577025112	-2.80571680448839	-0.452239955391007	-3.32190444243384	-1.43903586055429	-0.324026158463921	-1.95035000721308	-2.94222330769876	-1.60343837429189	-2.18375389851375	2.31898889438903	-0.564992628135669
YBR156C	0.742230578142326	1.2029694758846	1.07899551326025	0.409259373747144	0.255551334691361	0.131830314312637	0.143826867652151	0.184887622222826	-0.290214374076065	-0.839685670604701	-0.646320189626514	-0.603051444180389	0.460837911091779	0.117238040816248	1.83246967761903	-0.269670556440165	-1.02694565189397	0.866486480738356	1.42469384053777	0.963459745041173	-0.353322261733048	-0.482054558446521	-2.13879195524902	1.28759230147437	-0.552017875214655	-2.12181245487818	1.33997023819558	0.0622258757228246	0.980184534597361	-0.367743973494768	0.738999807420582	0.65354810764774	0.492332787640217	-1.32703089059858	-0.782384917135301	-0.663615601685978
YBR157C	1.75624447207283	1.15257655476806	1.37705338121755	-0.121213763562052	-0.706524278264351	-0.468996330312229	-0.659416749937348	-0.330851534504005	-1.66240746586135	0.644964042489912	-0.0761681688003791	0.345552177217474	1.45586919023988	-1.25114971683589	-0.899433029436108	-1.43503260391373	2.05892535110115	-0.177683125642672	-1.2441163869731	2.88072752517168	-1.95415839150084	-0.91009358727427	-2.04774381422739	-0.00794618108567559	2.32564250617199	-1.78257680975827	0.76043311017599	-1.2668550083057	-0.579909973656208	0.154298170697106	3.18607958209575	-2.74867252197232	2.42362004097434	0.615213554645317	2.04358940355741	0.195574371277731
YBR158W	2.6695467819803	3.02228314080997	2.60052235885885	0.884990811383154	0.699403652839514	1.49887072515458	0.785580668930463	0.944710876708739	0.782090531163958	0.132279249478823	0.108706027317045	0.54385621039581	0.423568606343664	0.637481846938345	0.247379831625512	-0.476739019421005	-0.284423673196125	-0.00518782063674317	-1.51124648207394	-2.57169010345226	-1.22484052594783	0.823850304689676	-3.20612853076888	-1.49083157503436	0.170383649411357	-1.75243244000252	-0.209370349718059	-0.643000715802516	-1.07781247629033	-1.18295264201114	-0.475397814258189	-1.35611232336906	-1.53406420876077	-1.35245293831119	0.707275965090312	-0.757223847767627
YBR159W	0.0758785907022828	0.124044113517639	0.322787560058556	0.411866121350628	1.87035094492377	1.62031440864259	2.24992322204388	1.88455628967477	2.23688309864782	0.635926329792601	0.579765479024241	0.714042507526472	-0.79626165382482	-2.34934042729433	0.639898697412811	-0.878355526690822	-0.852012507760073	0.884180059844012	-0.325662097290758	-0.559475097910358	-0.625101990253626	-1.36082821678218	-3.16839776016228	-0.0440369354906761	-0.497319065256028	-2.80660569905513	0.257944270852649	0.228161544317022	0.501807620301837	0.640337408392987	0.216366953925201	0.429833563106783	0.144343021830882	-0.223714019871025	-0.391192458567651	0.31425625470268
YBR160W	0.412503611272408	0.422525261669458	0.52062509686864	-0.0495282044662149	0.159027301154686	0.133428257516427	0.168218558657487	0.380317082554849	-0.305841301910929	-0.705763200635458	-0.613782331109847	-0.737720601040303	-0.655269310465546	0.342554900509972	0.203051653704177	-0.0394874743358812	0.752590073324259	1.37211664253398	0.165010431705642	0.89381134804311	-0.233317180707175	-1.39487161780241	-2.46814757305195	0.291304461590065	0.0773328002863355	-2.11425224232029	-0.118922358639858	-0.893499753968757	-0.00976279416929606	-1.56098316021905	-0.347406095034831	1.18267071018562	0.260712589818569	0.261847091439949	-1.08907980465234	0.491443291928658
YBR161W	1.02918961207096	0.231290586663098	0.383961008940621	-0.478338185239496	-0.30064862904866	0.215722332511587	0.137098125305851	-0.0429782630605694	-0.523874152178332	-0.93334923855865	-0.871866708889771	-1.12840914401852	-0.222038291779779	0.47169992984662	1.27336265932091	1.3810984926257	2.23763403071996	0.345082521271473	0.854318159623173	0.414151918225753	0.089677972473221	0.786175607560617	-1.3270067029896	0.0604926807071953	-0.190502751924875	-1.21049975560765	0.257944270852649	-1.00199615266496	-0.966516622760346	-0.0642909044571269	0.774045159112693	1.86386893007999	1.64148227151863	0.43471701588574	0.857493869180291	-0.0384462439263916
YBR162C	1.85143761313569	-0.108538599327934	0.71716107093655	0.384495271514036	0.0237354180827891	0.301212293914328	0.0588764955301208	0.110283844834669	-0.0610194324980438	-0.302352570237309	0.0473277942060609	0.0532757104061208	-0.818149975661015	-0.518411961734343	-0.614159755393972	1.11624348183625	0.899835957235528	1.25280483128671	1.1040131902419	0.144793031685945	0.11264786715789	-0.747593086404351	-2.50422700364275	1.57919652864023	-0.433818147947736	-1.34262816680761	-0.973153385489537	-1.00359168793991	-1.41365259571412	-3.08339177776382	-0.757284338738205	0.581909180463275	-1.24314028879155	-0.884687260399052	-0.347378903208073	0.309241527234019
YBR162W-A	0.136581463264108	0.640894586507801	0.812175151115077	1.46368877935682	0.0379766689324623	-0.259665770615799	-0.147191238825301	-0.0883892579924912	0.947289482561102	-0.0542262761838652	-0.205580106082575	-0.113210884613005	-0.299140398427997	1.04323537882582	0.164443240675918	-0.925547874067851	0.168640584992393	1.48687219705782	0.339983757401059	2.21192216942562	0.126913317701759	-0.662257627846963	-1.88852120646788	0.446455752159568	-0.49669034330248	-2.54923829321872	0.447215066997774	0.89828635979359	1.08757527045962	0.591476321005569	-0.420544220305321	0.550488598364827	-1.17152824695297	-0.686395288240643	-0.00312953966854193	0.488100140282885
YBR163W	-0.449753101253528	-0.357918952545687	-0.456848522502231	0.160314977614327	-0.403502107407412	-0.131830314312637	-0.469329778654388	-0.210836762183925	-0.302864744228098	-0.465853009034115	-0.160470802229924	-0.244180339361385	0.481148696219059	-0.0476279540816006	-0.0536227958725819	0.305305594255472	-0.0125851182830146	-0.0982783358438742	0.455179719157828	0.537398254774185	-1.3337663309052	0.152968348584254	-1.9883867415446	0.165810387010955	-1.08894642354417	-1.6955907658376	0.428790476222585	-0.370164183787056	-0.714636533192499	0.671197042532409	-0.30931332145645	-1.04442014895244	-0.523663055944595	-0.559285049677561	-0.406840156910356	-0.324285709639999
YBR164C	0.215219275446473	-0.315278788523998	-0.210853164231799	0.182472332243949	-0.816498382047939	-0.937992660624458	-0.88482961853838	-0.888758043667621	-0.356442782519064	-0.706584810880668	-0.590118434006817	-0.92270570661711	-0.0339170392416714	0.627406702805698	0.849385086621698	-0.259076356008587	1.34283212079763	0.908280084520215	-0.972627525751747	-0.157778757534915	-0.311870182188953	-1.02039420657983	-2.53368575195741	0.155675807110383	-0.756352510117574	-1.81722681651021	0.147396726201514	0.338253478288172	-0.0117153530031559	0.457751239734747	-0.307789610513314	-0.0590706943450839	-0.485619158717851	-0.467765677912143	-0.0813680313820716	-0.28918261735938
YBR165W	0.106230026983195	0.12662836588259	0.157489091802763	0.226787041503195	-0.158236120551926	-0.115051910672847	-0.133733754132702	-0.179211247856336	0.0669725478637067	-0.193078407624369	-0.310588649477272	-0.333713130460559	0.314324189251303	0.505589051020066	-0.0579126195423886	-0.771450413244899	-0.0201361892528232	0.189271216216529	0.437121973801361	0.434693832947106	-1.1685217347922	0.986350805559596	-1.24989887931598	-0.206682070601408	0.261548332675736	-0.864817712337386	-0.731958742614334	0.34144454883806	-0.898177063575271	-0.0231447256045658	-0.163037070915469	0.493931550587618	0.104061248296682	0.228798429413548	-0.281658570168708	0.335986740400205
YBR166C	-0.0979523625429465	0.175729160816655	0.0833000154989823	0.00782024281045452	0.0308560435076258	-0.1374231155259	-0.0908380216750427	-0.151640286647669	-0.206870758956784	-0.0698368708428566	0.00369748392234831	-0.0769538039199513	0.00236630506337235	1.05789013392786	0.0450431485329689	-0.949625602321437	0.650650615231843	0.839529295955875	-0.318189926798427	1.07960777471335	-0.651113188912422	-0.325001001739839	-2.43963636226532	1.00569410797942	-0.814823651797486	-1.90957937385266	0.373516703897017	-0.628640898328018	-0.10934329469612	0.0462894512091308	-0.748142073079394	-0.847098893374185	-0.164483908597982	-0.160158900589484	-0.62590793370824	-0.493114867751545
YBR167C	-0.100711584023029	0.00516850472990118	0.26031254843432	0.147281239596902	-0.0450972943572991	0.0479382961136859	0.459236665134939	-0.0543310117935497	0.376534546878176	0.359043677156804	0.0643362202488632	0.108771242079162	0.353565414885563	0.784029397958653	1.43494601755029	-0.143503260391373	0.212688498982943	0.442047115570724	0.412837419701285	-0.519651554266568	-1.74891876088567	0.310929729318142	-1.11256984518631	-0.342901606120491	0.0509264782373428	-1.44505676377845	0.083748139887224	0.199441909368026	0.255785207235566	-0.29830979668107	0.61557922102663	0.791798668880915	0.142105145523426	0.795710093404893	0.0281658570168694	-0.872562579546802
YBR168W	-0.46906765161411	-0.595670170121162	-0.199139099552255	-0.202022939270086	-0.231815916608572	0.0798971601894773	0.364193179493459	-0.153262107895238	0.00818553362778662	-0.425594107018821	-0.930286954862877	-0.944903919286327	1.37995023612335	-0.833489196428008	-1.54362155051873	-0.208031572110984	-0.196327845215024	0.121006681407916	0.422177632816699	-0.279289667501094	-1.73284028879045	0.832020720934532	-1.5465317053322	-0.461866967815001	-0.617404958383589	-0.838366164483092	-0.15744650298798	0.464300765008764	-0.408084796276591	-0.213445802797662	1.16106773866904	0.473822378044611	0.747450686690148	0.503356544709806	0.269140411494545	-0.319270982171339
YBR169C	-1.51205337108548	-1.10218363365152	-0.495895404767379	-1.75825125855063	0.122632993427743	0.471393245117913	0.230459425360757	-0.0940656323589817	-0.700979334306801	-0.1059877216321	-1.80067467018371	-1.54869530388902	1.26281813548642	-1.481046187499	1.37560345678463	1.13357944617883	-0.81425715291103	-0.0481220921294136	-0.278338350839328	-0.292551254845245	-1.93186701906416	1.19151903570821	-0.969021096274725	-1.51503878247105	-0.489774401813458	0.935630180281051	0.0150746651796995	0.13242942782037	0.404179678608873	0	0.796900823259721	1.47425371205923	2.21997329699589	1.10585907549881	0.754219060118432	0.0952798219045354
YBR170C	-0.520113248995645	-0.0361795331093113	-0.102823456631556	-0.464001073420329	-0.476290722861298	-0.00399485800947339	-0.0992489496079165	-0.351935210722397	-0.459878161997456	-0.267023329693275	-0.713614397013256	-1.12766920359621	-0.761753038317305	-0.786777164540284	0.780747907904793	-0.158913006473669	0.722385789445025	0.259018429797271	0.117686685254212	0.246183507650032	-1.04800447239536	-0.0571929137139941	-1.97572598643596	-0.164578095262738	-0.184215532389401	-1.34095301721294	1.24449735872414	1.13283004521039	0.630676503336549	0.943790477430628	0.652148283661875	0.671143633622871	0.448694199644834	0.254220477126164	0.0187772380112462	0.643556691811338
YBR171W	-0.280060980228424	-0.715837905091374	-0.344914126675474	0.551327118137075	0.08544750509804	0.0527321257250547	0.370080829046471	0.151640286647669	0.768696021591216	0.061620768390756	-0.113882504808333	0.148728024883752	-1.62644034689131	1.27587961607057	-0.308152333614437	-1.2125543948506	0.40272378505646	0.967881361071283	-0.105233067766994	1.25522542225987	-0.124308357109358	-0.501118863017853	-2.345540442037	0.358421343643363	-0.333222635380145	-1.98921111655336	0.246219531268438	-0.29198295531479	-0.0234307060063111	0.0565759959222722	0.300171055797639	-1.22414587855557	-0.270783033202119	-0.988917656020779	-0.112663428067483	-0.481413836991339
YBR172C	-0.125544577343776	0.837297766244062	0.46465789895526	0.875867194770957	0.585473646042127	0.236495594160851	0.428957324576591	0.58872111286742	0.963660549816675	0.170894931003696	0.336471036933712	0.455803300141251	-0.00828206772180338	0.622827091836313	-0.598430401938014	-1.00163349534918	-1.60837811656924	0.504761753376591	-0.973872887500468	-0.0470431537796027	-1.35694071772955	-0.907824027206255	-3.30374633448273	0.17701217753841	-0.362143845243327	-2.38489967493768	0.237844717279714	0.0574392698979916	0.960658946258768	-0.0282879979611355	-0.802995667032261	-0.767919026486094	-0.142105145523427	-0.610129145102794	-0.547669441994711	0.105309276841855
YBR173C	-0.0469067651614112	-0.78432059276257	-0.300660993441639	0.211146555882284	-0.125797715838781	-0.557682178122548	-0.0723339802227196	-0.43870264746732	-0.0334862739318537	-0.459280127072435	-0.528000704111363	-0.547555912507347	0.880462675663155	0.228980548469233	-0.120830033366218	-0.179138298206681	0.117041600032034	0.836326422219768	-0.691175770540613	0.0601982632942015	-0.948610233550632	-0.250559431508926	-2.09699508552647	-0.854840571309223	0.167868761597168	-0.871720398803829	0.567812388435375	1.73753791441424	0.271405677906441	1.05951410545346	-0.341311251262289	0.662345870635305	0.245047455666381	-0.310148982093921	0.275399490831627	1.05810749588721
YBR174C	-0.957449853588799	-0.263593741224983	0.796556398209018	1.08310362924801	-0.0719974348511265	0.350748533231803	0.301952312790188	-0.59034293411499	-0.310306138435177	-0.325357657103192	-0.594555414713635	-0.616370371781919	-0.326155714568166	0	0	0.182027625597111	-0.405240808713063	2.17071619866975	1.89544058155462	0.969834257799685	-0.722581478134251	1.51379656536643	0.596404445482899	3.2950957521735	2.73431177597783	-1.9940867530178	2.64309129484077	0.239330291241632	2.38016921847447	0.241733800758799	1.60751504500766	0.940103816385594	0.249523208281292	0.307606777322658	-0.838716631169043	-2.13627390164907
YBR175W	0.264885262087967	-0.120167734970213	0.264217236660834	0.543506875326621	0.206498137320263	0.29322257789538	0.472694149827537	0.342204283236986	-0.084087754539988	-0.452707245110754	-0.670723583514014	-0.57863341024425	-0.92897192946229	1.32350757015217	0.572691459919175	-0.00385243652057376	0.337281169984786	0.611851677822803	1.02680076182115	-0.294817556587062	0.118335515319267	0.600525593996937	-2.45334024863107	0.0195315993935971	-1.0562528819597	-2.83117248951328	1.35002001498204	-1.84922538366034	-0.261642883737144	-0.930932296539201	-0.330645274660343	-1.46922641892348	-0.187981609826265	-1.93207562615885	1.49279042189416	-0.295868920650927
YBR176W	-0.371115289071163	0.263593741224983	0.206948476005284	0.328450198039109	-0.200959873100946	0.332372186388224	0.308681055136489	0.202727655946082	0.277564003924031	-0.175002982229747	-0.136067408342424	-0.359611045241311	0.155584557916737	0.402089843111973	-0.608439990500896	-0.239814173405718	0.471941935613039	0.309566458053141	-0.123913493997822	-0.0315985328791561	-1.73798762243979	-0.478877174351299	-3.2386177874202	0.266953043003971	-0.489145679859911	-2.2815099726336	0.649885565524855	-1.30195678435447	0.458851325956931	-0.442321422665035	0.542441095756139	-0.735241621103707	-0.227144445206737	-0.826216550660035	-0.15647698342706	-0.434609713950515
YBR177C	-1.81142890167449	-2.2431310527773	-1.62565186497233	0.284135488779864	2.38303597551201	2.05815084648092	2.38870353293631	2.70519784094451	2.45342767007381	-2.64229854859561	-2.55200340320492	-2.70226242226599	0.686031276289388	-1.01758955739727	-0.130124651317465	0.470960364640145	0.787828404516699	0.797763265272205	-0.413460100575646	-2.16170521585634	-1.19546940413778	-1.11026878527325	-2.15176244358666	-0.285934966001696	0.0855061856824524	-2.53503649848577	1.4990917039813	1.74072898496413	-0.572099738320771	0.954077022143767	-0.30931332145645	2.79643180676196	0.100704433835499	-0.765203636149754	-0.134570205747272	1.93401322707979
YBR178W	-1.64173678064938	-1.02207181033805	-0.721065759163065	-0.509619156481316	0.591803090864204	1.66825270475627	1.72171694785938	1.67290861686706	1.24568939026495	-2.52070023230452	-2.8086087874159	-2.33155227069007	0.542278243689513	3.25885116581412	0	0.57593925982578	1.25851182830144	1.03778312409831	1.16939468204979	-0.279465589712178	-1.15261530430889	0.554226568609418	-1.20372606461834	-0.26495427359998	2.03454424167953	-1.81975748206042	2.84241186777237	0.32229812553873	1.79244900948283	-1.0517991969186	1.20068422319055	1.43403536697321	-0.133153640293604	-0.51098315902359	-1.58041753261331	-1.73509570415628
YBR179C	-0.742230578142325	-0.639602460325325	-0.780937645302959	-0.375371654901839	-2.43841861770518	-2.17160481394998	-2.69822568086609	-2.5713975880201	-2.08582279624412	-2.69077355306301	-2.57492780352348	-2.67488462664062	0.231306319944654	-0.351714122448741	0.203766624315811	0.299526939474611	0.49962919583567	-0.159213398735325	0.0448330229539855	0.472202292014415	-2.4878603745648	0.370846115113755	-1.31348337186746	0.0617850499974579	-0.0572136977728173	-0.802289600748162	0.10887258185339	0.663742674376791	0.115200971197699	0.468037784447886	-0.195035000721308	0.047759284789642	0.259593651664842	-0.144905671961914	-0.00938861900562341	0.332643588754431
YBR180W	0.378013342771371	0.992352908141111	1.37575181847538	1.03096867717831	-0.906692970762538	-0.74224461816024	-0.495403655246299	-0.98606731852174	-0.808135410888734	-1.59145904497192	-1.65795179078106	-1.5257571507975	-1.85104213582308	-0.857303173468807	-0.28598824465377	0.901470145814264	-0.297008791479139	1.06806240223893	2.70305767560072	2.89256703641228	-0.930910456426857	0.792984287764663	-0.272460568340669	0.926130081947493	2.79781269328612	-1.32364521562424	2.80556268622199	0.64459625107746	1.46441912539447	1.23181372939856	1.22201617639445	1.23042999497526	-0.0559469076863883	-1.13636553275396	-0.350508442876615	-2.06773929291072
YBR181C	-1.25820499491785	-0.742972554923357	-0.00520625096868636	0.735102824182768	-0.152697856332609	-0.124639569895584	0.0773805369824438	-0.453299038695438	1.91913556600556	-0.860225926734953	-1.15583347412613	-1.0033592126486	-2.65223359186326	0.533066716836374	-0.215206154101962	-0.327457104248772	-0.383846107631939	2.18178105968785	-0.223542433895568	0.0881589833685041	1.64194256908306	-0.949583932457742	-1.88117578462528	1.54611935472488	-0.14271988345527	-2.22294116279777	0.0653235491120348	-1.17112289180905	0.0781023533543723	-0.0977221747748335	0.530251408211057	-0.635952581672608	-1.35503410416433	-0.289811343923827	0.0657203330393647	0.0351030922806181
YBR182C	1.73141147875208	1.90459399296875	2.1723082166844	0.0716855590958376	0.352075368228035	0.559280121326338	0.851185906806883	0.530335547954949	-0.561081123213724	0.926776356596969	0.514689761990908	0.509079010547371	1.27287493200575	-1.1513141977033	1.24547880546717	2.16314310630218	0.763916679778972	0.388061949153213	1.61585686896657	1.33269056715666	-1.49261695680892	0.545148328337356	-1.66103053769039	-0.408324415797391	1.39576273687532	-2.65318546275147	0.678359933086511	1.69286292671581	1.33164512469203	-0.478324329161026	0.662814260263821	0.286555708737854	-0.176792228288987	-0.978748836935733	-1.37073837482105	-0.297540496473814
YBR183W	-1.79211435131391	-1.72369632742219	-0.946236113558752	-1.91856623616495	-0.648768094262897	-0.00159794320378886	0.459236665134939	-0.188942175341748	-0.875852098173148	-3.01859604090183	-3.23899591597726	-3.6353272947954	3.12076199441099	-0.357209655612003	0.343185893584524	0.803233014539633	0.60408567758469	0.247784043645469	-1.0099883782134	-1.00357421381597	-1.44013120039263	-0.177933509332426	-0.701072493479017	-0.254722347668748	0.406783103945196	0.0606772253487691	0.763783035771479	0.848824766270319	-0.105438177028401	0.941218841252343	0.897465745506645	1.49561970788617	0.474429777180573	1.25330695223199	0.0907566503876942	1.88553752821608
YBR184W	0.00551844296016552	0.722298536003751	1.05556738390117	0.548720370533591	-0.776148171307198	-0.44902204026486	-0.122799547819965	-0.832805210626503	-0.533547964647534	-0.82818312717176	-1.19798479084091	-1.1572668204885	-0.520784306030547	1.18062370790736	-0.571976489307541	0.195511153419119	-1.66878668432771	1.17540887987437	0.016189702733384	1.03748733628023	0.118448346479892	-0.697662764908007	-1.54880439743751	1.8934197107292	0.472798909067677	-1.33784472007535	1.71683686768808	0.410052565660662	1.43317818405272	0.128581808914255	0.667385393093227	1.01425639013793	-0.426315436570279	-1.04993057053106	0.585223918017205	-1.6080559416169
YBR185C	-1.07609637723237	-1.03628519834527	-1.22997679135216	1.08831712445498	-1.38773077724039	-1.01069907639688	-1.12958762138502	-1.63722854942055	0.374302128616052	-0.643320821999492	-1.23939661077121	-1.05071539967626	-0.984382906362927	-0.843564340560654	0.890853382096494	0.413173816831538	0.72741983675823	1.16258927837089	-0.260280605482862	-1.21591502655744	-1.6985552150929	-2.84148920515558	-4.19782406333732	0.518749152447034	0.262177054629284	-2.37095057331031	0.011724739584211	-0.864780119019761	-0.124963765366994	-0.794635579090092	-1.11383269943185	0.974038045051919	0.0648984129162105	-0.597418121246486	-1.65239694498976	0.205603826215051
YBR186W	-0.55322390675664	0.192526801188835	0.683320439640089	0.374068281100097	0.204915776114744	0.732656958937502	1.78648109294251	0.184076711599042	0.340071715263491	0.681936503524366	0.0791261559382575	-0.3892086621336	0.315901725960218	0.359041499999757	0	-1.27419337917978	0.483268542067752	-0.0894186500307096	0.832524329020541	-0.237538622057999	-2.61304463786717	0.141620548244176	-2.00827337032813	0.0200369027353229	2.48030810674466	-2.24607430045734	2.25115000016857	0.848824766270319	2.02480351071208	-0.0951505385965479	1.57246969331555	0.619613878981415	-0.0895150522982215	-0.584707097390177	-0.344249363539532	-1.79192928213443
YBR187W	0.404225946832159	0.773983583302768	1.02823456631556	0.0351910926470468	1.52618738272333	1.2064471188611	1.64938296763666	1.78400337232552	1.60213217278402	0.655644975677643	0.867429728182953	0.829473213406399	-1.46178495289831	0.994691502550347	-0.038608413028259	0.487333219852583	0.299525815135742	1.66642940370192	-0.186181581433913	0.0720863515846891	0.791653018265116	-0.453004189575921	-2.5253526859319	1.20813068503293	-0.524354109258568	-2.77479521718281	0.418740699436118	-1.19984252675804	-1.02704594660998	0.635194136036416	-0.655195705548145	-0.284042062169979	-0.778780954994525	-0.724528359809568	1.11724566166921	0.81907215321443
YBR188C	0.336625020570126	0.122751987335163	0.394373510877994	0.363641290686156	-0.730259696347139	-0.536908916473284	-0.344848045247848	-0.54168829668793	-0.360163479622603	-0.367259779608905	-0.250689409935226	-0.281177360476746	-0.637324830401639	0.502841284438435	1.77670196991155	-0.266781229049734	-0.693440017394092	0.00797313727961924	-0.451443633911662	0.384702178266654	-1.74606474329795	0.045845113373916	-2.19055010757629	0.0067397716297346	-0.545101933725633	-1.80217503413531	2.37844717279715	1.55724242834555	2.69843630839353	-0.128581808914254	2.07377059360704	0.673657280190746	-0.249523208281292	-1.37024837171003	0.284788109837249	-2.35357875862432
YBR189W	-0.0469067651614112	-0.644770965055227	0.312375058121183	1.53928445985789	-0.791180602759631	-0.959564893875616	-0.403724540777968	-0.538444654192793	0.701723473727509	-0.872550080413104	-0.810488475778786	-0.716262328793394	-1.14785514782424	0.843564340560654	-0.250954684683683	-0.526820694188465	0.0541160086169623	1.91116984869603	-0.465142613147602	-1.27302618894539	1.89204532210174	-1.2487119494222	-2.48022730258627	0.670452752190724	0.851289525103238	-2.91172422223572	-0.343367373537616	-0.970085447166079	-0.123011206533135	-0.267450162541649	0.644529728946198	-0.662345870635305	-1.57098916783378	-0.803336707718679	0.18151330077539	0.0250736373432994
YBR190W	0.384911396471578	0.643478838872751	0.69243137883529	1.18867690718916	0.19146570586783	0.174175809213059	0.19345134245611	0.255436846492063	0.831947872351384	-0.635104719547391	-0.575328498317423	-0.424725802404347	-1.089683481683	-0.489102451530281	-0.58484596031696	-0.319752231207624	0.426635509794187	1.11688217203906	-0.874243947602722	0.558193203210772	0.058653734773126	-0.641831587234822	-3.21893622954164	0.431787079443065	-0.22633990327708	-3.11818739941232	1.86255863109185	0.408457030385718	2.13219424657434	-0.8794995729735	2.31146950073613	0.519068016266378	-0.27525878581703	-0.706732926410737	-1.06717302697255	-2.51405003762144
YBR191W	-0.568399624897097	0.165392151356852	0.449039146049201	1.63834086879032	-0.775356990704438	-1.252787471771	-0.912585680716866	-0.827939746883797	0.366116594988266	-1.52326539461949	-1.11664014454924	-1.20388306709386	-0.152429484498907	1.65232363775398	0.337466128691449	-0.537414894620042	-0.173674632305599	1.87996076682902	0.206730050287823	-0.60719309157009	1.58223581305651	-0.956846524675392	-2.18096529288824	1.08542204196224	0.118199727266919	-2.71762501061768	0.110547544651134	-1.04826667563834	0.540858796979022	-0.0257163617828514	0.749665784022528	-0.355680989354443	-1.00816327650872	-1.06009938961611	0.140829285084354	-0.640213540165566
YBR192W	-0.907783866947306	-0.762354447660489	-0.428214142174456	0.414472868954114	-1.34342466348585	-0.80776028951561	-0.841092793287433	-1.31691885302575	-0.055810456553089	-0.842150501340331	-0.692168990263635	-0.856111068609459	0.732962993379607	0.561460304846559	-1.78528161725116	-0.94769938406115	0.55122818079603	0.348550468872772	-0.537996275447829	-0.034687830711801	-0.79982178699805	-0.199267373971773	-2.14547515966075	1.11549478215655	0.704797309926684	-2.23263920917759	0.931279315545925	-0.995614011565186	0.400274560941153	0.203159258084521	-0.259030860332987	-0.576881887327524	-0.0201408867670996	-1.25076474746073	0.322342585859744	0.419565531544535
YBR193C	-0.212460053966391	-0.335952807443605	-0.173107844708823	0.130337380174249	-1.26668014501817	-1.09379212299394	-1.14640947725077	-1.22123139941919	-0.870643122228193	-1.24473952149327	-1.47011960752575	-1.07217367192317	2.24877857855826	-0.789524931121915	0.219495977771769	0.0443030199865982	-0.995482856186437	0.0305662758731258	-0.291414649200907	-0.548856869808247	-1.28118280353114	0.45572766165754	-1.77901095969236	-0.540104585147675	0.497319065256028	-1.15464900915213	-0.200995535729337	0.299960631689511	-0.638486738671987	0.663482133997552	0.298647344854503	-0.0716389271844639	0.409531364264363	1.58633577726727	0.275399490831627	0.0217304856975255
YBR194W	-0.633241329679047	0.485839444610752	0.210853164231798	0.374068281100097	0.439105234531595	0.639177281515814	0.588764955301204	0.371397065693222	0.33337446047712	0.319606385386721	0.0702521945246211	-0.0480961274499698	0.466950865838825	1.07712449999927	-0.375359571108074	-0.843683598005658	0.63932400877713	1.01626442556074	0.632021087476327	0.128917817913278	-1.08486270352231	-0.00680868020404688	-1.80132350900838	-0.281328123521828	0.171012371364905	-0.969935334869667	-0.391941294672206	-0.472278441383486	-0.523285767474289	-0.763775944950671	-0.158465938086063	0.759121263498529	0.0828014233758543	-0.480476701768451	0.25662225282038	-0.0685346087383503
YBR195C	0.244191100987346	0.299773274334294	0.147076589865391	1.86512791029351	-0.149533133921571	-0.19095421285285	-0.303634498376764	0.0462219055557062	0.338583436422075	0.435453429961342	0.357916443683332	0.747339826530297	-0.390045951279221	1.1714644859686	0.188752241471488	-0.199363589939693	0.442996163562105	0.372613356911808	1.07225646564949	-0.221717850778469	-0.504600359062033	0.85335458557388	-1.93839322817427	0.049755652304562	-0.484744626185079	-2.03871012311946	0.824081696490279	-2.92302062369779	-0.712683974358639	-0.30345306903764	-0.702430744785337	-1.47299688877529	0.457645704874657	-0.719443950267045	0.98893453525902	-0.802356394985565
YBR196C	0.355939570930706	-1.6758876586706	-0.623448553500195	1.17955329057696	-0.352075368228036	-0.0838920181989508	-0.332231653348536	-0.425728077486771	0.613170882663275	0.742735661669912	0.570891517610604	0.256759326540607	-0.851081054459614	-0.442390419642558	-0.432557220038828	0.0914953673636271	-0.00125851182830173	1.13246552994249	-0.626416959607079	-0.249482533590323	0.335872592547427	-0.751678294526779	-1.86674384102977	-0.165862742920407	0.426273484505166	-0.754583942688925	0.00837481398872278	-0.0973276517715967	0.925512887249301	-0.162013079231961	0.0838041018724376	-0.536663542241509	-0.0111893815372779	0.920278127196714	-0.967027757579232	0.198917522923505
YBR197C	0.978144014689422	0.854095406616242	0.831698592247651	0.935822389651112	0.312516338090054	0.0359537220852647	0.476899613793975	0.347069746979692	0.0840877545399876	0.00164322049041988	0.371227385803787	0.383289138755143	0.661973841478435	-0.0952559081632008	1.611543758624	1.90406675029359	-0.129626718315048	0.201627156489733	-0.401629163962789	0.126267769169436	-1.18327093212479	1.03537330302873	-2.21580041756612	-0.800512795968848	0.736862129557603	-1.31675173951812	1.29139631706099	1.42640853580012	0.617008591499534	1.54298170697105	0.786234846657774	-0.808137371572109	-0.697098469772399	-2.05918586472193	-0.0250363173483294	1.32890277919484
YBR198C	0.296616309108922	0.104662220780508	0.108029707600243	0.232000536710165	-0.148741953318811	-0.425851863809911	-0.371763014633046	-0.292738735186142	-0.491132017667186	0.0123241536781514	0.238117964599242	0.10137183785609	0.704961716796367	-0.492766140305789	-0.011439529786151	0.301453157734898	0.810481617426125	0.44153254339564	-0.403497206585872	0.786577683069566	-0.895777618302171	0.144344020325795	-1.71683252639762	0.427324599147914	-0.493546733534743	-1.05242570622179	0.500813876525597	0.229757079591966	0.130821441868573	0.786920670555236	-0.0929463675312484	0.209889488417639	-0.204765682132181	0.360993077519152	0.33486074453391	1.41248157033917
YBR199W	-0.104850416243154	-0.788196971309997	-0.629956367211053	0.181168958442207	0.229442374800293	0.337964987601486	0.21616084787487	0.268411416472612	0.0892967304849426	-0.568554289685375	-0.837849856804165	-0.869429996210989	-0.100567965193328	-0.344386744897726	0.173022888015531	0.600016988079366	0.46439086464323	0.55595347843443	0.10211966339519	-0.16218590508022	-0.776471295682252	0.332717505971092	-1.58911153912677	-0.494560893555311	-0.0477828684696055	-1.37928214850229	-0.139021912212791	-0.615876616128465	-0.195255883385929	0.794635579090091	0.231604063356553	0.775459966189721	0.60086978855181	0.577080483076392	0.13144066607873	0.437952865596287
YBR200W	0.183488228425519	-0.722298536003751	-0.0013015627421719	-0.76768716922633	0.0435149331517794	0.00798971601894773	0.105136599160929	-0.0624401180313932	-0.102691240057685	0.124884757271932	0.111664014454924	0.162046952485282	0.482726232927974	-2.42536196938611	1.51788260849989	3.12625223644562	0.67456233996957	-0.271187616206143	-0.49752201861437	-0.505788223271714	-2.00535264954316	-0.0662711539860566	-2.09603156013259	-0.729239186197906	-0.647583612153866	-1.89087102207997	0.209370349718059	0.733946226474335	-0.460803884790792	0.228875619867372	0.141705117711575	-0.287812532021793	-0.279734538431942	-0.246593862812379	0.772996298129677	0.77059645435072
YBR201W	0.342143463530291	0.423817387851932	0.296756305215124	0.406652626143659	-0.310142796281775	0.329975271582539	0.12448173340654	-0.20434947719365	0.183058297494133	0.376297492306216	0.577546988670832	0.0680745188522651	0.678735169010656	0.597181270407759	0.509774046095346	-0.14254015126123	1.78331126070314	0.41084554298494	0.899151182577159	1.76640530183689	-1.47177419516532	0.295950632869239	-1.45740160059392	-0.0144466374860594	-0.233255844766101	-1.4522142137087	0.329967671155661	-0.149980315844756	0.65801232701058	1.06465737781003	-0.565296759903167	0.791798668880915	1.39979163031344	-1.20754726634928	-0.219067776797885	0.401178197492782
YBR202W	-0.0262126040607887	-0.166684277539327	-0.541450100743385	1.1808566643787	-0.0870298663035594	0.111856024265268	0.195974620835972	0.312200590156965	1.22410934706443	0.124884757271932	0.635227737859468	0.364050687775155	-0.288294833554207	0.214325793367202	0.363205070710289	0.123277968658361	-0.431669557107393	-0.0239700349622413	-1.47014954436612	-1.34693796460594	-1.18407125166401	0.218785590556708	-2.77115309048054	0.0349120457790427	-1.3027118877503	-2.3702721606228	0.800632217321857	-0.765856931973221	1.02509338777613	-0.702056676671829	-0.166084492801739	0.0992890394310987	-0.831371048219731	-0.627924578501626	-0.100145269393319	0.274138434953401
YBR203W	-2.83785929226536	-3.41508950028249	-3.5376475332224	-1.27209283050068	-0.459675930203345	-0.476187074729282	0.189245878489673	-0.681164923978834	-0.0245566008833595	0.0517614454482351	-0.471059451707196	-0.424725802404347	0.859363122181418	0.305002090561019	0.501194398755732	0.126167296048791	-0.322179028045168	-0.671136853318882	-0.764652113715201	-0.465201074686606	-2.36475877914568	0.771650423125317	-0.847602870571046	-0.691079430665806	0.628721953547443	-0.914877068897639	0.596286755997032	-0.668529280201623	-0.331935001756078	0.385745426742764	0.799948245145991	0.0930049230114085	-1.95254707825495	-0.0864349622228963	0.331731204865367	0.147098672414021
YBR204C	-1.23613122307718	-1.17583482605262	-1.41219557525618	-0.398832383333204	-0.122632993427742	0.178170667222533	0.231300518154045	0.0656837605265307	-0.210591456060324	-0.51514962374672	-0.891833122070453	-0.890888268457899	0.872772184207195	-0.281188113520218	-0.708535876129716	0.132909059959796	1.75814102413711	0.514531891596246	0.524297296211889	0.519169610269357	-1.58059672879529	0.412606020365243	-1.71878654544734	-0.00640963547144663	-0.421243708876787	-0.547690578902108	0.0267994047639114	0.950939023866748	0.0429562943449045	1.08265883105802	0.054853593952868	1.32971903440636	1.6560284675171	0.912651512882929	0.278529030500167	0.626840933582472
YBR205W	0.706360698901247	0.456120542413817	0.723668884647408	0.2085398082788	0.786433519143073	0.752631248984871	0.968097805073836	1.1433839795359	1.20327344328461	0.20704578179294	0.102790053041288	0.433605087472034	-1.17684238485055	-0.712587466836253	0.327456540128567	0.271596774700451	-0.149762907567871	0.392755907934273	-0.557299382553017	-0.813216216825058	-0.634945165712884	-0.86061717779153	-2.99671450327117	-0.521947362096573	0.182958088482306	-1.99735926218238	-0.321592857166938	-1.06741309893768	0.353413148928531	-0.349742520246771	0.0761855471567615	-0.0766662203202155	0.251761084588748	-0.256762681897426	-0.616519314702618	-0.374432984326597
YBR206W	0.913302309907472	0.113707104057836	0.622146990758024	-0.0364944664487899	0.59892371628904	0.508944910406967	0.602222439993802	0.80604516004162	0.219521129108818	0.132279249478822	0.278050790960605	0.448403895918178	-0.958156358577216	0.210662104591694	0.352480511535772	0.116536204747356	2.14953820273885	0.96868507463127	-0.209843454659628	0.189032134866016	-0.726108901257585	-0.635476819044379	-2.47326577518382	0.436491252994114	-0.138318829780437	-1.51908888863845	0.0586236979210558	-1.09134612806184	-0.134726559536291	-0.0771490853485521	-0.252936016560447	0.419778976835278	-0.0693741655311218	-0.162701105360745	-0.168995142101225	0.605110447884947
YBR207W	0.642898604859338	-0.236459091392999	-0.288946928762094	-0.0990564089324293	-0.285616197596227	0.346753675222329	0.105977691954217	-0.480869999904105	0.216544571425986	0.62360217611445	0.432605618914772	-0.395868125934365	0.570279520272754	0.0604508647958771	-0.117255180308046	0.208031572110984	0.14095332476976	0.333477940284339	-0.0971382164003024	-1.34871547234041	-2.31455835525073	-0.344065306311171	-1.70392236202002	0.592268586442603	-0.679648431784786	-1.86845946653427	1.43209319207152	0.663742674376791	2.04823421671839	-0.300881432859355	0.909655433051727	0.886060415176262	-0.104061248296682	0.0254220477126158	0.560187600668877	-0.279153162422061
YBR208C	-1.62380184102884	-1.45105770291988	-1.41740182622487	0.401439130936689	-1.05068784046479	-0.885260534899403	-1.03117976457039	-0.940656323589818	0.168919648500684	0.069836870842857	-1.04490895645568	-0.0466162466053552	0.431061905711009	-0.0778533864795393	-0.219495977771769	-1.34642656394054	0.984156249731724	0.234953797407253	-1.97389837172409	-0.120122480215654	-1.08562129359814	-0.692669732758372	-1.44250822608625	0.189065239530264	-0.583453972892027	-0.907273764414755	-1.63978857899184	-0.580774840079692	0.103485618194541	-6.28765045590704	-3.00628169080579	-4.37123138153623	-1.12677072080386	1.27364459040208	-0.143958824752896	0.269123707484742
YBR209W	-0.707740309641288	-0.0762354447660487	-0.0364437567808047	-1.32292440876863	-0.53562926806827	-0.2748462310518	-0.47858179938055	-0.939845412966034	-1.20997069807098	-0.0739449220689069	-1.20094277797878	-0.514258593503521	0.356128912037549	0.148379395408063	0.0121545003977854	0.692475464573137	0.400206761399857	1.08830280638271	2.93033619474246	1.73356102496365	-1.89931031332008	1.9881346195817	-0.804973018464019	0.484229188943525	1.95972632920738	-3.04294394603829	1.98315595252945	0.204228515192859	-0.16596750087804	0.380602154386194	0.845659573440047	1.47299688877529	-0.513592612561045	0.597418121246485	-1.405163311175	-3.32810746336721
YBR210W	0.0607028725618265	0.0710669400361476	0.29285161698861	-0.504405661274346	1.33155695444446	1.41577767855753	1.66788700908898	1.67534134873842	1.29405845261096	2.03841501836621	1.92269163962121	1.68040469905971	0.25457498640115	-0.755635809948469	-0.0457581191446031	0.0818642760621931	0.167382073164091	0.173268208996155	0.554808659055574	0.157983307248582	-1.31123116036443	0.898745786934192	-1.55718707873321	-0.374991342382029	-1.24046841434911	-1.2408181398304	-0.184245907751891	-0.47387397665843	0.134726559536291	-0.748346127880961	-0.0182845313176224	0.325517230539931	-0.279734538431942	-0.109314805164251	0.388062918899109	-0.404521349138555
YBR211C	-0.246950322467428	-0.602130801033539	-0.413896952010568	-0.620405929629428	0.829157271692093	0.961162837079406	0.669509863456797	0.441135379338674	0.195708667646166	0.893090336543356	0.888875134932574	0.767318217932592	-0.25280025760362	-0.555048849489421	-0.322451745847126	-0.159876115603812	0.299525815135742	-0.0672463245770336	1.30762983615792	-0.126017311361499	-1.65519644715642	0.55876568874545	-1.55871501697844	0.23839529347729	-0.728060022207939	-0.785976476660212	-0.433815364615818	-0.901477430343478	-1.25940044783924	-0.347170884068487	-0.717667854216689	-0.0741525737523395	0.129796825832421	0.170327719674531	0.0844975710506111	-0.0334315164577317
YBR212W	-0.802933450704152	-0.723590662186226	-1.12585177197843	-1.15609256214559	0.217574665758899	0.297217435904854	0.345689138041136	0.124880236062786	-0.241101172309346	-0.340968251762182	-0.499160329517044	-0.382549198332835	1.37679516270552	-0.157538617346832	0.165158211287552	-0.522005148537747	-0.0805447570112918	-0.212910296801199	0.673118025184147	0.186628859446295	-2.79933652567514	2.09298829472402	-0.312427133896602	-0.859374748930785	0.733089797836319	-0.337085436371778	-1.12222507448879	-0.563223952055306	-0.269453119072582	-0.46032287591303	0.419020509362186	0.713875625276761	1.6157466939829	2.15324744125861	1.05152532862985	0.0468041230408243
YBR213W	0.768443182203114	0.978139520133881	1.1089314563302	1.48714950778819	0.763489281663044	0.994719644358986	0.76371225630499	0.34301519386077	1.48604642315359	-0.177467812965377	0.177479228272727	-0.209403139512945	-0.890716664271102	0.179520749999879	-0.0257389420188393	-1.29730799830322	0.240375759205574	0.795672250417954	2.10777475971169	0.186378056114455	-0.665587953489132	-0.333171417984696	-1.29057575524207	0.0519100251541575	0.755095066210479	-5.26679538467915	1.08537589293842	-0.177104415518807	1.14224691780768	-0.239162164580513	-0.0243793750901638	-0.594477413302655	-0.539328190096783	-0.645720011900458	-1.6555264846583	0.636870388519792
YBR214W	-2.49985466095519	-3.26649498929782	-3.30596936511586	-3.12158025517328	-0.208080498525783	0.292423606293486	0.197656806422547	-0.334906087622927	-0.996402684327821	-0.181575864191427	-0.910320541682195	-1.04701569756472	-0.367566053177183	-0.847228029336161	-0.123689915812756	0.22921997297414	-0.178708679618804	0.503358663964432	0.47074674101685	0.879198596432929	-1.82655010371826	0.47751543831049	-0.810857496485176	-0.0766946665917937	1.06882732103065	1.05654000317208	0.246219531268438	0.942961347492027	0.993852446434377	0.043717815030847	1.59989649029198	3.29664747376927	4.0057985903454	2.58796445714435	-1.75567175405162	1.13834313538577
YBR215W	-0.28557942318859	0.328200050348752	0.848618907895882	0.246337648529331	-0.545914615904145	-0.652759798748025	-0.707359039154731	-0.764688718228619	-0.331886181635704	-0.525008946689241	-0.957648335888255	-1.11287039515007	0.325761330390937	-1.00568256887687	-0.234510360616092	-0.151208133432521	-1.87392411234084	-0.0142794428703838	-0.065381491807896	0.718396666859728	-1.5102149593447	0.254644639631354	-1.74834935197923	0.330420468744808	-0.587226304613312	-0.969117972496083	0.484064248548152	0.28400527894007	0.751735151035825	0.342027611711916	0.236175196185959	0.00377046985181395	0.475548715334301	0.213545200785978	-1.06091394763547	0.0167157582288655
YBR216C	-0.271783315788175	-0.051685047299016	-0.221265666169171	-0.501798913670861	0.695447749825716	0.985930956738144	1.04043178529656	0.863619814330307	0.334118599897828	0.698368708428567	0.549446110860983	0.583073052778093	-0.960522663640589	-0.791356775509669	-1.50143828443229	1.08927642619224	-0.427894021622489	-0.151608018712687	0.227901200016094	-0.236028549269524	-1.57365063187404	0.218331678543104	-2.17665007587072	-0.429403682644771	-0.265320664397021	-1.50714610472036	-0.0703484375052675	0.059034805172936	-0.24797497190013	0.609477774253565	-0.228556641470283	-0.26518971291091	0.949978492514874	-0.719443950267045	-0.106404348730402	-0.320942557994225
YBR217W	0.558742349716807	0.310110283794097	0.249900046496946	-0.383191897712294	0.0490531973710973	0.480181932738755	0.611474460719964	0.0251382293373143	0.186778994597673	0.000821610245210316	-0.0258823874564394	-0.0421766040715118	0.268970008869999	-0.674118734693421	0.333891275633277	0.0356350378153076	0.0641841032433731	-0.292355999648533	0.465142613147602	-0.0554774266497045	-2.0020180964704	0.325454913753442	-1.72476251826193	-0.788506078307678	0.235142010626744	-1.74690469403067	0.0184245907751896	0.220183867942301	0.0214781471724526	0.421748333238753	0.20417726638012	0.010054586271504	0.445337385183651	-0.462681268369619	-0.0125181586741647	-0.626840933582473
YBR218C	-0.822248001064733	-0.465165425691145	-0.357929754097189	0.547416996731848	-0.190674525265071	-0.0159794320378956	0.109342063127366	-0.201916745322297	0.439042258217636	0.427237327509241	-0.234420480676894	0.443964253384335	-0.277054884503188	0.565123993622066	0.614874726005606	0.307231812515759	0.71735174213182	0.682391585770005	0.500012742111813	-0.152882888347563	-2.30008812498325	-1.60321723204625	-3.93031964884189	0.541476307673044	1.10906552605769	-1.98843532498539	-0.432140401818073	-0.138811568920146	0.363175943097828	-0.905215934756351	-0.335216407489749	1.01425639013793	-0.182386919057626	-0.360993077519154	-1.32379527979293	0.6234977819367
YBR219C	0.0869154766226144	0.587917413026309	0.990489246792586	-1.46890227456379	0.790389422156871	1.13134378828299	0.804084710382787	0.560339241034969	-0.730744911135116	0.092020347463529	-0.502118316654923	-0.774717622155665	-0.388862798747535	1.00293480229524	2.59105349656316	0.654914208497543	0.919972146488351	0.555143230575865	2.13704076080665	0.185129336757607	-0.919486642592592	-0.507927543221899	-1.45591259106382	0.322564682635165	0.264691942443474	-2.48203885672029	3.41859907019646	0.266454390915683	2.1439095995775	-0.246877073115369	2.23985508640878	1.24802552095039	-0.223787630745553	-0.838927574516342	-0.722923663433019	-1.8704933458101
YBR220C	0.724295638521787	0.678366245799587	0.360532879581532	0.750743309803678	0.231024736005812	-0.126237513099373	0.102613320781067	0.878216205558426	0.293190931758896	-0.289206806313947	0.221849035340909	0.0850931485653312	-0.0885392477878514	-0.11632211862237	0.0622024432121949	0.832126288443936	-0.086837316152799	0.17652772068314	-1.0068749738416	-0.730006567795924	-1.01528515712392	-0.73442963800986	-3.4053733937244	-0.584763128679531	0.91479044241153	-3.31778475885513	0.023449479168423	-0.0590348051729355	0.449088531787635	-0.835781757942654	-0.330645274660343	-0.341855933231125	-0.647865191008377	-0.523694182879899	-0.409969696578897	-0.357717226097731
YBR221C	0.0869154766226144	-0.721006409821276	-0.179615658419681	0.518742773093513	-1.19784743257808	-0.74064667495645	-0.838569514907571	-1.04931834717692	-0.219521129108818	-0.266201719448065	-0.627093273230301	-0.819114047494098	-0.279815573743789	0.316909079081419	0.171592946792262	0.182990734727255	0.173674632305599	0.279583551816156	-0.382948737731961	-1.11392032677162	-1.16097341240534	-0.635476819044379	-1.76784216270259	-0.79797825107486	-0.236399454533839	-1.37378392917849	-0.227794940493248	0.263263320365795	-0.318267089919064	0.648052316927842	0.20722468826639	0.590706943450842	-0.284210291046853	-0.828758755431296	0.538280822989089	0.600095720416286
YBR222C	-1.38099035078154	-1.4239230530879	-1.47727371236476	0.744226440794965	-0.978690405613664	-1.13453967469057	-1.00510588797848	-1.13689669454563	-0.436065700534804	0.00246483073563023	-0.759463197650377	-0.468382287320474	1.27484685289189	-3.38524842856914	-0.153003710889767	2.03408648286296	-1.56307169075038	-0.557900217036022	-2.96022487671178	-1.62452539461035	-2.23144828770863	-1.37489948920387	-2.05910038907502	-0.752038745213241	-1.52024968367772	-2.10852698016989	0.361791964312806	0.0095732116496647	0.365128501931686	1.03636937984889	0.44644730633862	-0.697536922585568	-0.0604226603012994	0.734697178894615	1.12663428067483	0.257422676724536
YBR223C	-0.136581463264108	0.142133880072295	-0.489387591056521	-1.48193601258122	0.108391742578069	0.607218417440023	0.360828808320309	0.165425767252002	-0.877340377014564	0.272774601409746	0.0621177298954543	0.204223556556794	0.529855142106808	-0.038468732142831	0.629889108849929	0.940957620150146	-0.118300111860335	0.0169308629431052	-0.107723791264438	-1.41399415875998	-1.67705894052962	1.30408921508179	-1.6939189835627	-1.68843643665185	1.28510767305097	-1.47318374671529	0.723583928625611	1.50299422899745	0.0253832648401705	0.830638485586083	0.499777189348352	0.516554369698502	0.530376684866961	-0.27964252483878	0.184642840443933	0.638541964342679
YBR224W	-0.328347356129877	-0.00387637854742613	-0.0663796998507515	-3.37964826791829	1.22395639246915	1.5420151916569	1.73096896858554	1.11013664396074	-1.56790175943146	1.04590984215243	0.792740552951513	0.782856966801044	-0.0814403325977341	-0.283935880101849	0.581986077870423	-1.76634214468308	-0.548711157139427	-0.357613449152394	0.0834392371643624	0.42311042848612	-2.26602529352672	0.346788778392789	-2.40557077576223	-0.573050295049509	0.416213933248407	-1.66872387641361	3.13218043178216	0.850420301545263	2.71991445556599	-1.06208574163174	2.69544465840621	0.676170926758623	0.303232239660224	-0.971122222621947	-1.11098658233213	-3.20608242829649
YBR225W	-0.584954953777595	-0.524603230085014	-0.580496983008533	-0.873260447167472	0.477873084066817	0.894049222520245	0.785580668930463	0.814154266279463	0.209103177218908	0.244839853072603	0.24181544852159	0.258239207385221	0.10924441709236	-1.13757536479515	0.078646767279787	1.31849639916638	0.507180266805479	-0.524811754343829	-0.0566639595668431	0.0824448460391602	-2.12736925896714	1.39441770578881	-1.24303894701638	-1.19487376971453	0.438219201622568	-0.741429349299261	1.3483450521843	2.22736724382211	0.0995805005268233	1.55326825168419	0.694812190069662	0.447429089081914	0.289804981815491	-0.142363467190652	1.55538121526498	-1.11326949804247
YBR226C	-0.573918067857263	-0.131796870612491	-0.491990716540864	-1.83775706045692	-0.0261089598910679	1.52923164602659	0.767917720271426	0.196240370955807	-0.772416718694756	0.771492020252264	0.472538445276135	-0.494280202101226	0.155781750005351	3.09490109311015	5.50169885652691	-1.16728826573386	0.733712395899737	4.19603408523369	0.519938530091363	2.84678985319166	-0.682386776099924	0.611419482323413	1.26607864756187	2.65453129571404	-0.471541465160582	0.303864720823742	2.44209575911144	-0.116474075070927	1.56009450825357	-0.252020345471938	2.24290250829505	0.801853255152418	0.28085347658567	-1.74141026831423	-0.697887346084688	-2.86508096042762
YBR227C	-0.0413883222012447	0.219661451020819	0.170504719224479	0.267191629357211	0.723139070922303	0.392295056530331	0.496244748039586	0.498710033627361	0.699491055465386	0.616207683907559	0.572370511179544	0.619330133471148	-0.651325468693259	0.101667363520339	0.0400383542515277	-0.807085451060207	-0.874665720669499	0.364732847077987	-0.270243499472636	0.325650568112213	-1.05123149379765	0.302305401059683	-1.84820056007919	0.710312355390971	-0.822368315240056	-1.38296312343355	0.0619736235165457	-0.373355254336945	-0.128868883034713	0.162013079231961	-0.161513359972334	-0.361965105774133	-0.132034702139876	-0.292353548695089	0.244104094146214	-0.0601767296239172
YBR228W	-0.233154215067013	0.7197142836388	0.525831347837326	0.175955463235237	-0.395590301379815	-0.233299707753273	-0.234664889327194	-0.478437268032752	-0.279796422186154	-0.559516576988064	-0.858555766769316	-0.551255614618883	-0.300915127225526	0.925997338009578	0.935181560017829	0.57593925982578	0.41153336785457	0.0218398558381835	-0.199880560669853	-0.598792196888625	-1.76866218557347	0.276886328297908	-1.91739576622172	-0.664561703063378	-0.118828449220467	-1.52329466087111	0.664960230704555	0.290387420039846	0.890366828239835	-0.223732347510802	0.714620432330418	0.0967753928632226	-0.163364970444254	-0.640635602357934	-0.813680313820714	-0.00668630329154633
YBR229C	-0.477345316054358	0.224829955750721	0.281137552309065	0.65299027467299	-0.241310083841687	-0.417063176189069	-0.410453283124268	-0.254625935868278	0.262681215509874	-0.295779688275628	-0.465143477431438	-0.577153529399635	-0.0692144231036432	0.212493948979448	0.266684038139641	-0.156986788213381	0.100680946264115	0.302187784489789	-0.193653751926244	0.404057294655459	-1.31606744681145	0.25827593574018	-2.02463806247162	0.400852896125587	-0.716114305090538	-1.19746157492908	0.259619233650393	-0.0494615935232701	0.111295853529979	1.0517991969186	0.565296759903167	-0.0289069355305731	0.662411387006838	0.871976236542744	0.0375544760224934	0.310913103056907
YBR230C	-2.36603241917117	-2.59329724822814	-2.93632554633912	0.140764370588189	-0.697030111031235	-0.798172630292873	-0.301111219996901	-0.478437268032752	1.09760564554409	-0.881587793110415	-1.67052323611704	-1.35853061535607	1.69447161746327	0.0238139770408006	0.461156044504205	0.478665237681292	0.815515664739331	-0.00614670371920245	-1.96144475423688	-0.776188939753766	-2.55607858852862	-1.30227356702737	-1.97504253542504	-1.04783210707415	0.982692413394654	-2.2803357198416	-0.0452239955391005	-0.547268599305864	0.622866268001113	0.370315609673052	1.50237898993133	2.12403134985515	1.33825003185841	0.449970244513312	1.60545384996164	0.352702498629072
YBR231C	0.493900644934856	0.919993841922488	0.946236113558752	0.75204668360542	0.270583766143794	0.310799953137065	0.391108148878657	0.189753085965533	0.0104179518899099	-0.629353447830921	-1.02346354970606	-0.818374107071791	-0.0964269313324261	-2.11761211224346	0.121545003977853	-0.238851064275574	1.43344497243534	0.316713303216027	-0.712969601143245	0.00307844664861431	-0.850754342738031	0.233764687005611	-2.0095178940343	-0.969062099119128	0.63689533894356	-2.04785059886054	0.485739211345897	-0.494615935232704	-0.10934329469612	0.72262976609811	-0.147799961484116	-0.222457721257019	0.0234977012282829	0.0457596858827088	0.478819569286803	0.285839465713607
YBR232C	0.311792027249378	0.755893816748112	0.849920470638053	0.0625619424836403	0.269792585541034	1.06582811692762	1.1649135187031	0.32436424951373	0.715862122720959	0.488858095899997	0.0998320659034085	0.174625939664505	-1.81811105702448	-0.325152378826311	2.57818402555374	0.444956418126272	-0.00251702365660305	4.02434525817122	5.58420208126867	1.09954502359218	-0.989696054127037	1.18062514738173	-0.125332416786682	1.3851586406191	0.83117042258972	-1.18792185077472	2.49066968024603	1.16474075070927	3.1123787811717	-0.86921302826036	2.57811891578479	1.0695566146312	0.128677887678693	-0.0864349622228963	-1.46775410454583	-2.84502205055298
YBR233W	0.0731193692221989	-0.063314182941295	0.0507609469446927	-0.508315782679573	0.230233555403052	0.509743882008862	0.397836891224956	0.366531601950516	-0.14585132645874	-0.40998351235983	-0.41189970894962	-0.379589436643606	-0.169190812031128	-0.14929531760194	1.67946596672927	-0.254260810357869	0.145987372082967	1.14784914352705	0.890433650336106	2.26245893674841	-0.616942196530582	-0.713549685384116	-2.19654921309924	1.37417866305859	-0.941196764460523	-1.73121781622238	0.713534151839144	-1.36896926590213	0.451041090621495	-1.70499478620301	0.673480236865768	0.286555708737854	0.032449206458105	-1.13128112321143	-0.813680313820714	-0.295868920650927
YBR234C	-0.0206941611006224	-0.3204472932539	-0.286343803277751	0.0104269904139403	-0.0348119465214234	-0.184562440037691	-0.0462601036308087	0.0162182124756872	-0.226962523315896	-0.42066444554756	-0.501378819870453	-0.54385621039581	-0.110821953801275	0.234476081632495	-0.405388336796719	0.291822066433463	0.887250838952513	1.40135722020294	-0.0915340885310541	-0.14035522165616	-0.823191464302118	-0.621859458636285	-2.45981064833808	0.330313320770029	0.279781269328612	-1.0777872367499	-0.0117247395842115	0.368568648512112	0.179635412715053	0.30345306903764	-0.156942227142928	1.25053916751827	0.804516532530265	0.23388283895607	-1.33005435913001	0.788983788402472
YBR235W	0.234533825807055	0.192526801188835	-0.0624750116242366	0.338877188453048	0.415369816448806	0.508944910406967	0.558485614742856	0.711168617058854	0.621356416291061	0.0723017015784868	0.0820841430761362	-0.00887928506768667	0.511516277865672	-0.111742507652986	0.880128822921978	0.215736445152132	0.288199208681029	0.553269857138231	-0.330643544285645	-0.474337310497868	-1.41477304627365	1.04717501538241	-1.79242568612477	-0.737013972435427	0.69599520257702	-1.74763284825713	-0.286418638414305	-0.762665861423332	0.2206391482261	-1.12380500991058	-0.132562852052764	0.25262148007153	0.0738499181460322	1.01688190850466	0.112663428067484	-0.389477166732577
YBR236C	0.444234658293362	0.397974864202425	0.521926659610811	0.69469823632875	-0.109974103783589	-0.0814951033932661	-0.22288959022117	-0.310578768909397	0.366860734408974	-0.00575127171647038	-0.0783866591537876	-0.140588680238373	0.194825783550996	-0.619163403060806	0.308867304226072	-0.166617879514816	-0.500887707663972	0.177343181296567	0.480086954132264	0.466549435007386	-1.64113695359769	0.340434010202346	-2.28029337670178	0.181694725961852	-0.116942283359824	-0.845946112276735	0.0351742187526335	0.481851653033151	0.263595442571004	0.486039237695881	0.14018140676844	0.793055492164853	-0.0828014233758547	0.249136067583642	0.18151330077539	0.927724581702059
YBR237W	0.467688040874067	0.0710669400361476	0.113235958568929	0.00391012140522755	0.185136261045753	0.210928502900219	0.0630819594965572	0.463840876804634	0.0930174275884818	-0.0739449220689073	0.136806905126894	-0.00221982126692216	0.360467137987066	0.258290058673294	0.281698420983964	0.0818642760621931	0.609119724897896	-0.075260011428782	0.321926012044592	0.392913601667761	-1.7798156151409	0.929157891845602	-1.27519544784654	-0.231441530320865	-0.0980806247534011	-0.975316687725168	0.00334992559548906	0.346231154662893	0.101533059360682	0.609477774253565	0.150847383370387	0.0138250561233179	0.540447128250511	-0.483018906539712	-0.231585935472049	-0.0936082460816495
YBR238C	1.83626189499523	1.65650576593347	1.3380064989524	-2.28742102205808	0.446225859956432	0.563274979335812	1.05388926998915	0.480869999904106	-1.2308066018508	0.765740748535794	1.4568086654053	1.17280556935695	-1.08909190541716	3.95769979974222	-0.26811397936291	-1.67580988644959	0.0780277333546886	0.907699171850832	2.08660360998342	0.131680495625084	1.07142364060519	-0.0581007377412003	-1.95918584806737	1.10236628429508	-0.338252411008524	-3.31094225454766	1.06862626496097	-0.406861495110773	1.25940044783924	-2.14731620886805	1.90616238986216	-0.877262652188696	-2.49523208281292	-3.29978179309761	0.970157297247774	-1.06479379917876
YBR239C	0.118646523643569	0.236459091392999	0.305867244410325	0.0417079616557601	-0.202542234306466	-0.079098188587582	-0.0227095054187607	0.0397346205654317	-0.54173349827532	0.170894931003696	0.0687732009556813	-0.0347771998484397	-0.161500320575168	-0.616415636479175	0.166588152510821	0.585570351127214	2.65042591040283	0.411801181026964	0.878602713723248	0.307993560410758	-0.881042020577971	0.689946260676754	-1.49633772040847	-0.340950671693796	0.492289289627648	-0.991224794139219	0.787232514939902	0.0845633695720425	0.593577885493224	-0.0360029064959908	0.492158634632676	0.417265330267403	-0.527019870405778	-0.805878912489941	0.350508442876614	0.954469794868244
YBR240C	0.273162926528217	0.341121312173506	0.524529785095153	1.02054168676437	-1.96687497846044	0.0279640060663168	-0.200180084802409	-1.34205708236306	-0.686096545892645	1.46903911843562	0.139025395480302	0.494280202101226	1.5603809972055	0.396594309948711	1.5908096108866	-0.329383322509058	0.797896499143111	-0.118826129369961	1.89108181543409	1.24874952291648	-2.69202579517357	1.16201475482401	-2.4177136588419	-0.546710859520501	-0.312474810913079	-1.78261095683976	1.00832760424217	-1.15197646850972	-0.076149794520512	1.03636937984889	0.745094651193123	0.354424166070505	0.604226603012994	-0.127110238563082	-0.225326856134968	-0.641885115988451
YBR241C	0.0758785907022828	-0.0155055141897047	-0.343612563933302	-0.11469689455334	-0.0894034081118382	0.34515573201854	-0.133733754132702	0.240029544640161	-0.724047656348745	0.62853183758571	-0.467361967784847	0.00887928506768665	2.13243524627578	-1.50119647576429	0.24237503734407	0.60675875199037	0.16612356133579	-0.237441160210348	-0.623926236109635	-0.706193244736097	-3.03845315035329	1.63272151293045	-1.06717006148045	-2.00386430604028	1.10277830652222	0.229221407106073	0.351742187526339	0.149980315844756	0.517428090972712	1.21124063997228	0.742047229306852	1.26436422364159	2.54894111419185	2.58542225237309	1.21113185172545	0.292525769005154
YBR242W	0.707740309641288	0.717130031273849	0.931918923394865	0.801574888071634	1.14800305460422	0.82613663635919	1.01856337267108	1.22934050565704	0.872131401069609	1.04262340117159	1.10406869921325	1.30007532199379	-0.802374608571865	0.380107710458926	0.676362198606167	-0.554750858962624	0.442996163562105	0.298902299332659	0.00622680874360899	1.12116141708164	-0.861700316404304	0.783906047492601	-1.23495547117482	-0.497485623817971	0.534413660515327	-1.52461775125398	-0.237844717279715	0.0143598174744972	0.0351460590094665	0.380602154386194	-0.278839102593746	-0.559286361352393	-0.850392996833103	0.256762681897427	0.184642840443933	-0.45132547217938
YBR243C	0.324208523909751	0.0400559116567373	0.424309453947941	0.448360587799418	0.556199963740021	0.627991679089288	0.815860009488811	0.862808903706523	0.692793800679015	0.41491317383109	0.343126507993939	0.325573785815179	-2.93816212035409	0.209746182397817	-0.244519949178974	0.363092142064079	0.110749040890527	1.6326036146209	-0.281451755211133	1.42918696805107	0.134802132447254	-1.37126819309505	-3.13370167462908	1.03107819171507	0.117571005313372	-2.11323579237753	0.512538616109807	-0.6749114213014	0.126916324200853	-0.465466148269601	-0.0350453516921101	0.549231775080889	-0.0648984129162103	-0.732154974123354	-0.80429169481509	0.66194402586309
YBR244W	-0.474586094574275	-1.14870017622063	-0.788747021755989	1.24472198066408	0.848145606158324	-0.0407475516966335	0.372604107426333	0.788205126318365	-0.457645743735332	-3.00134222575242	-2.10386835181628	-2.62308879707911	-0.968015963007935	-1.2667203941318	-0.146568975385057	-1.18366112094629	-1.42463538963723	0.799546776290313	0.524297296211889	0.330424926502071	0.737965826885749	0.28596456856997	-1.86735322536434	0.502660815607724	-0.438847923576115	-1.65753813798495	0.249569456863926	0.224970473767134	0.552574149982178	-0.804922123803233	-1.78883664724075	-0.0678684573326498	-0.622129613472638	-0.594875916475225	-1.16731829636587	-0.7605669994134
YBR245C	-0.129683409563901	-0.417356756939555	-0.087204703725497	0.303686095806001	0.359195993652872	0.0415465232985276	0.111865341507229	0.250571382749357	-0.0781346391743252	-0.551300474535964	-0.53391667838712	-0.53349704448351	-0.0295788132921553	0.091592219387693	0.872264146193999	-0.382354324666948	-0.839427389477058	0.738271248033467	-0.530524104955498	0.71877943969456	-0.58871864286844	-0.608696010241794	-2.14855834176003	0.911192865988449	-0.551389153261108	-1.72364147935876	0.462289732177474	0.475469511933374	0.136679118370149	0.421748333238753	0.0502824611234619	0.148305147504679	-0.433029065492646	-0.503356544709806	0.478819569286803	0.740508089538761
YBR246W	0.0772582014423236	0.10983072551041	0.380056320714106	0.361034543082671	-2.39411250395064	-2.41529115252788	-2.46440188433218	-2.44084097759082	-2.21902375255083	-1.93489212746974	-1.52706085992992	-1.67300529483664	-0.0250433952540248	0.13738832908154	-0.121545003977852	-0.129056623439221	-0.086837316152799	0.464232912225129	0.256544520236696	-0.119241588052909	-0.820422854728515	-0.41215210835164	-2.07839922624961	0.901146986803556	-0.726802578300844	-1.55606709824879	0.0100497767864662	-0.673315886026456	-0.394416884439575	0.465466148269601	-0.508919455007164	-0.486390610883991	-0.848155120525647	-0.195749767387147	0.0657203330393647	0.300883648119587
YBR247C	1.71347653913154	0.75072531201821	1.08290020148677	0.486158428049951	-0.598923716289041	-1.19286460162889	-0.893240546471254	-0.365720691326731	-0.773160858115464	0.291671637049578	0.940639909845453	1.03369676996319	-0.678932361099271	1.20535360714204	0.661347815761844	-0.599053878949223	-0.556262228109235	0.493573117714123	-0.392288950847375	-0.408617885448508	-0.147057929758127	1.02311767866145	-1.54191519706148	0.421380197538332	0.379748059942656	-2.38806610995298	0.606336532783498	-0.690866774050842	0.087865147523668	0.372887245851338	-1.03612344133195	-2.64184254283759	-1.49266349707284	-2.15070523648735	1.09533888398942	0.133726065830927
YBR248C	-0.122785355863693	-0.908364706280209	0.43211883040097	0.548720370533591	-0.640856288235301	-0.928405001401721	-0.525682995804647	-0.643863035284755	-0.109388494844055	0.391908086965208	0.352739966192045	0.459503002252786	0.0317479262669133	0.308665779336526	0.16158335822938	-1.22218548615203	0.158572490365982	0.367446545745957	-1.59281767661522	0.3767417255372	-0.535963014904678	-0.0540155296187722	-2.11415581614691	0.905022342044427	-0.834942754311005	-2.22542610242211	0.710184226243655	-1.58596206329454	0.864983563399664	0.434606514130179	-0.108183476962601	-1.0494474420882	-0.420720745801641	-0.327944415492751	0.165865602432683	0.417893955721648
YBR249C	0.00137961074004101	-1.54409078805811	-1.07118613680723	0.0847192971132616	-0.403502107407412	-0.468197358710334	-0.688013904909121	-0.45167721744787	0.0535780382909656	-0.598132258512938	0.011092451767045	0.130969454748379	-0.307225274061186	0.408501298469112	-0.068637178716905	-0.144466369521517	0.490819613037561	1.83330155757219	-0.132008345364513	0.94844917213628	0.144446447262889	-1.52105915758408	-3.63772533216359	1.52196861055536	2.20870022281217	-3.33943530235855	0.165821316976703	-0.224970473767133	0.222591707059959	-0.612049410431851	0.834993596838101	-0.0854639833077816	-0.983546637126707	-0.490645520853497	-0.175254221438308	0.334315164577319
YBR250W	0.189006671385685	1.47043959565701	1.78834720774378	0.043011335457502	-0.2136187627451	1.14013247590383	1.2784610457969	-0.004865463742706	0.0654842690222914	0.964570427876633	0.36383241795909	0.0636348763184214	0.662368225655664	-0.439642653060927	9.35253057078992	-0.479628346811435	2.49562895552175	0.0140904804442501	0.925926460174678	0.390154588291666	-1.94995834649258	0.490678886704981	-1.44831367591828	-0.120419640605979	0.347683240311736	-1.55734512146541	2.61964181567235	0.397288283461108	1.9759895398656	0.655767225462698	1.72026965479966	0.576881887327523	0.0145461959984609	-1.94478665001516	-1.16731829636587	-1.09655373981361
YBR251W	-1.28027876675851	-1.26886791119085	-1.40308463606098	-0.250247769934559	-1.32048042600582	-1.04105999726888	-1.38864420171755	-1.47747915653504	-0.423415330382771	-1.01222382209882	-0.89848859313068	-0.954523144776321	1.0210606348452	-0.119985807397878	0.362490100098654	-0.80804856019035	0.42915253345079	1.1042165314999	-0.496276656865648	-1.65488257657366	-1.63414763604961	-1.59277725573337	-2.91057165457379	-0.135696575478732	0.384777835571035	-1.67449606518539	-0.06364858631429	-0.229757079591966	0.326077325254501	-0.074577449170268	-0.700907033842202	0.916224173990773	0.221549754438098	-0.429632606343217	-1.01084131293881	0.23067746355835
YBR252W	-0.169692121025104	0.436738649676687	0.849920470638053	2.30827500288596	0.140038966688455	-0.0543300689288443	0.0630819594965571	0.290306003314788	0.849807218448373	-0.217726714980671	-0.149378350462879	-0.138368858971451	-1.29594640637363	-0.0100751441326461	0.257389420188393	-0.0500816747674593	-0.130885230143349	0.897888708540454	-0.6818355574252	-0.828771251982955	-0.119628136139403	-0.961385644811424	-3.37764845209314	0.190404250074558	-0.565849758192699	-4.00080378423278	0.631460974749666	-1.13921218631017	0.792738886546871	-1.12637664608887	0.323026719944667	-0.384587924885016	-1.42552720784918	-0.605044735560271	0.823068932826336	-0.319270982171339
YBR253W	-0.375254121291287	-0.266177993589933	-0.19523441132574	0.188989201252662	1.05227020167031	0.637579338312025	0.752778049992254	0.63169937592799	0.883293492380227	1.05741238558537	0.96948028443977	0.978201238290152	-0.0459457566471479	0.437810808673173	0.923742030231678	-0.278338538611455	0.122075647345239	0.802401048662089	0.0990062590233851	0.885760087150829	-0.888389492181344	-0.140712724216969	-1.28878200261998	0.0868586368524949	-0.638781504804202	-1.38389716399308	-0.261294196448137	-0.0973276517715967	-0.101533059360683	-0.385745426742763	-0.394641134272022	-0.0728957504684015	0.0458764643028388	0.376246306146724	-0.538280822989088	-0.476399109522679
YBR254C	-0.183488228425519	0.294604769604392	0.589607922203734	0.346697431263503	-0.254760154088601	-0.540104802880863	-0.394472520051807	-0.352746121346182	-0.4829464840394	-0.663039467884534	-0.65593364782462	-0.594912099535009	0.53084110254988	0.0457961096938468	0.358200276428847	-0.599053878949223	0.0654426150716743	0.53200395468598	0.188049624056996	0.676388496768791	-0.0352302676047098	0.0240573367209656	-2.05037718044406	0.512015561058364	0.323163084123386	-2.28267689698138	1.13227485127526	0.236139220691743	0.41003735511045	0.390888699099333	0.17522675846055	-0.279014769034227	-0.664649263314294	-0.927904741510499	1.73376497637183	-0.290854193182268
YBR255W	-0.778100457383404	-0.266177993589933	-0.127553148732816	-0.348000805065246	0.340998839789401	0.169381979601691	0.00168218558657537	0.167858499123356	-0.264169494351289	-0.31467672391546	-0.292101229865529	-0.423245921559733	0.470105939256654	0.713503389030129	0.0622024432121949	-0.460366164208567	0.172416120477297	-0.13028541092325	-0.394156993470458	0.109679287049166	-1.72437622049038	0.926434419763983	-1.40184382822759	-0.505124597044274	0.00251488781418956	-1.08411771861252	0.102172730662413	0.853611372095152	0.0956753828591056	0.966935203035193	-0.0106659766019467	-0.497702020439432	0.761996882688609	0.147447876733175	1.18922507404566	0.840802638911957
YBR256C	-1.43755439112324	-1.08797024564429	-0.827793904021136	0.340180562254792	-0.677250595962244	-0.65355877034992	-0.846139350047159	-0.850645244349758	0.30212060480739	0.026291527846722	-0.366050908312499	-0.56013489968657	1.06838673611265	0.432315275509912	0.664922668820016	-0.205142244720554	-0.317144980731962	0.470898683865708	0.0267752775975195	0.935800879327711	-1.65923970199329	0.579191729357591	-1.12137882306271	-0.0221835869348891	0.151521990804934	-0.530342913524684	-0.894430133995547	-0.119665145620816	-0.743924915700388	-0.208302530441093	0.0243793750901634	-0.0301637588145113	-0.353584456577974	0.249136067583642	-0.381803839562027	0.0183873340517529
YBR257W	0.409744389792324	0.41606463075708	0.473768838150462	0.337573814651306	-0.0316472241103849	-0.127835456303162	-0.250645652399655	-0.311389679533181	0.23961289346793	-0.20786739203815	0.0709916913090909	0.0221982126692173	-0.295788132921553	-0.935156559948347	-0.880128822921978	-0.354424159892788	0.616670795867704	-0.00987768740097382	0.0809485136669185	0.763618495788199	-1.54460477263088	1.24689630136779	-1.17028898475542	-0.722858350532528	-0.374089562360729	-1.97746640576702	0.44219017860454	0.365377577962224	0.497902502634119	0.57090323157929	-0.807566799861667	-0.740268914239459	-0.12532107321751	-1.11857009935512	0.838716631169044	0.21563328115237
YBR258C	0.0289718255408712	-0.151178763349622	0.287645366019923	0.818518747494287	-0.178806816223676	0.0942786490235831	-0.244758002846643	-0.518171888598184	0.203894201273953	-0.543905982329072	-0.486588884181059	-0.600091682491159	-0.32950798007461	0.11632211862237	0.746429318546341	-0.373686342495657	-0.953951965852489	0.601999748889866	0.117064004379852	0.303727023280704	-1.12160298057801	0.143890108312191	-1.7961904831786	-0.195068897534884	-0.0031436097677371	-1.34650011335548	0.20602042412257	-0.874353330669427	-0.509617855637274	-0.437178150308464	-0.799948245145991	0.0364478752342005	-0.175673290135259	-0.795710093404895	-0.572705759343041	0.00167157582288601
YBR259W	-0.0331106577609962	0.130504744430016	0.243392232786089	0.333663693246079	-0.251595431677563	0.218918218919166	0.201021177595696	-0.000810910623784662	-0.249286705937133	-0.246483073563024	-0.000739496784470001	-0.459503002252787	-0.196994896525754	0.857303173468808	2.44591446240137	-2.81420487827915	-0.257994924801794	-0.352217449452034	-0.110214514761881	0.767451912096558	-1.5193995644153	0.620043810581872	-2.54484659100836	-0.0436826697729193	-0.313103532866627	-1.34251886603722	1.15739929324143	0.462705229733821	1.61281359676777	0.300881432859355	0.594247267822737	0.393385687872581	-0.568420582093706	-0.627924578501626	-0.0406840156910355	0.147098672414021
YBR260C	0.0951931410628638	0.0516850472990167	-0.149679715349734	0.263281507951984	-0.140830147291214	-0.00319588640757892	-0.185881507316523	-0.106229291715747	-0.255983960723503	-0.10187967040605	-0.0155294324738635	-0.139108799393758	-0.156570518359809	1.28045922703995	0.857964733961311	-1.09987062662381	-0.67456233996957	0.668630324088287	0.564148872170987	0.758928066633255	-0.808290068664207	-0.199721285985376	-1.35069883780517	0.641347879363979	-0.653870831689341	-1.45636233931076	-0.199320572931592	-0.824891737146156	0.158157265542602	-0.632622499858131	-0.444923595395484	-0.490161080735805	0.236095950436559	-0.429632606343217	0.00312953966854011	-0.0986229735503088
YBR261C	1.53826597514627	0.569827646471653	0.895475166614059	1.02836192957483	0.218365846361658	0.165387121592217	0.248963466813081	0.25300411462071	0.0714373843879543	0.0887339064826887	0.498420832732575	0.509818950969678	-0.926014048133074	0.41491275382625	0.114395297861508	-0.896654600163547	0.555003716280934	0.81981009698599	-0.17061455957489	-0.572651962792932	-0.344841024199201	-0.105307587155925	-3.33985320987402	0.206438190718858	-0.549502987400465	-2.27326847592698	0.0368491815503785	-0.942961347492028	-0.663870003512158	0.0745774491702669	-0.816709065520478	-0.94261746295347	-1.0719427512712	-0.650804421442981	0.284788109837249	-0.115338731779175
YBR262C	-0.796035397003944	-0.904488327732783	-1.099820517135	0.612585686818973	-0.652723997276695	-0.530517143658126	-0.444096994855765	-0.458975413061928	0.490387878246478	0.186505525662688	0.248470919581818	0.192384509799879	0.640677095908083	0.048543876275477	0.139419269268713	-0.998744167958752	-0.202620404356531	0.717331918827347	-0.00435876612052647	-0.967752805423109	-2.0963662352663	-1.05852281572249	-2.72823814265894	0.247381003836652	0.316247142634364	-1.61490206674049	-0.646535639929366	0.411648100935605	0.152299589041025	-0.239162164580513	-1.08488219151228	0.24005324723215	-0.246166393820109	-0.861807417457697	-0.115792967736024	0.267452131661855
YBR263W	0.487002591234648	0.505221337347883	0.771826706107757	-0.449663961601161	-0.40587564921569	-0.523326399241073	-0.133733754132701	-0.10136382797304	-1.0983497849648	0.585808104834787	0.780908604399998	0.620070073893455	0.473655396851713	-0.272028891581449	0.410393131078161	0.415100035091825	0.672045316312967	0.0805221187253361	-0.513711721347753	-0.708813242244627	-0.997474134478897	-0.16840135704676	-2.25649011376854	-0.778678616684308	0.939939320553428	-2.27828995992371	1.82905937513696	1.81412360761156	0.419800149279746	1.73328278416415	0.937082230028161	-0.429833563106782	-1.16369567987688	-1.18975183295045	1.78696715073703	2.24826948178247
YBR264C	-0.144859127704358	-0.117583482605262	0.0767922017881237	0.367551412091383	0.977108044408144	0.448223068662965	0.652688007591048	0.680354013355049	0.520153455074792	1.23980986002201	0.979833239422346	0.980421059557073	-0.640677095908083	1.18428739668287	0.234510360616092	-0.977555767095597	1.02065309275247	0.473767585971762	0.269620818598275	0.929374188696332	-1.14704468262082	0.172940477182792	-1.44610353574336	0.108207073612519	-0.825511925007793	-0.551806292049385	0.011724739584211	0.0973276517715966	0.482282031963243	0.486039237695881	-0.0777092580998962	0.348140049650815	0.520306241483412	0.477934496997189	-0.0156476983427054	-0.53490426332371
YBR265W	-0.79189656478382	-0.919993841922488	-0.682018876897918	1.43631792952023	-0.903528248351498	-1.04345691207457	-0.613156646306539	-0.482491821151674	0.382487662243839	-0.00821610245210059	-0.545748626938635	0.0110991063346084	-0.206657308867858	0.889360450254501	0.357485305817213	0.338051304680349	0.562554787250743	0.895729938427008	-0.915963566184903	-0.148703698231986	-0.49779189547	-0.275070680243495	-1.74838328411057	0.0327177304423384	-0.055327531912175	-1.09938789009347	0.326617745560171	0.643000715802515	0.669727680013736	0.370315609673052	0.75576062779507	0.539177188809385	0.727309799923049	0.691479697783167	0.0563317140337407	0.254079525078762
YBR266C	0.132442631043983	-0.205448063013589	0.468562587181775	0.974923603703386	-0.390843217763258	-0.408274488568226	-0.379332849772632	-0.432215362477046	0.134689235148122	0.193078407624369	-0.154554827954166	0.446184074651257	-0.546616469639029	0.0329731989795696	0.179457623520241	-2.23345007280265	0.557520739937537	3.12663474220069	2.93967640785787	4.10902037178077	-0.17866846184736	1.61229547231831	1.20621652045813	2.86839592786079	4.33000809408124	-1.91888127402355	2.59619233650393	1.11847022773589	1.83345274499387	0.393460335277617	2.71525290066696	0.555515891500579	0.0346870827655606	-0.114399214706774	-0.675980568404901	-2.98877757132123
YBR267W	1.13955847127428	1.43555218873017	1.21045335021959	0.351910926470474	0.14953313392157	-0.268454458236642	-0.135415939719277	0.545742849806851	-0.398858729499412	0.926776356596969	1.68087619109962	1.98304033178336	-0.340747929125629	1.2227561288257	-0.519783634658228	-1.75767416251179	0.649392103403541	0.10134546644558	-1.69120125476424	0.972633676475649	-0.670020453587888	1.01767073449821	-1.81494058515501	0.722338908589771	-1.11723891145381	-2.63976971871792	0.604661569985755	-0.816914060771434	-0.00976279416929606	-0.306024705215926	-1.8040737566721	-2.65943806881272	-1.37741286723888	-1.30160884288596	1.81200346808536	-0.416222379898762
YBR268W	-1.04160610873133	-0.899319823002882	-0.563576667360302	1.1469689455334	-0.659844622701532	-0.310799953137065	-0.498768026419448	-1.23096232690461	0.72255937750733	-0.118311875310251	-0.948774374474619	-0.78655666891258	0.155387365828122	0.606340492346529	0.0135844416210541	-0.940957620150146	-0.28945772050933	1.20730621194597	0.249072349744365	-1.0699774436194	-1.34710000633445	-1.49836355690392	-2.9734874234223	-0.140687246500348	0.577166753356553	-2.14500480430089	0.175871093763169	-0.0366973113237168	0.242117295398551	-0.339455975533632	-0.58358129122079	0.925021936978339	0.00335681446118336	-0.1855809483021	0.059461253702283	0.932739309170719
YBR269C	-1.17956718273548	-0.951004870301897	-0.767922017881243	0.181168958442207	-0.34337238159768	-0.344356760416645	-0.228777239774182	-0.514928246103047	0.806647132047317	-0.753416594857643	-1.37546401911363	-1.44066400223217	1.762108503858	-0.206998415816186	-0.0378934424166245	-0.0346719286851639	0.834393342163853	0.596524765051187	-0.430272484183391	-0.43578140524108	-1.97617661418371	0.708556653234482	-1.23910015468538	-1.09542427424633	0.665187826853195	-0.962293428082796	-0.474014471761685	0.465896300283709	0.0781023533543723	0.231447256045658	0.100564922246924	0.370762868761698	1.00368752389381	1.07535261824367	0.30669488751704	0.531561111677937
YBR270C	-0.398707503871992	0.268762245954884	0.173107844708822	0.697304983932235	0.950207903914317	0.683919691221921	1.06650566188847	0.791448768813502	0.900408699056507	0.868442029187054	1.38507747731174	0.637088703606521	0.453147419635819	1.0322443124993	0.64132863863608	-0.11460998648707	1.30507676594859	-0.497389133843066	0.691798451414975	-0.341438221382054	-2.59239913290869	1.90824610518755	-1.76249111972753	-1.53511402264063	-0.419986264969692	-1.35748840221507	-0.0519238467300782	-0.71639533844995	0.0175730295047327	0.60176286571871	-0.17217933657428	-0.323003583972056	0.531495623020689	-0.23134063418481	0.722923663433018	-0.653586146748658
YBR271W	1.24027005529731	0.877353677900799	1.22737366586782	0.4600909520151	-0.238936542033409	-0.389898141724647	-0.296064663237177	-0.32436424951373	-0.221753547370942	0.41819961481193	0.699563958108332	0.720701971327237	-1.30146778485483	0.86279870663207	3.89301498034945	-1.2857506887415	0.3498662882678	-0.0759272100515686	0.11581864263113	-0.427574907347305	-0.739276365324552	1.03764286309675	-1.80382656522546	-0.19147625654398	0.740634461278888	-2.45559577112769	1.04517678579255	0.199441909368026	1.27306835967625	-0.0694341768136971	1.23115844205326	-0.909940057571084	-0.598631912244355	-0.953326789223116	0.957639138573608	-1.24532398805051
YBR272C	0.562881181936931	0.334660681261129	0.193932848583568	-0.230697162908421	-0.287989739404506	-0.134227229118321	-0.402883447984681	0.057574654288687	-0.517176897391961	-0.271952991164536	-0.160470802229924	-0.371450091998227	-0.0826234851294205	0.571535448979205	0.491899780804485	-0.0809011669320494	-0.275614090398015	0.277443281676969	0.321303331170231	-0.286465236937072	-1.27736247643445	0.392179979753102	-0.934133818582539	-0.752929620352906	0.490403123767006	-0.225865855043297	-0.169171242572192	0.268049926190627	0.279215913241878	-0.383173790564478	-0.063995859611679	0.728957504684017	1.02718522512209	0.0762661431378494	-1.0859502649838	-0.620154630290926
YBR273C	0.0303514362809131	0.261009488860032	0.119743772279786	-0.776810785838527	-0.601297258097319	-0.450619983468649	-0.548392501223407	-0.456542681190576	-1.14523056846939	-0.346719523478653	-0.686992512772347	-0.617850252626533	0.978664335793111	0.209746182397817	0.436847043708634	-0.437251545085124	0.0541160086169623	0.026224981995039	0.827542882025654	-0.100909285112784	-1.84316669466931	0.629575962867538	-1.65105102007959	-0.65725021516827	0.712970695322801	-0.78640009197003	0.331642633953406	1.81731467816145	-0.644344415173564	1.5686980687539	-0.149323672427251	0.765405379918217	0.584085716245894	0.338113234577798	0.378674299893485	1.15338731779175
YBR274W	-0.0455271544213692	0.51168196826026	0.463356336213089	-0.0456180830609871	0.0648768094262895	0.238892508966536	0.297746848823751	0.152451197271453	0.00446483652424705	0.0575127171647056	-0.0532437684818184	-0.0858330889876381	-0.320831528175577	0.942483937499362	0.585560930928595	-0.099200240404775	0.556262228109236	0.208573301956572	0.598396320260838	0.373688986535687	-1.55627357011149	0.461628517834381	-1.15890108168809	0.21352839154683	-0.56081998256432	-0.925144031598411	-0.0803982142917344	0.118069610345871	0.236259618896973	0.347170884068488	0.0487587501803274	0.482620141032177	0.369249590730163	0.330486620264013	0.0187772380112462	-0.252407949255876
YBR275C	0.38629100721162	0.754601690565636	0.787445459013816	-0.943642632461567	0.334669394967324	0.292423606293485	0.0437368252509464	0.051898279922197	-0.394393892975164	0.299066129256469	0.526521710542423	0.0599351742068854	-0.830178693066491	-2.20554064285565	2.10058365698194	0.0529710021578898	-2.35467563075199	-0.113715874558391	-0.607736533376251	0.140492698803186	-1.30517617654155	-0.909639675260668	-3.58686543437939	0.54182637829788	0.0245201561883505	-3.47345963498398	1.76038590042944	2.01835212280442	0.484234590797102	1.14437809933686	0.796900823259721	-0.361965105774133	-1.08425107096221	-0.826216550660035	0.460042331275559	0.817400577391544
YBR276C	-0.125544577343776	-0.126628365882589	0.0195234411325744	0.290652357788576	0.0158236120551922	0.292423606293485	0.130369382959552	0.0559528330411183	0.19794108590829	-0.131457639233613	-0.168605266859091	-0.24270045851677	-0.0911027449398381	0.165781917091725	0.183032476578413	-0.109794440836353	0.271838554913111	0.506523717738829	-0.0361154907129329	0.301364395698529	-1.18509974217009	0.00363129610882512	-2.02646972930367	-0.019170395785224	-0.360257679382685	-1.41441339221232	0.341692410739872	0.354208831037615	0.837647739725634	0.403746879990759	0.201129844493849	0.695023276017692	0.154413465214432	0.297437958237612	-0.0970157297247767	0.4613549271167
YBR277C	-0.355939570930706	0.704208769449095	0.525831347837326	0.314113086219942	-0.314889879898333	-0.281238003866959	-0.127005011786403	-0.930925396104406	-0.208359037798201	-0.565267848704535	-0.505815800577272	-0.664466499231888	0.311169115833473	0	7.8110539321061	0	-1.11629999170337	3.3594370747129	2.72983295319824	3.45995286582694	-0.570285395484359	-0.0481146734419316	1.44488969254543	3.58555231973416	4.08857886391902	2.09877784007693	2.34997280523549	0.992422941015298	0.767355621706699	-0.488610873874166	2.30689836790672	1.1323977788281	-0.0749688562997603	-0.930446946281761	-1.08282072531526	-1.04640646512701
YBR278W	-0.273162926528217	0.0723590662186224	0.216059415200485	0.407955999945401	-0.336251756172844	0.198943928871797	0.0134574846925987	-0.173534873489846	0.142874768775908	-0.216083494490251	-0.295798713787878	-0.389948602555908	0.45590810887642	0.720830766581145	-0.335321216856546	-1.64306417602472	-0.951434942195886	0.149590301885501	0.237864094005869	-0.267378623156969	-1.42528250895647	0.275524592257098	-1.60636258220033	-0.533384664329351	0.252117503372525	-1.57167729103838	0.597961718794775	0.488233794132927	1.2515902125038	0.187729441014812	1.57551711520182	0.370762868761698	-0.528138808559506	-0.610129145102794	-0.85749386918029	0.300883648119587
YBR279W	-0.489761812714732	0.171852782269228	0.507609469446923	-0.226787041503194	-0.281660294582428	-0.470594273516018	-0.463442129101376	-0.766310539476188	-0.152548581245111	-0.264558498957645	-0.755765713728028	-0.545336091240424	0.0140006382916201	0.592601659438374	-1.1360883018871	-0.500816747674591	-0.592759071129977	0.158324300782243	0.63388913009941	1.13124876975884	-1.64915437242689	0.280063712393129	-1.09194481242768	0.308041071067551	0.377233172128466	-0.318587386514858	-1.08705085573616	-0.389310607086387	-1.29064138918099	-0.627479227501561	-0.00457113282940556	-0.599504706438407	-0.287567105508036	-0.114399214706774	-0.0876271107191538	0.449653896356494
YBR280C	-0.808451893664317	-1.10993639074637	-1.11283614455672	-1.14436219792991	0.101271117153233	0.198144957269902	0.263262044298967	0.0154073018519024	-0.559592844372309	-0.437918260696972	-0.821580927545831	-0.835392736784857	1.38783791966793	0.364537033163018	2.05697044967224	1.52267553475679	-0.0578915441018662	-0.0407382569181346	0.160651665585115	0.111221219035076	-2.53378781091879	1.08575753653868	-0.831767000690609	-1.08947288999259	0.944969096181807	0.360749246944275	-0.549387797660186	0.979658658815744	-0.421752708113606	1.51212207283163	1.17935226998666	1.06829979134727	3.22701763535088	1.50752742935815	1.40203377150646	0.508159050157525
YBR281C	-0.456651154953736	0.428985892581835	0.741890763037811	-0.563057482352758	-0.354448910036315	0.166186093194112	-0.174106208210499	-0.433837183724615	0.212823874322447	-0.499539029087728	-0.831194385743938	-0.884968745079441	-0.947113601614812	-0.190511816326402	-0.153003710889767	-0.237887955145431	-0.551228180796029	0.869375120950134	-0.321926012044592	0.882529399365656	-0.0695996517876506	-1.23237111693249	-2.63478826888779	0.932748553749528	-0.985207301208843	-2.23453597476981	0.919554575961714	-0.3031517022394	1.23792230066679	0.213445802797663	0.582057580277655	0.5793955338954	-0.418482869494185	-0.826216550660035	0.60087161635991	0.344344619514639
YBR282W	-0.699462645201039	-1.08021748854944	-0.973568931144355	0.542203501524878	-0.72867733514162	-0.166186093194112	-0.379332849772632	-0.548175581678204	0.298399907703851	-0.260450447731595	-0.455530019233332	-0.604531325025003	-1.67001979847509	1.1989421517849	-0.132984533764003	-1.52267553475679	0.684630434595982	1.18462738587895	0.069740257928422	-0.903989522913029	-1.33708984898852	-1.11480790540928	-2.98604522127396	0.266494641287157	-0.0980806247534011	-2.20224602660435	-0.0301493303594002	-1.23813537335671	-0.283121030909597	-0.709771585206684	-1.32258109864137	0.652291284363801	-0.123083196910054	-0.439801425428264	-0.44126509326431	-0.240706918495669
YBR283C	0.143479516964316	0.155055141897049	0.320184434574213	0.0847192971132616	0.174059732607119	-0.0862889330046349	0.277560621784853	0.4086989543873	-0.0900408699056508	-0.328644098084031	-0.146420363324999	-0.136149037704529	-0.207840461399544	0.320572767856926	-0.507629134260442	1.43118016739316	0.353641823752704	0.978500002213877	0.0211711497282712	-0.0172674427111393	-0.159503462012016	-0.781182575410982	-1.8068507820439	0.477412586178882	-0.241429230162218	-1.23473007983164	0.319917894369194	-0.0989231870465413	0.402227119775013	-0.0102865447131403	0.298647344854503	-0.201091725430074	-0.476667653488029	-0.864349622228959	-0.350508442876615	0.284167889890722
YBR284W	-0.280060980228424	-0.727467040733653	-0.381357883456279	-1.29685693273378	0.773774629498919	1.02587953683288	1.18425865294871	0.664946711503148	0.276819864503323	0.925954746351759	-0.153815331169697	-0.337412832572095	0.572448633247512	-0.634734080356713	0	-0.661655972408547	-0.179967191447106	0.878042745593913	0.773992326830615	0.442529970089561	-1.56228345409073	-0.610511658296206	-2.37375734264891	0.654635825770124	-0.503606284791502	-0.993980490458778	1.32824549861137	1.54288261087105	1.45270377239131	1.17009446111972	1.27991719223359	1.11228860628509	0.454288890413474	-3.52095360819738	-1.75880129372016	-0.568335779781442
YBR285W	-4.5913445428581	-3.96682738019949	-4.10122420058271	-2.08800483039148	-3.48910645816997	-1.21203992007436	-1.19939832322788	-2.87062360819651	-1.42874768775909	0.61702929415277	-0.925110477371589	-0.591212397423473	2.135393127605	0.0860966862244318	0.27955350914906	0.123277968658361	0.182484215103709	1.28270479323018	0.970136802254303	-0.284418695363919	-2.57271708552583	-1.00904640623975	-2.0050820335179	-0.160778094738685	1.20714615081109	0.175068534965602	0.031824293157145	-0.0781812284722665	0.0195255883385924	-0.0874356300616934	2.07834172643644	3.39216604334855	4.2150400250925	3.02013926825883	-2.09053249858552	0.513173777626184
YBR286W	-0.249709543947511	-0.847634775703865	-0.744493888522154	-0.916271782624974	-0.159818481757445	-0.205335701686956	0.0571943099435454	0.59601930848148	-0.219521129108818	0.751773374367222	0.542051143016287	0.614890490937304	0.654480542111089	-0.662211746173021	0.571976489307541	0.0240777282535864	0.161089514022585	-0.114367185422697	-0.972004844877385	-0.850792508449131	-1.28380054781657	-0.263268967889814	-0.908205092370221	-0.981276835345751	0.731203631975677	0.193255304061878	1.27967157747678	0.749901579223778	0.35731826659625	2.1730325706509	1.35000789561781	0.706334685573134	0.828014233758548	0.915193717654192	-0.337990284202451	0.422908683190308
YBR287W	-1.37685151856141	-0.867016668440996	-1.39527525960795	-1.30076705413901	2.90046808971681	3.93573411093363	3.47034886510395	3.5388139621948	2.89693476481569	3.56414524372132	2.57418830673901	2.4173853596777	-0.766091264266822	0.62374301403019	-0.418257807806139	0.388132979447808	1.12636808632979	0.581537327167424	0.254053796739252	-0.470452108388062	-1.00137679934729	-0.635022907030775	-0.418297021962356	0.237041639194056	0.792818383423326	-0.821025316896975	0.443865141402285	5.35302084743782	0.898177063575271	2.16274602593776	0.394641134272022	2.50987609802411	0.625486427933821	0.976206632164471	-0.560187600668876	1.19350513754103
YBR288C	0.0441475436813282	0.0568535520289183	-0.0689828253350945	-0.394922261927976	0.463631833217144	0.508145938805072	0.613156646306539	0.398157116278103	0.0699491055465383	0.268666550183695	0.273613810253787	0.150947846150674	-1.09993747029095	0.312329468112033	-0.465445868174011	-0.508521620715739	0.312110933418756	1.06212524284009	0.00996289398977456	1.00455378854018	-0.351731209635328	-0.134811868040129	-1.98612210694032	0.981156343892514	-0.85820546659226	-1.46692947179507	-0.0837481398872234	-0.373355254336945	0.503760179135695	0.149154898340535	-0.428162775020997	-0.0226228191108831	-0.670243954082932	-1.06772600392989	-0.472560489949722	0.452997048002266
YBR289W	0.631861718939006	0.136965375342393	0.0689828253350942	-0.285438862581607	-1.04356721503995	-0.863688301648244	-1.25406935479156	-1.03228922407745	-1.4399097790697	-0.994148396704195	-0.670723583514013	-0.66668632049881	0.0899195924081521	-0.666791357142406	1.64228749492428	0.448808854646845	-0.430411045279091	0.665169996005953	-0.899151182577159	0.998834749159495	-1.49525533386252	0.157053556706682	-2.36984855437662	0.563131160592829	-0.188616586064233	-1.49384464330497	0.341692410739872	0.239330291241632	0.648249532841284	0.113151991844545	0.667385393093227	1.36616690964056	0.276377723970758	-0.256762681897426	-0.497596807298051	1.09822531563649
YBR290W	-0.224876550626764	-0.789489097492472	-0.50500634396258	-0.434023475980251	-0.370272522091508	-0.234098679355167	-0.396154705638381	-0.22300042154069	-0.779113973481127	0.146246623647394	0.093916091627651	-0.147248144039138	0.648959163629887	0.835321040815762	0.784322760962965	-0.684770591531989	0.620446331352609	0.25128280722349	0.496276656865648	0.219769381542244	-1.89455739965424	0.154783996638666	-2.04926796250876	-0.116608753829645	-0.240171786255123	-1.32894997667215	0.889405245602313	1.75189773188874	1.68896339128828	0.380602154386194	0.915750276824268	0.828246544115116	0.248404270127565	-0.366077487061676	-0.810550774152172	-0.0601767296239172
YBR291C	0.187627060645644	0.438030775859162	0.167901593740136	0.474428063834269	-0.060129725809732	0.401882715753068	0.211114291115146	0.172723962866061	0.0491132017667186	0.550478864290753	0.267697835978029	0.151687786572981	0.134682196523614	-0.671370968111791	-0.512633928541883	0.0683807482401845	0.0151021419396168	0.054333917747532	0.104610386892633	-1.03629410624488	-1.7053754070057	0.821126832608058	-1.82715040314569	-1.20527558438591	-0.111283785777897	-2.01291054423413	0.167496279774447	-0.56481948733025	0.659964885844439	-0.509183963300447	-0.6186266429129	-1.76080942079708	-0.0570658458401161	-0.226256224642286	-0.0406840156910355	-0.437952865596287
YBR292C	0.00413883222012456	0.741680428740882	0.951442364527439	0.331056945642594	-0.705733097661591	-0.304408180321906	-0.422228582230292	-0.515739156726832	-0.443507094741883	0.216905104735461	-0.17008426042803	-0.080653506031488	-0.278238037034874	-0.871042006376962	3.52266020352282	0	-0.406499320541364	0.87039711086852	2.56669056411568	1.38539187367106	-1.17209264453057	0.710826213302497	-1.39472243938809	0.671148646273599	0.5777954753101	-2.27364424382567	2.6816154391889	0.880735471769203	2.64376466104547	0.498897418587307	1.5313294978509	1.29829845230791	-0.172316475674076	-0.826216550660035	0.156476983427061	-1.80697346454041
YBR293W	1.91352009643756	2.00408770901935	1.84952065662584	0.105573277941142	1.50245196464054	1.68503110839607	1.62835564780447	1.50099556462479	0.53131554638541	0.62442378635966	0.954690348750376	0.398087947201287	0.33266305349244	-0.0897603749999391	0.0257389420188394	0.787823268457338	0.489561101209259	-0.647928170601092	0.037360852461655	-0.949700462251458	-2.37187699381267	0.698570588935213	-2.07430147895771	-1.59275791882942	-0.482229738370889	-1.84098037967882	0.281393750021071	0.911050641993143	0.915750093080004	1.06722901398831	0.00304742188627055	-0.710105155424948	-0.252880022742475	-1.24059592837568	-3.58645246014822	-1.78858613048866
YBR294W	-0.437336604593155	1.09830725510409	1.07509082503374	-0.801574888071634	-0.713644903689187	0.979539183922985	0.623249759825988	-0.600073861600401	-0.624332973973893	0.875836521393944	0.142722879402651	-0.18128540346527	0.290858330706194	-0.533066716836374	-0.18088756474351	0.411247598571251	0.561296275422441	2.91262463009688	1.49941554546108	3.70919132208828	-1.95632484257999	-2.71257819329229	-1.12083340683144	3.49552586879935	3.3554890660827	-0.882409642335136	2.1205029019445	2.44914664703936	2.60666604320215	-0.843496666477508	2.45622204033398	1.42649442726958	0.340157198733242	-1.19483624249297	0.754219060118432	-1.6080559416169
YBR295W	-1.70106004247117	-0.948420617936947	-1.4252112026779	-0.278921993572894	-1.84186844322442	-0.989126843145723	-1.73517443255198	-2.47327740254219	-0.884037631800934	1.1658649379531	1.20020328119432	1.19722360329309	0.330691132606296	-0.378275866071173	0.734989788760189	1.80101407336824	-0.424118486137584	0.205064461756375	0.486936443750234	1.70546797320811	-2.07615134679609	0.113024091387179	-0.934840646785306	0.64480466103709	0.689079261087998	-1.43364056091386	1.08537589293842	1.99761016423015	0.443230855286058	1.24724354646827	0.335216407489748	0.0678684573326495	-1.19055019556634	0.223714019871025	-0.194031459449555	0.678659784091957
YBR296C	-6.14892506836495	-5.20985276774083	-6.61454185571606	-0.286742236383349	-3.31425554496009	-2.25389888894514	-3.15157469644801	-4.68787431609719	0.242589451150761	4.18035292762888	5.28814150574279	5.68570220500872	0.494360566156222	-0.261037825254925	-0.513348899153518	-0.391985415968382	0.573881393705456	1.0039113711621	0.219183667775041	2.22971840435927	-2.25868685702041	-0.952307404539361	0.398800716603837	1.07782378818672	1.47309553716166	-2.29932079218674	0.626436086356432	5.03550932772392	0.326077325254501	1.32439263181682	-1.65627379518799	2.56391949923344	0.17007859936662	-0.338113234577799	-1.4427177871975	1.37737847805855
YBR297W	-3.76357809883321	-3.3414383078814	-3.5884084801671	-0.719462338561857	-1.52539620212057	-1.30152473948658	-1.27257339624389	-2.0434947719365	0.16668723023856	2.92246764221225	5.25782213757953	3.94758215300905	0.49791002375128	0.029309510204062	-0.011439529786151	1.39554512957785	1.01561904543926	-0.151315020587282	0.778351092951141	-1.64282457557413	-2.34996957663438	0.943229164267299	-2.28719798821632	-1.4529728066545	-0.505492450652144	-2.35792697103797	0.23616975448197	-1.05624435201307	-1.39803212504325	-0.658338861640982	-1.27229863751791	0.0163387026911934	-1.5150422601474	-1.16178758046657	-0.541410362657628	0.319270982171339
YBR298C	-2.68334288938071	-2.82329570870876	-2.58360204321062	-1.42980106051152	2.44633042373278	2.611838166594	3.02709296304147	2.03376384445109	2.46458976138442	3.21249605877141	3.25896232915795	3.03301579103732	0.652903005402174	0.398426154336465	0.671357404324726	1.20870195833002	0.305818374277249	0.977285970475317	-0.0186804262308273	-0.546933067062865	-1.7803033187905	0.232856862978404	-0.701412877745434	-0.0706953352426977	1.03424761358554	-0.179563609182607	-1.3935690477234	-0.21220619156758	-1.67920059711899	-0.565759959222719	0.240746329015365	1.02556779969338	-2.33522392682985	1.38295939556633	-2.11243927626531	0.916023550941853
YBR299W	-3.36073176274109	-1.5918994568097	-1.70765031772914	0.417079616557599	0.62186795376907	2.18678527438598	1.73601552534526	0.475193625537614	2.55016579476583	6.03637047155845	4.35341757017309	4.27463581966884	-0.657044039263076	-0.0256458214285541	0.593425607656573	-0.0144466369521516	0.849495484103471	2.23749084785105	1.86679726133402	-0.760884052952044	-1.20087220487596	-0.797069495887092	-2.72347085141972	0.662433608623043	-0.625578343779706	-1.82435368711374	2.26957459094376	0.0941365812217091	1.32774000702431	-0.689198495780404	0.289505079195692	1.15250695137111	-2.75818254893895	-1.1999206520355	-0.607130695696993	0.0334315164577323
YBR300C	-0.584954953777595	0.869600920805947	0.740589200295639	0.67905775070784	1.45893703148876	1.82485113872765	1.96226948673958	1.15230399639753	1.28661705840389	1.38523487342419	1.07522832461894	1.01593819982782	-0.431850674065467	0.133724640306032	-0.402528454350182	0.125204186918648	1.03575523469208	2.0006047697182	2.89110729965772	2.36604571859711	-0.250547261524823	1.39214814572079	0.394896694052166	1.60664063099548	3.54976414972886	-2.56117106772543	2.9228100820641	1.29078803742987	2.76482330874475	-0.954077022143767	2.05853348417568	0.908683234287146	0.117488506141415	-0.335571029806537	-0.976416376584857	-1.89055225568474
YBR301W	-0.482863759014524	0.180897665546556	0.229075042622202	0.318023207625169	4.15528052569358	4.98638176742525	4.53433124861255	4.08050225888273	3.74674198326406	3.77119102551426	3.30702962014848	3.29199493884484	0.268181240515541	-0.560544382652682	0.606295078665993	0.972740221444879	0.0302042838792346	0.0491229450332199	0.783332539946029	0.456383189893898	-2.27117352028771	0.885128426526098	-1.71408727528492	-0.265022585525546	-0.818595983518771	-1.25082197013501	0.433815364615817	-0.193059768268249	0.0195255883385924	0.151726534518821	0.147799961484116	0.294096648441482	-0.374844281498802	0.269473705753734	-0.391192458567651	0.130382914185154
YBR302C	-1.31752825673963	-1.22493562098668	-1.25730960893776	-0.401439130936689	-0.223904110580976	-0.174974780814954	-0.0504655675972461	-0.104607470468178	-0.0513456200288421	-0.133100859724033	-0.252907900288636	-0.264898671185987	0.0703975756353297	-0.491850218111912	0.250239714072049	0.760856212813321	1.19181070140146	0.837471029828235	0.295150734447073	0.676865611936363	-0.984762109204539	0.303667137100492	-1.66598937315782	-0.64691574672073	-0.954399925485019	-0.932685663866909	0.507513727716574	1.05305328146318	0.279215913241878	0.594047957183855	0.0213319532038935	1.29704162902398	-0.0145461959984609	-0.27964252483878	-0.122052047073107	0.551620021552576
YCL001W	-0.0193145503605808	0.555614258464424	0.745795451264326	0.88759755898664	0.443061137545393	0.290026691487801	0.536617202117382	0.560339241034969	0.952498458506058	0.0607991581455459	-0.227765009616666	-0.383289138755143	-0.546222085461801	-0.00457961096938448	0.636323844354639	0.987186858397031	0.722385789445025	0.649514092111684	0.0591546830642866	0.721131237040902	-0.196754181410852	-0.221509062638326	-1.48719278636306	0.41196834937013	-0.526868997072758	-1.95696745304932	0.0686734747075239	-0.705226591525341	0.228449383561536	-0.154298170697105	0.0472350392371916	0.0540434012093328	-0.279734538431942	-0.116941419478036	0.0156476983427068	0.0150441824059786
YCL002C	0.205562000266183	0.545277249004621	0.91239548226229	0.508315782679574	-0.299066267843141	-0.274047259449906	-0.137098125305852	0.129745699805492	0.16296653313502	-0.866798808696634	-0.427429141423484	-0.853151306920231	-0.362636250961824	-1.18886700765226	0.107960562356798	0.501779856804735	-0.117041600032034	-0.138493256116752	0.303868266688126	-0.259440717574071	-0.882650088009189	0.405797340161196	-2.18198299497989	-0.436480990493035	0.0716743027044087	-2.34418401246041	0.479039360154918	1.01156936431463	0.831790063224056	0.85378321119065	0.0167608203744878	-0.697536922585568	-0.510235798099862	-0.391499534774293	0.663462409730736	-0.354374074451957
YCL004W	0.172451342505188	-0.0167976403721802	-0.257709422949976	-0.315416460021684	-0.10760056197531	0.195748042464218	-0.103454413574355	0.0446000843081378	-0.467319556204535	-0.466674619279325	-0.610824343971968	-0.492060380834305	0.851278246548229	-0.337975289540588	-0.313872098507513	-0.024077728253586	0.137177789284856	-0.144942438904256	0.535505551950385	-0.460070985831501	-2.12027484317306	0.546510064378166	-2.26220540407991	-0.443158056879093	-0.47217018711413	-1.5109773027368	0.522588392896275	-0.287196349489957	0.0527190885141998	0.70205667667183	0.0929463675312484	0.22120089797308	0.390509415650991	-0.144905671961914	0.0281658570168694	-0.197245947100618
YCL005W	1.01677311541058	0.338537059808556	0.348818814901989	0.118607015958567	-0.297483906637621	-0.282036975468853	-0.159807630724612	-0.479248178656537	-0.341559994104907	-0.314676723915461	-0.0939160916276513	-0.065854697585343	0.428104024381794	1.16963264158084	1.43494601755029	0.133872169089939	-0.645616567918637	-0.419303347966716	0.565394233919709	0.0878811718444236	-1.09670376600293	0.281425448433939	-1.96202494897684	-0.29310994049949	-0.0559562538657225	-1.23081756413502	-0.25459434525716	-0.668529280201623	-0.786881210045292	-1.21638391232885	-0.0838041018724368	-0.00754093970362786	-0.28085347658567	-0.200834176929669	0.062590793370825	-0.197245947100618
YCL007C	-0.833284886985064	0.475502435150949	0.493292279283035	0.0808091757080342	0.127380077044301	0.274047259449906	0.75361914278554	0.0591964755362559	0.188267273439088	-0.282633924352267	-0.235159977461363	-0.219762305425246	-0.565941294323237	0.0888444528060619	0	0	2.51954068025948	0.729858991134793	0.308849713683013	2.15656235341781	-1.09194662843354	-0.352235722556027	-0.129844519327705	2.61717663704502	-0.453308528507706	1.12197662710017	1.00665264144443	-0.400479354010996	1.12076877063523	-1.12894828226715	0.72376269798923	-0.536663542241509	-0.0995854956817713	-0.66605765007055	0.259751792488921	-1.52949187794123
YCL008C	0.784998511083612	0.22224570338577	0.193932848583568	0.261978134150241	-0.179597996826436	-0.390697113326542	0.0412135468710842	-0.0121636593567651	-0.405555984285783	0.151176285118654	0.255865887426514	0.435084968316648	0.355340143683092	0.187764049744771	0.612014843559069	-0.311084249036333	-0.263028972115	0.134020538586193	0.157538261213311	-0.959612996779075	-1.37745770376766	1.00405337409012	-2.48960307246099	-1.81192971084358	0.784016276073662	-1.44876780847573	-0.556087648851165	-0.0989231870465413	0.779070974709855	-1.07751555870145	0.504348322177758	0.815678311275737	0.685909088235121	0.493187725624759	-1.37386791448959	-1.10324004310515
YCL009C	1.16577107533507	-0.148594510984671	0.288946928762095	0.895417801797094	-0.460467110806105	-0.948379291449089	-0.671192049043372	-0.465462698052203	-0.670469618057779	-0.698368708428567	-0.360874430821211	0.0377369615376685	0.0698059993694864	-0.295842868622249	0.170877976180628	-1.11913280922668	0.196327845215024	0.685150901069987	-0.488181805498956	0.216029098991602	-0.707410050348765	0.0730798341901037	-1.99966747085449	-0.38413248844799	2.04837612465757	-2.43382732957621	0.437165290211307	0.395692748186163	0.501807620301837	0.262306890185079	0.781663713828368	0.456226852069479	-0.0525900932252048	-0.244051658041118	-0.33486074453391	1.04640646512701
YCL010C	0.455271544213694	-0.032303154561885	-0.0260312548434318	-0.556540613344045	0.195421608881629	-0.192552156056639	-0.0428957324576589	0.0154073018519023	-0.231427359840144	0.421486055792771	0.483630897043181	0.386248900444372	0.256941291464522	-0.777617942601515	0.0772168260565179	1.65751081297687	-0.380070572147034	-0.212300760429	0.589678788019785	0.0480365478984691	-1.29320934751228	1.28774838259207	-1.32156295934922	-0.82940539052744	0.985207301208844	-0.828568586481628	0.870980654827126	0.800958708021992	0.279215913241878	0.90521593475635	0.778616291942097	-0.369506045477761	0.457645704874657	-0.088977166994157	-0.444394632932852	-0.954469794868245
YCL011C	0.274542537268258	0.338537059808556	0.230376605364373	0.348000805065247	-0.173268552004359	-0.202938786881271	-0.139621403685714	0.130556610429276	-0.637727483546634	-0.918560254144868	-0.743933765176513	-0.699243699080328	-0.0388468414570305	0.291263257652864	0.363920041321923	-0.131945950829652	0.71735174213182	0.553231685320705	-0.607113852501891	-0.72726384238304	-1.0065162750169	0.40352778009318	-2.06122352575965	-0.454410082464418	-0.171641093318452	-1.11093732357696	-0.164146354178958	-0.113283004521039	-0.074197235686653	0.42431996941704	0.108183476962601	-0.370762868761698	-0.0414007116879272	0.0940615765366812	-0.25662225282038	0.142083944945361
YCL014W	0.76430434998299	0.666737110157308	1.19092990908701	0.865440204357017	0.627406217988388	0.747038447771608	0.725021987813768	0.865241635577876	0.850551357869081	0.635104719547391	0.360134934036742	0.241960518094463	-0.373481815835614	-0.233560159438618	-0.47331054490199	1.22122237702189	1.6624941251862	0.536085957712581	-0.0298886819693238	0.590160281993877	-1.31840304094433	0.0912363147342286	-2.44666956487217	0.651217235960986	-0.513037114094714	-1.76209421649565	0.519238467300786	1.26845054358065	0.285073589743456	0.473181056804456	0.0274267969764335	0.379560631749264	-0.184624795365082	-0.528778592422422	-0.250363173483297	1.41582472198495
YCL016C	0.833284886985065	0.313986662341523	0.456848522502231	0.415776242755856	-0.253968973485842	-0.0599228701421076	-0.372604107426333	-0.257058667739631	-0.540245219433905	-0.285098755087898	0.249210416366287	-0.253059624429071	0.239391195577843	0.0751056198979086	-0.0650623256587328	0.331309540769345	0.196327845215024	-0.0207185059379377	-0.32753013991384	-0.255370354380759	-1.73390833582058	0.200629110012582	-2.04505076226923	-1.05863343691607	-0.655756997549984	-1.82271866267139	0.971478422691793	0.122856216170704	1.34726559536291	-0.72262976609811	0.319979298058397	-0.173441613183439	0.118607444295143	0.605044735560271	-0.190901919781013	-0.339329892045979
YCL017C	0.517354027515561	0.284267760144588	0.272026613113864	0	-0.503190863355125	-0.245284281781694	-0.290177013684165	-0.157316661014159	-0.522385873336916	0.183219084681848	0.375664366510605	0.201263794867565	0.182994258234134	-0.378275866071173	0.140849210491982	0.490222547243013	0.304559862448948	0.532296989019727	-0.0516825125719556	-0.219733739804492	-1.1519614994454	0.0744415702309127	-1.22998862058659	-0.552482253518205	0.697252646484115	-1.61900453917747	0.438840253009051	1.20782020313277	0.322172207586783	0.7071999490284	0.0594247267822741	0.315462644268428	-0.598631912244355	-0.607586940331532	1.04213670962422	0.941097188285153
YCL018W	-0.259366819127802	-0.842466270973964	0.991790809534757	0.0586518210784124	-1.0799615227669	1.93031539017776	1.03706741412341	-0.121636593567649	-1.20178516444319	0.764919138290584	0.599731892204923	-0.611930729248075	0.0583688582298531	-0.721746688775022	-0.303862509944631	0.314936685556907	1.12259255084488	0.738112081237771	3.97768542541751	-1.08700338937612	-2.83686124245979	1.55601038263152	-0.53416991700025	0.891197418309752	2.05214845637885	-2.24861616904633	2.726839434728	0.791385496372328	2.72967724973528	0.272593434898219	2.38917875883603	1.42398078070171	-0.101823371989227	-0.172869924445792	-1.64926740532122	-3.60224589832061
YCL022C	0.87605281992635	2.1488058414566	2.47947702383689	-0.152494734803872	1.75562975752362	2.20356367802577	1.27761995300361	1.26826421559869	-0.251519124199256	-0.226764427677982	-0.471059451707196	-0.255279445695992	0.351790686088033	-0.0586190204081235	0.24237503734407	-0.0837904943224796	0.768950727092178	2.64071208987571	1.8717787083289	0.283006598861756	-2.00946262046841	0.943683076280902	-0.927458089902424	2.10419828297359	1.80568945058826	-2.50169766599056	3.05680710588366	0.0287196349489953	2.01113559887506	0.195444349549666	2.54764469692209	1.56977228163851	-0.0246166393820107	0.322860005950228	-0.823068932826337	-2.6561339825668
YCL023C	0.420781275712657	1.1874639616949	1.99139099552254	0.788541150054209	-1.53489036935368	0.176572724018744	-0.740161658092942	-1.67047588499571	-0.967381246920215	-2.51577057083326	-2.67919685013371	-2.73555974126981	-0.421991069634748	-1.02125324617278	7.70380834036094	-0.193584935158832	-1.04456481749019	2.92411880070605	0.815089264538435	1.40338837980094	-2.57530081863905	-0.195636077862948	0.498593254660557	1.12201221681067	3.73649456993246	-1.3006313867536	2.78378816985131	0.625449827778129	2.01308815770892	0.429463241773609	2.65735188482783	0.996660864162803	0.0212598249208276	-1.06772600392989	-0.801162155146549	-2.33017669710391
YCL024W	0.150377570664523	0.299773274334294	0.359231316839361	0.608675565413746	1.17490319509805	1.74735089334386	1.13631636373132	0.856321618716248	0.964404689237383	-1.27020943909478	-1.2859849081928	-1.28749633481457	-0.194825783550996	-2.19454957652913	0.712825699799522	-0.39969028900953	0.800413522799714	-0.707660885618326	-1.51373720557138	-1.68994632167651	-1.71631213352503	-0.760756534798841	-3.92676624384437	0.191802780290056	-0.821739593286508	-4.48166401247222	1.76876071441816	0.140407104195091	2.12828912890662	-0.447464695021606	1.63798926387036	1.17135930063018	-0.515830488868501	-0.62029796418784	-0.760478139455513	-1.4091384186934
YCL025C	-0.980903236169505	-1.24948601845372	-1.44213151832613	-2.93650117532584	-1.26826250622369	0.128634427905058	-1.06987003306162	-1.16284583450672	-1.71598550415232	-0.411626732850249	-1.07448882783447	-0.493540261678919	1.20622400605409	0.762963187499484	-0.553387253405045	1.56697855474338	1.75939953596541	-1.32496832913103	-1.61461150721785	-1.73668622597976	-2.63569762468309	0.183380453495664	-0.73988988257067	-0.392284127740414	-0.55579020693594	-1.98909641724793	-1.55436547630687	-4.16115599705449	-1.66943780294969	-2.48677218440168	-3.82603817821254	-2.24971367824895	-0.833608924527186	0.0559285049677564	1.25807494675356	-0.688689239029276
YCL026C-A	0.284199812448549	0.735219797828505	1.22997679135216	0.676451003104355	-1.24690062994918	-0.695904265250343	-0.526524088597934	-1.09310752086127	-1.15192782325576	-0.590737766306047	-0.715832887366665	-0.436564849161263	-0.107469688294831	0.0540394094387394	0	-3.99593978096515	-0.0302042838792347	1.37965304108086	4.08291849318451	1.81717295030256	-1.13687914546371	0.891937106730146	-0.750904713510069	1.47520851352333	1.23229502895299	-2.38086091587811	2.25952481415729	0.88711761286898	2.06971236389084	-0.516898871835302	2.10424481246974	0.578138710611461	-0.0313302683043775	-1.04230395621727	0.31295396685412	-1.14502943867732
YCL027W	4.24506224710769	4.50435187210926	3.78884914246152	0.976226977505129	5.31752483114748	4.6268445465726	4.54358326933872	5.25713357399378	1.50837060577483	0.0583343274099157	1.15065699663485	2.94866258289429	-2.19159287286009	-0.618247480866929	0	-0.951551820581723	-0.984156249731724	-0.27584268397663	0.209220773785267	-0.476075675816083	-0.0465521872559661	-0.5515030965278	-1.45949626464266	-0.907373901632557	-0.85820546659226	-1.22511770520233	1.39691897331889	0.893499753968757	0.952848710923332	-0.0565759959222715	1.02393375378687	-0.516554369698502	0.651222005469561	-1.33719970968362	-0.697887346084688	-0.0434609713950516
YCL028W	0.387670617951661	0.0413480378392132	0.294153179730781	-1.16391280495605	0.227068832992014	0.086288933004635	0.260738765919105	0.570070168520382	-0.680887569947689	0.491322926635628	0.262521358486742	0.571973946443485	0.185754947474735	-0.614583792091421	-0.590565725210036	-0.265818119919591	0.050340473132058	0.970155576389278	-0.739122197866404	-0.331544736752021	-1.07942371310964	-0.0594624737820096	-2.21904049309396	-0.706828908873938	1.09020386745127	-1.12296679762006	1.01837738102864	1.91942893575788	0.0195255883385924	1.40925662570023	0.252936016560446	0.0175955259751318	-0.223787630745553	-0.508440954252328	0.638426092382407	1.66154636794927
YCL029C	0.673250041140251	0.355334700180736	0.627353241726711	-0.295865852995546	-1.27459195104577	-1.04984868488973	-1.14640947725077	-1.15473672826888	-1.57162245653499	-1.13628696912554	-0.814185959701134	-0.901987374792508	-0.0629042762679836	-0.240887536989633	2.14205195245674	0.920732328417133	-0.524799432401699	-0.220206568121406	-0.0940248120284979	0.161694011321246	-1.43207835689231	0.453458101589524	-2.74721929371926	-0.0650533949058041	-0.192388917785518	-2.31817184353447	1.28972135426324	0.165935668594198	0.796644004214589	-0.622335955144991	0.481492658030729	0.290326178589669	-0.359179147346613	-1.18466742340793	-0.247233633814755	0.299212072296701
YCL030C	-1.24854771973756	-1.40841753889819	-1.09331270342414	0.175955463235237	-2.40123312937548	-2.20596059283145	-2.59393017449845	-2.79845256267971	-2.37157233379594	3.43433082497813	3.31516408477764	3.07815215679806	-1.22850671206752	1.59920015050912	0.520498605269862	-0.395837852488956	-0.0692181505565787	0.521999198225359	0.544845765065799	2.4233932818227	-0.0449800160896647	-0.373569587195374	-1.22070782326855	2.48837370478404	2.81164457626417	-1.49987073747919	-0.195970647336103	-0.0973276517715967	0.579909973656207	-0.496325782409022	0.0975175003606542	0.661089047351367	-0.287567105508036	-0.13982126241939	0.798032615478009	-0.198917522923505
YCL031C	0.299375530589005	0.151178763349622	0.37485006974542	0.552630491938818	-0.0134500702469138	-0.462604557497071	-0.232141610947332	-0.369775244445653	-0.133200956306706	0.0698368708428566	0.280269281314015	0.170926237552969	-0.431061905711009	1.1155932321421	-0.0200191771257639	-1.13646877356927	-0.567588834563948	-0.161759835635043	1.11335340335731	0.396969173027698	-1.24181065493357	0.39626518787553	-1.47745713391044	-0.0933698124851112	-1.07134220884484	-1.34035423427414	0.350067224728595	0.612685545578576	0.0312409413417484	0.493754146230736	-0.391593712385752	-0.610816115993848	-0.205884620285909	-1.08552143732872	0.513244505640757	0.0367746681035052
YCL032W	-0.365596846110997	-0.102077968415557	-0.0442531332338346	-0.418382990359341	-0.0356031271241833	0.335568072795803	0.260738765919104	0.382749814426202	-0.078134639174325	0.238266971110923	0.144941369756061	0.219762305425246	1.11098022725335	0.281188113520218	0.273118773644351	-0.722331847607584	0.250443853831985	0.578161847688866	0.53861895632219	0.526402936169624	-1.60735503584675	0.0535616176051689	-2.10697242675136	0.255003999112668	0.148378381037196	-1.11011245782825	0.318242931571449	0.879139936494259	1.29259394801485	0.226303983689088	0.405307110873968	0.346883226366877	1.58329748752479	0.561827254448824	-0.582094378348664	0.0969513977274224
YCL033C	-0.100711584023029	0.138257501524869	-0.618242302531509	1.29685693273378	-0.363151896666671	-0.152603575961901	-0.344848045247848	-0.265978684601259	-0.319979950904379	-0.20704578179294	-0.811967469347725	-0.845011962274851	1.68204851588056	-0.0265617436224312	0.210916330432156	0.262928792529161	0.211429987154641	0.35956971678632	-0.532392147578581	-0.555818954715956	-2.13737832041261	1.17926341134092	-1.60821863570175	-1.60066103195353	0.640667670664845	-0.876643826305162	0.343367373537616	0.213801726842524	0.267500560238722	0.774062489663811	0.129515430166494	0.790541845596977	1.06634806050256	1.40583923850769	0.791773536140925	0.359388801920617
YCL034W	-0.642898604859338	-0.550445753734523	-0.503704781220408	0.0951462875272026	0.154280217538128	-0.010386630824632	0.0874736505018933	0.0502764586746282	-0.556616286689477	0.202116120321679	-0.174521241134848	-0.195344271489108	0.62292980793279	0.167613761479479	0.107960562356798	0.362129032933935	0.567588834563948	0.477357347242358	0.0547959169437605	-0.310711757694773	-1.39045956798409	0.385371299549055	-1.64870489121687	-0.674531601889598	1.6975492745781	-0.86177922655994	-0.455589880986496	0.703631056250396	0.620913709167254	-0.601762865718711	0.382451446726941	1.87643716291937	1.6560284675171	1.14399214706774	-1.05152532862985	0.690360814852163
YCL035C	-0.702221866681122	-0.412188252209654	-0.559671979133787	0.538293380119651	-0.304604532062458	0.188557298047165	-0.215319755081583	-0.458164502438144	-0.0930174275884823	0.698368708428567	-0.257344880995454	-0.303375573145962	0.107469688294831	1.42700677806026	0.36177512948702	-0.103052676925349	0.677079363626173	0.249811970117151	-0.251563073241809	-0.259601355523906	-1.5665515474125	0.676782812282263	-0.914266098683585	-1.12086778270232	0.551389153261108	0.357188422204448	-0.937979166736904	-0.403670424560885	0.154252147874883	0.406318516169043	0.00304742188627055	0.691252806165878	1.2532107321751	1.03721954667475	-0.172124681769766	-0.705404997258142
YCL036W	1.94938997567864	1.93431289516568	1.72587219611954	1.00099107973824	0.0727886154538859	-0.672734088795395	-0.117752991060241	0.413564418130006	-0.767207742749801	1.58817260399108	1.61949795798863	1.89794718321803	-0.850489478193771	1.22825166198896	0.125834827647659	-1.30019732569365	-1.82106661555218	-0.108218607373898	-1.01185642083648	0.11926005845363	-1.3083754424774	0.373569587195374	-2.69160100029046	0.394546636168469	1.37501491240826	-2.42427850293409	1.10212552091586	-1.14080772158511	1.49370750790235	0.519470508013588	0.694812190069662	-2.14414052239816	0.0727309799923043	-0.353366463205368	1.56164029460206	-0.862533124609483
YCL037C	1.66932899545021	1.80510027691814	1.84821909388367	-3.2297602807179	-0.173268552004359	-0.425851863809911	0.0361669901113599	0.310578768909397	-2.51816779967539	0.589916156060837	1.09297624744621	1.10695087177161	-2.67136122445885	1.66239878188663	-0.407533248631623	-1.40421311174914	-0.756365608809163	-0.417607827630941	0.503126146483618	0.639192459945094	-0.125921160686377	-0.314561025426967	-2.94643292187863	0.111630152863306	-0.462739357810918	-2.76971725240981	1.38016934534144	-1.1838871740086	-0.515475532138851	0.00514327235657036	0.0137133984882163	-2.58779914162826	-1.55756190998905	-2.53712036171912	1.92466689615284	-1.8203460711235
YCL038C	-1.22233511567677	-0.727467040733653	-1.40568776154533	0.183775706045692	-0.650350455468417	0.540104802880863	-0.263262044298967	-0.617913895323656	0.235892196364391	0.252234345279494	-0.141243885833712	-0.338152772994402	0.80395214528078	0.960802381376901	0.549812400346873	0.551861531572194	1.51524824127493	0.165321324472303	-0.183068177062109	0.017442713180095	-1.94241377606663	1.36627516094541	-1.18715577025082	-1.60664804892024	0.187359142157138	-0.960714863699856	1.90778262663095	1.87794501860933	-0.312409413417486	2.47391400351025	-0.153894805256657	-0.177212083035252	-1.05739655527274	-0.724528359809568	2.15312329195635	0.705404997258143
YCL039W	-1.32718553191992	-0.639602460325325	-0.708050131741349	0.140764370588189	-1.01271117153233	-0.513738740018336	-0.604745718373664	-1.1952822594581	-0.412997378492861	-0.703298369899827	-1.06931235034318	-1.13358872697467	2.39726422128488	0.0348050433673231	1.1132092423148	0.162765442994242	-0.576398417362058	-0.0393897182683295	0.113950600008047	0.272473697701123	-2.2050989397007	1.50471832509437	-1.44392064988342	-0.927358541215528	-0.0320648196309196	-0.62202001285999	0.391941294672206	-0.165935668594198	0.203066118721366	0.537471961261584	0.303218477683908	1.48933559146648	2.02415912009353	1.16178758046657	-0.0938861900562356	0.551620021552576
YCL040W	-4.42303203257304	-4.82092278681573	-5.41580257017602	-0.656900396078217	-0.674877054153965	0.2596657706158	0.134574846925989	-0.785772394447012	0.181570018652717	0.299887739501679	-1.33331270239886	-0.795435953980267	0.693721767745348	-1.17146448596859	-0.200906741869274	1.04401029707549	1.03072118737888	0.933075427347818	-0.730404665625351	-0.505104326454986	-0.973064153653957	-0.353143546583233	-1.78914250471806	-1.1349743435958	1.2178344240214	0.685072119796313	-0.494114025334619	-0.419625777310327	0.898177063575271	-0.804922123803233	0.935558519085025	2.78889086705833	3.13190789228402	1.583793572496	-1.33944297813564	0.501472746865978
YCL041C	-2.90683982926744	-1.73403333688199	-2.0486597561781	-1.1195980956968	0.291154461815544	1.07142091814088	0.834364050941134	0.217324047174199	-0.0334862739318534	0.359865287402015	-0.816404450054544	-0.386248900444371	0.532024255081566	0.0934240637754471	-0.505484222425539	1.54867948127066	0.468166400128135	0.235263529371191	1.45520520338145	1.05242922632812	-1.69633258912121	0.156145732679476	-0.913489631106731	-0.695509903511705	1.49761569335001	-1.06775068656312	1.10212552091586	-0.172317809693975	0.857173328064226	0.0591476321005574	1.8299768427054	0.889830885028076	-0.117488506141416	-0.97620663216447	0.844975710506127	-1.64483060972041
YCL042W	0.132442631043983	0.35145832163331	0.324089122800728	-0.785934402450725	1.46843119872188	2.15242949550451	2.2288959022117	2.03700748694623	0.526850709861164	2.06470654621293	1.21573271366818	1.29859544114918	-1.30777793169049	-3.65636139795671	0.0629174138238297	2.88547495390976	0.609119724897896	0.446069283733407	4.41978884621376	0.523677092130932	-0.506243187359301	1.94410515426219	-0.653058465627162	-0.14854231475526	2.67772680015856	-1.11190567104208	2.71343973234604	0.907859571443255	2.89759730944718	-0.758632672594101	2.51259934522998	0.987863101175237	0.245047455666381	-2.64643516688337	-1.40203377150646	-2.07108244455649
YCL043C	0.253848376167636	-0.438030775859162	-0.324089122800728	1.39069984645924	0.670129970537407	0.649563912340446	1.04800162043614	0.892812596786542	1.15713679920072	1.32772215625949	0.378622353648484	0.557915078419648	-1.74751628930053	-0.14929531760194	-0.278838538537426	0.105942004315779	-0.436703604420599	1.27776269627186	-0.0815711945412795	2.13756316014172	0.381807541779543	-1.15248260253834	-1.95371326462427	-0.184517069038706	1.02104445256105	-0.806600910622747	1.18084877240985	1.94655303543193	0.661917444678297	1.26267336353798	0.574439025561978	1.26059375378977	-0.382676848574896	-0.249136067583641	-0.704146425421771	0.712091300549688
YCL044C	0.520113248995645	0.282975633962114	0.313676620863356	0.312809712418199	0.217574665758898	0.453815869876228	0.395313612845094	0.282196897076945	0.825250617565014	1.05659077534016	0.834891869666285	0.932324932107104	0.771021066482181	0.302254323979387	1.73308876260185	-0.254260810357869	0.127109694658446	0.671608781344662	0.632643768350688	1.56388016591743	-1.21688834996638	1.03673503906954	-1.84856683299255	-0.816206210961298	0.939939320553428	-1.52709739803072	-0.184245907751891	-0.577583769529803	-0.0878651475236677	-0.594047957183856	0.55158336141495	0.206119018565825	0.523663055944594	0.444885834970788	0.0813680313820726	-0.680331359914843
YCL045C	0.858117880305812	0.261009488860032	0.16269534277145	0.269798376960697	0.288780920007265	0.139021058729689	0.180834950556798	0.542499207311714	0.621356416291061	0.331108928819661	0.505815800577271	0.334453070882866	0.0757217620279175	0.418576442601758	0.128694710094197	-1.25974674222763	-0.129626718315048	0.913988187737168	-0.32753013991384	-0.856702586117728	-0.368846058940499	-0.358590490746471	-2.77585435333265	-0.132949444569073	-0.574651865542363	-2.32387302215474	0.541012983671464	0.53450431710631	0.790786327713011	0.090007266239977	0.202653555436984	0.33934228666325	-0.100704433835499	-0.0177954333988318	0.162736062764142	0.663615601685977
YCL046W	1.0705779342722	0.640894586507801	0.662495435765343	-0.368854785893126	0.0870298663035592	0.490568563563387	0.293541384857314	0.128934789181707	-0.587870142359207	0.117490265065041	0.441479580328408	-0.285617003010589	-0.431653481976853	0.25371044770391	-0.77216826056518	0.211884008631558	0.427894021622489	6.58980080864656	2.29022025589944	0.772193248245532	-1.08357118433701	0.786175607560617	-0.103182121625693	3.07434376417603	3.05370252837993	-3.51695965297485	3.01660799873779	0.196250838818138	2.54418416051865	-0.71748649374154	2.84629204177659	0.816935134559674	0.124202135063782	-0.533863001964945	-1.93718505482701	-2.3184756663437
YCL047C	0.0579436510817426	0.122751987335163	0.434721955885314	0.348000805065247	-0.49369669612201	-0.306805095127591	-0.418864211057142	-0.634943018423127	-0.107900216002639	0.387800035739158	0.342387011209469	0.082133386876102	0.490613916472549	0.388351010203819	0.0386084130282588	-1.11239104531568	0.286940696852727	0.667798813172035	1.06291625253408	-0.21244168633634	-0.917822817452835	-1.14113480219826	-3.43630538783582	0.613007910257332	-1.15936328234149	-2.47849154967655	0.474014471761685	-1.18867377983344	-0.329982442922219	-0.408890152347328	0.440352462566079	-0.133223268097424	1.17376612326043	-0.322860005950229	-0.597742076691371	-0.195574371277731
YCL048W	-0.53390935639606	0.851511154251292	0.790048584498161	-0.0430113354575022	0.0213618762745099	0.324382470369276	0.904174752783991	0.18002215848012	0.0319979950904376	0.140495351930923	0.176739731488257	-0.386248900444372	-0.0802571800660479	-0.302254323979387	2.4902426403227	3.21389516728868	-2.13947010811244	0.447320741047779	2.40977498377673	-0.824145308715911	-3.21078948394133	1.95636077862948	-0.685845072965864	-1.60720545105281	-0.277266381514422	-0.747553386236432	2.54761841536934	0.505784682157314	2.08728539339558	-0.473181056804457	1.86959332722692	0.62841164196898	0.30099436335277	-4.78697158428567	-0.691628266747606	-1.35564799236103
YCL049C	-2.21565484850664	-2.24700743132473	-2.1033253913493	-0.534383258714423	0.335460575570084	1.32309697273774	0.623249759825988	0.255436846492062	0.213568013743155	-0.178289423210587	-0.68033704171212	-0.753999290331063	1.12379771301329	-0.468952163264989	-1.04314212237463	-0.0452661291167417	-0.0377553548490429	0.540940153112334	-0.384194099480683	-1.19244282719848	-2.42463365973686	0.0136173604080939	-3.50607177990099	-1.18091862125028	-0.52372538730502	-1.70855939926037	1.05355159978127	0.0111687469246092	0.720494209694076	1.08265883105802	-1.1031667228299	0.198578078862198	-0.24057170305147	0.0381330715689254	-0.0876271107191538	-0.339329892045979
YCL050C	1.02918961207096	0.679658371982062	1.09851895439283	0.703821852940947	0.482620167683375	0.559280121326338	0.857914649153182	0.37869526130728	0.733721468817948	0.170894931003696	0.235159977461363	-0.167226535441433	-1.06148501301115	0.293095102040618	0.788612584632772	-1.10564928140467	-0.519765385088494	1.16703504282608	0.314453841552261	-0.926116251564352	0.324025066877653	-0.292773248774017	-2.63349596087158	0.544138697629519	-0.677762265924144	-1.1589333025993	0.211045312515804	-1.50299422899744	-0.142536794871728	-0.182586168658241	-0.0990412113037897	0.150818794072555	-0.815705914067542	-0.284726934381304	-0.0125181586741647	-0.232349039381236
YCL051W	-0.00827766444024909	0.00129212618247495	-0.087204703725497	-0.823732242701257	-0.265045501924476	0.0479382961136862	0.0403724540777969	-0.0389237099416476	-0.570010796262219	-0.873371690658314	-0.725446345564771	-0.725881554283388	-0.585857695273289	0.335227522958957	3.10011257204687	-0.175285861686107	-0.669528292656364	0.0312163109203755	0.52491997708625	-0.188228371214725	-1.30583934058923	0.411244284324434	-1.64586629837127	-0.286987266402697	0.67147504638867	-0.834798272821963	-0.288093601212049	-0.0494615935232701	-0.556479267649896	0.0128581808914261	0.0746618362136263	1.21283446900013	0.926480791286591	0.833843164973819	-0.0500726346966599	0.6234977819367
YCL052C	-0.190386282125727	-0.642186712690276	-0.439928206854	-0.437933597385479	0.139247786085695	0.556084234918758	0.369239736253183	-0.219756779045553	-0.270122609716952	0.0476533942221841	-0.246991926012878	-0.617850252626533	0.881251444017613	0.130060951530524	0.85295993967987	-0.179138298206681	-1.08357868416754	0.326403708331258	0.62081283173783	-0.563603467146266	-1.666219851234	0.460266781793571	-1.1697093275882	-0.482662318933571	-0.159066654247503	-0.676360757000291	0.0401991071458674	0.465896300283709	-0.618961150333394	0.0540043597439863	0.112754609792006	1.4767673586271	1.23418878356173	0.538947411507468	0.0532021743652012	0.533232687500824
YCL054W	-0.117266912903528	0.484547318428276	0.51281572041561	0.149887987200387	-0.177224455018157	-0.531316115260021	-0.492039284073149	-0.115149308577375	-0.36462831614685	0.232515699394452	0.438521593190529	0.719222090482623	-1.02953989465562	1.9811397053558	-0.0908012676775722	-1.25782052396734	-0.182484215103708	0.162679222943127	-0.331888906034367	1.11774448759708	-0.44603495915382	0.486593678582552	-1.61314439392945	1.26569098067192	-1.1184963553609	-2.50203649599089	1.17247395842113	-0.304747237514344	0.816169592553183	0.828066849407798	-1.9076861008053	-2.08381300476914	-2.14500444069613	-1.30160884288596	1.34257251780418	0.708748148903915
YCL055W	2.59780702349814	1.6758876586706	1.37575181847538	-0.381888523910551	1.16461784726218	0.917219398975194	0.746890400439242	1.33232615487765	-0.840877545399879	-0.692617436712097	0.102790053041288	0.162046952485282	-0.8179527835724	-0.562376227040436	3.05077959984409	-0.479628346811435	-0.19255230973012	0.170527756370747	-0.0423422994565422	0.181880305230275	-0.743792131448087	-0.446195509371874	-2.21755790431887	-0.710221472457748	-0.677133543970597	-2.01899834507407	0.49076409973913	0.00159553527494365	-0.236259618896973	-0.115723628022829	-0.196558711664443	0.503986136859122	0.268545156894664	-0.953326789223116	-1.09533888398942	0.447982320533608
YCL056C	-1.16715068607511	-0.401851242749851	0.0572687606555509	0.848496344934364	-0.105227020167031	-0.0431444665023171	-0.130369382959552	-0.368153423198084	0.548430753061691	-0.870085249677473	-0.935463432354164	-1.06773402938933	1.18177218706591	1.07162896683601	0.393948807010568	-0.0751225121511887	0.953951965852489	0.567494163508586	0.210466135533989	-0.0435298304115204	-1.51099858179956	0.398988659957149	-0.165952762334136	-0.0168909458594353	-0.372203396500086	-0.905064906515073	-0.0468989583368452	-0.100518722321485	-0.130821441868572	0.771490853485526	-0.585105002163924	-0.0691252806165875	-0.221549754438098	-0.23134063418481	0.291047189174332	-0.0300883648119584
YCL057W	-0.382152174991495	-0.603422927216014	-0.0937125174363553	0.761170300217617	-0.232607097211332	-0.111856024265268	0.111024248713941	-0.300036930800201	0.664516502692117	-0.199651289586049	-0.815664953270074	-0.819114047494098	0.204685387981715	0.349882278060988	0.475455456736893	0.406432052920534	-0.147245883911268	0.920118085075166	-0.39540235521918	-0.556976520612553	-1.07979410574587	-1.23691023706852	-3.62240180562857	-0.248654913999889	-0.293613152306656	-1.66644432723919	-0.0418740699436116	-0.068608016822601	0.796644004214589	0.0205730894262813	-0.0853278128155726	0.0703821039005255	0.634437933163644	0.0228798429413536	-0.147088364421436	0.354374074451958
YCL058C	0.413883222012449	1.51178763349622	1.60742998658192	0.215056677287512	-0.486576070697173	0.353145448037487	-0.125322826199828	-0.446000843081379	-0.440530537059052	1.00565094013714	0.0717311880935606	-0.599351742068852	-0.457091261408106	-0.427735664540527	0	2.73041438395667	-1.86259750588613	0.303994188645829	1.58472282524852	0	-2.18195013243611	1.7566394926441	-0.818950619160413	0	3.52084293986568	-2.15292852465332	3.14558013416412	0.780216749447718	2.61447627853758	0.0231447256045646	2.22918910980683	1.52829711326856	-0.0436385879953828	-0.549116230592515	-1.38325653349521	-3.14757727449545
YCL059C	0.0124164966603729	0.192526801188835	0.714557945452207	0.629529546241625	0.0213618762745103	-0.8093582327194	-0.222048497427882	0.101363827973041	0.110132634264763	-0.337681810781342	0.488067877749999	0.360350985663618	-1.28135419181617	2.39971614795756	-0.934466589406195	-1.45718411390703	-1.84371982846161	-0.27810134476477	0.440858059047527	1.24479769950234	-0.74837423654823	0.14661358039381	-2.09095860733912	0.798727171544308	0.245201561883503	-3.47684456966276	1.34499512658881	0.486638258857984	1.06219200561945	-0.180014532479957	-0.188940156948768	-1.09217943374209	-1.3539151660106	-0.892313874712837	-0.585223918017206	-0.0718777603841235
YCL061C	0.0303514362809131	-0.267470119772409	-0.221265666169171	-0.0912361661219749	0.42881988669572	0.252475026198747	0.0866325577086059	-0.115960219201159	0.284261258710401	-0.369724610344536	-0.402286250751514	-0.494280202101227	-0.102342693990857	-0.409417220662988	-3.02647059904852	-0.772413522375043	-1.97586357043326	-0.130727265834385	-0.196767156298049	-0.0867140624909297	-1.75481891368355	-1.06669323196735	-3.45267857063112	0.929974507764672	-0.520581777537283	-3.22434483660186	1.39859393611663	0.374950789611888	1.61281359676777	0.090007266239977	1.21592133262191	0.0125682328393793	0.38603366303608	0.228798429413548	-1.61171292929872	-0.325957285462886
YCL063W	-0.0441475436813281	-0.0943252113207046	-0.0950140801785267	0.503102287472603	-1.48346363017431	-1.27995250623542	-1.42817556300206	-1.34205708236306	-0.775393276377587	-0.796961937853776	-0.303193681632575	-0.524617759415822	1.28095980763894	0.694269022958714	0.75286405405105	-0.0288932739043032	0.620446331352609	0.718060446197551	0.172482602197973	0.332588479996679	-0.396512516183067	-0.467075461997618	-1.47936411111893	0.455409056264084	-1.47749659083649	-2.03513573265053	1.23947247033091	0.063821410997769	0.0019525588338586	-0.493754146230736	-0.170655625631145	-0.0439888149378283	-0.636675809471099	-2.3464550038745	0.719794123764477	0.867547852078141
YCL064C	-2.51227115761557	-1.01561117942567	-0.810873588372906	0.0612585686818976	-4.61416527529417	-3.68805291434625	-4.49816425850119	-4.14050964504277	-2.51742366025468	1.66540396704083	1.26380000465871	0.880529102545598	3.28975561435351	0.0558712538264927	0.935181560017829	1.25589430570705	2.64161632760472	-2.94780658482826	-3.62836145490104	-1.39806674347639	-3.2622695809253	2.81198492427137	0.0617922739702486	-4.23519889314322	0.504863728698597	-0.910225883278975	0.623086160760943	0.673315886026456	-0.445183414119918	1.55069661550591	-0.118849453564547	0.609559292709911	-0.20028992951727	0.477934496997189	1.91840781681576	0.412879228252988
YCL065W	-3.68218106517076	-3.33626980315149	-3.63786786436962	-0.0156404856209097	-4.7605336868047	-0.957167979069932	-0.725863080607055	-2.4886847043941	-0.2083590377982	0.667147519110584	-0.0613782331109845	0.115430705879927	0.475035741472013	0	0	0	0.168640584992393	1.65492897557103	1.88049624056996	1.67385016756054	0.0516714837377523	1.01086205429416	0.789675715408437	1.0735207472631	2.62931520973541	-1.08241164863605	2.99315851956937	1.30514785490436	3.09480575166697	0.15686980687539	2.83105493234524	1.63387026911935	-0.845917244218192	1.07026820870115	-0.588353457685747	-3.06065533170535
YCL066W	1.81832695537469	2.16301922946383	2.01872381310815	0.526563015903968	5.29299823246193	5.19970718513115	5.3342104950289	5.18496252847698	3.84943322332175	3.27000877593611	3.22272698671893	3.61016932043695	-2.92376709788524	0.667707279336283	0.139419269268713	-0.0789749486717627	-0.509697290462082	0.690120721029949	-0.975740930123551	-0.339086920550733	-0.240842189026599	-0.80115470400952	-2.7521497215259	-0.103982119996205	-0.416842655201955	-2.22073587509881	0.212720275313548	-1.28919250215492	0.390511766771858	-1.42468644276994	-0.944700784743837	0.164643850195872	-0.731785552537959	-0.673684264384336	-1.69934004001788	-0.663615601685978
YCL067C	-0.364217235370955	0.102077968415557	-0.00260312548434337	0.690788114923523	0.162983204168483	-0.507346967203178	-0.555962336362994	-0.346258836355907	-0.465831277363119	-0.989218735232935	-1.33848917989015	-0.960442668154778	0.0524530955714221	0.605424570152651	-1.08103556479125	-0.32167844946791	0.188776774245216	0.0100718915435221	0.0946474929028586	0.240628538488215	-1.48121303697988	0.295950632869239	-0.690110365576776	-0.21722231667231	-0.264063220489926	-0.452527004430154	-0.380216555087995	-0.0287196349489955	0.134726559536291	0.419176697060469	-0.892894612677239	0.0741525737523403	0.885080079598664	0.577080483076392	-1.08907980465234	-0.334315164577318
YCL068C	-1.39340684744191	-1.46914746947453	-1.40438619880315	-0.486158428049951	-2.09346387490198	-0.623996821079813	-0.279242807371428	-1.56667932515132	-0.968125386340922	-0.10845255236773	-0.614521827894316	-0.774717622155664	0.302295471845827	0.536730405611882	0.346760746642696	-4.52372358428376	-0.465649376471532	-0.472697400719415	1.00749765471596	0.14249639154489	-1.83924869663915	0.504750159126678	-1.47164851863369	-0.0249059310817216	0.213136742252583	-1.47775927156179	1.29809616825196	-0.145193710019923	0.499855061467977	-1.00550974570947	1.12297496509066	0.624641172117166	0.436385879953829	-1.82021861622334	-0.328601665196827	-1.24198083640474
YCL069W	-1.08851287389274	0.311402409976573	0.689828253350947	0.543506875326621	-0.638482746427022	0.320387612359802	-0.0311204333516349	-0.887947133043837	-0.474016810990905	0.393551307455627	0.636706731428408	-0.699243699080328	0.425540527229807	3.15901564668154	0	1.38398782001613	2.0136189252823	0.982086662464143	3.53246860024946	6.8402518498273	-2.53406715823606	2.38984675162047	0.264326749019935	-0.0147523891341969	5.58808072312967	-0.784924250943918	2.94290963563704	-0.103709792871374	2.01699327537664	0.550330142153008	2.79296215876686	1.01802685998975	-0.252880022742475	-0.495729930396021	-1.21739093106253	-2.85337992966741
YCL073C	0.496659866414939	1.20167734970213	1.28073773829685	1.0244518081696	1.56179050984751	1.90155241250955	1.7738647010432	0.395724384406751	0.563313541475848	1.56845395810604	0.0865211237829546	-0.0221982126692165	0.464781752864066	-0.844480262754531	0.14227915171525	0.861982671478383	-0.108232017233924	0.31369569056214	1.53054958917912	0.672036829677083	-2.16815386691528	0.750316558485969	-1.55682651172082	-1.10139765504714	-2.27471602793465	-0.799896430610204	1.1674490700279	-1.14559432740994	-0.0820074710220897	0.4140334247039	0.959937894175189	0.0276501122466353	0.723952985461865	-1.87868932596235	-1.96848045151242	-0.926053005879173
YCL076W	-1.97560257973942	-2.61267914096527	-1.12585177197843	-0.483551680446465	-3.95036474957884	-0.0719074441705294	-0.554280150776419	-2.13431676180035	-1.01128547274198	0.149533064628234	-1.08484178281704	-0.974501536178616	-0.12640012880181	-1.55340404081528	1.42994122326885	-0.574013041565493	-1.58572490365981	1.39437987405414	2.85499180894479	0.311987848736324	-1.66407362838807	2.44113880915762	-0.360899464582733	-0.0222509679506145	3.3818953881317	-0.788459224963679	2.53756863858287	1.09134612806184	2.48951251317059	-0.12601017273597	2.18804891434218	0.996660864162803	-0.297637548891586	-0.396583944316816	-0.134570205747272	-3.61394692908081
YCR001W	-0.495280255674897	-0.81274736877703	0.355326628612847	0.624316051034655	-0.45097294357299	1.359050694823	0.269990786645266	-0.0113527487329809	-0.139154071672369	0.749308543631592	-0.0310588649477273	-0.0488360678722769	-0.678735169010656	-0.985532280611578	0	2.41258837100933	1.69773245637864	1.90828447375446	2.46332553897177	2.35322797022397	-0.888338249673455	0.556950040691037	0.693443575691363	3.90271135379739	3.92196754622895	-0.72885229443502	2.54259352697611	0.202632979917914	3.15728763435047	0.0925789024182633	2.57507149389852	1.11982954598872	-0.0525900932252048	-0.633008988044149	-0.122052047073107	-2.87678199118783
YCR002C	-0.296616309108922	-0.189942548823885	-0.0767922017881241	0.174652089433494	-0.843398522541767	-1.03706513925941	-1.13042871417831	-0.758201433238345	-0.552895589585938	-0.507755131539829	-0.303193681632575	-0.632649061072678	-1.27681877377804	-0.0403005765305851	0.391088924564031	-0.469034146379858	0.133402253799952	1.61234656789163	-0.0155670218590228	0.654663677298046	-0.302137678250991	-1.22873982082367	-3.16491210263333	0.500461641534305	-0.187359142157138	-2.0119326630162	-0.204345461324826	0.821700666596267	0.0663870003512161	-0.997794837174614	-0.952319339459513	0.0703821039005255	-0.160008155983071	-0.310148982093921	-0.904436964208408	-0.0635198812696906
YCR003W	-1.13266041757407	-1.30375531811768	-1.27683305007034	0.355821047875702	-0.669338789934648	-0.493764449970966	-0.896604917644404	-0.947954519203877	0.319979950904379	0.0583343274099159	-0.313546636615151	-0.292276466811354	-0.201135930386656	0.363621110969142	-1.53146705012094	-1.32138572655681	-0.479493006582847	0.964911278893918	0.202371284167297	-0.756022029351576	-1.44285717442185	-2.14473426427478	-3.61804038474059	0.254789496748179	-0.311217367005984	-2.49534356662684	0.487414174143641	-1.01476043486452	0.232354501229255	-0.87435630061693	-0.969080159834001	0.638466228240484	0.449813137798562	-0.734697178894614	-0.140829285084354	-0.111995580133402
YCR004C	-1.54240480736639	-1.94981840935538	-1.71155500595565	0.621709303431171	-1.18993562655049	-0.916420427373299	-0.900810381610841	-0.742794131386442	-0.0565545959737972	0.62195895562403	-0.296538210572348	0.0702943401191862	1.24053542947299	-1.01758955739727	0.795762290749116	0.0818642760621931	0.737487931384642	0.334782247672317	-0.8045036896743	-0.66936341931451	-1.41148172099282	0.324093177712633	-1.49629515108431	-0.949870605547666	0.662672939039005	-0.575172553107195	0.284743675616561	1.10889701608623	0.087865147523668	1.09294537577116	0.720715276102959	-0.213659958269453	1.09544045249948	0.536405206736207	1.75567175405162	0.81907215321443
YCR005C	-0.11036885920332	-1.30246319193521	-0.0364437567808041	-1.76867824896457	-1.03249068660132	-1.03227130964804	-0.566055449882443	-1.54721747018049	-3.04055367301231	3.21660410999746	4.07240879207461	2.79031533252055	1.04393491712447	0.310497623724279	0.523358487716399	3.46430354112597	0.850753995931771	0.750111546097626	0.924058417551595	0.616737046655057	-1.93701706424392	-0.395811275861927	0.129575532682843	-1.4358333313968	0.649469778014509	-0.73838892582195	-1.08370093014067	0.890308683418868	-1.08171759395804	0.792063942911808	2.44403235278889	3.96402063754033	6.37235278547963	0.889771669941575	-0.419358315584521	0.616811478645152
YCR006C	-0.0703601477421164	0.0413480378392132	-0.356628191355018	-0.716855590958373	1.88380101517068	2.3058320430683	2.56449192673339	1.81562888665311	0.730744911135116	0.904592879976297	0.638185724997347	0.85611106860946	0.32004275982112	-0.157538617346832	-0.750004171604512	-0.190695607768402	-0.0729936860414832	-1.03534782649871	-0.890433650336106	-0.91754265344278	-2.73413283513511	0.39626518787553	-1.6474912899191	-1.10400211458945	1.72458431858064	-2.29557402361938	1.49239185279032	0.6063034044788	1.02509338777613	1.19838245908085	1.57704082614495	0.405953920711961	-1.00480646204753	-0.307606777322659	-0.675980568404901	-0.911008823473193
YCR007C	-0.136581463264108	0.0749433185835735	0.536243849774698	-0.771597290631557	3.7217135553813	4.5653237332267	4.55704075403132	3.88426188792692	3.06064543737142	4.01192282736082	3.35139942721666	3.5435746824293	-0.664734530719036	-0.315993156887541	1.36344895638685	-0.0789749486717627	0.28064813771122	0.546298520576182	1.37052060446837	-0.0450153438994114	-2.48937639229535	0.650455915493282	-1.49271598954519	-0.54084426789415	0.145863493223007	-1.37126120703141	-0.77550777535569	3.49422225212782	1.31797721285502	0.218589075154233	0.182845313176227	0.7515803237949	0.433029065492646	0.449970244513312	-0.15334744375852	-0.240706918495669
YCR008W	0.4056055575722	-0.113707104057836	0.0247296921012604	0.0951462875272026	-0.550661699520703	-0.668739230785921	-0.601381347200515	-0.464651787428418	-0.617635719187521	-0.383691984513107	-0.14494136975606	-0.298195990189812	-0.605971288311954	-0.799600075254561	0.42326260208758	1.18751355746687	0.723644301273326	0.14593431186951	0.310095075431735	0.151085077815672	-1.42602341596567	-0.237395983114436	-0.836951982323661	-0.183813900262406	-0.193646361692613	-0.995818133423306	-0.125622209830835	-0.603112333928911	-0.394416884439575	0.509183963300448	-0.385498868613211	-0.263932889626972	0.218192939976914	0.409294968173125	-0.394321998236192	-0.431266562304741
YCR009C	0.444234658293362	-0.28685201250954	0.135362525185846	-0.990564089324296	0.286407378198986	0.340361902407171	0.35073569480086	0.218134957797984	-0.314026835538716	0.119133485555461	-0.220370041771969	-0.204223556556794	-0.690369502238904	-0.0155706772959076	-0.571976489307541	-0.113646877356926	0.339798193641388	0.54591009882024	0.344342523521585	-0.429444458634227	-0.982763291915974	-0.393995627807515	-1.24242132764532	-0.403542704289433	-0.0345797074451092	-1.15818657318201	-0.0318242931571453	2.05026282830331	1.05438177028401	0.768919217307241	-0.0380927735783804	2.02222866385618	0.50576004548495	0.734697178894615	-0.453783251938475	1.12664210462556
YCR010C	-1.65691249878984	-0.440615028224113	0.216059415200485	-1.81299295822381	-1.09657631542485	0.895647165724035	0.798197060829775	-1.03147831345366	-0.624332973973892	0.454350465601174	0.103529549825757	-0.915306302394037	3.04089919852218	-7.97127085331093	3.80578856573005	4.22515975393929	1.3969481294146	-2.99515140494515	-4.97210678177189	-5.89586613637549	-6.41194789326972	-1.15702172267437	-0.631289798847948	-1.10656163975183	0.713599417276348	-0.569294821042572	1.25957202390384	1.29238357270481	0.218686589392239	2.949666696493	6.9694538539005	-4.68418037923678	5.43468261265576	2.00071515498291	2.09679157792261	1.4960603614835
YCR011C	-0.648417047819504	-0.783028466580095	-0.777032957076444	0.69991173153572	-0.529299823246193	0.214124389307798	-0.129528290166265	-0.576557453510656	0.175616903287054	-0.359865287402015	-1.20464026190113	-1.16096652260004	0.69017231015029	0.348050433673234	0.6978113169552	0.728110502388444	0.548711157139426	0.779456233183447	-1.07661523177002	0.20161517897149	-1.04529356337871	0.434847709031796	-1.10367632993422	-0.148928266235179	0.080476410054073	0.260065510299283	-0.117247395842113	-0.630236433602962	-0.115200971197698	0.851211575012363	0.681098791581444	1.43654901354109	0.866058130985291	1.05755718484484	0.726053203101561	0.765581726882059
YCR012W	0.277301758748341	-1.19909309733718	-0.124950023248474	0.705125226742691	0.374228425105305	0.8093582327194	0.767917720271427	0.141098448538473	1.95038942167529	1.22912892683428	0.545009130154165	0.352951581440546	-3.88271222481691	-1.32442349234604	-0.160153417006111	-0.130019732569365	0.401465273228159	0.638386134481186	-0.713592282017606	-2.31003350266647	0.805780311047347	-0.875596274240433	-1.2883095108168	-1.35246638248444	0.877067125198684	0.561554403167844	2.7569887650874	2.76187156092842	0.343650354759234	2.69250307866449	0.321503009001532	-0.44994273564979	-1.7690412210436	-0.994002065563302	1.23616816907378	2.55918258483937
YCR013C	0.513215195295437	0.388929980925096	1.49549559075517	-0.555237239542303	-0.148741953318811	1.41497870695563	1.19519285926144	-0.670623085869638	-0.861713449179699	0.337681810781342	0.0295798713787876	-0.429165444938191	-0.146316529751861	1.21634467346857	3.62275608915164	5.38859558315257	2.91093785886122	1.67568421816634	-0.0398515759590983	-2.38542958971302	-0.522519532569258	-0.718996629547354	-2.88376413975601	0.149568328448714	1.7201832649058	0.192175109519645	0.338342485144383	0.209015121017691	0.505712737969554	-1.15723628022829	0.254459727503582	0.416008506983464	0.682552273773938	0.350824258434107	0.206549618123718	2.36360821356164
YCR014C	-0.629102497458923	0.507805589712834	0.451642271533544	0.353214300272216	-0.0269001404938275	0.195748042464218	-0.18335822893666	-0.649539409651245	-0.165198951397144	0.133100859724033	0.0554622588352269	-0.638568584451135	0.789359930723317	-0.260121903061049	0.263824155693103	-0.394874743358813	-0.119558623688637	0.086955915990182	0.0990062590233851	1.05811122516883	-1.94525403892371	0.574652609221559	-0.971500784855019	0.0282459790271658	-0.755095066210479	-1.08755681219064	0.499138913727852	0.681293562401177	-0.415895031612028	1.35010899359967	0.426639064077863	-0.182239376171004	-0.171197537520348	-0.793167888633633	-0.33486074453391	0.182201764694638
YCR015C	-0.180729006945436	-0.226122081933196	0.00650781371085832	-0.321933329030396	0.694656569222956	0.989925814747618	1.70405399920034	1.16527856637808	0.777625694639711	0.906236100466717	1.48047256250833	0.90938677901558	0.129752394308254	-1.05972197831561	-1.23975904057409	-0.0577865478086066	0.264287483943302	-0.162485416874598	-0.155047537715867	0.256044937843454	-1.39638816520913	0.311837553345348	-1.89372152777188	-0.436120906154891	0.41810009910905	-1.6653591997404	-0.0552737723255673	-0.223374938492189	-0.656059768176721	0.257163617828508	0.187416446005632	0.661089047351367	-0.382676848574896	-1.08806364209998	0.816809853489256	-0.359388801920617
YCR016W	0.202802778786101	0.584041034478882	0.576592294782018	-0.453574083006388	0.191465705867831	-0.125438541497479	0.000841092793287395	0.377884350683496	-0.149572023562279	0.548835643800333	1.14474102235909	1.24162002863152	-1.03703319402296	1.07895634438703	-1.29981657195139	-1.11046482705539	-1.00555095081285	0.313167863090634	-0.310095075431735	0.0829591693395983	-0.488855122624992	-0.289595864678795	-2.73143658630415	0.600942833157405	-0.232627122812554	-2.97873658325269	-0.0703484375052675	-0.772239073072997	0.150347030207164	-0.42946324177361	-1.64103668575663	-1.3309758576903	-1.16257674172315	-1.37533278125255	0.957639138573608	0.130382914185154
YCR017C	-0.296616309108922	-0.779152088032669	-0.67551106318706	-0.191595948856147	-0.130544799455339	-0.165387121592217	-0.159807630724612	-0.0478437268032752	0.177849321549178	0.236623750620503	0.434084612483711	0.440264551272799	-0.660199112680905	0.620995247448559	0.190182182694757	0.0924584764937705	-0.16612356133579	0.896240920555023	-0.962041950887611	-0.91989907448318	-0.55201083737818	-0.850177201478657	-2.60392975832645	-0.28331816880041	-0.288583376678276	-1.65998264740748	0.257944270852649	-0.0749901579223775	0.441278296452198	0.00514327235657036	0.560725627073762	-0.281528415602103	0.140986207369699	-0.350824258434107	0.0156476983427068	0.909337247650307
[truncated: 5,691 more rows]
