# Supplementary material for: Molecular mechanisms of system responses to novel stimuli are predictable from public data
Source: Nucleic Acids Res. 2013 Oct 31;42(3):1442–60. doi: 10.1093/nar/gkt938 (PMC3919619; doi:10.1093/nar/gkt938)
Supplement: Supplementary Data [file supp_gkt938_nar-01979-n-2013-File012.zip › SupplementaryTable5.shattering.txt]

::::::::::::::
TF-Gene.2013-03-19.del.shatter_low.sugar.eda
::::::::::::::
del.shatter_low.sugar (class=Double)
PIP2 (reg) RPL19B = 1.778 
PIP2 (reg) RPS8A = 1.778 
PIP2 (reg) RPS11B = 1.778 
PIP2 (reg) RPS6B = 1.778 
PIP2 (reg) RPS16B = 1.778 
PIP2 (reg) RPS13 = 1.778 
PIP2 (reg) RPS8B = 1.778 
PIP2 (reg) RPL16A = 1.778 
PIP2 (reg) RPL32 = 1.778 
PIP2 (reg) RPL35A = 1.778 
PIP2 (reg) RPL2A = 1.778 
OAF1 (reg) RPL19B = 1.778 
OAF1 (reg) RPS8A = 1.778 
OAF1 (reg) RPS11B = 1.778 
OAF1 (reg) RPS6B = 1.778 
OAF1 (reg) RPS16B = 1.778 
OAF1 (reg) RPS13 = 1.778 
OAF1 (reg) RPS8B = 1.778 
OAF1 (reg) RPL16A = 1.778 
OAF1 (reg) RPL32 = 1.778 
OAF1 (reg) RPL35A = 1.778 
OAF1 (reg) RPL2A = 1.778 
OAF3 (reg) RPL19B = 1.778 
OAF3 (reg) RPS8A = 1.778 
OAF3 (reg) RPS11B = 1.778 
OAF3 (reg) RPS6B = 1.778 
OAF3 (reg) RPS16B = 1.778 
OAF3 (reg) RPS13 = 1.778 
OAF3 (reg) RPS8B = 1.778 
OAF3 (reg) RPL16A = 1.778 
OAF3 (reg) RPL32 = 1.778 
OAF3 (reg) RPL35A = 1.778 
OAF3 (reg) RPL2A = 1.778 
MBR1 (reg) RPL19B = 1.778 
MBR1 (reg) RPS8A = 1.778 
MBR1 (reg) RPS11B = 1.778 
MBR1 (reg) RPS6B = 1.778 
MBR1 (reg) RPS16B = 1.778 
MBR1 (reg) RPS13 = 1.778 
MBR1 (reg) RPS8B = 1.778 
MBR1 (reg) RPL16A = 1.778 
MBR1 (reg) RPL32 = 1.778 
MBR1 (reg) RPL35A = 1.778 
MBR1 (reg) RPL2A = 1.778 
CAT8 (reg) RPL19B = 1.778 
CAT8 (reg) RPS8A = 1.778 
CAT8 (reg) RPS11B = 1.778 
CAT8 (reg) RPS6B = 1.778 
CAT8 (reg) RPS16B = 1.778 
CAT8 (reg) RPS13 = 1.778 
CAT8 (reg) RPS8B = 1.778 
CAT8 (reg) RPL16A = 1.778 
CAT8 (reg) RPL32 = 1.778 
CAT8 (reg) RPL35A = 1.778 
CAT8 (reg) RPL2A = 1.778 
HAP4 (reg) RPL19B = 1.778 
HAP4 (reg) RPS8A = 1.778 
HAP4 (reg) RPS11B = 1.778 
HAP4 (reg) RPS6B = 1.778 
HAP4 (reg) RPS16B = 1.778 
HAP4 (reg) RPS13 = 1.778 
HAP4 (reg) RPS8B = 1.778 
HAP4 (reg) RPL16A = 1.778 
HAP4 (reg) RPL32 = 1.778 
HAP4 (reg) RPL35A = 1.778 
HAP4 (reg) RPL2A = 1.778 
SPS18 (reg) RPL19B = 1.778 
SPS18 (reg) RPS8A = 1.778 
SPS18 (reg) RPS11B = 1.778 
SPS18 (reg) RPS6B = 1.778 
SPS18 (reg) RPS16B = 1.778 
SPS18 (reg) RPS13 = 1.778 
SPS18 (reg) RPS8B = 1.778 
SPS18 (reg) RPL16A = 1.778 
SPS18 (reg) RPL32 = 1.778 
SPS18 (reg) RPL35A = 1.778 
SPS18 (reg) RPL2A = 1.778 
ADR1 (reg) RPL19B = 1.778 
ADR1 (reg) RPS8A = 1.778 
ADR1 (reg) RPS11B = 1.778 
ADR1 (reg) RPS6B = 1.778 
ADR1 (reg) RPS16B = 1.778 
ADR1 (reg) RPS13 = 1.778 
ADR1 (reg) RPS8B = 1.778 
ADR1 (reg) RPL16A = 1.778 
ADR1 (reg) RPL32 = 1.778 
ADR1 (reg) RPL35A = 1.778 
ADR1 (reg) RPL2A = 1.778 
GAL3 (reg) RPL19B = 1.778 
GAL3 (reg) RPS8A = 1.778 
GAL3 (reg) RPS11B = 1.778 
GAL3 (reg) RPS6B = 1.778 
GAL3 (reg) RPS16B = 1.778 
GAL3 (reg) RPS13 = 1.778 
GAL3 (reg) RPS8B = 1.778 
GAL3 (reg) RPL16A = 1.778 
GAL3 (reg) RPL32 = 1.778 
GAL3 (reg) RPL35A = 1.778 
GAL3 (reg) RPL2A = 1.778 
PPR1 (reg) RPL19B = 1.778 
PPR1 (reg) RPS8A = 1.778 
PPR1 (reg) RPS11B = 1.778 
PPR1 (reg) RPS6B = 1.778 
PPR1 (reg) RPS16B = 1.778 
PPR1 (reg) RPS13 = 1.778 
PPR1 (reg) RPS8B = 1.778 
PPR1 (reg) RPL16A = 1.778 
PPR1 (reg) RPL32 = 1.778 
PPR1 (reg) RPL35A = 1.778 
PPR1 (reg) RPL2A = 1.778 
TEA1 (reg) RPL19B = 1.778 
TEA1 (reg) RPS8A = 1.778 
TEA1 (reg) RPS11B = 1.778 
TEA1 (reg) RPS6B = 1.778 
TEA1 (reg) RPS16B = 1.778 
TEA1 (reg) RPS13 = 1.778 
TEA1 (reg) RPS8B = 1.778 
TEA1 (reg) RPL16A = 1.778 
TEA1 (reg) RPL32 = 1.778 
TEA1 (reg) RPL35A = 1.778 
TEA1 (reg) RPL2A = 1.778 
UGA3 (reg) RPL19B = 1.778 
UGA3 (reg) RPS8A = 1.778 
UGA3 (reg) RPS11B = 1.778 
UGA3 (reg) RPS6B = 1.778 
UGA3 (reg) RPS16B = 1.778 
UGA3 (reg) RPS13 = 1.778 
UGA3 (reg) RPS8B = 1.778 
UGA3 (reg) RPL16A = 1.778 
UGA3 (reg) RPL32 = 1.778 
UGA3 (reg) RPL35A = 1.778 
UGA3 (reg) RPL2A = 1.778 
OAF1 (reg) KTI11 = 1.477 
OAF1 (reg) SPB1 = 1.477 
OAF1 (reg) YDL247W-A = 1.477 
OAF1 (reg) ESF1 = 1.477 
OAF1 (reg) ENP2 = 1.477 
OAF1 (reg) UTP18 = 1.477 
OAF1 (reg) NPA3 = 1.477 
OAF1 (reg) RRP14 = 1.477 
OAF1 (reg) BAS1 = 1.477 
OAF1 (reg) NOC3 = 1.477 
OAF1 (reg) YMR013W-A = 1.477 
OAF1 (reg) ERB1 = 1.477 
OAF1 (reg) PKR1 = 1.477 
OAF1 (reg) YMR185W = 1.477 
OAF1 (reg) TMA23 = 1.477 
OAF1 (reg) GCD10 = 1.477 
OAF1 (reg) NCS2 = 1.477 
OAF1 (reg) CSL4 = 1.477 
OAF1 (reg) MPP6 = 1.477 
OAF1 (reg) TSR4 = 1.477 
OAF1 (reg) YOR29-02 = 1.477 
OAF1 (reg) RPB10 = 1.477 
OAF1 (reg) FSF1 = 1.477 
OAF1 (reg) YTM1 = 1.477 
OAF1 (reg) YPL108W = 1.477 
OAF1 (reg) IDI1 = 1.477 
OAF1 (reg) MAK16 = 1.477 
OAF1 (reg) YAL035C-A = 1.477 
OAF1 (reg) YKL165C-A = 1.477 
OAF1 (reg) DBP9 = 1.477 
PIP2 (reg) RPL21A = 1.778 
PIP2 (reg) RPS29B = 1.778 
PIP2 (reg) RPL31A = 1.778 
PIP2 (reg) RPL35B = 1.778 
PIP2 (reg) RPS17B = 1.778 
PIP2 (reg) RPL37B = 1.778 
PIP2 (reg) RPL12A = 1.778 
PIP2 (reg) RPL34A = 1.778 
PIP2 (reg) RPS24A = 1.778 
PIP2 (reg) RPL24A = 1.778 
PIP2 (reg) RPL7A = 1.778 
PIP2 (reg) RPS2 = 1.778 
PIP2 (reg) RPS25A = 1.778 
PIP2 (reg) RPS23A = 1.778 
PIP2 (reg) RPL27A = 1.778 
PIP2 (reg) RPS4B = 1.778 
PIP2 (reg) RPS24B = 1.778 
PIP2 (reg) RPL17A = 1.778 
PIP2 (reg) RPL10 = 1.778 
PIP2 (reg) RPL37A = 1.778 
PIP2 (reg) RPL26A = 1.778 
PIP2 (reg) RPS8B = 1.778 
PIP2 (reg) RPS26B = 1.778 
PIP2 (reg) RPL9A = 1.778 
PIP2 (reg) RPL16A = 1.778 
PIP2 (reg) RPL40A = 1.778 
PIP2 (reg) RPL35A = 1.778 
OAF1 (reg) RPL21A = 1.778 
OAF1 (reg) RPS29B = 1.778 
OAF1 (reg) RPL31A = 1.778 
OAF1 (reg) RPL35B = 1.778 
OAF1 (reg) RPS17B = 1.778 
OAF1 (reg) RPL37B = 1.778 
OAF1 (reg) RPL12A = 1.778 
OAF1 (reg) RPL34A = 1.778 
OAF1 (reg) RPS24A = 1.778 
OAF1 (reg) RPL24A = 1.778 
OAF1 (reg) RPL7A = 1.778 
OAF1 (reg) RPS2 = 1.778 
OAF1 (reg) RPS25A = 1.778 
OAF1 (reg) RPS23A = 1.778 
OAF1 (reg) RPL27A = 1.778 
OAF1 (reg) RPS4B = 1.778 
OAF1 (reg) RPS24B = 1.778 
OAF1 (reg) RPL17A = 1.778 
OAF1 (reg) RPL10 = 1.778 
OAF1 (reg) RPL37A = 1.778 
OAF1 (reg) RPL26A = 1.778 
OAF1 (reg) RPS8B = 1.778 
OAF1 (reg) RPS26B = 1.778 
OAF1 (reg) RPL9A = 1.778 
OAF1 (reg) RPL16A = 1.778 
OAF1 (reg) RPL40A = 1.778 
OAF1 (reg) RPL35A = 1.778 
OAF3 (reg) RPL21A = 1.778 
OAF3 (reg) RPS29B = 1.778 
OAF3 (reg) RPL31A = 1.778 
OAF3 (reg) RPL35B = 1.778 
OAF3 (reg) RPS17B = 1.778 
OAF3 (reg) RPL37B = 1.778 
OAF3 (reg) RPL12A = 1.778 
OAF3 (reg) RPL34A = 1.778 
OAF3 (reg) RPS24A = 1.778 
OAF3 (reg) RPL24A = 1.778 
OAF3 (reg) RPL7A = 1.778 
OAF3 (reg) RPS2 = 1.778 
OAF3 (reg) RPS25A = 1.778 
OAF3 (reg) RPS23A = 1.778 
OAF3 (reg) RPL27A = 1.778 
OAF3 (reg) RPS4B = 1.778 
OAF3 (reg) RPS24B = 1.778 
OAF3 (reg) RPL17A = 1.778 
OAF3 (reg) RPL10 = 1.778 
OAF3 (reg) RPL37A = 1.778 
OAF3 (reg) RPL26A = 1.778 
OAF3 (reg) RPS8B = 1.778 
OAF3 (reg) RPS26B = 1.778 
OAF3 (reg) RPL9A = 1.778 
OAF3 (reg) RPL16A = 1.778 
OAF3 (reg) RPL40A = 1.778 
OAF3 (reg) RPL35A = 1.778 
MBR1 (reg) RPL21A = 1.778 
MBR1 (reg) RPS29B = 1.778 
MBR1 (reg) RPL31A = 1.778 
MBR1 (reg) RPL35B = 1.778 
MBR1 (reg) RPS17B = 1.778 
MBR1 (reg) RPL37B = 1.778 
MBR1 (reg) RPL12A = 1.778 
MBR1 (reg) RPL34A = 1.778 
MBR1 (reg) RPS24A = 1.778 
MBR1 (reg) RPL24A = 1.778 
MBR1 (reg) RPL7A = 1.778 
MBR1 (reg) RPS2 = 1.778 
MBR1 (reg) RPS25A = 1.778 
MBR1 (reg) RPS23A = 1.778 
MBR1 (reg) RPL27A = 1.778 
MBR1 (reg) RPS4B = 1.778 
MBR1 (reg) RPS24B = 1.778 
MBR1 (reg) RPL17A = 1.778 
MBR1 (reg) RPL10 = 1.778 
MBR1 (reg) RPL37A = 1.778 
MBR1 (reg) RPL26A = 1.778 
MBR1 (reg) RPS8B = 1.778 
MBR1 (reg) RPS26B = 1.778 
MBR1 (reg) RPL9A = 1.778 
MBR1 (reg) RPL16A = 1.778 
MBR1 (reg) RPL40A = 1.778 
MBR1 (reg) RPL35A = 1.778 
CAT8 (reg) RPL21A = 1.778 
CAT8 (reg) RPS29B = 1.778 
CAT8 (reg) RPL31A = 1.778 
CAT8 (reg) RPL35B = 1.778 
CAT8 (reg) RPS17B = 1.778 
CAT8 (reg) RPL37B = 1.778 
CAT8 (reg) RPL12A = 1.778 
CAT8 (reg) RPL34A = 1.778 
CAT8 (reg) RPS24A = 1.778 
CAT8 (reg) RPL24A = 1.778 
CAT8 (reg) RPL7A = 1.778 
CAT8 (reg) RPS2 = 1.778 
CAT8 (reg) RPS25A = 1.778 
CAT8 (reg) RPS23A = 1.778 
CAT8 (reg) RPL27A = 1.778 
CAT8 (reg) RPS4B = 1.778 
CAT8 (reg) RPS24B = 1.778 
CAT8 (reg) RPL17A = 1.778 
CAT8 (reg) RPL10 = 1.778 
CAT8 (reg) RPL37A = 1.778 
CAT8 (reg) RPL26A = 1.778 
CAT8 (reg) RPS8B = 1.778 
CAT8 (reg) RPS26B = 1.778 
CAT8 (reg) RPL9A = 1.778 
CAT8 (reg) RPL16A = 1.778 
CAT8 (reg) RPL40A = 1.778 
CAT8 (reg) RPL35A = 1.778 
HAP4 (reg) RPL21A = 1.477 
HAP4 (reg) RPS29B = 1.477 
HAP4 (reg) RPL31A = 1.477 
HAP4 (reg) RPL35B = 1.477 
HAP4 (reg) RPS17B = 1.477 
HAP4 (reg) RPL37B = 1.477 
HAP4 (reg) RPL12A = 1.477 
HAP4 (reg) RPL34A = 1.477 
HAP4 (reg) RPS24A = 1.477 
HAP4 (reg) RPL24A = 1.477 
HAP4 (reg) RPL7A = 1.477 
HAP4 (reg) RPS2 = 1.477 
HAP4 (reg) RPS25A = 1.477 
HAP4 (reg) RPS23A = 1.477 
HAP4 (reg) RPL27A = 1.477 
HAP4 (reg) RPS4B = 1.477 
HAP4 (reg) RPS24B = 1.477 
HAP4 (reg) RPL17A = 1.477 
HAP4 (reg) RPL10 = 1.477 
HAP4 (reg) RPL37A = 1.477 
HAP4 (reg) RPL26A = 1.477 
HAP4 (reg) RPS8B = 1.477 
HAP4 (reg) RPS26B = 1.477 
HAP4 (reg) RPL9A = 1.477 
HAP4 (reg) RPL16A = 1.477 
HAP4 (reg) RPL40A = 1.477 
HAP4 (reg) RPL35A = 1.477 
SPS18 (reg) RPL21A = 1.477 
SPS18 (reg) RPS29B = 1.477 
SPS18 (reg) RPL31A = 1.477 
SPS18 (reg) RPL35B = 1.477 
SPS18 (reg) RPS17B = 1.477 
SPS18 (reg) RPL37B = 1.477 
SPS18 (reg) RPL12A = 1.477 
SPS18 (reg) RPL34A = 1.477 
SPS18 (reg) RPS24A = 1.477 
SPS18 (reg) RPL24A = 1.477 
SPS18 (reg) RPL7A = 1.477 
SPS18 (reg) RPS2 = 1.477 
SPS18 (reg) RPS25A = 1.477 
SPS18 (reg) RPS23A = 1.477 
SPS18 (reg) RPL27A = 1.477 
SPS18 (reg) RPS4B = 1.477 
SPS18 (reg) RPS24B = 1.477 
SPS18 (reg) RPL17A = 1.477 
SPS18 (reg) RPL10 = 1.477 
SPS18 (reg) RPL37A = 1.477 
SPS18 (reg) RPL26A = 1.477 
SPS18 (reg) RPS8B = 1.477 
SPS18 (reg) RPS26B = 1.477 
SPS18 (reg) RPL9A = 1.477 
SPS18 (reg) RPL16A = 1.477 
SPS18 (reg) RPL40A = 1.477 
SPS18 (reg) RPL35A = 1.477 
ADR1 (reg) RPL21A = 1.778 
ADR1 (reg) RPS29B = 1.778 
ADR1 (reg) RPL31A = 1.778 
ADR1 (reg) RPL35B = 1.778 
ADR1 (reg) RPS17B = 1.778 
ADR1 (reg) RPL37B = 1.778 
ADR1 (reg) RPL12A = 1.778 
ADR1 (reg) RPL34A = 1.778 
ADR1 (reg) RPS24A = 1.778 
ADR1 (reg) RPL24A = 1.778 
ADR1 (reg) RPL7A = 1.778 
ADR1 (reg) RPS2 = 1.778 
ADR1 (reg) RPS25A = 1.778 
ADR1 (reg) RPS23A = 1.778 
ADR1 (reg) RPL27A = 1.778 
ADR1 (reg) RPS4B = 1.778 
ADR1 (reg) RPS24B = 1.778 
ADR1 (reg) RPL17A = 1.778 
ADR1 (reg) RPL10 = 1.778 
ADR1 (reg) RPL37A = 1.778 
ADR1 (reg) RPL26A = 1.778 
ADR1 (reg) RPS8B = 1.778 
ADR1 (reg) RPS26B = 1.778 
ADR1 (reg) RPL9A = 1.778 
ADR1 (reg) RPL16A = 1.778 
ADR1 (reg) RPL40A = 1.778 
ADR1 (reg) RPL35A = 1.778 
GAL3 (reg) RPL21A = 1.778 
GAL3 (reg) RPS29B = 1.778 
GAL3 (reg) RPL31A = 1.778 
GAL3 (reg) RPL35B = 1.778 
GAL3 (reg) RPS17B = 1.778 
GAL3 (reg) RPL37B = 1.778 
GAL3 (reg) RPL12A = 1.778 
GAL3 (reg) RPL34A = 1.778 
GAL3 (reg) RPS24A = 1.778 
GAL3 (reg) RPL24A = 1.778 
GAL3 (reg) RPL7A = 1.778 
GAL3 (reg) RPS2 = 1.778 
GAL3 (reg) RPS25A = 1.778 
GAL3 (reg) RPS23A = 1.778 
GAL3 (reg) RPL27A = 1.778 
GAL3 (reg) RPS4B = 1.778 
GAL3 (reg) RPS24B = 1.778 
GAL3 (reg) RPL17A = 1.778 
GAL3 (reg) RPL10 = 1.778 
GAL3 (reg) RPL37A = 1.778 
GAL3 (reg) RPL26A = 1.778 
GAL3 (reg) RPS8B = 1.778 
GAL3 (reg) RPS26B = 1.778 
GAL3 (reg) RPL9A = 1.778 
GAL3 (reg) RPL16A = 1.778 
GAL3 (reg) RPL40A = 1.778 
GAL3 (reg) RPL35A = 1.778 
PPR1 (reg) RPL21A = 1.778 
PPR1 (reg) RPS29B = 1.778 
PPR1 (reg) RPL31A = 1.778 
PPR1 (reg) RPL35B = 1.778 
PPR1 (reg) RPS17B = 1.778 
PPR1 (reg) RPL37B = 1.778 
PPR1 (reg) RPL12A = 1.778 
PPR1 (reg) RPL34A = 1.778 
PPR1 (reg) RPS24A = 1.778 
PPR1 (reg) RPL24A = 1.778 
PPR1 (reg) RPL7A = 1.778 
PPR1 (reg) RPS2 = 1.778 
PPR1 (reg) RPS25A = 1.778 
PPR1 (reg) RPS23A = 1.778 
PPR1 (reg) RPL27A = 1.778 
PPR1 (reg) RPS4B = 1.778 
PPR1 (reg) RPS24B = 1.778 
PPR1 (reg) RPL17A = 1.778 
PPR1 (reg) RPL10 = 1.778 
PPR1 (reg) RPL37A = 1.778 
PPR1 (reg) RPL26A = 1.778 
PPR1 (reg) RPS8B = 1.778 
PPR1 (reg) RPS26B = 1.778 
PPR1 (reg) RPL9A = 1.778 
PPR1 (reg) RPL16A = 1.778 
PPR1 (reg) RPL40A = 1.778 
PPR1 (reg) RPL35A = 1.778 
TEA1 (reg) RPL21A = 1.778 
TEA1 (reg) RPS29B = 1.778 
TEA1 (reg) RPL31A = 1.778 
TEA1 (reg) RPL35B = 1.778 
TEA1 (reg) RPS17B = 1.778 
TEA1 (reg) RPL37B = 1.778 
TEA1 (reg) RPL12A = 1.778 
TEA1 (reg) RPL34A = 1.778 
TEA1 (reg) RPS24A = 1.778 
TEA1 (reg) RPL24A = 1.778 
TEA1 (reg) RPL7A = 1.778 
TEA1 (reg) RPS2 = 1.778 
TEA1 (reg) RPS25A = 1.778 
TEA1 (reg) RPS23A = 1.778 
TEA1 (reg) RPL27A = 1.778 
TEA1 (reg) RPS4B = 1.778 
TEA1 (reg) RPS24B = 1.778 
TEA1 (reg) RPL17A = 1.778 
TEA1 (reg) RPL10 = 1.778 
TEA1 (reg) RPL37A = 1.778 
TEA1 (reg) RPL26A = 1.778 
TEA1 (reg) RPS8B = 1.778 
TEA1 (reg) RPS26B = 1.778 
TEA1 (reg) RPL9A = 1.778 
TEA1 (reg) RPL16A = 1.778 
TEA1 (reg) RPL40A = 1.778 
TEA1 (reg) RPL35A = 1.778 
UGA3 (reg) RPL21A = 1.778 
UGA3 (reg) RPS29B = 1.778 
UGA3 (reg) RPL31A = 1.778 
UGA3 (reg) RPL35B = 1.778 
UGA3 (reg) RPS17B = 1.778 
UGA3 (reg) RPL37B = 1.778 
UGA3 (reg) RPL12A = 1.778 
UGA3 (reg) RPL34A = 1.778 
UGA3 (reg) RPS24A = 1.778 
UGA3 (reg) RPL24A = 1.778 
UGA3 (reg) RPL7A = 1.778 
UGA3 (reg) RPS2 = 1.778 
UGA3 (reg) RPS25A = 1.778 
UGA3 (reg) RPS23A = 1.778 
UGA3 (reg) RPL27A = 1.778 
UGA3 (reg) RPS4B = 1.778 
UGA3 (reg) RPS24B = 1.778 
UGA3 (reg) RPL17A = 1.778 
UGA3 (reg) RPL10 = 1.778 
UGA3 (reg) RPL37A = 1.778 
UGA3 (reg) RPL26A = 1.778 
UGA3 (reg) RPS8B = 1.778 
UGA3 (reg) RPS26B = 1.778 
UGA3 (reg) RPL9A = 1.778 
UGA3 (reg) RPL16A = 1.778 
UGA3 (reg) RPL40A = 1.778 
UGA3 (reg) RPL35A = 1.778 
OAF1 (reg) PMI40 = 1.477 
OAF1 (reg) HOR2 = 1.477 
OAF1 (reg) ILV1 = 1.477 
OAF1 (reg) IMD2 = 1.477 
OAF1 (reg) GZF3 = 1.477 
OAF1 (reg) PRY2 = 1.477 
OAF1 (reg) TIF1 = 1.477 
OAF1 (reg) ERG3 = 1.477 
OAF1 (reg) CDC45 = 1.477 
OAF1 (reg) RPS22B = 1.477 
OAF1 (reg) SCW10 = 1.477 
OAF1 (reg) GAS1 = 1.477 
OAF1 (reg) STE4 = 1.477 
OAF1 (reg) CIN2 = 1.477 
OAF1 (reg) HTS1 = 1.477 
OAF1 (reg) TIF3 = 1.477 
OAF1 (reg) ILV5 = 1.477 
OAF1 (reg) PHO91 = 1.477 
OAF1 (reg) EMP70 = 1.477 
MBR1 (reg) PMI40 = 1.477 
MBR1 (reg) HOR2 = 1.477 
MBR1 (reg) ILV1 = 1.477 
MBR1 (reg) IMD2 = 1.477 
MBR1 (reg) GZF3 = 1.477 
MBR1 (reg) PRY2 = 1.477 
MBR1 (reg) TIF1 = 1.477 
MBR1 (reg) ERG3 = 1.477 
MBR1 (reg) CDC45 = 1.477 
MBR1 (reg) RPS22B = 1.477 
MBR1 (reg) SCW10 = 1.477 
MBR1 (reg) GAS1 = 1.477 
MBR1 (reg) STE4 = 1.477 
MBR1 (reg) CIN2 = 1.477 
MBR1 (reg) HTS1 = 1.477 
MBR1 (reg) TIF3 = 1.477 
MBR1 (reg) ILV5 = 1.477 
MBR1 (reg) PHO91 = 1.477 
MBR1 (reg) EMP70 = 1.477 
ADR1 (reg) PMI40 = 1.477 
ADR1 (reg) HOR2 = 1.477 
ADR1 (reg) ILV1 = 1.477 
ADR1 (reg) IMD2 = 1.477 
ADR1 (reg) GZF3 = 1.477 
ADR1 (reg) PRY2 = 1.477 
ADR1 (reg) TIF1 = 1.477 
ADR1 (reg) ERG3 = 1.477 
ADR1 (reg) CDC45 = 1.477 
ADR1 (reg) RPS22B = 1.477 
ADR1 (reg) SCW10 = 1.477 
ADR1 (reg) GAS1 = 1.477 
ADR1 (reg) STE4 = 1.477 
ADR1 (reg) CIN2 = 1.477 
ADR1 (reg) HTS1 = 1.477 
ADR1 (reg) TIF3 = 1.477 
ADR1 (reg) ILV5 = 1.477 
ADR1 (reg) PHO91 = 1.477 
ADR1 (reg) EMP70 = 1.477 
TEA1 (reg) PMI40 = 1.477 
TEA1 (reg) HOR2 = 1.477 
TEA1 (reg) ILV1 = 1.477 
TEA1 (reg) IMD2 = 1.477 
TEA1 (reg) GZF3 = 1.477 
TEA1 (reg) PRY2 = 1.477 
TEA1 (reg) TIF1 = 1.477 
TEA1 (reg) ERG3 = 1.477 
TEA1 (reg) CDC45 = 1.477 
TEA1 (reg) RPS22B = 1.477 
TEA1 (reg) SCW10 = 1.477 
TEA1 (reg) GAS1 = 1.477 
TEA1 (reg) STE4 = 1.477 
TEA1 (reg) CIN2 = 1.477 
TEA1 (reg) HTS1 = 1.477 
TEA1 (reg) TIF3 = 1.477 
TEA1 (reg) ILV5 = 1.477 
TEA1 (reg) PHO91 = 1.477 
TEA1 (reg) EMP70 = 1.477 
PIP2 (reg) RBG1 = 1.477 
PIP2 (reg) URA7 = 1.477 
PIP2 (reg) RRP1 = 1.477 
PIP2 (reg) ARX1 = 1.477 
PIP2 (reg) ARB1 = 1.477 
PIP2 (reg) LSG1 = 1.477 
PIP2 (reg) PRP43 = 1.477 
PIP2 (reg) BAT1 = 1.477 
PIP2 (reg) TIF5 = 1.477 
PIP2 (reg) RPC40 = 1.477 
PIP2 (reg) UTP8 = 1.477 
PIP2 (reg) RBG2 = 1.477 
OAF1 (reg) RBG1 = 1.477 
OAF1 (reg) URA7 = 1.477 
OAF1 (reg) RRP1 = 1.477 
OAF1 (reg) ARX1 = 1.477 
OAF1 (reg) ARB1 = 1.477 
OAF1 (reg) LSG1 = 1.477 
OAF1 (reg) PRP43 = 1.477 
OAF1 (reg) BAT1 = 1.477 
OAF1 (reg) TIF5 = 1.477 
OAF1 (reg) RPC40 = 1.477 
OAF1 (reg) UTP8 = 1.477 
OAF1 (reg) RBG2 = 1.477 
OAF3 (reg) RBG1 = 1.477 
OAF3 (reg) URA7 = 1.477 
OAF3 (reg) RRP1 = 1.477 
OAF3 (reg) ARX1 = 1.477 
OAF3 (reg) ARB1 = 1.477 
OAF3 (reg) LSG1 = 1.477 
OAF3 (reg) PRP43 = 1.477 
OAF3 (reg) BAT1 = 1.477 
OAF3 (reg) TIF5 = 1.477 
OAF3 (reg) RPC40 = 1.477 
OAF3 (reg) UTP8 = 1.477 
OAF3 (reg) RBG2 = 1.477 
MBR1 (reg) RBG1 = 1.477 
MBR1 (reg) URA7 = 1.477 
MBR1 (reg) RRP1 = 1.477 
MBR1 (reg) ARX1 = 1.477 
MBR1 (reg) ARB1 = 1.477 
MBR1 (reg) LSG1 = 1.477 
MBR1 (reg) PRP43 = 1.477 
MBR1 (reg) BAT1 = 1.477 
MBR1 (reg) TIF5 = 1.477 
MBR1 (reg) RPC40 = 1.477 
MBR1 (reg) UTP8 = 1.477 
MBR1 (reg) RBG2 = 1.477 
CAT8 (reg) RBG1 = 1.477 
CAT8 (reg) URA7 = 1.477 
CAT8 (reg) RRP1 = 1.477 
CAT8 (reg) ARX1 = 1.477 
CAT8 (reg) ARB1 = 1.477 
CAT8 (reg) LSG1 = 1.477 
CAT8 (reg) PRP43 = 1.477 
CAT8 (reg) BAT1 = 1.477 
CAT8 (reg) TIF5 = 1.477 
CAT8 (reg) RPC40 = 1.477 
CAT8 (reg) UTP8 = 1.477 
CAT8 (reg) RBG2 = 1.477 
ADR1 (reg) RBG1 = 1.477 
ADR1 (reg) URA7 = 1.477 
ADR1 (reg) RRP1 = 1.477 
ADR1 (reg) ARX1 = 1.477 
ADR1 (reg) ARB1 = 1.477 
ADR1 (reg) LSG1 = 1.477 
ADR1 (reg) PRP43 = 1.477 
ADR1 (reg) BAT1 = 1.477 
ADR1 (reg) TIF5 = 1.477 
ADR1 (reg) RPC40 = 1.477 
ADR1 (reg) UTP8 = 1.477 
ADR1 (reg) RBG2 = 1.477 
PPR1 (reg) RBG1 = 1.477 
PPR1 (reg) URA7 = 1.477 
PPR1 (reg) RRP1 = 1.477 
PPR1 (reg) ARX1 = 1.477 
PPR1 (reg) ARB1 = 1.477 
PPR1 (reg) LSG1 = 1.477 
PPR1 (reg) PRP43 = 1.477 
PPR1 (reg) BAT1 = 1.477 
PPR1 (reg) TIF5 = 1.477 
PPR1 (reg) RPC40 = 1.477 
PPR1 (reg) UTP8 = 1.477 
PPR1 (reg) RBG2 = 1.477 
TEA1 (reg) RBG1 = 1.477 
TEA1 (reg) URA7 = 1.477 
TEA1 (reg) RRP1 = 1.477 
TEA1 (reg) ARX1 = 1.477 
TEA1 (reg) ARB1 = 1.477 
TEA1 (reg) LSG1 = 1.477 
TEA1 (reg) PRP43 = 1.477 
TEA1 (reg) BAT1 = 1.477 
TEA1 (reg) TIF5 = 1.477 
TEA1 (reg) RPC40 = 1.477 
TEA1 (reg) UTP8 = 1.477 
TEA1 (reg) RBG2 = 1.477 
UGA3 (reg) RBG1 = 1.477 
UGA3 (reg) URA7 = 1.477 
UGA3 (reg) RRP1 = 1.477 
UGA3 (reg) ARX1 = 1.477 
UGA3 (reg) ARB1 = 1.477 
UGA3 (reg) LSG1 = 1.477 
UGA3 (reg) PRP43 = 1.477 
UGA3 (reg) BAT1 = 1.477 
UGA3 (reg) TIF5 = 1.477 
UGA3 (reg) RPC40 = 1.477 
UGA3 (reg) UTP8 = 1.477 
UGA3 (reg) RBG2 = 1.477 
OAF1 (reg) HMRA1 = 1.477 
OAF1 (reg) GIP2 = 1.477 
OAF1 (reg) HSP12 = 1.477 
OAF1 (reg) MIG1 = 1.477 
OAF1 (reg) GSY2 = 1.477 
OAF1 (reg) TMA10 = 1.477 
OAF1 (reg) MSC1 = 1.477 
OAF1 (reg) ATG19 = 1.477 
OAF1 (reg) GCY1 = 1.477 
OAF1 (reg) DCS2 = 1.477 
OAF1 (reg) YOR289W = 1.477 
OAF1 (reg) LSP1 = 1.477 
OAF1 (reg) ATP15 = 1.477 
OAF1 (reg) NCE102 = 1.477 
OAF1 (reg) GDB1 = 1.477 
OAF1 (reg) YLR345W = 1.477 
OAF1 (reg) YOL083W = 1.477 
OAF1 (reg) EMP46 = 1.477 
ADR1 (reg) HMRA1 = 1.477 
ADR1 (reg) GIP2 = 1.477 
ADR1 (reg) HSP12 = 1.477 
ADR1 (reg) MIG1 = 1.477 
ADR1 (reg) GSY2 = 1.477 
ADR1 (reg) TMA10 = 1.477 
ADR1 (reg) MSC1 = 1.477 
ADR1 (reg) ATG19 = 1.477 
ADR1 (reg) GCY1 = 1.477 
ADR1 (reg) DCS2 = 1.477 
ADR1 (reg) YOR289W = 1.477 
ADR1 (reg) LSP1 = 1.477 
ADR1 (reg) ATP15 = 1.477 
ADR1 (reg) NCE102 = 1.477 
ADR1 (reg) GDB1 = 1.477 
ADR1 (reg) YLR345W = 1.477 
ADR1 (reg) YOL083W = 1.477 
ADR1 (reg) EMP46 = 1.477 
TEA1 (reg) HMRA1 = 1.477 
TEA1 (reg) GIP2 = 1.477 
TEA1 (reg) HSP12 = 1.477 
TEA1 (reg) MIG1 = 1.477 
TEA1 (reg) GSY2 = 1.477 
TEA1 (reg) TMA10 = 1.477 
TEA1 (reg) MSC1 = 1.477 
TEA1 (reg) ATG19 = 1.477 
TEA1 (reg) GCY1 = 1.477 
TEA1 (reg) DCS2 = 1.477 
TEA1 (reg) YOR289W = 1.477 
TEA1 (reg) LSP1 = 1.477 
TEA1 (reg) ATP15 = 1.477 
TEA1 (reg) NCE102 = 1.477 
TEA1 (reg) GDB1 = 1.477 
TEA1 (reg) YLR345W = 1.477 
TEA1 (reg) YOL083W = 1.477 
TEA1 (reg) EMP46 = 1.477 
OAF1 (reg) ACS1 = 1.778 
OAF1 (reg) HSP26 = 1.778 
OAF1 (reg) ATG9 = 1.778 
OAF1 (reg) FIT1 = 1.778 
OAF1 (reg) FBP26 = 1.778 
OAF1 (reg) JEN1 = 1.778 
OAF1 (reg) SDH2 = 1.778 
OAF1 (reg) YET2 = 1.778 
OAF1 (reg) HFD1 = 1.778 
OAF1 (reg) YME2 = 1.778 
OAF1 (reg) YNL115C = 1.778 
OAF1 (reg) RIM21 = 1.778 
OAF1 (reg) RCN2 = 1.778 
OAF1 (reg) DGA1 = 1.778 
OAF1 (reg) FIT3 = 1.778 
OAF1 (reg) PXA1 = 1.778 
OAF1 (reg) CSM4 = 1.778 
OAF1 (reg) YIG1 = 1.778 
OAF1 (reg) FMP40 = 1.778 
OAF1 (reg) SNA2 = 1.778 
OAF1 (reg) CIT3 = 1.778 
OAF1 (reg) SUE1 = 1.778 
OAF1 (reg) YLR345W = 1.778 
MBR1 (reg) ACS1 = 1.778 
MBR1 (reg) HSP26 = 1.778 
MBR1 (reg) ATG9 = 1.778 
MBR1 (reg) FIT1 = 1.778 
MBR1 (reg) FBP26 = 1.778 
MBR1 (reg) JEN1 = 1.778 
MBR1 (reg) SDH2 = 1.778 
MBR1 (reg) YET2 = 1.778 
MBR1 (reg) HFD1 = 1.778 
MBR1 (reg) YME2 = 1.778 
MBR1 (reg) YNL115C = 1.778 
MBR1 (reg) RIM21 = 1.778 
MBR1 (reg) RCN2 = 1.778 
MBR1 (reg) DGA1 = 1.778 
MBR1 (reg) FIT3 = 1.778 
MBR1 (reg) PXA1 = 1.778 
MBR1 (reg) CSM4 = 1.778 
MBR1 (reg) YIG1 = 1.778 
MBR1 (reg) FMP40 = 1.778 
MBR1 (reg) SNA2 = 1.778 
MBR1 (reg) CIT3 = 1.778 
MBR1 (reg) SUE1 = 1.778 
MBR1 (reg) YLR345W = 1.778 
ADR1 (reg) ACS1 = 1.778 
ADR1 (reg) HSP26 = 1.778 
ADR1 (reg) ATG9 = 1.778 
ADR1 (reg) FIT1 = 1.778 
ADR1 (reg) FBP26 = 1.778 
ADR1 (reg) JEN1 = 1.778 
ADR1 (reg) SDH2 = 1.778 
ADR1 (reg) YET2 = 1.778 
ADR1 (reg) HFD1 = 1.778 
ADR1 (reg) YME2 = 1.778 
ADR1 (reg) YNL115C = 1.778 
ADR1 (reg) RIM21 = 1.778 
ADR1 (reg) RCN2 = 1.778 
ADR1 (reg) DGA1 = 1.778 
ADR1 (reg) FIT3 = 1.778 
ADR1 (reg) PXA1 = 1.778 
ADR1 (reg) CSM4 = 1.778 
ADR1 (reg) YIG1 = 1.778 
ADR1 (reg) FMP40 = 1.778 
ADR1 (reg) SNA2 = 1.778 
ADR1 (reg) CIT3 = 1.778 
ADR1 (reg) SUE1 = 1.778 
ADR1 (reg) YLR345W = 1.778 
TEA1 (reg) ACS1 = 1.778 
TEA1 (reg) HSP26 = 1.778 
TEA1 (reg) ATG9 = 1.778 
TEA1 (reg) FIT1 = 1.778 
TEA1 (reg) FBP26 = 1.778 
TEA1 (reg) JEN1 = 1.778 
TEA1 (reg) SDH2 = 1.778 
TEA1 (reg) YET2 = 1.778 
TEA1 (reg) HFD1 = 1.778 
TEA1 (reg) YME2 = 1.778 
TEA1 (reg) YNL115C = 1.778 
TEA1 (reg) RIM21 = 1.778 
TEA1 (reg) RCN2 = 1.778 
TEA1 (reg) DGA1 = 1.778 
TEA1 (reg) FIT3 = 1.778 
TEA1 (reg) PXA1 = 1.778 
TEA1 (reg) CSM4 = 1.778 
TEA1 (reg) YIG1 = 1.778 
TEA1 (reg) FMP40 = 1.778 
TEA1 (reg) SNA2 = 1.778 
TEA1 (reg) CIT3 = 1.778 
TEA1 (reg) SUE1 = 1.778 
TEA1 (reg) YLR345W = 1.778 
OAF1 (reg) COS111 = 1.778 
OAF1 (reg) YCL041C = 1.778 
OAF1 (reg) RTN2 = 1.778 
OAF1 (reg) MDV1 = 1.778 
OAF1 (reg) YJL160C = 1.778 
OAF1 (reg) GPT2 = 1.778 
OAF1 (reg) DCS1 = 1.778 
OAF1 (reg) YTP1 = 1.778 
OAF1 (reg) YOL153C = 1.778 
OAF1 (reg) TPK2 = 1.778 
OAF1 (reg) HAL1 = 1.778 
OAF1 (reg) CSR2 = 1.778 
OAF1 (reg) YAK1 = 1.778 
OAF1 (reg) NYV1 = 1.778 
OAF1 (reg) YLR149C = 1.778 
OAF1 (reg) YML035C-A = 1.778 
OAF1 (reg) MSC1 = 1.778 
OAF1 (reg) YME2 = 1.778 
OAF1 (reg) YGP1 = 1.778 
OAF1 (reg) ATG19 = 1.778 
OAF1 (reg) VHS3 = 1.778 
OAF1 (reg) YLR290C = 1.778 
OAF1 (reg) YLR035C-A = 1.778 
OAF1 (reg) YER039C-A = 1.778 
ADR1 (reg) COS111 = 1.778 
ADR1 (reg) YCL041C = 1.778 
ADR1 (reg) RTN2 = 1.778 
ADR1 (reg) MDV1 = 1.778 
ADR1 (reg) YJL160C = 1.778 
ADR1 (reg) GPT2 = 1.778 
ADR1 (reg) DCS1 = 1.778 
ADR1 (reg) YTP1 = 1.778 
ADR1 (reg) YOL153C = 1.778 
ADR1 (reg) TPK2 = 1.778 
ADR1 (reg) HAL1 = 1.778 
ADR1 (reg) CSR2 = 1.778 
ADR1 (reg) YAK1 = 1.778 
ADR1 (reg) NYV1 = 1.778 
ADR1 (reg) YLR149C = 1.778 
ADR1 (reg) YML035C-A = 1.778 
ADR1 (reg) MSC1 = 1.778 
ADR1 (reg) YME2 = 1.778 
ADR1 (reg) YGP1 = 1.778 
ADR1 (reg) ATG19 = 1.778 
ADR1 (reg) VHS3 = 1.778 
ADR1 (reg) YLR290C = 1.778 
ADR1 (reg) YLR035C-A = 1.778 
ADR1 (reg) YER039C-A = 1.778 
TEA1 (reg) COS111 = 1.778 
TEA1 (reg) YCL041C = 1.778 
TEA1 (reg) RTN2 = 1.778 
TEA1 (reg) MDV1 = 1.778 
TEA1 (reg) YJL160C = 1.778 
TEA1 (reg) GPT2 = 1.778 
TEA1 (reg) DCS1 = 1.778 
TEA1 (reg) YTP1 = 1.778 
TEA1 (reg) YOL153C = 1.778 
TEA1 (reg) TPK2 = 1.778 
TEA1 (reg) HAL1 = 1.778 
TEA1 (reg) CSR2 = 1.778 
TEA1 (reg) YAK1 = 1.778 
TEA1 (reg) NYV1 = 1.778 
TEA1 (reg) YLR149C = 1.778 
TEA1 (reg) YML035C-A = 1.778 
TEA1 (reg) MSC1 = 1.778 
TEA1 (reg) YME2 = 1.778 
TEA1 (reg) YGP1 = 1.778 
TEA1 (reg) ATG19 = 1.778 
TEA1 (reg) VHS3 = 1.778 
TEA1 (reg) YLR290C = 1.778 
TEA1 (reg) YLR035C-A = 1.778 
TEA1 (reg) YER039C-A = 1.778 
OAF1 (reg) BDH2 = 1.477 
OAF1 (reg) YJL185C = 1.477 
OAF1 (reg) AAD10 = 1.477 
OAF1 (reg) COX19 = 1.477 
OAF1 (reg) ATP18 = 1.477 
OAF1 (reg) GLC8 = 1.477 
OAF1 (reg) YNL194C = 1.477 
OAF1 (reg) ATO2 = 1.477 
OAF1 (reg) MDM35 = 1.477 
OAF1 (reg) YML007C-A = 1.477 
OAF1 (reg) YML013C-A = 1.477 
OAF1 (reg) YNL195C = 1.477 
OAF1 (reg) YOL086W-A = 1.477 
OAF1 (reg) YDL114W-A = 1.477 
OAF1 (reg) YDL247W-A = 1.477 
OAF1 (reg) YJL156W-A = 1.477 
OAF1 (reg) YML100W-A = 1.477 
OAF1 (reg) YBR255C-A = 1.477 
OAF1 (reg) KTI11 = 1.477 
OAF1 (reg) YML010W-B|YML010C-B = 1.477 
OAF1 (reg) YAL035C-A = 1.477 
OAF1 (reg) YKL165C-A = 1.477 
ADR1 (reg) BDH2 = 1.477 
ADR1 (reg) YJL185C = 1.477 
ADR1 (reg) AAD10 = 1.477 
ADR1 (reg) COX19 = 1.477 
ADR1 (reg) ATP18 = 1.477 
ADR1 (reg) GLC8 = 1.477 
ADR1 (reg) YNL194C = 1.477 
ADR1 (reg) ATO2 = 1.477 
ADR1 (reg) MDM35 = 1.477 
ADR1 (reg) YML007C-A = 1.477 
ADR1 (reg) YML013C-A = 1.477 
ADR1 (reg) YNL195C = 1.477 
ADR1 (reg) YOL086W-A = 1.477 
ADR1 (reg) YDL114W-A = 1.477 
ADR1 (reg) YDL247W-A = 1.477 
ADR1 (reg) YJL156W-A = 1.477 
ADR1 (reg) YML100W-A = 1.477 
ADR1 (reg) YBR255C-A = 1.477 
ADR1 (reg) KTI11 = 1.477 
ADR1 (reg) YML010W-B|YML010C-B = 1.477 
ADR1 (reg) YAL035C-A = 1.477 
ADR1 (reg) YKL165C-A = 1.477 
TEA1 (reg) BDH2 = 1.477 
TEA1 (reg) YJL185C = 1.477 
TEA1 (reg) AAD10 = 1.477 
TEA1 (reg) COX19 = 1.477 
TEA1 (reg) ATP18 = 1.477 
TEA1 (reg) GLC8 = 1.477 
TEA1 (reg) YNL194C = 1.477 
TEA1 (reg) ATO2 = 1.477 
TEA1 (reg) MDM35 = 1.477 
TEA1 (reg) YML007C-A = 1.477 
TEA1 (reg) YML013C-A = 1.477 
TEA1 (reg) YNL195C = 1.477 
TEA1 (reg) YOL086W-A = 1.477 
TEA1 (reg) YDL114W-A = 1.477 
TEA1 (reg) YDL247W-A = 1.477 
TEA1 (reg) YJL156W-A = 1.477 
TEA1 (reg) YML100W-A = 1.477 
TEA1 (reg) YBR255C-A = 1.477 
TEA1 (reg) KTI11 = 1.477 
TEA1 (reg) YML010W-B|YML010C-B = 1.477 
TEA1 (reg) YAL035C-A = 1.477 
TEA1 (reg) YKL165C-A = 1.477 
PIP2 (reg) RPP1A = 1.778 
PIP2 (reg) RPP2B = 1.778 
PIP2 (reg) RPL23B = 1.778 
PIP2 (reg) RPL14B = 1.778 
PIP2 (reg) RPS27B = 1.778 
PIP2 (reg) RPL42B = 1.778 
PIP2 (reg) RPS22A = 1.778 
PIP2 (reg) YEF3 = 1.778 
PIP2 (reg) RPS1B = 1.778 
PIP2 (reg) ASC1 = 1.778 
PIP2 (reg) RPS16A = 1.778 
PIP2 (reg) RPL16B = 1.778 
PIP2 (reg) SSB2 = 1.778 
PIP2 (reg) RPS28A = 1.778 
PIP2 (reg) RPL11A = 1.778 
PIP2 (reg) RPL12B = 1.778 
PIP2 (reg) RPS2 = 1.778 
PIP2 (reg) BUD19 = 1.778 
PIP2 (reg) RPL26A = 1.778 
PIP2 (reg) RPL1A = 1.778 
PIP2 (reg) RPL2A = 1.778 
PIP2 (reg) RPL16A = 1.778 
PIP2 (reg) RPL40A = 1.778 
OAF1 (reg) RPP1A = 1.778 
OAF1 (reg) RPP2B = 1.778 
OAF1 (reg) RPL23B = 1.778 
OAF1 (reg) RPL14B = 1.778 
OAF1 (reg) RPS27B = 1.778 
OAF1 (reg) RPL42B = 1.778 
OAF1 (reg) RPS22A = 1.778 
OAF1 (reg) YEF3 = 1.778 
OAF1 (reg) RPS1B = 1.778 
OAF1 (reg) ASC1 = 1.778 
OAF1 (reg) RPS16A = 1.778 
OAF1 (reg) RPL16B = 1.778 
OAF1 (reg) SSB2 = 1.778 
OAF1 (reg) RPS28A = 1.778 
OAF1 (reg) RPL11A = 1.778 
OAF1 (reg) RPL12B = 1.778 
OAF1 (reg) RPS2 = 1.778 
OAF1 (reg) BUD19 = 1.778 
OAF1 (reg) RPL26A = 1.778 
OAF1 (reg) RPL1A = 1.778 
OAF1 (reg) RPL2A = 1.778 
OAF1 (reg) RPL16A = 1.778 
OAF1 (reg) RPL40A = 1.778 
OAF3 (reg) RPP1A = 1.778 
OAF3 (reg) RPP2B = 1.778 
OAF3 (reg) RPL23B = 1.778 
OAF3 (reg) RPL14B = 1.778 
OAF3 (reg) RPS27B = 1.778 
OAF3 (reg) RPL42B = 1.778 
OAF3 (reg) RPS22A = 1.778 
OAF3 (reg) YEF3 = 1.778 
OAF3 (reg) RPS1B = 1.778 
OAF3 (reg) ASC1 = 1.778 
OAF3 (reg) RPS16A = 1.778 
OAF3 (reg) RPL16B = 1.778 
OAF3 (reg) SSB2 = 1.778 
OAF3 (reg) RPS28A = 1.778 
OAF3 (reg) RPL11A = 1.778 
OAF3 (reg) RPL12B = 1.778 
OAF3 (reg) RPS2 = 1.778 
OAF3 (reg) BUD19 = 1.778 
OAF3 (reg) RPL26A = 1.778 
OAF3 (reg) RPL1A = 1.778 
OAF3 (reg) RPL2A = 1.778 
OAF3 (reg) RPL16A = 1.778 
OAF3 (reg) RPL40A = 1.778 
MBR1 (reg) RPP1A = 1.778 
MBR1 (reg) RPP2B = 1.778 
MBR1 (reg) RPL23B = 1.778 
MBR1 (reg) RPL14B = 1.778 
MBR1 (reg) RPS27B = 1.778 
MBR1 (reg) RPL42B = 1.778 
MBR1 (reg) RPS22A = 1.778 
MBR1 (reg) YEF3 = 1.778 
MBR1 (reg) RPS1B = 1.778 
MBR1 (reg) ASC1 = 1.778 
MBR1 (reg) RPS16A = 1.778 
MBR1 (reg) RPL16B = 1.778 
MBR1 (reg) SSB2 = 1.778 
MBR1 (reg) RPS28A = 1.778 
MBR1 (reg) RPL11A = 1.778 
MBR1 (reg) RPL12B = 1.778 
MBR1 (reg) RPS2 = 1.778 
MBR1 (reg) BUD19 = 1.778 
MBR1 (reg) RPL26A = 1.778 
MBR1 (reg) RPL1A = 1.778 
MBR1 (reg) RPL2A = 1.778 
MBR1 (reg) RPL16A = 1.778 
MBR1 (reg) RPL40A = 1.778 
CAT8 (reg) RPP1A = 1.778 
CAT8 (reg) RPP2B = 1.778 
CAT8 (reg) RPL23B = 1.778 
CAT8 (reg) RPL14B = 1.778 
CAT8 (reg) RPS27B = 1.778 
CAT8 (reg) RPL42B = 1.778 
CAT8 (reg) RPS22A = 1.778 
CAT8 (reg) YEF3 = 1.778 
CAT8 (reg) RPS1B = 1.778 
CAT8 (reg) ASC1 = 1.778 
CAT8 (reg) RPS16A = 1.778 
CAT8 (reg) RPL16B = 1.778 
CAT8 (reg) SSB2 = 1.778 
CAT8 (reg) RPS28A = 1.778 
CAT8 (reg) RPL11A = 1.778 
CAT8 (reg) RPL12B = 1.778 
CAT8 (reg) RPS2 = 1.778 
CAT8 (reg) BUD19 = 1.778 
CAT8 (reg) RPL26A = 1.778 
CAT8 (reg) RPL1A = 1.778 
CAT8 (reg) RPL2A = 1.778 
CAT8 (reg) RPL16A = 1.778 
CAT8 (reg) RPL40A = 1.778 
HAP4 (reg) RPP1A = 1.477 
HAP4 (reg) RPP2B = 1.477 
HAP4 (reg) RPL23B = 1.477 
HAP4 (reg) RPL14B = 1.477 
HAP4 (reg) RPS27B = 1.477 
HAP4 (reg) RPL42B = 1.477 
HAP4 (reg) RPS22A = 1.477 
HAP4 (reg) YEF3 = 1.477 
HAP4 (reg) RPS1B = 1.477 
HAP4 (reg) ASC1 = 1.477 
HAP4 (reg) RPS16A = 1.477 
HAP4 (reg) RPL16B = 1.477 
HAP4 (reg) SSB2 = 1.477 
HAP4 (reg) RPS28A = 1.477 
HAP4 (reg) RPL11A = 1.477 
HAP4 (reg) RPL12B = 1.477 
HAP4 (reg) RPS2 = 1.477 
HAP4 (reg) BUD19 = 1.477 
HAP4 (reg) RPL26A = 1.477 
HAP4 (reg) RPL1A = 1.477 
HAP4 (reg) RPL2A = 1.477 
HAP4 (reg) RPL16A = 1.477 
HAP4 (reg) RPL40A = 1.477 
SPS18 (reg) RPP1A = 1.477 
SPS18 (reg) RPP2B = 1.477 
SPS18 (reg) RPL23B = 1.477 
SPS18 (reg) RPL14B = 1.477 
SPS18 (reg) RPS27B = 1.477 
SPS18 (reg) RPL42B = 1.477 
SPS18 (reg) RPS22A = 1.477 
SPS18 (reg) YEF3 = 1.477 
SPS18 (reg) RPS1B = 1.477 
SPS18 (reg) ASC1 = 1.477 
SPS18 (reg) RPS16A = 1.477 
SPS18 (reg) RPL16B = 1.477 
SPS18 (reg) SSB2 = 1.477 
SPS18 (reg) RPS28A = 1.477 
SPS18 (reg) RPL11A = 1.477 
SPS18 (reg) RPL12B = 1.477 
SPS18 (reg) RPS2 = 1.477 
SPS18 (reg) BUD19 = 1.477 
SPS18 (reg) RPL26A = 1.477 
SPS18 (reg) RPL1A = 1.477 
SPS18 (reg) RPL2A = 1.477 
SPS18 (reg) RPL16A = 1.477 
SPS18 (reg) RPL40A = 1.477 
ADR1 (reg) RPP1A = 1.778 
ADR1 (reg) RPP2B = 1.778 
ADR1 (reg) RPL23B = 1.778 
ADR1 (reg) RPL14B = 1.778 
ADR1 (reg) RPS27B = 1.778 
ADR1 (reg) RPL42B = 1.778 
ADR1 (reg) RPS22A = 1.778 
ADR1 (reg) YEF3 = 1.778 
ADR1 (reg) RPS1B = 1.778 
ADR1 (reg) ASC1 = 1.778 
ADR1 (reg) RPS16A = 1.778 
ADR1 (reg) RPL16B = 1.778 
ADR1 (reg) SSB2 = 1.778 
ADR1 (reg) RPS28A = 1.778 
ADR1 (reg) RPL11A = 1.778 
ADR1 (reg) RPL12B = 1.778 
ADR1 (reg) RPS2 = 1.778 
ADR1 (reg) BUD19 = 1.778 
ADR1 (reg) RPL26A = 1.778 
ADR1 (reg) RPL1A = 1.778 
ADR1 (reg) RPL2A = 1.778 
ADR1 (reg) RPL16A = 1.778 
ADR1 (reg) RPL40A = 1.778 
GAL3 (reg) RPP1A = 1.778 
GAL3 (reg) RPP2B = 1.778 
GAL3 (reg) RPL23B = 1.778 
GAL3 (reg) RPL14B = 1.778 
GAL3 (reg) RPS27B = 1.778 
GAL3 (reg) RPL42B = 1.778 
GAL3 (reg) RPS22A = 1.778 
GAL3 (reg) YEF3 = 1.778 
GAL3 (reg) RPS1B = 1.778 
GAL3 (reg) ASC1 = 1.778 
GAL3 (reg) RPS16A = 1.778 
GAL3 (reg) RPL16B = 1.778 
GAL3 (reg) SSB2 = 1.778 
GAL3 (reg) RPS28A = 1.778 
GAL3 (reg) RPL11A = 1.778 
GAL3 (reg) RPL12B = 1.778 
GAL3 (reg) RPS2 = 1.778 
GAL3 (reg) BUD19 = 1.778 
GAL3 (reg) RPL26A = 1.778 
GAL3 (reg) RPL1A = 1.778 
GAL3 (reg) RPL2A = 1.778 
GAL3 (reg) RPL16A = 1.778 
GAL3 (reg) RPL40A = 1.778 
PPR1 (reg) RPP1A = 1.778 
PPR1 (reg) RPP2B = 1.778 
PPR1 (reg) RPL23B = 1.778 
PPR1 (reg) RPL14B = 1.778 
PPR1 (reg) RPS27B = 1.778 
PPR1 (reg) RPL42B = 1.778 
PPR1 (reg) RPS22A = 1.778 
PPR1 (reg) YEF3 = 1.778 
PPR1 (reg) RPS1B = 1.778 
PPR1 (reg) ASC1 = 1.778 
PPR1 (reg) RPS16A = 1.778 
PPR1 (reg) RPL16B = 1.778 
PPR1 (reg) SSB2 = 1.778 
PPR1 (reg) RPS28A = 1.778 
PPR1 (reg) RPL11A = 1.778 
PPR1 (reg) RPL12B = 1.778 
PPR1 (reg) RPS2 = 1.778 
PPR1 (reg) BUD19 = 1.778 
PPR1 (reg) RPL26A = 1.778 
PPR1 (reg) RPL1A = 1.778 
PPR1 (reg) RPL2A = 1.778 
PPR1 (reg) RPL16A = 1.778 
PPR1 (reg) RPL40A = 1.778 
TEA1 (reg) RPP1A = 1.778 
TEA1 (reg) RPP2B = 1.778 
TEA1 (reg) RPL23B = 1.778 
TEA1 (reg) RPL14B = 1.778 
TEA1 (reg) RPS27B = 1.778 
TEA1 (reg) RPL42B = 1.778 
TEA1 (reg) RPS22A = 1.778 
TEA1 (reg) YEF3 = 1.778 
TEA1 (reg) RPS1B = 1.778 
TEA1 (reg) ASC1 = 1.778 
TEA1 (reg) RPS16A = 1.778 
TEA1 (reg) RPL16B = 1.778 
TEA1 (reg) SSB2 = 1.778 
TEA1 (reg) RPS28A = 1.778 
TEA1 (reg) RPL11A = 1.778 
TEA1 (reg) RPL12B = 1.778 
TEA1 (reg) RPS2 = 1.778 
TEA1 (reg) BUD19 = 1.778 
TEA1 (reg) RPL26A = 1.778 
TEA1 (reg) RPL1A = 1.778 
TEA1 (reg) RPL2A = 1.778 
TEA1 (reg) RPL16A = 1.778 
TEA1 (reg) RPL40A = 1.778 
UGA3 (reg) RPP1A = 1.778 
UGA3 (reg) RPP2B = 1.778 
UGA3 (reg) RPL23B = 1.778 
UGA3 (reg) RPL14B = 1.778 
UGA3 (reg) RPS27B = 1.778 
UGA3 (reg) RPL42B = 1.778 
UGA3 (reg) RPS22A = 1.778 
UGA3 (reg) YEF3 = 1.778 
UGA3 (reg) RPS1B = 1.778 
UGA3 (reg) ASC1 = 1.778 
UGA3 (reg) RPS16A = 1.778 
UGA3 (reg) RPL16B = 1.778 
UGA3 (reg) SSB2 = 1.778 
UGA3 (reg) RPS28A = 1.778 
UGA3 (reg) RPL11A = 1.778 
UGA3 (reg) RPL12B = 1.778 
UGA3 (reg) RPS2 = 1.778 
UGA3 (reg) BUD19 = 1.778 
UGA3 (reg) RPL26A = 1.778 
UGA3 (reg) RPL1A = 1.778 
UGA3 (reg) RPL2A = 1.778 
UGA3 (reg) RPL16A = 1.778 
UGA3 (reg) RPL40A = 1.778 
PIP2 (reg) KRR1 = 1.778 
PIP2 (reg) UTP30 = 1.778 
PIP2 (reg) DRS1 = 1.778 
PIP2 (reg) SOF1 = 1.778 
PIP2 (reg) GRC3 = 1.778 
PIP2 (reg) MEU1 = 1.778 
PIP2 (reg) KRE33 = 1.778 
PIP2 (reg) RCL1 = 1.778 
PIP2 (reg) NOC4 = 1.778 
PIP2 (reg) NOC3 = 1.778 
PIP2 (reg) TRM11 = 1.778 
PIP2 (reg) NOC2 = 1.778 
PIP2 (reg) DFR1 = 1.778 
PIP2 (reg) NAN1 = 1.778 
PIP2 (reg) RRP9 = 1.778 
PIP2 (reg) DBP9 = 1.778 
OAF1 (reg) KRR1 = 1.778 
OAF1 (reg) UTP30 = 1.778 
OAF1 (reg) DRS1 = 1.778 
OAF1 (reg) SOF1 = 1.778 
OAF1 (reg) GRC3 = 1.778 
OAF1 (reg) MEU1 = 1.778 
OAF1 (reg) KRE33 = 1.778 
OAF1 (reg) RCL1 = 1.778 
OAF1 (reg) NOC4 = 1.778 
OAF1 (reg) NOC3 = 1.778 
OAF1 (reg) TRM11 = 1.778 
OAF1 (reg) NOC2 = 1.778 
OAF1 (reg) DFR1 = 1.778 
OAF1 (reg) NAN1 = 1.778 
OAF1 (reg) RRP9 = 1.778 
OAF1 (reg) DBP9 = 1.778 
MBR1 (reg) KRR1 = 1.778 
MBR1 (reg) UTP30 = 1.778 
MBR1 (reg) DRS1 = 1.778 
MBR1 (reg) SOF1 = 1.778 
MBR1 (reg) GRC3 = 1.778 
MBR1 (reg) MEU1 = 1.778 
MBR1 (reg) KRE33 = 1.778 
MBR1 (reg) RCL1 = 1.778 
MBR1 (reg) NOC4 = 1.778 
MBR1 (reg) NOC3 = 1.778 
MBR1 (reg) TRM11 = 1.778 
MBR1 (reg) NOC2 = 1.778 
MBR1 (reg) DFR1 = 1.778 
MBR1 (reg) NAN1 = 1.778 
MBR1 (reg) RRP9 = 1.778 
MBR1 (reg) DBP9 = 1.778 
ADR1 (reg) KRR1 = 1.778 
ADR1 (reg) UTP30 = 1.778 
ADR1 (reg) DRS1 = 1.778 
ADR1 (reg) SOF1 = 1.778 
ADR1 (reg) GRC3 = 1.778 
ADR1 (reg) MEU1 = 1.778 
ADR1 (reg) KRE33 = 1.778 
ADR1 (reg) RCL1 = 1.778 
ADR1 (reg) NOC4 = 1.778 
ADR1 (reg) NOC3 = 1.778 
ADR1 (reg) TRM11 = 1.778 
ADR1 (reg) NOC2 = 1.778 
ADR1 (reg) DFR1 = 1.778 
ADR1 (reg) NAN1 = 1.778 
ADR1 (reg) RRP9 = 1.778 
ADR1 (reg) DBP9 = 1.778 
PPR1 (reg) KRR1 = 1.778 
PPR1 (reg) UTP30 = 1.778 
PPR1 (reg) DRS1 = 1.778 
PPR1 (reg) SOF1 = 1.778 
PPR1 (reg) GRC3 = 1.778 
PPR1 (reg) MEU1 = 1.778 
PPR1 (reg) KRE33 = 1.778 
PPR1 (reg) RCL1 = 1.778 
PPR1 (reg) NOC4 = 1.778 
PPR1 (reg) NOC3 = 1.778 
PPR1 (reg) TRM11 = 1.778 
PPR1 (reg) NOC2 = 1.778 
PPR1 (reg) DFR1 = 1.778 
PPR1 (reg) NAN1 = 1.778 
PPR1 (reg) RRP9 = 1.778 
PPR1 (reg) DBP9 = 1.778 
TEA1 (reg) KRR1 = 1.778 
TEA1 (reg) UTP30 = 1.778 
TEA1 (reg) DRS1 = 1.778 
TEA1 (reg) SOF1 = 1.778 
TEA1 (reg) GRC3 = 1.778 
TEA1 (reg) MEU1 = 1.778 
TEA1 (reg) KRE33 = 1.778 
TEA1 (reg) RCL1 = 1.778 
TEA1 (reg) NOC4 = 1.778 
TEA1 (reg) NOC3 = 1.778 
TEA1 (reg) TRM11 = 1.778 
TEA1 (reg) NOC2 = 1.778 
TEA1 (reg) DFR1 = 1.778 
TEA1 (reg) NAN1 = 1.778 
TEA1 (reg) RRP9 = 1.778 
TEA1 (reg) DBP9 = 1.778 
PIP2 (reg) RPT2 = 1.477 
PIP2 (reg) PAA1 = 1.477 
PIP2 (reg) YJR054W = 1.477 
PIP2 (reg) YPK1 = 1.477 
PIP2 (reg) YEH2 = 1.477 
PIP2 (reg) RSC58 = 1.477 
PIP2 (reg) SEC22 = 1.477 
PIP2 (reg) GCD7 = 1.477 
PIP2 (reg) YLR301W = 1.477 
PIP2 (reg) BER1 = 1.477 
PIP2 (reg) URA4 = 1.477 
PIP2 (reg) ARP9 = 1.477 
PIP2 (reg) RNA1 = 1.477 
PIP2 (reg) YHM2 = 1.477 
PIP2 (reg) AEP2 = 1.477 
PIP2 (reg) ARP5 = 1.477 
PIP2 (reg) RPB2 = 1.477 
PIP2 (reg) ABP140 = 1.477 
PIP2 (reg) NAT5 = 1.477 
PIP2 (reg) SEC62 = 1.477 
PIP2 (reg) APL4 = 1.477 
PIP2 (reg) YBL010C = 1.477 
PIP2 (reg) FIR1 = 1.477 
PIP2 (reg) YKT6 = 1.477 
PIP2 (reg) FPR3 = 1.477 
PIP2 (reg) TOM70 = 1.477 
PIP2 (reg) NPT1 = 1.477 
PIP2 (reg) PLP2 = 1.477 
PIP2 (reg) MYO2 = 1.477 
PIP2 (reg) SEY1 = 1.477 
PIP2 (reg) YBR255C-A = 1.477 
OAF1 (reg) RPT2 = 1.778 
OAF1 (reg) PAA1 = 1.778 
OAF1 (reg) YJR054W = 1.778 
OAF1 (reg) YPK1 = 1.778 
OAF1 (reg) YEH2 = 1.778 
OAF1 (reg) RSC58 = 1.778 
OAF1 (reg) SEC22 = 1.778 
OAF1 (reg) GCD7 = 1.778 
OAF1 (reg) YLR301W = 1.778 
OAF1 (reg) BER1 = 1.778 
OAF1 (reg) URA4 = 1.778 
OAF1 (reg) ARP9 = 1.778 
OAF1 (reg) RNA1 = 1.778 
OAF1 (reg) YHM2 = 1.778 
OAF1 (reg) AEP2 = 1.778 
OAF1 (reg) ARP5 = 1.778 
OAF1 (reg) RPB2 = 1.778 
OAF1 (reg) ABP140 = 1.778 
OAF1 (reg) NAT5 = 1.778 
OAF1 (reg) SEC62 = 1.778 
OAF1 (reg) APL4 = 1.778 
OAF1 (reg) YBL010C = 1.778 
OAF1 (reg) FIR1 = 1.778 
OAF1 (reg) YKT6 = 1.778 
OAF1 (reg) FPR3 = 1.778 
OAF1 (reg) TOM70 = 1.778 
OAF1 (reg) NPT1 = 1.778 
OAF1 (reg) PLP2 = 1.778 
OAF1 (reg) MYO2 = 1.778 
OAF1 (reg) SEY1 = 1.778 
OAF1 (reg) YBR255C-A = 1.778 
MBR1 (reg) RPT2 = 1.778 
MBR1 (reg) PAA1 = 1.778 
MBR1 (reg) YJR054W = 1.778 
MBR1 (reg) YPK1 = 1.778 
MBR1 (reg) YEH2 = 1.778 
MBR1 (reg) RSC58 = 1.778 
MBR1 (reg) SEC22 = 1.778 
MBR1 (reg) GCD7 = 1.778 
MBR1 (reg) YLR301W = 1.778 
MBR1 (reg) BER1 = 1.778 
MBR1 (reg) URA4 = 1.778 
MBR1 (reg) ARP9 = 1.778 
MBR1 (reg) RNA1 = 1.778 
MBR1 (reg) YHM2 = 1.778 
MBR1 (reg) AEP2 = 1.778 
MBR1 (reg) ARP5 = 1.778 
MBR1 (reg) RPB2 = 1.778 
MBR1 (reg) ABP140 = 1.778 
MBR1 (reg) NAT5 = 1.778 
MBR1 (reg) SEC62 = 1.778 
MBR1 (reg) APL4 = 1.778 
MBR1 (reg) YBL010C = 1.778 
MBR1 (reg) FIR1 = 1.778 
MBR1 (reg) YKT6 = 1.778 
MBR1 (reg) FPR3 = 1.778 
MBR1 (reg) TOM70 = 1.778 
MBR1 (reg) NPT1 = 1.778 
MBR1 (reg) PLP2 = 1.778 
MBR1 (reg) MYO2 = 1.778 
MBR1 (reg) SEY1 = 1.778 
MBR1 (reg) YBR255C-A = 1.778 
CAT8 (reg) RPT2 = 1.477 
CAT8 (reg) PAA1 = 1.477 
CAT8 (reg) YJR054W = 1.477 
CAT8 (reg) YPK1 = 1.477 
CAT8 (reg) YEH2 = 1.477 
CAT8 (reg) RSC58 = 1.477 
CAT8 (reg) SEC22 = 1.477 
CAT8 (reg) GCD7 = 1.477 
CAT8 (reg) YLR301W = 1.477 
CAT8 (reg) BER1 = 1.477 
CAT8 (reg) URA4 = 1.477 
CAT8 (reg) ARP9 = 1.477 
CAT8 (reg) RNA1 = 1.477 
CAT8 (reg) YHM2 = 1.477 
CAT8 (reg) AEP2 = 1.477 
CAT8 (reg) ARP5 = 1.477 
CAT8 (reg) RPB2 = 1.477 
CAT8 (reg) ABP140 = 1.477 
CAT8 (reg) NAT5 = 1.477 
CAT8 (reg) SEC62 = 1.477 
CAT8 (reg) APL4 = 1.477 
CAT8 (reg) YBL010C = 1.477 
CAT8 (reg) FIR1 = 1.477 
CAT8 (reg) YKT6 = 1.477 
CAT8 (reg) FPR3 = 1.477 
CAT8 (reg) TOM70 = 1.477 
CAT8 (reg) NPT1 = 1.477 
CAT8 (reg) PLP2 = 1.477 
CAT8 (reg) MYO2 = 1.477 
CAT8 (reg) SEY1 = 1.477 
CAT8 (reg) YBR255C-A = 1.477 
ADR1 (reg) RPT2 = 1.778 
ADR1 (reg) PAA1 = 1.778 
ADR1 (reg) YJR054W = 1.778 
ADR1 (reg) YPK1 = 1.778 
ADR1 (reg) YEH2 = 1.778 
ADR1 (reg) RSC58 = 1.778 
ADR1 (reg) SEC22 = 1.778 
ADR1 (reg) GCD7 = 1.778 
ADR1 (reg) YLR301W = 1.778 
ADR1 (reg) BER1 = 1.778 
ADR1 (reg) URA4 = 1.778 
ADR1 (reg) ARP9 = 1.778 
ADR1 (reg) RNA1 = 1.778 
ADR1 (reg) YHM2 = 1.778 
ADR1 (reg) AEP2 = 1.778 
ADR1 (reg) ARP5 = 1.778 
ADR1 (reg) RPB2 = 1.778 
ADR1 (reg) ABP140 = 1.778 
ADR1 (reg) NAT5 = 1.778 
ADR1 (reg) SEC62 = 1.778 
ADR1 (reg) APL4 = 1.778 
ADR1 (reg) YBL010C = 1.778 
ADR1 (reg) FIR1 = 1.778 
ADR1 (reg) YKT6 = 1.778 
ADR1 (reg) FPR3 = 1.778 
ADR1 (reg) TOM70 = 1.778 
ADR1 (reg) NPT1 = 1.778 
ADR1 (reg) PLP2 = 1.778 
ADR1 (reg) MYO2 = 1.778 
ADR1 (reg) SEY1 = 1.778 
ADR1 (reg) YBR255C-A = 1.778 
TEA1 (reg) RPT2 = 1.778 
TEA1 (reg) PAA1 = 1.778 
TEA1 (reg) YJR054W = 1.778 
TEA1 (reg) YPK1 = 1.778 
TEA1 (reg) YEH2 = 1.778 
TEA1 (reg) RSC58 = 1.778 
TEA1 (reg) SEC22 = 1.778 
TEA1 (reg) GCD7 = 1.778 
TEA1 (reg) YLR301W = 1.778 
TEA1 (reg) BER1 = 1.778 
TEA1 (reg) URA4 = 1.778 
TEA1 (reg) ARP9 = 1.778 
TEA1 (reg) RNA1 = 1.778 
TEA1 (reg) YHM2 = 1.778 
TEA1 (reg) AEP2 = 1.778 
TEA1 (reg) ARP5 = 1.778 
TEA1 (reg) RPB2 = 1.778 
TEA1 (reg) ABP140 = 1.778 
TEA1 (reg) NAT5 = 1.778 
TEA1 (reg) SEC62 = 1.778 
TEA1 (reg) APL4 = 1.778 
TEA1 (reg) YBL010C = 1.778 
TEA1 (reg) FIR1 = 1.778 
TEA1 (reg) YKT6 = 1.778 
TEA1 (reg) FPR3 = 1.778 
TEA1 (reg) TOM70 = 1.778 
TEA1 (reg) NPT1 = 1.778 
TEA1 (reg) PLP2 = 1.778 
TEA1 (reg) MYO2 = 1.778 
TEA1 (reg) SEY1 = 1.778 
TEA1 (reg) YBR255C-A = 1.778 
OAF1 (reg) URB2 = 1.477 
OAF1 (reg) URB1 = 1.477 
OAF1 (reg) TRZ1 = 1.477 
OAF1 (reg) SGD1 = 1.477 
OAF1 (reg) DUS3 = 1.477 
OAF1 (reg) UTP14 = 1.477 
OAF1 (reg) ECM16 = 1.477 
OAF1 (reg) ADE4 = 1.477 
OAF1 (reg) NOP2 = 1.477 
OAF1 (reg) TRF5 = 1.477 
OAF1 (reg) PRS5 = 1.477 
OAF1 (reg) THI80 = 1.477 
OAF1 (reg) RPA43 = 1.477 
OAF1 (reg) VTS1 = 1.477 
OAF1 (reg) RRP12 = 1.477 
OAF1 (reg) GRC3 = 1.477 
OAF1 (reg) UTP13 = 1.477 
OAF1 (reg) GCD10 = 1.477 
OAF1 (reg) RCL1 = 1.477 
OAF1 (reg) NOC2 = 1.477 
OAF1 (reg) YML095C-A = 1.477 
OAF1 (reg) YKL165C-A = 1.477 
ADR1 (reg) URB2 = 1.477 
ADR1 (reg) URB1 = 1.477 
ADR1 (reg) TRZ1 = 1.477 
ADR1 (reg) SGD1 = 1.477 
ADR1 (reg) DUS3 = 1.477 
ADR1 (reg) UTP14 = 1.477 
ADR1 (reg) ECM16 = 1.477 
ADR1 (reg) ADE4 = 1.477 
ADR1 (reg) NOP2 = 1.477 
ADR1 (reg) TRF5 = 1.477 
ADR1 (reg) PRS5 = 1.477 
ADR1 (reg) THI80 = 1.477 
ADR1 (reg) RPA43 = 1.477 
ADR1 (reg) VTS1 = 1.477 
ADR1 (reg) RRP12 = 1.477 
ADR1 (reg) GRC3 = 1.477 
ADR1 (reg) UTP13 = 1.477 
ADR1 (reg) GCD10 = 1.477 
ADR1 (reg) RCL1 = 1.477 
ADR1 (reg) NOC2 = 1.477 
ADR1 (reg) YML095C-A = 1.477 
ADR1 (reg) YKL165C-A = 1.477 
TEA1 (reg) URB2 = 1.477 
TEA1 (reg) URB1 = 1.477 
TEA1 (reg) TRZ1 = 1.477 
TEA1 (reg) SGD1 = 1.477 
TEA1 (reg) DUS3 = 1.477 
TEA1 (reg) UTP14 = 1.477 
TEA1 (reg) ECM16 = 1.477 
TEA1 (reg) ADE4 = 1.477 
TEA1 (reg) NOP2 = 1.477 
TEA1 (reg) TRF5 = 1.477 
TEA1 (reg) PRS5 = 1.477 
TEA1 (reg) THI80 = 1.477 
TEA1 (reg) RPA43 = 1.477 
TEA1 (reg) VTS1 = 1.477 
TEA1 (reg) RRP12 = 1.477 
TEA1 (reg) GRC3 = 1.477 
TEA1 (reg) UTP13 = 1.477 
TEA1 (reg) GCD10 = 1.477 
TEA1 (reg) RCL1 = 1.477 
TEA1 (reg) NOC2 = 1.477 
TEA1 (reg) YML095C-A = 1.477 
TEA1 (reg) YKL165C-A = 1.477 
PIP2 (reg) HMT1 = 1.477 
PIP2 (reg) UTP5 = 1.477 
PIP2 (reg) CGR1 = 1.477 
PIP2 (reg) YHL039W = 1.477 
PIP2 (reg) LTV1 = 1.477 
PIP2 (reg) TMA16 = 1.477 
PIP2 (reg) MRD1 = 1.477 
PIP2 (reg) ENP1 = 1.477 
PIP2 (reg) REI1 = 1.477 
PIP2 (reg) BUD23 = 1.477 
PIP2 (reg) RSA4 = 1.477 
PIP2 (reg) RRP8 = 1.477 
PIP2 (reg) ATC1 = 1.477 
PIP2 (reg) RPF1 = 1.477 
PIP2 (reg) KRI1 = 1.477 
PIP2 (reg) LCP5 = 1.477 
PIP2 (reg) YMR310C = 1.477 
PIP2 (reg) IMP4 = 1.477 
PIP2 (reg) NCS2 = 1.477 
OAF1 (reg) HMT1 = 1.477 
OAF1 (reg) UTP5 = 1.477 
OAF1 (reg) CGR1 = 1.477 
OAF1 (reg) YHL039W = 1.477 
OAF1 (reg) LTV1 = 1.477 
OAF1 (reg) TMA16 = 1.477 
OAF1 (reg) MRD1 = 1.477 
OAF1 (reg) ENP1 = 1.477 
OAF1 (reg) REI1 = 1.477 
OAF1 (reg) BUD23 = 1.477 
OAF1 (reg) RSA4 = 1.477 
OAF1 (reg) RRP8 = 1.477 
OAF1 (reg) ATC1 = 1.477 
OAF1 (reg) RPF1 = 1.477 
OAF1 (reg) KRI1 = 1.477 
OAF1 (reg) LCP5 = 1.477 
OAF1 (reg) YMR310C = 1.477 
OAF1 (reg) IMP4 = 1.477 
OAF1 (reg) NCS2 = 1.477 
OAF3 (reg) HMT1 = 1.477 
OAF3 (reg) UTP5 = 1.477 
OAF3 (reg) CGR1 = 1.477 
OAF3 (reg) YHL039W = 1.477 
OAF3 (reg) LTV1 = 1.477 
OAF3 (reg) TMA16 = 1.477 
OAF3 (reg) MRD1 = 1.477 
OAF3 (reg) ENP1 = 1.477 
OAF3 (reg) REI1 = 1.477 
OAF3 (reg) BUD23 = 1.477 
OAF3 (reg) RSA4 = 1.477 
OAF3 (reg) RRP8 = 1.477 
OAF3 (reg) ATC1 = 1.477 
OAF3 (reg) RPF1 = 1.477 
OAF3 (reg) KRI1 = 1.477 
OAF3 (reg) LCP5 = 1.477 
OAF3 (reg) YMR310C = 1.477 
OAF3 (reg) IMP4 = 1.477 
OAF3 (reg) NCS2 = 1.477 
MBR1 (reg) HMT1 = 1.477 
MBR1 (reg) UTP5 = 1.477 
MBR1 (reg) CGR1 = 1.477 
MBR1 (reg) YHL039W = 1.477 
MBR1 (reg) LTV1 = 1.477 
MBR1 (reg) TMA16 = 1.477 
MBR1 (reg) MRD1 = 1.477 
MBR1 (reg) ENP1 = 1.477 
MBR1 (reg) REI1 = 1.477 
MBR1 (reg) BUD23 = 1.477 
MBR1 (reg) RSA4 = 1.477 
MBR1 (reg) RRP8 = 1.477 
MBR1 (reg) ATC1 = 1.477 
MBR1 (reg) RPF1 = 1.477 
MBR1 (reg) KRI1 = 1.477 
MBR1 (reg) LCP5 = 1.477 
MBR1 (reg) YMR310C = 1.477 
MBR1 (reg) IMP4 = 1.477 
MBR1 (reg) NCS2 = 1.477 
CAT8 (reg) HMT1 = 1.477 
CAT8 (reg) UTP5 = 1.477 
CAT8 (reg) CGR1 = 1.477 
CAT8 (reg) YHL039W = 1.477 
CAT8 (reg) LTV1 = 1.477 
CAT8 (reg) TMA16 = 1.477 
CAT8 (reg) MRD1 = 1.477 
CAT8 (reg) ENP1 = 1.477 
CAT8 (reg) REI1 = 1.477 
CAT8 (reg) BUD23 = 1.477 
CAT8 (reg) RSA4 = 1.477 
CAT8 (reg) RRP8 = 1.477 
CAT8 (reg) ATC1 = 1.477 
CAT8 (reg) RPF1 = 1.477 
CAT8 (reg) KRI1 = 1.477 
CAT8 (reg) LCP5 = 1.477 
CAT8 (reg) YMR310C = 1.477 
CAT8 (reg) IMP4 = 1.477 
CAT8 (reg) NCS2 = 1.477 
ADR1 (reg) HMT1 = 1.477 
ADR1 (reg) UTP5 = 1.477 
ADR1 (reg) CGR1 = 1.477 
ADR1 (reg) YHL039W = 1.477 
ADR1 (reg) LTV1 = 1.477 
ADR1 (reg) TMA16 = 1.477 
ADR1 (reg) MRD1 = 1.477 
ADR1 (reg) ENP1 = 1.477 
ADR1 (reg) REI1 = 1.477 
ADR1 (reg) BUD23 = 1.477 
ADR1 (reg) RSA4 = 1.477 
ADR1 (reg) RRP8 = 1.477 
ADR1 (reg) ATC1 = 1.477 
ADR1 (reg) RPF1 = 1.477 
ADR1 (reg) KRI1 = 1.477 
ADR1 (reg) LCP5 = 1.477 
ADR1 (reg) YMR310C = 1.477 
ADR1 (reg) IMP4 = 1.477 
ADR1 (reg) NCS2 = 1.477 
PPR1 (reg) HMT1 = 1.477 
PPR1 (reg) UTP5 = 1.477 
PPR1 (reg) CGR1 = 1.477 
PPR1 (reg) YHL039W = 1.477 
PPR1 (reg) LTV1 = 1.477 
PPR1 (reg) TMA16 = 1.477 
PPR1 (reg) MRD1 = 1.477 
PPR1 (reg) ENP1 = 1.477 
PPR1 (reg) REI1 = 1.477 
PPR1 (reg) BUD23 = 1.477 
PPR1 (reg) RSA4 = 1.477 
PPR1 (reg) RRP8 = 1.477 
PPR1 (reg) ATC1 = 1.477 
PPR1 (reg) RPF1 = 1.477 
PPR1 (reg) KRI1 = 1.477 
PPR1 (reg) LCP5 = 1.477 
PPR1 (reg) YMR310C = 1.477 
PPR1 (reg) IMP4 = 1.477 
PPR1 (reg) NCS2 = 1.477 
TEA1 (reg) HMT1 = 1.477 
TEA1 (reg) UTP5 = 1.477 
TEA1 (reg) CGR1 = 1.477 
TEA1 (reg) YHL039W = 1.477 
TEA1 (reg) LTV1 = 1.477 
TEA1 (reg) TMA16 = 1.477 
TEA1 (reg) MRD1 = 1.477 
TEA1 (reg) ENP1 = 1.477 
TEA1 (reg) REI1 = 1.477 
TEA1 (reg) BUD23 = 1.477 
TEA1 (reg) RSA4 = 1.477 
TEA1 (reg) RRP8 = 1.477 
TEA1 (reg) ATC1 = 1.477 
TEA1 (reg) RPF1 = 1.477 
TEA1 (reg) KRI1 = 1.477 
TEA1 (reg) LCP5 = 1.477 
TEA1 (reg) YMR310C = 1.477 
TEA1 (reg) IMP4 = 1.477 
TEA1 (reg) NCS2 = 1.477 
UGA3 (reg) HMT1 = 1.477 
UGA3 (reg) UTP5 = 1.477 
UGA3 (reg) CGR1 = 1.477 
UGA3 (reg) YHL039W = 1.477 
UGA3 (reg) LTV1 = 1.477 
UGA3 (reg) TMA16 = 1.477 
UGA3 (reg) MRD1 = 1.477 
UGA3 (reg) ENP1 = 1.477 
UGA3 (reg) REI1 = 1.477 
UGA3 (reg) BUD23 = 1.477 
UGA3 (reg) RSA4 = 1.477 
UGA3 (reg) RRP8 = 1.477 
UGA3 (reg) ATC1 = 1.477 
UGA3 (reg) RPF1 = 1.477 
UGA3 (reg) KRI1 = 1.477 
UGA3 (reg) LCP5 = 1.477 
UGA3 (reg) YMR310C = 1.477 
UGA3 (reg) IMP4 = 1.477 
UGA3 (reg) NCS2 = 1.477 
OAF1 (reg) RPL4A = 1.477 
OAF1 (reg) PHO88 = 1.477 
OAF1 (reg) RPS14A = 1.477 
OAF1 (reg) THR4 = 1.477 
OAF1 (reg) RPL4B = 1.477 
OAF1 (reg) SSS1 = 1.477 
OAF1 (reg) EFT2 = 1.477 
OAF1 (reg) YGL101W = 1.477 
OAF1 (reg) YGR054W = 1.477 
OAF1 (reg) NUP85 = 1.477 
OAF1 (reg) SUR4 = 1.477 
OAF1 (reg) IMD3 = 1.477 
OAF1 (reg) RPL18B = 1.477 
OAF1 (reg) RPP2A = 1.477 
OAF1 (reg) YOR199W = 1.477 
OAF1 (reg) RPL21B = 1.477 
OAF1 (reg) RPL7B = 1.477 
OAF1 (reg) IMD2 = 1.477 
OAF1 (reg) SRP102 = 1.477 
OAF3 (reg) RPL4A = 1.477 
OAF3 (reg) PHO88 = 1.477 
OAF3 (reg) RPS14A = 1.477 
OAF3 (reg) THR4 = 1.477 
OAF3 (reg) RPL4B = 1.477 
OAF3 (reg) SSS1 = 1.477 
OAF3 (reg) EFT2 = 1.477 
OAF3 (reg) YGL101W = 1.477 
OAF3 (reg) YGR054W = 1.477 
OAF3 (reg) NUP85 = 1.477 
OAF3 (reg) SUR4 = 1.477 
OAF3 (reg) IMD3 = 1.477 
OAF3 (reg) RPL18B = 1.477 
OAF3 (reg) RPP2A = 1.477 
OAF3 (reg) YOR199W = 1.477 
OAF3 (reg) RPL21B = 1.477 
OAF3 (reg) RPL7B = 1.477 
OAF3 (reg) IMD2 = 1.477 
OAF3 (reg) SRP102 = 1.477 
MBR1 (reg) RPL4A = 1.477 
MBR1 (reg) PHO88 = 1.477 
MBR1 (reg) RPS14A = 1.477 
MBR1 (reg) THR4 = 1.477 
MBR1 (reg) RPL4B = 1.477 
MBR1 (reg) SSS1 = 1.477 
MBR1 (reg) EFT2 = 1.477 
MBR1 (reg) YGL101W = 1.477 
MBR1 (reg) YGR054W = 1.477 
MBR1 (reg) NUP85 = 1.477 
MBR1 (reg) SUR4 = 1.477 
MBR1 (reg) IMD3 = 1.477 
MBR1 (reg) RPL18B = 1.477 
MBR1 (reg) RPP2A = 1.477 
MBR1 (reg) YOR199W = 1.477 
MBR1 (reg) RPL21B = 1.477 
MBR1 (reg) RPL7B = 1.477 
MBR1 (reg) IMD2 = 1.477 
MBR1 (reg) SRP102 = 1.477 
ADR1 (reg) RPL4A = 1.477 
ADR1 (reg) PHO88 = 1.477 
ADR1 (reg) RPS14A = 1.477 
ADR1 (reg) THR4 = 1.477 
ADR1 (reg) RPL4B = 1.477 
ADR1 (reg) SSS1 = 1.477 
ADR1 (reg) EFT2 = 1.477 
ADR1 (reg) YGL101W = 1.477 
ADR1 (reg) YGR054W = 1.477 
ADR1 (reg) NUP85 = 1.477 
ADR1 (reg) SUR4 = 1.477 
ADR1 (reg) IMD3 = 1.477 
ADR1 (reg) RPL18B = 1.477 
ADR1 (reg) RPP2A = 1.477 
ADR1 (reg) YOR199W = 1.477 
ADR1 (reg) RPL21B = 1.477 
ADR1 (reg) RPL7B = 1.477 
ADR1 (reg) IMD2 = 1.477 
ADR1 (reg) SRP102 = 1.477 
TEA1 (reg) RPL4A = 1.477 
TEA1 (reg) PHO88 = 1.477 
TEA1 (reg) RPS14A = 1.477 
TEA1 (reg) THR4 = 1.477 
TEA1 (reg) RPL4B = 1.477 
TEA1 (reg) SSS1 = 1.477 
TEA1 (reg) EFT2 = 1.477 
TEA1 (reg) YGL101W = 1.477 
TEA1 (reg) YGR054W = 1.477 
TEA1 (reg) NUP85 = 1.477 
TEA1 (reg) SUR4 = 1.477 
TEA1 (reg) IMD3 = 1.477 
TEA1 (reg) RPL18B = 1.477 
TEA1 (reg) RPP2A = 1.477 
TEA1 (reg) YOR199W = 1.477 
TEA1 (reg) RPL21B = 1.477 
TEA1 (reg) RPL7B = 1.477 
TEA1 (reg) IMD2 = 1.477 
TEA1 (reg) SRP102 = 1.477 
OAF1 (reg) SEC17 = 1.477 
OAF1 (reg) PDX3 = 1.477 
OAF1 (reg) TCM62 = 1.477 
OAF1 (reg) MRPS5 = 1.477 
OAF1 (reg) IMG2 = 1.477 
OAF1 (reg) RSM24 = 1.477 
OAF1 (reg) OMS1 = 1.477 
OAF1 (reg) YER134C = 1.477 
OAF1 (reg) GUP1 = 1.477 
OAF1 (reg) RSM23 = 1.477 
OAF1 (reg) YGR021W = 1.477 
OAF1 (reg) MRPL25 = 1.477 
OAF1 (reg) NAS6 = 1.477 
OAF1 (reg) MRPL6 = 1.477 
OAF1 (reg) RSM7 = 1.477 
OAF1 (reg) MRP49 = 1.477 
OAF1 (reg) MSS51 = 1.477 
OAF1 (reg) QRI5 = 1.477 
OAF1 (reg) ECM19 = 1.477 
OAF1 (reg) MRPL10 = 1.477 
OAF1 (reg) ATP11 = 1.477 
OAF1 (reg) COQ3 = 1.477 
OAF1 (reg) PET123 = 1.477 
OAF1 (reg) MRPS16 = 1.477 
OAF1 (reg) AIM2 = 1.477 
OAF1 (reg) PEX32 = 1.477 
OAF1 (reg) ACN9 = 1.477 
OAF1 (reg) ADK2 = 1.477 
OAF1 (reg) PHB2 = 1.477 
OAF1 (reg) ARC15 = 1.477 
OAF1 (reg) COX16 = 1.477 
OAF1 (reg) PAM17 = 1.477 
OAF1 (reg) AIM36 = 1.477 
ADR1 (reg) SEC17 = 1.477 
ADR1 (reg) PDX3 = 1.477 
ADR1 (reg) TCM62 = 1.477 
ADR1 (reg) MRPS5 = 1.477 
ADR1 (reg) IMG2 = 1.477 
ADR1 (reg) RSM24 = 1.477 
ADR1 (reg) OMS1 = 1.477 
ADR1 (reg) YER134C = 1.477 
ADR1 (reg) GUP1 = 1.477 
ADR1 (reg) RSM23 = 1.477 
ADR1 (reg) YGR021W = 1.477 
ADR1 (reg) MRPL25 = 1.477 
ADR1 (reg) NAS6 = 1.477 
ADR1 (reg) MRPL6 = 1.477 
ADR1 (reg) RSM7 = 1.477 
ADR1 (reg) MRP49 = 1.477 
ADR1 (reg) MSS51 = 1.477 
ADR1 (reg) QRI5 = 1.477 
ADR1 (reg) ECM19 = 1.477 
ADR1 (reg) MRPL10 = 1.477 
ADR1 (reg) ATP11 = 1.477 
ADR1 (reg) COQ3 = 1.477 
ADR1 (reg) PET123 = 1.477 
ADR1 (reg) MRPS16 = 1.477 
ADR1 (reg) AIM2 = 1.477 
ADR1 (reg) PEX32 = 1.477 
ADR1 (reg) ACN9 = 1.477 
ADR1 (reg) ADK2 = 1.477 
ADR1 (reg) PHB2 = 1.477 
ADR1 (reg) ARC15 = 1.477 
ADR1 (reg) COX16 = 1.477 
ADR1 (reg) PAM17 = 1.477 
ADR1 (reg) AIM36 = 1.477 
ADR1 (reg) ERP1 = 1.477 
ADR1 (reg) DSF2 = 1.477 
ADR1 (reg) TEF2 = 1.477 
ADR1 (reg) PMP1 = 1.477 
ADR1 (reg) TSC13 = 1.477 
ADR1 (reg) STE2 = 1.477 
ADR1 (reg) RET2 = 1.477 
ADR1 (reg) ERG4 = 1.477 
ADR1 (reg) EMP24 = 1.477 
ADR1 (reg) ARO8 = 1.477 
ADR1 (reg) ERG1 = 1.477 
ADR1 (reg) HIP1 = 1.477 
ADR1 (reg) PFK1 = 1.477 
ADR1 (reg) LAG1 = 1.477 
ADR1 (reg) PPA1 = 1.477 
ADR1 (reg) NCP1 = 1.477 
ADR1 (reg) GWT1 = 1.477 
ADR1 (reg) KRE9 = 1.477 
ADR1 (reg) KAP95 = 1.477 
ADR1 (reg) CCW14 = 1.477 
ADR1 (reg) RAD33 = 1.477 
ADR1 (reg) MFA2 = 1.477 
ADR1 (reg) GET4 = 1.477 
ADR1 (reg) AIM45 = 1.477 
ADR1 (reg) YPR053C = 1.477 
ADR1 (reg) KAR3 = 1.477 
ADR1 (reg) YPR170C = 1.477 
ADR1 (reg) BSP1 = 1.477 
ADR1 (reg) SEC23 = 1.477 
ADR1 (reg) DPM1 = 1.477 
ADR1 (reg) FPR2 = 1.477 
ADR1 (reg) CUP5 = 1.477 
ADR1 (reg) BMH1 = 1.477 
ADR1 (reg) YLR050C = 1.477 
ADR1 (reg) ERV25 = 1.477 
ADR1 (reg) ERG12 = 1.477 
ADR1 (reg) CLB5 = 1.477 
ADR1 (reg) RHO1 = 1.477 
ADR1 (reg) VPS4 = 1.477 
ADR1 (reg) YML010W-A = 1.477 
PIP2 (reg) SUP45 = 1.778 
PIP2 (reg) NOP1 = 1.778 
PIP2 (reg) SES1 = 1.778 
PIP2 (reg) RLI1 = 1.778 
PIP2 (reg) GCD11 = 1.778 
PIP2 (reg) MES1 = 1.778 
PIP2 (reg) YHR020W = 1.778 
PIP2 (reg) CBF5 = 1.778 
PIP2 (reg) IMD4 = 1.778 
PIP2 (reg) HAS1 = 1.778 
PIP2 (reg) PSE1 = 1.778 
PIP2 (reg) YMR321C = 1.778 
PIP2 (reg) GIS2 = 1.778 
PIP2 (reg) NOP58 = 1.778 
PIP2 (reg) RPA135 = 1.778 
PIP2 (reg) YDR417C = 1.778 
PIP2 (reg) SNU13 = 1.778 
PIP2 (reg) GUA1 = 1.778 
PIP2 (reg) NIP1 = 1.778 
PIP2 (reg) GLN4 = 1.778 
PIP2 (reg) CDC60 = 1.778 
PIP2 (reg) SEC63 = 1.778 
OAF1 (reg) SUP45 = 1.778 
OAF1 (reg) NOP1 = 1.778 
OAF1 (reg) SES1 = 1.778 
OAF1 (reg) RLI1 = 1.778 
OAF1 (reg) GCD11 = 1.778 
OAF1 (reg) MES1 = 1.778 
OAF1 (reg) YHR020W = 1.778 
OAF1 (reg) CBF5 = 1.778 
OAF1 (reg) IMD4 = 1.778 
OAF1 (reg) HAS1 = 1.778 
OAF1 (reg) PSE1 = 1.778 
OAF1 (reg) YMR321C = 1.778 
OAF1 (reg) GIS2 = 1.778 
OAF1 (reg) NOP58 = 1.778 
OAF1 (reg) RPA135 = 1.778 
OAF1 (reg) YDR417C = 1.778 
OAF1 (reg) SNU13 = 1.778 
OAF1 (reg) GUA1 = 1.778 
OAF1 (reg) NIP1 = 1.778 
OAF1 (reg) GLN4 = 1.778 
OAF1 (reg) CDC60 = 1.778 
OAF1 (reg) SEC63 = 1.778 
OAF3 (reg) SUP45 = 1.778 
OAF3 (reg) NOP1 = 1.778 
OAF3 (reg) SES1 = 1.778 
OAF3 (reg) RLI1 = 1.778 
OAF3 (reg) GCD11 = 1.778 
OAF3 (reg) MES1 = 1.778 
OAF3 (reg) YHR020W = 1.778 
OAF3 (reg) CBF5 = 1.778 
OAF3 (reg) IMD4 = 1.778 
OAF3 (reg) HAS1 = 1.778 
OAF3 (reg) PSE1 = 1.778 
OAF3 (reg) YMR321C = 1.778 
OAF3 (reg) GIS2 = 1.778 
OAF3 (reg) NOP58 = 1.778 
OAF3 (reg) RPA135 = 1.778 
OAF3 (reg) YDR417C = 1.778 
OAF3 (reg) SNU13 = 1.778 
OAF3 (reg) GUA1 = 1.778 
OAF3 (reg) NIP1 = 1.778 
OAF3 (reg) GLN4 = 1.778 
OAF3 (reg) CDC60 = 1.778 
OAF3 (reg) SEC63 = 1.778 
MBR1 (reg) SUP45 = 1.778 
MBR1 (reg) NOP1 = 1.778 
MBR1 (reg) SES1 = 1.778 
MBR1 (reg) RLI1 = 1.778 
MBR1 (reg) GCD11 = 1.778 
MBR1 (reg) MES1 = 1.778 
MBR1 (reg) YHR020W = 1.778 
MBR1 (reg) CBF5 = 1.778 
MBR1 (reg) IMD4 = 1.778 
MBR1 (reg) HAS1 = 1.778 
MBR1 (reg) PSE1 = 1.778 
MBR1 (reg) YMR321C = 1.778 
MBR1 (reg) GIS2 = 1.778 
MBR1 (reg) NOP58 = 1.778 
MBR1 (reg) RPA135 = 1.778 
MBR1 (reg) YDR417C = 1.778 
MBR1 (reg) SNU13 = 1.778 
MBR1 (reg) GUA1 = 1.778 
MBR1 (reg) NIP1 = 1.778 
MBR1 (reg) GLN4 = 1.778 
MBR1 (reg) CDC60 = 1.778 
MBR1 (reg) SEC63 = 1.778 
CAT8 (reg) SUP45 = 1.778 
CAT8 (reg) NOP1 = 1.778 
CAT8 (reg) SES1 = 1.778 
CAT8 (reg) RLI1 = 1.778 
CAT8 (reg) GCD11 = 1.778 
CAT8 (reg) MES1 = 1.778 
CAT8 (reg) YHR020W = 1.778 
CAT8 (reg) CBF5 = 1.778 
CAT8 (reg) IMD4 = 1.778 
CAT8 (reg) HAS1 = 1.778 
CAT8 (reg) PSE1 = 1.778 
CAT8 (reg) YMR321C = 1.778 
CAT8 (reg) GIS2 = 1.778 
CAT8 (reg) NOP58 = 1.778 
CAT8 (reg) RPA135 = 1.778 
CAT8 (reg) YDR417C = 1.778 
CAT8 (reg) SNU13 = 1.778 
CAT8 (reg) GUA1 = 1.778 
CAT8 (reg) NIP1 = 1.778 
CAT8 (reg) GLN4 = 1.778 
CAT8 (reg) CDC60 = 1.778 
CAT8 (reg) SEC63 = 1.778 
HAP4 (reg) SUP45 = 1.778 
HAP4 (reg) NOP1 = 1.778 
HAP4 (reg) SES1 = 1.778 
HAP4 (reg) RLI1 = 1.778 
HAP4 (reg) GCD11 = 1.778 
HAP4 (reg) MES1 = 1.778 
HAP4 (reg) YHR020W = 1.778 
HAP4 (reg) CBF5 = 1.778 
HAP4 (reg) IMD4 = 1.778 
HAP4 (reg) HAS1 = 1.778 
HAP4 (reg) PSE1 = 1.778 
HAP4 (reg) YMR321C = 1.778 
HAP4 (reg) GIS2 = 1.778 
HAP4 (reg) NOP58 = 1.778 
HAP4 (reg) RPA135 = 1.778 
HAP4 (reg) YDR417C = 1.778 
HAP4 (reg) SNU13 = 1.778 
HAP4 (reg) GUA1 = 1.778 
HAP4 (reg) NIP1 = 1.778 
HAP4 (reg) GLN4 = 1.778 
HAP4 (reg) CDC60 = 1.778 
HAP4 (reg) SEC63 = 1.778 
SPS18 (reg) SUP45 = 1.778 
SPS18 (reg) NOP1 = 1.778 
SPS18 (reg) SES1 = 1.778 
SPS18 (reg) RLI1 = 1.778 
SPS18 (reg) GCD11 = 1.778 
SPS18 (reg) MES1 = 1.778 
SPS18 (reg) YHR020W = 1.778 
SPS18 (reg) CBF5 = 1.778 
SPS18 (reg) IMD4 = 1.778 
SPS18 (reg) HAS1 = 1.778 
SPS18 (reg) PSE1 = 1.778 
SPS18 (reg) YMR321C = 1.778 
SPS18 (reg) GIS2 = 1.778 
SPS18 (reg) NOP58 = 1.778 
SPS18 (reg) RPA135 = 1.778 
SPS18 (reg) YDR417C = 1.778 
SPS18 (reg) SNU13 = 1.778 
SPS18 (reg) GUA1 = 1.778 
SPS18 (reg) NIP1 = 1.778 
SPS18 (reg) GLN4 = 1.778 
SPS18 (reg) CDC60 = 1.778 
SPS18 (reg) SEC63 = 1.778 
ADR1 (reg) SUP45 = 1.778 
ADR1 (reg) NOP1 = 1.778 
ADR1 (reg) SES1 = 1.778 
ADR1 (reg) RLI1 = 1.778 
ADR1 (reg) GCD11 = 1.778 
ADR1 (reg) MES1 = 1.778 
ADR1 (reg) YHR020W = 1.778 
ADR1 (reg) CBF5 = 1.778 
ADR1 (reg) IMD4 = 1.778 
ADR1 (reg) HAS1 = 1.778 
ADR1 (reg) PSE1 = 1.778 
ADR1 (reg) YMR321C = 1.778 
ADR1 (reg) GIS2 = 1.778 
ADR1 (reg) NOP58 = 1.778 
ADR1 (reg) RPA135 = 1.778 
ADR1 (reg) YDR417C = 1.778 
ADR1 (reg) SNU13 = 1.778 
ADR1 (reg) GUA1 = 1.778 
ADR1 (reg) NIP1 = 1.778 
ADR1 (reg) GLN4 = 1.778 
ADR1 (reg) CDC60 = 1.778 
ADR1 (reg) SEC63 = 1.778 
GAL3 (reg) SUP45 = 1.778 
GAL3 (reg) NOP1 = 1.778 
GAL3 (reg) SES1 = 1.778 
GAL3 (reg) RLI1 = 1.778 
GAL3 (reg) GCD11 = 1.778 
GAL3 (reg) MES1 = 1.778 
GAL3 (reg) YHR020W = 1.778 
GAL3 (reg) CBF5 = 1.778 
GAL3 (reg) IMD4 = 1.778 
GAL3 (reg) HAS1 = 1.778 
GAL3 (reg) PSE1 = 1.778 
GAL3 (reg) YMR321C = 1.778 
GAL3 (reg) GIS2 = 1.778 
GAL3 (reg) NOP58 = 1.778 
GAL3 (reg) RPA135 = 1.778 
GAL3 (reg) YDR417C = 1.778 
GAL3 (reg) SNU13 = 1.778 
GAL3 (reg) GUA1 = 1.778 
GAL3 (reg) NIP1 = 1.778 
GAL3 (reg) GLN4 = 1.778 
GAL3 (reg) CDC60 = 1.778 
GAL3 (reg) SEC63 = 1.778 
PPR1 (reg) SUP45 = 1.778 
PPR1 (reg) NOP1 = 1.778 
PPR1 (reg) SES1 = 1.778 
PPR1 (reg) RLI1 = 1.778 
PPR1 (reg) GCD11 = 1.778 
PPR1 (reg) MES1 = 1.778 
PPR1 (reg) YHR020W = 1.778 
PPR1 (reg) CBF5 = 1.778 
PPR1 (reg) IMD4 = 1.778 
PPR1 (reg) HAS1 = 1.778 
PPR1 (reg) PSE1 = 1.778 
PPR1 (reg) YMR321C = 1.778 
PPR1 (reg) GIS2 = 1.778 
PPR1 (reg) NOP58 = 1.778 
PPR1 (reg) RPA135 = 1.778 
PPR1 (reg) YDR417C = 1.778 
PPR1 (reg) SNU13 = 1.778 
PPR1 (reg) GUA1 = 1.778 
PPR1 (reg) NIP1 = 1.778 
PPR1 (reg) GLN4 = 1.778 
PPR1 (reg) CDC60 = 1.778 
PPR1 (reg) SEC63 = 1.778 
TEA1 (reg) SUP45 = 1.778 
TEA1 (reg) NOP1 = 1.778 
TEA1 (reg) SES1 = 1.778 
TEA1 (reg) RLI1 = 1.778 
TEA1 (reg) GCD11 = 1.778 
TEA1 (reg) MES1 = 1.778 
TEA1 (reg) YHR020W = 1.778 
TEA1 (reg) CBF5 = 1.778 
TEA1 (reg) IMD4 = 1.778 
TEA1 (reg) HAS1 = 1.778 
TEA1 (reg) PSE1 = 1.778 
TEA1 (reg) YMR321C = 1.778 
TEA1 (reg) GIS2 = 1.778 
TEA1 (reg) NOP58 = 1.778 
TEA1 (reg) RPA135 = 1.778 
TEA1 (reg) YDR417C = 1.778 
TEA1 (reg) SNU13 = 1.778 
TEA1 (reg) GUA1 = 1.778 
TEA1 (reg) NIP1 = 1.778 
TEA1 (reg) GLN4 = 1.778 
TEA1 (reg) CDC60 = 1.778 
TEA1 (reg) SEC63 = 1.778 
PIP2 (reg) RPL17B = 1.778 
PIP2 (reg) RPS4A = 1.778 
PIP2 (reg) TEF4 = 1.778 
PIP2 (reg) RPL8B = 1.778 
PIP2 (reg) RPL15A = 1.778 
PIP2 (reg) RPS0B = 1.778 
PIP2 (reg) RPS28B = 1.778 
PIP2 (reg) RPL6B = 1.778 
PIP2 (reg) RPL20A = 1.778 
PIP2 (reg) RPS7B = 1.778 
PIP2 (reg) RPS19A = 1.778 
PIP2 (reg) RPS10A = 1.778 
PIP2 (reg) RPS6A = 1.778 
PIP2 (reg) RPL5 = 1.778 
PIP2 (reg) RPL17A = 1.778 
PIP2 (reg) SUR4 = 1.778 
PIP2 (reg) IMD3 = 1.778 
PIP2 (reg) ASC1 = 1.778 
PIP2 (reg) RPL16B = 1.778 
PIP2 (reg) SSB2 = 1.778 
PIP2 (reg) RPS9A = 1.778 
PIP2 (reg) RPL26A = 1.778 
PIP2 (reg) RPL36B = 1.778 
OAF1 (reg) RPL17B = 1.778 
OAF1 (reg) RPS4A = 1.778 
OAF1 (reg) TEF4 = 1.778 
OAF1 (reg) RPL8B = 1.778 
OAF1 (reg) RPL15A = 1.778 
OAF1 (reg) RPS0B = 1.778 
OAF1 (reg) RPS28B = 1.778 
OAF1 (reg) RPL6B = 1.778 
OAF1 (reg) RPL20A = 1.778 
OAF1 (reg) RPS7B = 1.778 
OAF1 (reg) RPS19A = 1.778 
OAF1 (reg) RPS10A = 1.778 
OAF1 (reg) RPS6A = 1.778 
OAF1 (reg) RPL5 = 1.778 
OAF1 (reg) RPL17A = 1.778 
OAF1 (reg) SUR4 = 1.778 
OAF1 (reg) IMD3 = 1.778 
OAF1 (reg) ASC1 = 1.778 
OAF1 (reg) RPL16B = 1.778 
OAF1 (reg) SSB2 = 1.778 
OAF1 (reg) RPS9A = 1.778 
OAF1 (reg) RPL26A = 1.778 
OAF1 (reg) RPL36B = 1.778 
OAF3 (reg) RPL17B = 1.778 
OAF3 (reg) RPS4A = 1.778 
OAF3 (reg) TEF4 = 1.778 
OAF3 (reg) RPL8B = 1.778 
OAF3 (reg) RPL15A = 1.778 
OAF3 (reg) RPS0B = 1.778 
OAF3 (reg) RPS28B = 1.778 
OAF3 (reg) RPL6B = 1.778 
OAF3 (reg) RPL20A = 1.778 
OAF3 (reg) RPS7B = 1.778 
OAF3 (reg) RPS19A = 1.778 
OAF3 (reg) RPS10A = 1.778 
OAF3 (reg) RPS6A = 1.778 
OAF3 (reg) RPL5 = 1.778 
OAF3 (reg) RPL17A = 1.778 
OAF3 (reg) SUR4 = 1.778 
OAF3 (reg) IMD3 = 1.778 
OAF3 (reg) ASC1 = 1.778 
OAF3 (reg) RPL16B = 1.778 
OAF3 (reg) SSB2 = 1.778 
OAF3 (reg) RPS9A = 1.778 
OAF3 (reg) RPL26A = 1.778 
OAF3 (reg) RPL36B = 1.778 
MBR1 (reg) RPL17B = 1.778 
MBR1 (reg) RPS4A = 1.778 
MBR1 (reg) TEF4 = 1.778 
MBR1 (reg) RPL8B = 1.778 
MBR1 (reg) RPL15A = 1.778 
MBR1 (reg) RPS0B = 1.778 
MBR1 (reg) RPS28B = 1.778 
MBR1 (reg) RPL6B = 1.778 
MBR1 (reg) RPL20A = 1.778 
MBR1 (reg) RPS7B = 1.778 
MBR1 (reg) RPS19A = 1.778 
MBR1 (reg) RPS10A = 1.778 
MBR1 (reg) RPS6A = 1.778 
MBR1 (reg) RPL5 = 1.778 
MBR1 (reg) RPL17A = 1.778 
MBR1 (reg) SUR4 = 1.778 
MBR1 (reg) IMD3 = 1.778 
MBR1 (reg) ASC1 = 1.778 
MBR1 (reg) RPL16B = 1.778 
MBR1 (reg) SSB2 = 1.778 
MBR1 (reg) RPS9A = 1.778 
MBR1 (reg) RPL26A = 1.778 
MBR1 (reg) RPL36B = 1.778 
CAT8 (reg) RPL17B = 1.778 
CAT8 (reg) RPS4A = 1.778 
CAT8 (reg) TEF4 = 1.778 
CAT8 (reg) RPL8B = 1.778 
CAT8 (reg) RPL15A = 1.778 
CAT8 (reg) RPS0B = 1.778 
CAT8 (reg) RPS28B = 1.778 
CAT8 (reg) RPL6B = 1.778 
CAT8 (reg) RPL20A = 1.778 
CAT8 (reg) RPS7B = 1.778 
CAT8 (reg) RPS19A = 1.778 
CAT8 (reg) RPS10A = 1.778 
CAT8 (reg) RPS6A = 1.778 
CAT8 (reg) RPL5 = 1.778 
CAT8 (reg) RPL17A = 1.778 
CAT8 (reg) SUR4 = 1.778 
CAT8 (reg) IMD3 = 1.778 
CAT8 (reg) ASC1 = 1.778 
CAT8 (reg) RPL16B = 1.778 
CAT8 (reg) SSB2 = 1.778 
CAT8 (reg) RPS9A = 1.778 
CAT8 (reg) RPL26A = 1.778 
CAT8 (reg) RPL36B = 1.778 
ADR1 (reg) RPL17B = 1.778 
ADR1 (reg) RPS4A = 1.778 
ADR1 (reg) TEF4 = 1.778 
ADR1 (reg) RPL8B = 1.778 
ADR1 (reg) RPL15A = 1.778 
ADR1 (reg) RPS0B = 1.778 
ADR1 (reg) RPS28B = 1.778 
ADR1 (reg) RPL6B = 1.778 
ADR1 (reg) RPL20A = 1.778 
ADR1 (reg) RPS7B = 1.778 
ADR1 (reg) RPS19A = 1.778 
ADR1 (reg) RPS10A = 1.778 
ADR1 (reg) RPS6A = 1.778 
ADR1 (reg) RPL5 = 1.778 
ADR1 (reg) RPL17A = 1.778 
ADR1 (reg) SUR4 = 1.778 
ADR1 (reg) IMD3 = 1.778 
ADR1 (reg) ASC1 = 1.778 
ADR1 (reg) RPL16B = 1.778 
ADR1 (reg) SSB2 = 1.778 
ADR1 (reg) RPS9A = 1.778 
ADR1 (reg) RPL26A = 1.778 
ADR1 (reg) RPL36B = 1.778 
GAL3 (reg) RPL17B = 1.477 
GAL3 (reg) RPS4A = 1.477 
GAL3 (reg) TEF4 = 1.477 
GAL3 (reg) RPL8B = 1.477 
GAL3 (reg) RPL15A = 1.477 
GAL3 (reg) RPS0B = 1.477 
GAL3 (reg) RPS28B = 1.477 
GAL3 (reg) RPL6B = 1.477 
GAL3 (reg) RPL20A = 1.477 
GAL3 (reg) RPS7B = 1.477 
GAL3 (reg) RPS19A = 1.477 
GAL3 (reg) RPS10A = 1.477 
GAL3 (reg) RPS6A = 1.477 
GAL3 (reg) RPL5 = 1.477 
GAL3 (reg) RPL17A = 1.477 
GAL3 (reg) SUR4 = 1.477 
GAL3 (reg) IMD3 = 1.477 
GAL3 (reg) ASC1 = 1.477 
GAL3 (reg) RPL16B = 1.477 
GAL3 (reg) SSB2 = 1.477 
GAL3 (reg) RPS9A = 1.477 
GAL3 (reg) RPL26A = 1.477 
GAL3 (reg) RPL36B = 1.477 
PPR1 (reg) RPL17B = 1.778 
PPR1 (reg) RPS4A = 1.778 
PPR1 (reg) TEF4 = 1.778 
PPR1 (reg) RPL8B = 1.778 
PPR1 (reg) RPL15A = 1.778 
PPR1 (reg) RPS0B = 1.778 
PPR1 (reg) RPS28B = 1.778 
PPR1 (reg) RPL6B = 1.778 
PPR1 (reg) RPL20A = 1.778 
PPR1 (reg) RPS7B = 1.778 
PPR1 (reg) RPS19A = 1.778 
PPR1 (reg) RPS10A = 1.778 
PPR1 (reg) RPS6A = 1.778 
PPR1 (reg) RPL5 = 1.778 
PPR1 (reg) RPL17A = 1.778 
PPR1 (reg) SUR4 = 1.778 
PPR1 (reg) IMD3 = 1.778 
PPR1 (reg) ASC1 = 1.778 
PPR1 (reg) RPL16B = 1.778 
PPR1 (reg) SSB2 = 1.778 
PPR1 (reg) RPS9A = 1.778 
PPR1 (reg) RPL26A = 1.778 
PPR1 (reg) RPL36B = 1.778 
TEA1 (reg) RPL17B = 1.778 
TEA1 (reg) RPS4A = 1.778 
TEA1 (reg) TEF4 = 1.778 
TEA1 (reg) RPL8B = 1.778 
TEA1 (reg) RPL15A = 1.778 
TEA1 (reg) RPS0B = 1.778 
TEA1 (reg) RPS28B = 1.778 
TEA1 (reg) RPL6B = 1.778 
TEA1 (reg) RPL20A = 1.778 
TEA1 (reg) RPS7B = 1.778 
TEA1 (reg) RPS19A = 1.778 
TEA1 (reg) RPS10A = 1.778 
TEA1 (reg) RPS6A = 1.778 
TEA1 (reg) RPL5 = 1.778 
TEA1 (reg) RPL17A = 1.778 
TEA1 (reg) SUR4 = 1.778 
TEA1 (reg) IMD3 = 1.778 
TEA1 (reg) ASC1 = 1.778 
TEA1 (reg) RPL16B = 1.778 
TEA1 (reg) SSB2 = 1.778 
TEA1 (reg) RPS9A = 1.778 
TEA1 (reg) RPL26A = 1.778 
TEA1 (reg) RPL36B = 1.778 
UGA3 (reg) RPL17B = 1.477 
UGA3 (reg) RPS4A = 1.477 
UGA3 (reg) TEF4 = 1.477 
UGA3 (reg) RPL8B = 1.477 
UGA3 (reg) RPL15A = 1.477 
UGA3 (reg) RPS0B = 1.477 
UGA3 (reg) RPS28B = 1.477 
UGA3 (reg) RPL6B = 1.477 
UGA3 (reg) RPL20A = 1.477 
UGA3 (reg) RPS7B = 1.477 
UGA3 (reg) RPS19A = 1.477 
UGA3 (reg) RPS10A = 1.477 
UGA3 (reg) RPS6A = 1.477 
UGA3 (reg) RPL5 = 1.477 
UGA3 (reg) RPL17A = 1.477 
UGA3 (reg) SUR4 = 1.477 
UGA3 (reg) IMD3 = 1.477 
UGA3 (reg) ASC1 = 1.477 
UGA3 (reg) RPL16B = 1.477 
UGA3 (reg) SSB2 = 1.477 
UGA3 (reg) RPS9A = 1.477 
UGA3 (reg) RPL26A = 1.477 
UGA3 (reg) RPL36B = 1.477 
OAF1 (reg) MRK1 = 1.477 
OAF1 (reg) FMP16 = 1.477 
OAF1 (reg) SPI1 = 1.477 
OAF1 (reg) YFL052W = 1.477 
OAF1 (reg) AIM19 = 1.477 
OAF1 (reg) PEX2 = 1.477 
OAF1 (reg) SYM1 = 1.477 
OAF1 (reg) ATG33 = 1.477 
OAF1 (reg) YMR090W = 1.477 
OAF1 (reg) DDR2 = 1.477 
OAF1 (reg) RDL1 = 1.477 
OAF1 (reg) YPL264C = 1.477 
OAF1 (reg) GPG1 = 1.477 
OAF1 (reg) CTT1 = 1.477 
OAF1 (reg) GTT1 = 1.477 
OAF1 (reg) GSM1 = 1.477 
OAF1 (reg) YJR115W = 1.477 
OAF1 (reg) YLR297W = 1.477 
OAF1 (reg) PAI3 = 1.477 
OAF1 (reg) YNL200C = 1.477 
OAF1 (reg) YDR034W-B = 1.477 
OAF1 (reg) HSP12 = 1.477 
OAF1 (reg) YGP1 = 1.477 
MBR1 (reg) MRK1 = 1.477 
MBR1 (reg) FMP16 = 1.477 
MBR1 (reg) SPI1 = 1.477 
MBR1 (reg) YFL052W = 1.477 
MBR1 (reg) AIM19 = 1.477 
MBR1 (reg) PEX2 = 1.477 
MBR1 (reg) SYM1 = 1.477 
MBR1 (reg) ATG33 = 1.477 
MBR1 (reg) YMR090W = 1.477 
MBR1 (reg) DDR2 = 1.477 
MBR1 (reg) RDL1 = 1.477 
MBR1 (reg) YPL264C = 1.477 
MBR1 (reg) GPG1 = 1.477 
MBR1 (reg) CTT1 = 1.477 
MBR1 (reg) GTT1 = 1.477 
MBR1 (reg) GSM1 = 1.477 
MBR1 (reg) YJR115W = 1.477 
MBR1 (reg) YLR297W = 1.477 
MBR1 (reg) PAI3 = 1.477 
MBR1 (reg) YNL200C = 1.477 
MBR1 (reg) YDR034W-B = 1.477 
MBR1 (reg) HSP12 = 1.477 
MBR1 (reg) YGP1 = 1.477 
ADR1 (reg) MRK1 = 1.477 
ADR1 (reg) FMP16 = 1.477 
ADR1 (reg) SPI1 = 1.477 
ADR1 (reg) YFL052W = 1.477 
ADR1 (reg) AIM19 = 1.477 
ADR1 (reg) PEX2 = 1.477 
ADR1 (reg) SYM1 = 1.477 
ADR1 (reg) ATG33 = 1.477 
ADR1 (reg) YMR090W = 1.477 
ADR1 (reg) DDR2 = 1.477 
ADR1 (reg) RDL1 = 1.477 
ADR1 (reg) YPL264C = 1.477 
ADR1 (reg) GPG1 = 1.477 
ADR1 (reg) CTT1 = 1.477 
ADR1 (reg) GTT1 = 1.477 
ADR1 (reg) GSM1 = 1.477 
ADR1 (reg) YJR115W = 1.477 
ADR1 (reg) YLR297W = 1.477 
ADR1 (reg) PAI3 = 1.477 
ADR1 (reg) YNL200C = 1.477 
ADR1 (reg) YDR034W-B = 1.477 
ADR1 (reg) HSP12 = 1.477 
ADR1 (reg) YGP1 = 1.477 
TEA1 (reg) MRK1 = 1.778 
TEA1 (reg) FMP16 = 1.778 
TEA1 (reg) SPI1 = 1.778 
TEA1 (reg) YFL052W = 1.778 
TEA1 (reg) AIM19 = 1.778 
TEA1 (reg) PEX2 = 1.778 
TEA1 (reg) SYM1 = 1.778 
TEA1 (reg) ATG33 = 1.778 
TEA1 (reg) YMR090W = 1.778 
TEA1 (reg) DDR2 = 1.778 
TEA1 (reg) RDL1 = 1.778 
TEA1 (reg) YPL264C = 1.778 
TEA1 (reg) GPG1 = 1.778 
TEA1 (reg) CTT1 = 1.778 
TEA1 (reg) GTT1 = 1.778 
TEA1 (reg) GSM1 = 1.778 
TEA1 (reg) YJR115W = 1.778 
TEA1 (reg) YLR297W = 1.778 
TEA1 (reg) PAI3 = 1.778 
TEA1 (reg) YNL200C = 1.778 
TEA1 (reg) YDR034W-B = 1.778 
TEA1 (reg) HSP12 = 1.778 
TEA1 (reg) YGP1 = 1.778 
PIP2 (reg) RPB5 = 1.778 
PIP2 (reg) SEC66 = 1.778 
PIP2 (reg) SSZ1 = 1.778 
PIP2 (reg) CCT3 = 1.778 
PIP2 (reg) SUI2 = 1.778 
PIP2 (reg) RPL6A = 1.778 
PIP2 (reg) PGA3 = 1.778 
PIP2 (reg) TIF34 = 1.778 
PIP2 (reg) CDC33 = 1.778 
PIP2 (reg) GCD1 = 1.778 
PIP2 (reg) CAF20 = 1.778 
PIP2 (reg) MRI1 = 1.778 
PIP2 (reg) GRS1 = 1.778 
PIP2 (reg) SUP45 = 1.778 
PIP2 (reg) SES1 = 1.778 
PIP2 (reg) ZUO1 = 1.778 
PIP2 (reg) CCT5 = 1.778 
PIP2 (reg) GSP1 = 1.778 
PIP2 (reg) CPT1 = 1.778 
PIP2 (reg) SUI3 = 1.778 
PIP2 (reg) SAM4 = 1.778 
PIP2 (reg) TIF5 = 1.778 
PIP2 (reg) LSG1 = 1.778 
OAF1 (reg) RPB5 = 1.778 
OAF1 (reg) SEC66 = 1.778 
OAF1 (reg) SSZ1 = 1.778 
OAF1 (reg) CCT3 = 1.778 
OAF1 (reg) SUI2 = 1.778 
OAF1 (reg) RPL6A = 1.778 
OAF1 (reg) PGA3 = 1.778 
OAF1 (reg) TIF34 = 1.778 
OAF1 (reg) CDC33 = 1.778 
OAF1 (reg) GCD1 = 1.778 
OAF1 (reg) CAF20 = 1.778 
OAF1 (reg) MRI1 = 1.778 
OAF1 (reg) GRS1 = 1.778 
OAF1 (reg) SUP45 = 1.778 
OAF1 (reg) SES1 = 1.778 
OAF1 (reg) ZUO1 = 1.778 
OAF1 (reg) CCT5 = 1.778 
OAF1 (reg) GSP1 = 1.778 
OAF1 (reg) CPT1 = 1.778 
OAF1 (reg) SUI3 = 1.778 
OAF1 (reg) SAM4 = 1.778 
OAF1 (reg) TIF5 = 1.778 
OAF1 (reg) LSG1 = 1.778 
OAF3 (reg) RPB5 = 1.778 
OAF3 (reg) SEC66 = 1.778 
OAF3 (reg) SSZ1 = 1.778 
OAF3 (reg) CCT3 = 1.778 
OAF3 (reg) SUI2 = 1.778 
OAF3 (reg) RPL6A = 1.778 
OAF3 (reg) PGA3 = 1.778 
OAF3 (reg) TIF34 = 1.778 
OAF3 (reg) CDC33 = 1.778 
OAF3 (reg) GCD1 = 1.778 
OAF3 (reg) CAF20 = 1.778 
OAF3 (reg) MRI1 = 1.778 
OAF3 (reg) GRS1 = 1.778 
OAF3 (reg) SUP45 = 1.778 
OAF3 (reg) SES1 = 1.778 
OAF3 (reg) ZUO1 = 1.778 
OAF3 (reg) CCT5 = 1.778 
OAF3 (reg) GSP1 = 1.778 
OAF3 (reg) CPT1 = 1.778 
OAF3 (reg) SUI3 = 1.778 
OAF3 (reg) SAM4 = 1.778 
OAF3 (reg) TIF5 = 1.778 
OAF3 (reg) LSG1 = 1.778 
MBR1 (reg) RPB5 = 1.778 
MBR1 (reg) SEC66 = 1.778 
MBR1 (reg) SSZ1 = 1.778 
MBR1 (reg) CCT3 = 1.778 
MBR1 (reg) SUI2 = 1.778 
MBR1 (reg) RPL6A = 1.778 
MBR1 (reg) PGA3 = 1.778 
MBR1 (reg) TIF34 = 1.778 
MBR1 (reg) CDC33 = 1.778 
MBR1 (reg) GCD1 = 1.778 
MBR1 (reg) CAF20 = 1.778 
MBR1 (reg) MRI1 = 1.778 
MBR1 (reg) GRS1 = 1.778 
MBR1 (reg) SUP45 = 1.778 
MBR1 (reg) SES1 = 1.778 
MBR1 (reg) ZUO1 = 1.778 
MBR1 (reg) CCT5 = 1.778 
MBR1 (reg) GSP1 = 1.778 
MBR1 (reg) CPT1 = 1.778 
MBR1 (reg) SUI3 = 1.778 
MBR1 (reg) SAM4 = 1.778 
MBR1 (reg) TIF5 = 1.778 
MBR1 (reg) LSG1 = 1.778 
CAT8 (reg) RPB5 = 1.778 
CAT8 (reg) SEC66 = 1.778 
CAT8 (reg) SSZ1 = 1.778 
CAT8 (reg) CCT3 = 1.778 
CAT8 (reg) SUI2 = 1.778 
CAT8 (reg) RPL6A = 1.778 
CAT8 (reg) PGA3 = 1.778 
CAT8 (reg) TIF34 = 1.778 
CAT8 (reg) CDC33 = 1.778 
CAT8 (reg) GCD1 = 1.778 
CAT8 (reg) CAF20 = 1.778 
CAT8 (reg) MRI1 = 1.778 
CAT8 (reg) GRS1 = 1.778 
CAT8 (reg) SUP45 = 1.778 
CAT8 (reg) SES1 = 1.778 
CAT8 (reg) ZUO1 = 1.778 
CAT8 (reg) CCT5 = 1.778 
CAT8 (reg) GSP1 = 1.778 
CAT8 (reg) CPT1 = 1.778 
CAT8 (reg) SUI3 = 1.778 
CAT8 (reg) SAM4 = 1.778 
CAT8 (reg) TIF5 = 1.778 
CAT8 (reg) LSG1 = 1.778 
SPS18 (reg) RPB5 = 1.477 
SPS18 (reg) SEC66 = 1.477 
SPS18 (reg) SSZ1 = 1.477 
SPS18 (reg) CCT3 = 1.477 
SPS18 (reg) SUI2 = 1.477 
SPS18 (reg) RPL6A = 1.477 
SPS18 (reg) PGA3 = 1.477 
SPS18 (reg) TIF34 = 1.477 
SPS18 (reg) CDC33 = 1.477 
SPS18 (reg) GCD1 = 1.477 
SPS18 (reg) CAF20 = 1.477 
SPS18 (reg) MRI1 = 1.477 
SPS18 (reg) GRS1 = 1.477 
SPS18 (reg) SUP45 = 1.477 
SPS18 (reg) SES1 = 1.477 
SPS18 (reg) ZUO1 = 1.477 
SPS18 (reg) CCT5 = 1.477 
SPS18 (reg) GSP1 = 1.477 
SPS18 (reg) CPT1 = 1.477 
SPS18 (reg) SUI3 = 1.477 
SPS18 (reg) SAM4 = 1.477 
SPS18 (reg) TIF5 = 1.477 
SPS18 (reg) LSG1 = 1.477 
ADR1 (reg) RPB5 = 1.778 
ADR1 (reg) SEC66 = 1.778 
ADR1 (reg) SSZ1 = 1.778 
ADR1 (reg) CCT3 = 1.778 
ADR1 (reg) SUI2 = 1.778 
ADR1 (reg) RPL6A = 1.778 
ADR1 (reg) PGA3 = 1.778 
ADR1 (reg) TIF34 = 1.778 
ADR1 (reg) CDC33 = 1.778 
ADR1 (reg) GCD1 = 1.778 
ADR1 (reg) CAF20 = 1.778 
ADR1 (reg) MRI1 = 1.778 
ADR1 (reg) GRS1 = 1.778 
ADR1 (reg) SUP45 = 1.778 
ADR1 (reg) SES1 = 1.778 
ADR1 (reg) ZUO1 = 1.778 
ADR1 (reg) CCT5 = 1.778 
ADR1 (reg) GSP1 = 1.778 
ADR1 (reg) CPT1 = 1.778 
ADR1 (reg) SUI3 = 1.778 
ADR1 (reg) SAM4 = 1.778 
ADR1 (reg) TIF5 = 1.778 
ADR1 (reg) LSG1 = 1.778 
GAL3 (reg) RPB5 = 1.477 
GAL3 (reg) SEC66 = 1.477 
GAL3 (reg) SSZ1 = 1.477 
GAL3 (reg) CCT3 = 1.477 
GAL3 (reg) SUI2 = 1.477 
GAL3 (reg) RPL6A = 1.477 
GAL3 (reg) PGA3 = 1.477 
GAL3 (reg) TIF34 = 1.477 
GAL3 (reg) CDC33 = 1.477 
GAL3 (reg) GCD1 = 1.477 
GAL3 (reg) CAF20 = 1.477 
GAL3 (reg) MRI1 = 1.477 
GAL3 (reg) GRS1 = 1.477 
GAL3 (reg) SUP45 = 1.477 
GAL3 (reg) SES1 = 1.477 
GAL3 (reg) ZUO1 = 1.477 
GAL3 (reg) CCT5 = 1.477 
GAL3 (reg) GSP1 = 1.477 
GAL3 (reg) CPT1 = 1.477 
GAL3 (reg) SUI3 = 1.477 
GAL3 (reg) SAM4 = 1.477 
GAL3 (reg) TIF5 = 1.477 
GAL3 (reg) LSG1 = 1.477 
PPR1 (reg) RPB5 = 1.778 
PPR1 (reg) SEC66 = 1.778 
PPR1 (reg) SSZ1 = 1.778 
PPR1 (reg) CCT3 = 1.778 
PPR1 (reg) SUI2 = 1.778 
PPR1 (reg) RPL6A = 1.778 
PPR1 (reg) PGA3 = 1.778 
PPR1 (reg) TIF34 = 1.778 
PPR1 (reg) CDC33 = 1.778 
PPR1 (reg) GCD1 = 1.778 
PPR1 (reg) CAF20 = 1.778 
PPR1 (reg) MRI1 = 1.778 
PPR1 (reg) GRS1 = 1.778 
PPR1 (reg) SUP45 = 1.778 
PPR1 (reg) SES1 = 1.778 
PPR1 (reg) ZUO1 = 1.778 
PPR1 (reg) CCT5 = 1.778 
PPR1 (reg) GSP1 = 1.778 
PPR1 (reg) CPT1 = 1.778 
PPR1 (reg) SUI3 = 1.778 
PPR1 (reg) SAM4 = 1.778 
PPR1 (reg) TIF5 = 1.778 
PPR1 (reg) LSG1 = 1.778 
TEA1 (reg) RPB5 = 1.778 
TEA1 (reg) SEC66 = 1.778 
TEA1 (reg) SSZ1 = 1.778 
TEA1 (reg) CCT3 = 1.778 
TEA1 (reg) SUI2 = 1.778 
TEA1 (reg) RPL6A = 1.778 
TEA1 (reg) PGA3 = 1.778 
TEA1 (reg) TIF34 = 1.778 
TEA1 (reg) CDC33 = 1.778 
TEA1 (reg) GCD1 = 1.778 
TEA1 (reg) CAF20 = 1.778 
TEA1 (reg) MRI1 = 1.778 
TEA1 (reg) GRS1 = 1.778 
TEA1 (reg) SUP45 = 1.778 
TEA1 (reg) SES1 = 1.778 
TEA1 (reg) ZUO1 = 1.778 
TEA1 (reg) CCT5 = 1.778 
TEA1 (reg) GSP1 = 1.778 
TEA1 (reg) CPT1 = 1.778 
TEA1 (reg) SUI3 = 1.778 
TEA1 (reg) SAM4 = 1.778 
TEA1 (reg) TIF5 = 1.778 
TEA1 (reg) LSG1 = 1.778 
UGA3 (reg) RPB5 = 1.477 
UGA3 (reg) SEC66 = 1.477 
UGA3 (reg) SSZ1 = 1.477 
UGA3 (reg) CCT3 = 1.477 
UGA3 (reg) SUI2 = 1.477 
UGA3 (reg) RPL6A = 1.477 
UGA3 (reg) PGA3 = 1.477 
UGA3 (reg) TIF34 = 1.477 
UGA3 (reg) CDC33 = 1.477 
UGA3 (reg) GCD1 = 1.477 
UGA3 (reg) CAF20 = 1.477 
UGA3 (reg) MRI1 = 1.477 
UGA3 (reg) GRS1 = 1.477 
UGA3 (reg) SUP45 = 1.477 
UGA3 (reg) SES1 = 1.477 
UGA3 (reg) ZUO1 = 1.477 
UGA3 (reg) CCT5 = 1.477 
UGA3 (reg) GSP1 = 1.477 
UGA3 (reg) CPT1 = 1.477 
UGA3 (reg) SUI3 = 1.477 
UGA3 (reg) SAM4 = 1.477 
UGA3 (reg) TIF5 = 1.477 
UGA3 (reg) LSG1 = 1.477 
OAF1 (reg) NCL1 = 1.477 
OAF1 (reg) SAS3 = 1.477 
OAF1 (reg) YBL077W = 1.477 
OAF1 (reg) STE14 = 1.477 
OAF1 (reg) VMA8 = 1.477 
OAF1 (reg) LOC1 = 1.477 
OAF1 (reg) TYS1 = 1.477 
OAF1 (reg) THR1 = 1.477 
OAF1 (reg) FUR1 = 1.477 
OAF1 (reg) HAM1 = 1.477 
OAF1 (reg) UTH1 = 1.477 
OAF1 (reg) HCR1 = 1.477 
OAF1 (reg) YMR130W = 1.477 
OAF1 (reg) YMR193C-A = 1.477 
OAF1 (reg) ODC2 = 1.477 
OAF1 (reg) SUT2 = 1.477 
OAF1 (reg) MCM16 = 1.477 
OAF1 (reg) RBG1 = 1.477 
OAF1 (reg) YBL081W = 1.477 
OAF1 (reg) YBL083C = 1.477 
OAF1 (reg) SEC66 = 1.477 
OAF1 (reg) YCR043C = 1.477 
OAF1 (reg) RVB1 = 1.477 
OAF1 (reg) ILV1 = 1.477 
OAF1 (reg) DED81 = 1.477 
OAF1 (reg) TRM5 = 1.477 
OAF1 (reg) ADO1 = 1.477 
OAF1 (reg) PAM18 = 1.477 
OAF1 (reg) DPH5 = 1.477 
OAF1 (reg) TIF34 = 1.477 
OAF1 (reg) GIS2 = 1.477 
OAF1 (reg) CAF20 = 1.477 
OAF1 (reg) ZUO1 = 1.477 
OAF1 (reg) DYS1 = 1.477 
OAF1 (reg) SAM4 = 1.477 
OAF1 (reg) YOR314W-A = 1.477 
OAF1 (reg) YLR149C-A = 1.477 
OAF1 (reg) YIH1 = 1.477 
ADR1 (reg) NCL1 = 1.477 
ADR1 (reg) SAS3 = 1.477 
ADR1 (reg) YBL077W = 1.477 
ADR1 (reg) STE14 = 1.477 
ADR1 (reg) VMA8 = 1.477 
ADR1 (reg) LOC1 = 1.477 
ADR1 (reg) TYS1 = 1.477 
ADR1 (reg) THR1 = 1.477 
ADR1 (reg) FUR1 = 1.477 
ADR1 (reg) HAM1 = 1.477 
ADR1 (reg) UTH1 = 1.477 
ADR1 (reg) HCR1 = 1.477 
ADR1 (reg) YMR130W = 1.477 
ADR1 (reg) YMR193C-A = 1.477 
ADR1 (reg) ODC2 = 1.477 
ADR1 (reg) SUT2 = 1.477 
ADR1 (reg) MCM16 = 1.477 
ADR1 (reg) RBG1 = 1.477 
ADR1 (reg) YBL081W = 1.477 
ADR1 (reg) YBL083C = 1.477 
ADR1 (reg) SEC66 = 1.477 
ADR1 (reg) YCR043C = 1.477 
ADR1 (reg) RVB1 = 1.477 
ADR1 (reg) ILV1 = 1.477 
ADR1 (reg) DED81 = 1.477 
ADR1 (reg) TRM5 = 1.477 
ADR1 (reg) ADO1 = 1.477 
ADR1 (reg) PAM18 = 1.477 
ADR1 (reg) DPH5 = 1.477 
ADR1 (reg) TIF34 = 1.477 
ADR1 (reg) GIS2 = 1.477 
ADR1 (reg) CAF20 = 1.477 
ADR1 (reg) ZUO1 = 1.477 
ADR1 (reg) DYS1 = 1.477 
ADR1 (reg) SAM4 = 1.477 
ADR1 (reg) YOR314W-A = 1.477 
ADR1 (reg) YLR149C-A = 1.477 
ADR1 (reg) YIH1 = 1.477 
OAF1 (reg) UTP4 = 1.477 
OAF1 (reg) BCP1 = 1.477 
OAF1 (reg) PPT1 = 1.477 
OAF1 (reg) MTR3 = 1.477 
OAF1 (reg) HGH1 = 1.477 
OAF1 (reg) YKL018C-A = 1.477 
OAF1 (reg) RKM3 = 1.477 
OAF1 (reg) DAD3 = 1.477 
OAF1 (reg) ASP1 = 1.477 
OAF1 (reg) NSA2 = 1.477 
OAF1 (reg) CGR1 = 1.477 
OAF1 (reg) ENP2 = 1.477 
OAF1 (reg) YGR160W = 1.477 
OAF1 (reg) NMD3 = 1.477 
OAF1 (reg) FAF1 = 1.477 
OAF1 (reg) YIL091C = 1.477 
OAF1 (reg) LHP1 = 1.477 
OAF1 (reg) SBH1 = 1.477 
OAF1 (reg) IMP3 = 1.477 
OAF1 (reg) YML010W-A = 1.477 
OAF1 (reg) YJL012C-A = 1.477 
TEA1 (reg) UTP4 = 1.477 
TEA1 (reg) BCP1 = 1.477 
TEA1 (reg) PPT1 = 1.477 
TEA1 (reg) MTR3 = 1.477 
TEA1 (reg) HGH1 = 1.477 
TEA1 (reg) YKL018C-A = 1.477 
TEA1 (reg) RKM3 = 1.477 
TEA1 (reg) DAD3 = 1.477 
TEA1 (reg) ASP1 = 1.477 
TEA1 (reg) NSA2 = 1.477 
TEA1 (reg) CGR1 = 1.477 
TEA1 (reg) ENP2 = 1.477 
TEA1 (reg) YGR160W = 1.477 
TEA1 (reg) NMD3 = 1.477 
TEA1 (reg) FAF1 = 1.477 
TEA1 (reg) YIL091C = 1.477 
TEA1 (reg) LHP1 = 1.477 
TEA1 (reg) SBH1 = 1.477 
TEA1 (reg) IMP3 = 1.477 
TEA1 (reg) YML010W-A = 1.477 
TEA1 (reg) YJL012C-A = 1.477 
PIP2 (reg) RPL23A = 1.778 
PIP2 (reg) RPS5 = 1.778 
PIP2 (reg) RPS31 = 1.778 
PIP2 (reg) RPS18B = 1.778 
PIP2 (reg) RPL13B = 1.778 
PIP2 (reg) RPL17B = 1.778 
PIP2 (reg) RPS22A = 1.778 
PIP2 (reg) RPL10 = 1.778 
PIP2 (reg) RPS1B = 1.778 
PIP2 (reg) RPL7B = 1.778 
PIP2 (reg) RPL17A = 1.778 
OAF1 (reg) RPL23A = 1.778 
OAF1 (reg) RPS5 = 1.778 
OAF1 (reg) RPS31 = 1.778 
OAF1 (reg) RPS18B = 1.778 
OAF1 (reg) RPL13B = 1.778 
OAF1 (reg) RPL17B = 1.778 
OAF1 (reg) RPS22A = 1.778 
OAF1 (reg) RPL10 = 1.778 
OAF1 (reg) RPS1B = 1.778 
OAF1 (reg) RPL7B = 1.778 
OAF1 (reg) RPL17A = 1.778 
OAF3 (reg) RPL23A = 1.778 
OAF3 (reg) RPS5 = 1.778 
OAF3 (reg) RPS31 = 1.778 
OAF3 (reg) RPS18B = 1.778 
OAF3 (reg) RPL13B = 1.778 
OAF3 (reg) RPL17B = 1.778 
OAF3 (reg) RPS22A = 1.778 
OAF3 (reg) RPL10 = 1.778 
OAF3 (reg) RPS1B = 1.778 
OAF3 (reg) RPL7B = 1.778 
OAF3 (reg) RPL17A = 1.778 
MBR1 (reg) RPL23A = 1.778 
MBR1 (reg) RPS5 = 1.778 
MBR1 (reg) RPS31 = 1.778 
MBR1 (reg) RPS18B = 1.778 
MBR1 (reg) RPL13B = 1.778 
MBR1 (reg) RPL17B = 1.778 
MBR1 (reg) RPS22A = 1.778 
MBR1 (reg) RPL10 = 1.778 
MBR1 (reg) RPS1B = 1.778 
MBR1 (reg) RPL7B = 1.778 
MBR1 (reg) RPL17A = 1.778 
CAT8 (reg) RPL23A = 1.778 
CAT8 (reg) RPS5 = 1.778 
CAT8 (reg) RPS31 = 1.778 
CAT8 (reg) RPS18B = 1.778 
CAT8 (reg) RPL13B = 1.778 
CAT8 (reg) RPL17B = 1.778 
CAT8 (reg) RPS22A = 1.778 
CAT8 (reg) RPL10 = 1.778 
CAT8 (reg) RPS1B = 1.778 
CAT8 (reg) RPL7B = 1.778 
CAT8 (reg) RPL17A = 1.778 
HAP4 (reg) RPL23A = 1.778 
HAP4 (reg) RPS5 = 1.778 
HAP4 (reg) RPS31 = 1.778 
HAP4 (reg) RPS18B = 1.778 
HAP4 (reg) RPL13B = 1.778 
HAP4 (reg) RPL17B = 1.778 
HAP4 (reg) RPS22A = 1.778 
HAP4 (reg) RPL10 = 1.778 
HAP4 (reg) RPS1B = 1.778 
HAP4 (reg) RPL7B = 1.778 
HAP4 (reg) RPL17A = 1.778 
SPS18 (reg) RPL23A = 1.778 
SPS18 (reg) RPS5 = 1.778 
SPS18 (reg) RPS31 = 1.778 
SPS18 (reg) RPS18B = 1.778 
SPS18 (reg) RPL13B = 1.778 
SPS18 (reg) RPL17B = 1.778 
SPS18 (reg) RPS22A = 1.778 
SPS18 (reg) RPL10 = 1.778 
SPS18 (reg) RPS1B = 1.778 
SPS18 (reg) RPL7B = 1.778 
SPS18 (reg) RPL17A = 1.778 
ADR1 (reg) RPL23A = 1.778 
ADR1 (reg) RPS5 = 1.778 
ADR1 (reg) RPS31 = 1.778 
ADR1 (reg) RPS18B = 1.778 
ADR1 (reg) RPL13B = 1.778 
ADR1 (reg) RPL17B = 1.778 
ADR1 (reg) RPS22A = 1.778 
ADR1 (reg) RPL10 = 1.778 
ADR1 (reg) RPS1B = 1.778 
ADR1 (reg) RPL7B = 1.778 
ADR1 (reg) RPL17A = 1.778 
GAL3 (reg) RPL23A = 1.778 
GAL3 (reg) RPS5 = 1.778 
GAL3 (reg) RPS31 = 1.778 
GAL3 (reg) RPS18B = 1.778 
GAL3 (reg) RPL13B = 1.778 
GAL3 (reg) RPL17B = 1.778 
GAL3 (reg) RPS22A = 1.778 
GAL3 (reg) RPL10 = 1.778 
GAL3 (reg) RPS1B = 1.778 
GAL3 (reg) RPL7B = 1.778 
GAL3 (reg) RPL17A = 1.778 
PPR1 (reg) RPL23A = 1.778 
PPR1 (reg) RPS5 = 1.778 
PPR1 (reg) RPS31 = 1.778 
PPR1 (reg) RPS18B = 1.778 
PPR1 (reg) RPL13B = 1.778 
PPR1 (reg) RPL17B = 1.778 
PPR1 (reg) RPS22A = 1.778 
PPR1 (reg) RPL10 = 1.778 
PPR1 (reg) RPS1B = 1.778 
PPR1 (reg) RPL7B = 1.778 
PPR1 (reg) RPL17A = 1.778 
TEA1 (reg) RPL23A = 1.778 
TEA1 (reg) RPS5 = 1.778 
TEA1 (reg) RPS31 = 1.778 
TEA1 (reg) RPS18B = 1.778 
TEA1 (reg) RPL13B = 1.778 
TEA1 (reg) RPL17B = 1.778 
TEA1 (reg) RPS22A = 1.778 
TEA1 (reg) RPL10 = 1.778 
TEA1 (reg) RPS1B = 1.778 
TEA1 (reg) RPL7B = 1.778 
TEA1 (reg) RPL17A = 1.778 
UGA3 (reg) RPL23A = 1.778 
UGA3 (reg) RPS5 = 1.778 
UGA3 (reg) RPS31 = 1.778 
UGA3 (reg) RPS18B = 1.778 
UGA3 (reg) RPL13B = 1.778 
UGA3 (reg) RPL17B = 1.778 
UGA3 (reg) RPS22A = 1.778 
UGA3 (reg) RPL10 = 1.778 
UGA3 (reg) RPS1B = 1.778 
UGA3 (reg) RPL7B = 1.778 
UGA3 (reg) RPL17A = 1.778 
OAF1 (reg) YPC1 = 1.477 
OAF1 (reg) SDS24 = 1.477 
OAF1 (reg) ADP1 = 1.477 
OAF1 (reg) YGR111W = 1.477 
OAF1 (reg) YHR097C = 1.477 
OAF1 (reg) PFK26 = 1.477 
OAF1 (reg) FMP33 = 1.477 
OAF1 (reg) SFH1 = 1.477 
OAF1 (reg) YKL107W = 1.477 
OAF1 (reg) ISF1 = 1.477 
OAF1 (reg) YMR206W = 1.477 
OAF1 (reg) RRT8 = 1.477 
OAF1 (reg) YBR062C = 1.477 
OAF1 (reg) RTN2 = 1.477 
OAF1 (reg) FMP45 = 1.477 
OAF1 (reg) YFR017C = 1.477 
OAF1 (reg) YJR096W = 1.477 
OAF1 (reg) TMA10 = 1.477 
OAF1 (reg) HFD1 = 1.477 
OAF1 (reg) OXR1 = 1.477 
OAF1 (reg) CTT1 = 1.477 
MBR1 (reg) YPC1 = 1.477 
MBR1 (reg) SDS24 = 1.477 
MBR1 (reg) ADP1 = 1.477 
MBR1 (reg) YGR111W = 1.477 
MBR1 (reg) YHR097C = 1.477 
MBR1 (reg) PFK26 = 1.477 
MBR1 (reg) FMP33 = 1.477 
MBR1 (reg) SFH1 = 1.477 
MBR1 (reg) YKL107W = 1.477 
MBR1 (reg) ISF1 = 1.477 
MBR1 (reg) YMR206W = 1.477 
MBR1 (reg) RRT8 = 1.477 
MBR1 (reg) YBR062C = 1.477 
MBR1 (reg) RTN2 = 1.477 
MBR1 (reg) FMP45 = 1.477 
MBR1 (reg) YFR017C = 1.477 
MBR1 (reg) YJR096W = 1.477 
MBR1 (reg) TMA10 = 1.477 
MBR1 (reg) HFD1 = 1.477 
MBR1 (reg) OXR1 = 1.477 
MBR1 (reg) CTT1 = 1.477 
CAT8 (reg) YPC1 = 1.477 
CAT8 (reg) SDS24 = 1.477 
CAT8 (reg) ADP1 = 1.477 
CAT8 (reg) YGR111W = 1.477 
CAT8 (reg) YHR097C = 1.477 
CAT8 (reg) PFK26 = 1.477 
CAT8 (reg) FMP33 = 1.477 
CAT8 (reg) SFH1 = 1.477 
CAT8 (reg) YKL107W = 1.477 
CAT8 (reg) ISF1 = 1.477 
CAT8 (reg) YMR206W = 1.477 
CAT8 (reg) RRT8 = 1.477 
CAT8 (reg) YBR062C = 1.477 
CAT8 (reg) RTN2 = 1.477 
CAT8 (reg) FMP45 = 1.477 
CAT8 (reg) YFR017C = 1.477 
CAT8 (reg) YJR096W = 1.477 
CAT8 (reg) TMA10 = 1.477 
CAT8 (reg) HFD1 = 1.477 
CAT8 (reg) OXR1 = 1.477 
CAT8 (reg) CTT1 = 1.477 
ADR1 (reg) YPC1 = 1.477 
ADR1 (reg) SDS24 = 1.477 
ADR1 (reg) ADP1 = 1.477 
ADR1 (reg) YGR111W = 1.477 
ADR1 (reg) YHR097C = 1.477 
ADR1 (reg) PFK26 = 1.477 
ADR1 (reg) FMP33 = 1.477 
ADR1 (reg) SFH1 = 1.477 
ADR1 (reg) YKL107W = 1.477 
ADR1 (reg) ISF1 = 1.477 
ADR1 (reg) YMR206W = 1.477 
ADR1 (reg) RRT8 = 1.477 
ADR1 (reg) YBR062C = 1.477 
ADR1 (reg) RTN2 = 1.477 
ADR1 (reg) FMP45 = 1.477 
ADR1 (reg) YFR017C = 1.477 
ADR1 (reg) YJR096W = 1.477 
ADR1 (reg) TMA10 = 1.477 
ADR1 (reg) HFD1 = 1.477 
ADR1 (reg) OXR1 = 1.477 
ADR1 (reg) CTT1 = 1.477 
TEA1 (reg) YPC1 = 1.477 
TEA1 (reg) SDS24 = 1.477 
TEA1 (reg) ADP1 = 1.477 
TEA1 (reg) YGR111W = 1.477 
TEA1 (reg) YHR097C = 1.477 
TEA1 (reg) PFK26 = 1.477 
TEA1 (reg) FMP33 = 1.477 
TEA1 (reg) SFH1 = 1.477 
TEA1 (reg) YKL107W = 1.477 
TEA1 (reg) ISF1 = 1.477 
TEA1 (reg) YMR206W = 1.477 
TEA1 (reg) RRT8 = 1.477 
TEA1 (reg) YBR062C = 1.477 
TEA1 (reg) RTN2 = 1.477 
TEA1 (reg) FMP45 = 1.477 
TEA1 (reg) YFR017C = 1.477 
TEA1 (reg) YJR096W = 1.477 
TEA1 (reg) TMA10 = 1.477 
TEA1 (reg) HFD1 = 1.477 
TEA1 (reg) OXR1 = 1.477 
TEA1 (reg) CTT1 = 1.477 
OAF1 (reg) GYP7 = 1.477 
OAF1 (reg) COQ4 = 1.477 
OAF1 (reg) GLO2 = 1.477 
OAF1 (reg) UBC8 = 1.477 
OAF1 (reg) RAD4 = 1.477 
OAF1 (reg) FYV10 = 1.477 
OAF1 (reg) PET10 = 1.477 
OAF1 (reg) YKR096W = 1.477 
OAF1 (reg) ECM38 = 1.477 
OAF1 (reg) QNQ1 = 1.477 
OAF1 (reg) YOR228C = 1.477 
OAF1 (reg) YDL199C = 1.477 
OAF1 (reg) RAV2 = 1.477 
OAF1 (reg) MPM1 = 1.477 
OAF1 (reg) YJL185C = 1.477 
OAF1 (reg) GPX1 = 1.477 
OAF1 (reg) YLR001C = 1.477 
OAF1 (reg) GTO3 = 1.477 
OAF1 (reg) GLC8 = 1.477 
OAF1 (reg) YOR019W = 1.477 
OAF1 (reg) OTU1 = 1.477 
OAF1 (reg) SDH2 = 1.477 
OAF1 (reg) YNL195C = 1.477 
OAF1 (reg) RCN2 = 1.477 
ADR1 (reg) GYP7 = 1.477 
ADR1 (reg) COQ4 = 1.477 
ADR1 (reg) GLO2 = 1.477 
ADR1 (reg) UBC8 = 1.477 
ADR1 (reg) RAD4 = 1.477 
ADR1 (reg) FYV10 = 1.477 
ADR1 (reg) PET10 = 1.477 
ADR1 (reg) YKR096W = 1.477 
ADR1 (reg) ECM38 = 1.477 
ADR1 (reg) QNQ1 = 1.477 
ADR1 (reg) YOR228C = 1.477 
ADR1 (reg) YDL199C = 1.477 
ADR1 (reg) RAV2 = 1.477 
ADR1 (reg) MPM1 = 1.477 
ADR1 (reg) YJL185C = 1.477 
ADR1 (reg) GPX1 = 1.477 
ADR1 (reg) YLR001C = 1.477 
ADR1 (reg) GTO3 = 1.477 
ADR1 (reg) GLC8 = 1.477 
ADR1 (reg) YOR019W = 1.477 
ADR1 (reg) OTU1 = 1.477 
ADR1 (reg) SDH2 = 1.477 
ADR1 (reg) YNL195C = 1.477 
ADR1 (reg) RCN2 = 1.477 
PIP2 (reg) ALK2 = 1.477 
PIP2 (reg) YRB1 = 1.477 
PIP2 (reg) VBA4 = 1.477 
PIP2 (reg) MNN10 = 1.477 
PIP2 (reg) GDA1 = 1.477 
PIP2 (reg) STT3 = 1.477 
PIP2 (reg) PAN5 = 1.477 
PIP2 (reg) LSM1 = 1.477 
PIP2 (reg) MNN11 = 1.477 
PIP2 (reg) CNB1 = 1.477 
PIP2 (reg) SFH1 = 1.477 
PIP2 (reg) PRT1 = 1.477 
PIP2 (reg) HTA2 = 1.477 
PIP2 (reg) PHO13 = 1.477 
PIP2 (reg) GUK1 = 1.477 
PIP2 (reg) YGL101W = 1.477 
PIP2 (reg) GUS1 = 1.477 
PIP2 (reg) SCP160 = 1.477 
PIP2 (reg) TIF2 = 1.477 
PIP2 (reg) SOP4 = 1.477 
PIP2 (reg) TIF1 = 1.477 
PIP2 (reg) UNG1 = 1.477 
PIP2 (reg) YNL010W = 1.477 
PIP2 (reg) STE4 = 1.477 
PIP2 (reg) ALG5 = 1.477 
PIP2 (reg) HTS1 = 1.477 
PIP2 (reg) SES1 = 1.477 
PIP2 (reg) KES1 = 1.477 
PIP2 (reg) SEC63 = 1.477 
OAF1 (reg) ALK2 = 1.778 
OAF1 (reg) YRB1 = 1.778 
OAF1 (reg) VBA4 = 1.778 
OAF1 (reg) MNN10 = 1.778 
OAF1 (reg) GDA1 = 1.778 
OAF1 (reg) STT3 = 1.778 
OAF1 (reg) PAN5 = 1.778 
OAF1 (reg) LSM1 = 1.778 
OAF1 (reg) MNN11 = 1.778 
OAF1 (reg) CNB1 = 1.778 
OAF1 (reg) SFH1 = 1.778 
OAF1 (reg) PRT1 = 1.778 
OAF1 (reg) HTA2 = 1.778 
OAF1 (reg) PHO13 = 1.778 
OAF1 (reg) GUK1 = 1.778 
OAF1 (reg) YGL101W = 1.778 
OAF1 (reg) GUS1 = 1.778 
OAF1 (reg) SCP160 = 1.778 
OAF1 (reg) TIF2 = 1.778 
OAF1 (reg) SOP4 = 1.778 
OAF1 (reg) TIF1 = 1.778 
OAF1 (reg) UNG1 = 1.778 
OAF1 (reg) YNL010W = 1.778 
OAF1 (reg) STE4 = 1.778 
OAF1 (reg) ALG5 = 1.778 
OAF1 (reg) HTS1 = 1.778 
OAF1 (reg) SES1 = 1.778 
OAF1 (reg) KES1 = 1.778 
OAF1 (reg) SEC63 = 1.778 
OAF3 (reg) ALK2 = 1.477 
OAF3 (reg) YRB1 = 1.477 
OAF3 (reg) VBA4 = 1.477 
OAF3 (reg) MNN10 = 1.477 
OAF3 (reg) GDA1 = 1.477 
OAF3 (reg) STT3 = 1.477 
OAF3 (reg) PAN5 = 1.477 
OAF3 (reg) LSM1 = 1.477 
OAF3 (reg) MNN11 = 1.477 
OAF3 (reg) CNB1 = 1.477 
OAF3 (reg) SFH1 = 1.477 
OAF3 (reg) PRT1 = 1.477 
OAF3 (reg) HTA2 = 1.477 
OAF3 (reg) PHO13 = 1.477 
OAF3 (reg) GUK1 = 1.477 
OAF3 (reg) YGL101W = 1.477 
OAF3 (reg) GUS1 = 1.477 
OAF3 (reg) SCP160 = 1.477 
OAF3 (reg) TIF2 = 1.477 
OAF3 (reg) SOP4 = 1.477 
OAF3 (reg) TIF1 = 1.477 
OAF3 (reg) UNG1 = 1.477 
OAF3 (reg) YNL010W = 1.477 
OAF3 (reg) STE4 = 1.477 
OAF3 (reg) ALG5 = 1.477 
OAF3 (reg) HTS1 = 1.477 
OAF3 (reg) SES1 = 1.477 
OAF3 (reg) KES1 = 1.477 
OAF3 (reg) SEC63 = 1.477 
MBR1 (reg) ALK2 = 1.477 
MBR1 (reg) YRB1 = 1.477 
MBR1 (reg) VBA4 = 1.477 
MBR1 (reg) MNN10 = 1.477 
MBR1 (reg) GDA1 = 1.477 
MBR1 (reg) STT3 = 1.477 
MBR1 (reg) PAN5 = 1.477 
MBR1 (reg) LSM1 = 1.477 
MBR1 (reg) MNN11 = 1.477 
MBR1 (reg) CNB1 = 1.477 
MBR1 (reg) SFH1 = 1.477 
MBR1 (reg) PRT1 = 1.477 
MBR1 (reg) HTA2 = 1.477 
MBR1 (reg) PHO13 = 1.477 
MBR1 (reg) GUK1 = 1.477 
MBR1 (reg) YGL101W = 1.477 
MBR1 (reg) GUS1 = 1.477 
MBR1 (reg) SCP160 = 1.477 
MBR1 (reg) TIF2 = 1.477 
MBR1 (reg) SOP4 = 1.477 
MBR1 (reg) TIF1 = 1.477 
MBR1 (reg) UNG1 = 1.477 
MBR1 (reg) YNL010W = 1.477 
MBR1 (reg) STE4 = 1.477 
MBR1 (reg) ALG5 = 1.477 
MBR1 (reg) HTS1 = 1.477 
MBR1 (reg) SES1 = 1.477 
MBR1 (reg) KES1 = 1.477 
MBR1 (reg) SEC63 = 1.477 
CAT8 (reg) ALK2 = 1.477 
CAT8 (reg) YRB1 = 1.477 
CAT8 (reg) VBA4 = 1.477 
CAT8 (reg) MNN10 = 1.477 
CAT8 (reg) GDA1 = 1.477 
CAT8 (reg) STT3 = 1.477 
CAT8 (reg) PAN5 = 1.477 
CAT8 (reg) LSM1 = 1.477 
CAT8 (reg) MNN11 = 1.477 
CAT8 (reg) CNB1 = 1.477 
CAT8 (reg) SFH1 = 1.477 
CAT8 (reg) PRT1 = 1.477 
CAT8 (reg) HTA2 = 1.477 
CAT8 (reg) PHO13 = 1.477 
CAT8 (reg) GUK1 = 1.477 
CAT8 (reg) YGL101W = 1.477 
CAT8 (reg) GUS1 = 1.477 
CAT8 (reg) SCP160 = 1.477 
CAT8 (reg) TIF2 = 1.477 
CAT8 (reg) SOP4 = 1.477 
CAT8 (reg) TIF1 = 1.477 
CAT8 (reg) UNG1 = 1.477 
CAT8 (reg) YNL010W = 1.477 
CAT8 (reg) STE4 = 1.477 
CAT8 (reg) ALG5 = 1.477 
CAT8 (reg) HTS1 = 1.477 
CAT8 (reg) SES1 = 1.477 
CAT8 (reg) KES1 = 1.477 
CAT8 (reg) SEC63 = 1.477 
ADR1 (reg) ALK2 = 1.778 
ADR1 (reg) YRB1 = 1.778 
ADR1 (reg) VBA4 = 1.778 
ADR1 (reg) MNN10 = 1.778 
ADR1 (reg) GDA1 = 1.778 
ADR1 (reg) STT3 = 1.778 
ADR1 (reg) PAN5 = 1.778 
ADR1 (reg) LSM1 = 1.778 
ADR1 (reg) MNN11 = 1.778 
ADR1 (reg) CNB1 = 1.778 
ADR1 (reg) SFH1 = 1.778 
ADR1 (reg) PRT1 = 1.778 
ADR1 (reg) HTA2 = 1.778 
ADR1 (reg) PHO13 = 1.778 
ADR1 (reg) GUK1 = 1.778 
ADR1 (reg) YGL101W = 1.778 
ADR1 (reg) GUS1 = 1.778 
ADR1 (reg) SCP160 = 1.778 
ADR1 (reg) TIF2 = 1.778 
ADR1 (reg) SOP4 = 1.778 
ADR1 (reg) TIF1 = 1.778 
ADR1 (reg) UNG1 = 1.778 
ADR1 (reg) YNL010W = 1.778 
ADR1 (reg) STE4 = 1.778 
ADR1 (reg) ALG5 = 1.778 
ADR1 (reg) HTS1 = 1.778 
ADR1 (reg) SES1 = 1.778 
ADR1 (reg) KES1 = 1.778 
ADR1 (reg) SEC63 = 1.778 
GAL3 (reg) ALK2 = 1.477 
GAL3 (reg) YRB1 = 1.477 
GAL3 (reg) VBA4 = 1.477 
GAL3 (reg) MNN10 = 1.477 
GAL3 (reg) GDA1 = 1.477 
GAL3 (reg) STT3 = 1.477 
GAL3 (reg) PAN5 = 1.477 
GAL3 (reg) LSM1 = 1.477 
GAL3 (reg) MNN11 = 1.477 
GAL3 (reg) CNB1 = 1.477 
GAL3 (reg) SFH1 = 1.477 
GAL3 (reg) PRT1 = 1.477 
GAL3 (reg) HTA2 = 1.477 
GAL3 (reg) PHO13 = 1.477 
GAL3 (reg) GUK1 = 1.477 
GAL3 (reg) YGL101W = 1.477 
GAL3 (reg) GUS1 = 1.477 
GAL3 (reg) SCP160 = 1.477 
GAL3 (reg) TIF2 = 1.477 
GAL3 (reg) SOP4 = 1.477 
GAL3 (reg) TIF1 = 1.477 
GAL3 (reg) UNG1 = 1.477 
GAL3 (reg) YNL010W = 1.477 
GAL3 (reg) STE4 = 1.477 
GAL3 (reg) ALG5 = 1.477 
GAL3 (reg) HTS1 = 1.477 
GAL3 (reg) SES1 = 1.477 
GAL3 (reg) KES1 = 1.477 
GAL3 (reg) SEC63 = 1.477 
PPR1 (reg) ALK2 = 1.477 
PPR1 (reg) YRB1 = 1.477 
PPR1 (reg) VBA4 = 1.477 
PPR1 (reg) MNN10 = 1.477 
PPR1 (reg) GDA1 = 1.477 
PPR1 (reg) STT3 = 1.477 
PPR1 (reg) PAN5 = 1.477 
PPR1 (reg) LSM1 = 1.477 
PPR1 (reg) MNN11 = 1.477 
PPR1 (reg) CNB1 = 1.477 
PPR1 (reg) SFH1 = 1.477 
PPR1 (reg) PRT1 = 1.477 
PPR1 (reg) HTA2 = 1.477 
PPR1 (reg) PHO13 = 1.477 
PPR1 (reg) GUK1 = 1.477 
PPR1 (reg) YGL101W = 1.477 
PPR1 (reg) GUS1 = 1.477 
PPR1 (reg) SCP160 = 1.477 
PPR1 (reg) TIF2 = 1.477 
PPR1 (reg) SOP4 = 1.477 
PPR1 (reg) TIF1 = 1.477 
PPR1 (reg) UNG1 = 1.477 
PPR1 (reg) YNL010W = 1.477 
PPR1 (reg) STE4 = 1.477 
PPR1 (reg) ALG5 = 1.477 
PPR1 (reg) HTS1 = 1.477 
PPR1 (reg) SES1 = 1.477 
PPR1 (reg) KES1 = 1.477 
PPR1 (reg) SEC63 = 1.477 
TEA1 (reg) ALK2 = 1.477 
TEA1 (reg) YRB1 = 1.477 
TEA1 (reg) VBA4 = 1.477 
TEA1 (reg) MNN10 = 1.477 
TEA1 (reg) GDA1 = 1.477 
TEA1 (reg) STT3 = 1.477 
TEA1 (reg) PAN5 = 1.477 
TEA1 (reg) LSM1 = 1.477 
TEA1 (reg) MNN11 = 1.477 
TEA1 (reg) CNB1 = 1.477 
TEA1 (reg) SFH1 = 1.477 
TEA1 (reg) PRT1 = 1.477 
TEA1 (reg) HTA2 = 1.477 
TEA1 (reg) PHO13 = 1.477 
TEA1 (reg) GUK1 = 1.477 
TEA1 (reg) YGL101W = 1.477 
TEA1 (reg) GUS1 = 1.477 
TEA1 (reg) SCP160 = 1.477 
TEA1 (reg) TIF2 = 1.477 
TEA1 (reg) SOP4 = 1.477 
TEA1 (reg) TIF1 = 1.477 
TEA1 (reg) UNG1 = 1.477 
TEA1 (reg) YNL010W = 1.477 
TEA1 (reg) STE4 = 1.477 
TEA1 (reg) ALG5 = 1.477 
TEA1 (reg) HTS1 = 1.477 
TEA1 (reg) SES1 = 1.477 
TEA1 (reg) KES1 = 1.477 
TEA1 (reg) SEC63 = 1.477 
PIP2 (reg) RPL39 = 1.778 
PIP2 (reg) RPS25B = 1.778 
PIP2 (reg) RPS19B = 1.778 
PIP2 (reg) RPL20B = 1.778 
PIP2 (reg) RPS4A = 1.778 
PIP2 (reg) RPL6B = 1.778 
PIP2 (reg) RPS18B = 1.778 
PIP2 (reg) RPL20A = 1.778 
PIP2 (reg) RPS7B = 1.778 
PIP2 (reg) RPL21B = 1.778 
PIP2 (reg) RPS6A = 1.778 
PIP2 (reg) RPL7B = 1.778 
OAF1 (reg) RPL39 = 1.778 
OAF1 (reg) RPS25B = 1.778 
OAF1 (reg) RPS19B = 1.778 
OAF1 (reg) RPL20B = 1.778 
OAF1 (reg) RPS4A = 1.778 
OAF1 (reg) RPL6B = 1.778 
OAF1 (reg) RPS18B = 1.778 
OAF1 (reg) RPL20A = 1.778 
OAF1 (reg) RPS7B = 1.778 
OAF1 (reg) RPL21B = 1.778 
OAF1 (reg) RPS6A = 1.778 
OAF1 (reg) RPL7B = 1.778 
OAF3 (reg) RPL39 = 1.778 
OAF3 (reg) RPS25B = 1.778 
OAF3 (reg) RPS19B = 1.778 
OAF3 (reg) RPL20B = 1.778 
OAF3 (reg) RPS4A = 1.778 
OAF3 (reg) RPL6B = 1.778 
OAF3 (reg) RPS18B = 1.778 
OAF3 (reg) RPL20A = 1.778 
OAF3 (reg) RPS7B = 1.778 
OAF3 (reg) RPL21B = 1.778 
OAF3 (reg) RPS6A = 1.778 
OAF3 (reg) RPL7B = 1.778 
MBR1 (reg) RPL39 = 1.778 
MBR1 (reg) RPS25B = 1.778 
MBR1 (reg) RPS19B = 1.778 
MBR1 (reg) RPL20B = 1.778 
MBR1 (reg) RPS4A = 1.778 
MBR1 (reg) RPL6B = 1.778 
MBR1 (reg) RPS18B = 1.778 
MBR1 (reg) RPL20A = 1.778 
MBR1 (reg) RPS7B = 1.778 
MBR1 (reg) RPL21B = 1.778 
MBR1 (reg) RPS6A = 1.778 
MBR1 (reg) RPL7B = 1.778 
CAT8 (reg) RPL39 = 1.778 
CAT8 (reg) RPS25B = 1.778 
CAT8 (reg) RPS19B = 1.778 
CAT8 (reg) RPL20B = 1.778 
CAT8 (reg) RPS4A = 1.778 
CAT8 (reg) RPL6B = 1.778 
CAT8 (reg) RPS18B = 1.778 
CAT8 (reg) RPL20A = 1.778 
CAT8 (reg) RPS7B = 1.778 
CAT8 (reg) RPL21B = 1.778 
CAT8 (reg) RPS6A = 1.778 
CAT8 (reg) RPL7B = 1.778 
HAP4 (reg) RPL39 = 1.477 
HAP4 (reg) RPS25B = 1.477 
HAP4 (reg) RPS19B = 1.477 
HAP4 (reg) RPL20B = 1.477 
HAP4 (reg) RPS4A = 1.477 
HAP4 (reg) RPL6B = 1.477 
HAP4 (reg) RPS18B = 1.477 
HAP4 (reg) RPL20A = 1.477 
HAP4 (reg) RPS7B = 1.477 
HAP4 (reg) RPL21B = 1.477 
HAP4 (reg) RPS6A = 1.477 
HAP4 (reg) RPL7B = 1.477 
SPS18 (reg) RPL39 = 1.778 
SPS18 (reg) RPS25B = 1.778 
SPS18 (reg) RPS19B = 1.778 
SPS18 (reg) RPL20B = 1.778 
SPS18 (reg) RPS4A = 1.778 
SPS18 (reg) RPL6B = 1.778 
SPS18 (reg) RPS18B = 1.778 
SPS18 (reg) RPL20A = 1.778 
SPS18 (reg) RPS7B = 1.778 
SPS18 (reg) RPL21B = 1.778 
SPS18 (reg) RPS6A = 1.778 
SPS18 (reg) RPL7B = 1.778 
ADR1 (reg) RPL39 = 1.778 
ADR1 (reg) RPS25B = 1.778 
ADR1 (reg) RPS19B = 1.778 
ADR1 (reg) RPL20B = 1.778 
ADR1 (reg) RPS4A = 1.778 
ADR1 (reg) RPL6B = 1.778 
ADR1 (reg) RPS18B = 1.778 
ADR1 (reg) RPL20A = 1.778 
ADR1 (reg) RPS7B = 1.778 
ADR1 (reg) RPL21B = 1.778 
ADR1 (reg) RPS6A = 1.778 
ADR1 (reg) RPL7B = 1.778 
GAL3 (reg) RPL39 = 1.778 
GAL3 (reg) RPS25B = 1.778 
GAL3 (reg) RPS19B = 1.778 
GAL3 (reg) RPL20B = 1.778 
GAL3 (reg) RPS4A = 1.778 
GAL3 (reg) RPL6B = 1.778 
GAL3 (reg) RPS18B = 1.778 
GAL3 (reg) RPL20A = 1.778 
GAL3 (reg) RPS7B = 1.778 
GAL3 (reg) RPL21B = 1.778 
GAL3 (reg) RPS6A = 1.778 
GAL3 (reg) RPL7B = 1.778 
PPR1 (reg) RPL39 = 1.778 
PPR1 (reg) RPS25B = 1.778 
PPR1 (reg) RPS19B = 1.778 
PPR1 (reg) RPL20B = 1.778 
PPR1 (reg) RPS4A = 1.778 
PPR1 (reg) RPL6B = 1.778 
PPR1 (reg) RPS18B = 1.778 
PPR1 (reg) RPL20A = 1.778 
PPR1 (reg) RPS7B = 1.778 
PPR1 (reg) RPL21B = 1.778 
PPR1 (reg) RPS6A = 1.778 
PPR1 (reg) RPL7B = 1.778 
TEA1 (reg) RPL39 = 1.778 
TEA1 (reg) RPS25B = 1.778 
TEA1 (reg) RPS19B = 1.778 
TEA1 (reg) RPL20B = 1.778 
TEA1 (reg) RPS4A = 1.778 
TEA1 (reg) RPL6B = 1.778 
TEA1 (reg) RPS18B = 1.778 
TEA1 (reg) RPL20A = 1.778 
TEA1 (reg) RPS7B = 1.778 
TEA1 (reg) RPL21B = 1.778 
TEA1 (reg) RPS6A = 1.778 
TEA1 (reg) RPL7B = 1.778 
UGA3 (reg) RPL39 = 1.778 
UGA3 (reg) RPS25B = 1.778 
UGA3 (reg) RPS19B = 1.778 
UGA3 (reg) RPL20B = 1.778 
UGA3 (reg) RPS4A = 1.778 
UGA3 (reg) RPL6B = 1.778 
UGA3 (reg) RPS18B = 1.778 
UGA3 (reg) RPL20A = 1.778 
UGA3 (reg) RPS7B = 1.778 
UGA3 (reg) RPL21B = 1.778 
UGA3 (reg) RPS6A = 1.778 
UGA3 (reg) RPL7B = 1.778 
PIP2 (reg) PUF6 = 1.477 
PIP2 (reg) DIP2 = 1.477 
PIP2 (reg) FPR4 = 1.477 
PIP2 (reg) UTP15 = 1.477 
PIP2 (reg) RPA49 = 1.477 
PIP2 (reg) NOP4 = 1.477 
PIP2 (reg) URA7 = 1.477 
PIP2 (reg) PRP43 = 1.477 
PIP2 (reg) UTP21 = 1.477 
PIP2 (reg) NOP12 = 1.477 
PIP2 (reg) NOG1 = 1.477 
PIP2 (reg) NOP2 = 1.477 
PIP2 (reg) NOC2 = 1.477 
OAF1 (reg) PUF6 = 1.477 
OAF1 (reg) DIP2 = 1.477 
OAF1 (reg) FPR4 = 1.477 
OAF1 (reg) UTP15 = 1.477 
OAF1 (reg) RPA49 = 1.477 
OAF1 (reg) NOP4 = 1.477 
OAF1 (reg) URA7 = 1.477 
OAF1 (reg) PRP43 = 1.477 
OAF1 (reg) UTP21 = 1.477 
OAF1 (reg) NOP12 = 1.477 
OAF1 (reg) NOG1 = 1.477 
OAF1 (reg) NOP2 = 1.477 
OAF1 (reg) NOC2 = 1.477 
MBR1 (reg) PUF6 = 1.477 
MBR1 (reg) DIP2 = 1.477 
MBR1 (reg) FPR4 = 1.477 
MBR1 (reg) UTP15 = 1.477 
MBR1 (reg) RPA49 = 1.477 
MBR1 (reg) NOP4 = 1.477 
MBR1 (reg) URA7 = 1.477 
MBR1 (reg) PRP43 = 1.477 
MBR1 (reg) UTP21 = 1.477 
MBR1 (reg) NOP12 = 1.477 
MBR1 (reg) NOG1 = 1.477 
MBR1 (reg) NOP2 = 1.477 
MBR1 (reg) NOC2 = 1.477 
CAT8 (reg) PUF6 = 1.477 
CAT8 (reg) DIP2 = 1.477 
CAT8 (reg) FPR4 = 1.477 
CAT8 (reg) UTP15 = 1.477 
CAT8 (reg) RPA49 = 1.477 
CAT8 (reg) NOP4 = 1.477 
CAT8 (reg) URA7 = 1.477 
CAT8 (reg) PRP43 = 1.477 
CAT8 (reg) UTP21 = 1.477 
CAT8 (reg) NOP12 = 1.477 
CAT8 (reg) NOG1 = 1.477 
CAT8 (reg) NOP2 = 1.477 
CAT8 (reg) NOC2 = 1.477 
ADR1 (reg) PUF6 = 1.477 
ADR1 (reg) DIP2 = 1.477 
ADR1 (reg) FPR4 = 1.477 
ADR1 (reg) UTP15 = 1.477 
ADR1 (reg) RPA49 = 1.477 
ADR1 (reg) NOP4 = 1.477 
ADR1 (reg) URA7 = 1.477 
ADR1 (reg) PRP43 = 1.477 
ADR1 (reg) UTP21 = 1.477 
ADR1 (reg) NOP12 = 1.477 
ADR1 (reg) NOG1 = 1.477 
ADR1 (reg) NOP2 = 1.477 
ADR1 (reg) NOC2 = 1.477 
TEA1 (reg) PUF6 = 1.477 
TEA1 (reg) DIP2 = 1.477 
TEA1 (reg) FPR4 = 1.477 
TEA1 (reg) UTP15 = 1.477 
TEA1 (reg) RPA49 = 1.477 
TEA1 (reg) NOP4 = 1.477 
TEA1 (reg) URA7 = 1.477 
TEA1 (reg) PRP43 = 1.477 
TEA1 (reg) UTP21 = 1.477 
TEA1 (reg) NOP12 = 1.477 
TEA1 (reg) NOG1 = 1.477 
TEA1 (reg) NOP2 = 1.477 
TEA1 (reg) NOC2 = 1.477 
PIP2 (reg) KAP104 = 1.778 
PIP2 (reg) SSH1 = 1.778 
PIP2 (reg) APM3 = 1.778 
PIP2 (reg) SRP14 = 1.778 
PIP2 (reg) PMT1 = 1.778 
PIP2 (reg) GCN20 = 1.778 
PIP2 (reg) CSE1 = 1.778 
PIP2 (reg) SRP21 = 1.778 
PIP2 (reg) FRS1 = 1.778 
PIP2 (reg) SEC65 = 1.778 
PIP2 (reg) RFC4 = 1.778 
PIP2 (reg) OLA1 = 1.778 
PIP2 (reg) YRB1 = 1.778 
PIP2 (reg) ARO1 = 1.778 
PIP2 (reg) VPS74 = 1.778 
PIP2 (reg) DLD3 = 1.778 
PIP2 (reg) GCN1 = 1.778 
PIP2 (reg) APL6 = 1.778 
PIP2 (reg) AAP1 = 1.778 
PIP2 (reg) SEC13 = 1.778 
PIP2 (reg) BER1 = 1.778 
PIP2 (reg) BFR1 = 1.778 
PIP2 (reg) SAC1 = 1.778 
PIP2 (reg) YDL114W-A = 1.778 
PIP2 (reg) YML007C-A = 1.778 
PIP2 (reg) YML010W-A = 1.778 
PIP2 (reg) YML100W-A = 1.778 
PIP2 (reg) KTI11 = 1.778 
PIP2 (reg) YKL165C-A = 1.778 
PIP2 (reg) YMR013W-A = 1.778 
OAF1 (reg) KAP104 = 1.778 
OAF1 (reg) SSH1 = 1.778 
OAF1 (reg) APM3 = 1.778 
OAF1 (reg) SRP14 = 1.778 
OAF1 (reg) PMT1 = 1.778 
OAF1 (reg) GCN20 = 1.778 
OAF1 (reg) CSE1 = 1.778 
OAF1 (reg) SRP21 = 1.778 
OAF1 (reg) FRS1 = 1.778 
OAF1 (reg) SEC65 = 1.778 
OAF1 (reg) RFC4 = 1.778 
OAF1 (reg) OLA1 = 1.778 
OAF1 (reg) YRB1 = 1.778 
OAF1 (reg) ARO1 = 1.778 
OAF1 (reg) VPS74 = 1.778 
OAF1 (reg) DLD3 = 1.778 
OAF1 (reg) GCN1 = 1.778 
OAF1 (reg) APL6 = 1.778 
OAF1 (reg) AAP1 = 1.778 
OAF1 (reg) SEC13 = 1.778 
OAF1 (reg) BER1 = 1.778 
OAF1 (reg) BFR1 = 1.778 
OAF1 (reg) SAC1 = 1.778 
OAF1 (reg) YDL114W-A = 1.778 
OAF1 (reg) YML007C-A = 1.778 
OAF1 (reg) YML010W-A = 1.778 
OAF1 (reg) YML100W-A = 1.778 
OAF1 (reg) KTI11 = 1.778 
OAF1 (reg) YKL165C-A = 1.778 
OAF1 (reg) YMR013W-A = 1.778 
OAF3 (reg) KAP104 = 1.778 
OAF3 (reg) SSH1 = 1.778 
OAF3 (reg) APM3 = 1.778 
OAF3 (reg) SRP14 = 1.778 
OAF3 (reg) PMT1 = 1.778 
OAF3 (reg) GCN20 = 1.778 
OAF3 (reg) CSE1 = 1.778 
OAF3 (reg) SRP21 = 1.778 
OAF3 (reg) FRS1 = 1.778 
OAF3 (reg) SEC65 = 1.778 
OAF3 (reg) RFC4 = 1.778 
OAF3 (reg) OLA1 = 1.778 
OAF3 (reg) YRB1 = 1.778 
OAF3 (reg) ARO1 = 1.778 
OAF3 (reg) VPS74 = 1.778 
OAF3 (reg) DLD3 = 1.778 
OAF3 (reg) GCN1 = 1.778 
OAF3 (reg) APL6 = 1.778 
OAF3 (reg) AAP1 = 1.778 
OAF3 (reg) SEC13 = 1.778 
OAF3 (reg) BER1 = 1.778 
OAF3 (reg) BFR1 = 1.778 
OAF3 (reg) SAC1 = 1.778 
OAF3 (reg) YDL114W-A = 1.778 
OAF3 (reg) YML007C-A = 1.778 
OAF3 (reg) YML010W-A = 1.778 
OAF3 (reg) YML100W-A = 1.778 
OAF3 (reg) KTI11 = 1.778 
OAF3 (reg) YKL165C-A = 1.778 
OAF3 (reg) YMR013W-A = 1.778 
MBR1 (reg) KAP104 = 1.778 
MBR1 (reg) SSH1 = 1.778 
MBR1 (reg) APM3 = 1.778 
MBR1 (reg) SRP14 = 1.778 
MBR1 (reg) PMT1 = 1.778 
MBR1 (reg) GCN20 = 1.778 
MBR1 (reg) CSE1 = 1.778 
MBR1 (reg) SRP21 = 1.778 
MBR1 (reg) FRS1 = 1.778 
MBR1 (reg) SEC65 = 1.778 
MBR1 (reg) RFC4 = 1.778 
MBR1 (reg) OLA1 = 1.778 
MBR1 (reg) YRB1 = 1.778 
MBR1 (reg) ARO1 = 1.778 
MBR1 (reg) VPS74 = 1.778 
MBR1 (reg) DLD3 = 1.778 
MBR1 (reg) GCN1 = 1.778 
MBR1 (reg) APL6 = 1.778 
MBR1 (reg) AAP1 = 1.778 
MBR1 (reg) SEC13 = 1.778 
MBR1 (reg) BER1 = 1.778 
MBR1 (reg) BFR1 = 1.778 
MBR1 (reg) SAC1 = 1.778 
MBR1 (reg) YDL114W-A = 1.778 
MBR1 (reg) YML007C-A = 1.778 
MBR1 (reg) YML010W-A = 1.778 
MBR1 (reg) YML100W-A = 1.778 
MBR1 (reg) KTI11 = 1.778 
MBR1 (reg) YKL165C-A = 1.778 
MBR1 (reg) YMR013W-A = 1.778 
CAT8 (reg) KAP104 = 1.778 
CAT8 (reg) SSH1 = 1.778 
CAT8 (reg) APM3 = 1.778 
CAT8 (reg) SRP14 = 1.778 
CAT8 (reg) PMT1 = 1.778 
CAT8 (reg) GCN20 = 1.778 
CAT8 (reg) CSE1 = 1.778 
CAT8 (reg) SRP21 = 1.778 
CAT8 (reg) FRS1 = 1.778 
CAT8 (reg) SEC65 = 1.778 
CAT8 (reg) RFC4 = 1.778 
CAT8 (reg) OLA1 = 1.778 
CAT8 (reg) YRB1 = 1.778 
CAT8 (reg) ARO1 = 1.778 
CAT8 (reg) VPS74 = 1.778 
CAT8 (reg) DLD3 = 1.778 
CAT8 (reg) GCN1 = 1.778 
CAT8 (reg) APL6 = 1.778 
CAT8 (reg) AAP1 = 1.778 
CAT8 (reg) SEC13 = 1.778 
CAT8 (reg) BER1 = 1.778 
CAT8 (reg) BFR1 = 1.778 
CAT8 (reg) SAC1 = 1.778 
CAT8 (reg) YDL114W-A = 1.778 
CAT8 (reg) YML007C-A = 1.778 
CAT8 (reg) YML010W-A = 1.778 
CAT8 (reg) YML100W-A = 1.778 
CAT8 (reg) KTI11 = 1.778 
CAT8 (reg) YKL165C-A = 1.778 
CAT8 (reg) YMR013W-A = 1.778 
ADR1 (reg) KAP104 = 1.778 
ADR1 (reg) SSH1 = 1.778 
ADR1 (reg) APM3 = 1.778 
ADR1 (reg) SRP14 = 1.778 
ADR1 (reg) PMT1 = 1.778 
ADR1 (reg) GCN20 = 1.778 
ADR1 (reg) CSE1 = 1.778 
ADR1 (reg) SRP21 = 1.778 
ADR1 (reg) FRS1 = 1.778 
ADR1 (reg) SEC65 = 1.778 
ADR1 (reg) RFC4 = 1.778 
ADR1 (reg) OLA1 = 1.778 
ADR1 (reg) YRB1 = 1.778 
ADR1 (reg) ARO1 = 1.778 
ADR1 (reg) VPS74 = 1.778 
ADR1 (reg) DLD3 = 1.778 
ADR1 (reg) GCN1 = 1.778 
ADR1 (reg) APL6 = 1.778 
ADR1 (reg) AAP1 = 1.778 
ADR1 (reg) SEC13 = 1.778 
ADR1 (reg) BER1 = 1.778 
ADR1 (reg) BFR1 = 1.778 
ADR1 (reg) SAC1 = 1.778 
ADR1 (reg) YDL114W-A = 1.778 
ADR1 (reg) YML007C-A = 1.778 
ADR1 (reg) YML010W-A = 1.778 
ADR1 (reg) YML100W-A = 1.778 
ADR1 (reg) KTI11 = 1.778 
ADR1 (reg) YKL165C-A = 1.778 
ADR1 (reg) YMR013W-A = 1.778 
PPR1 (reg) KAP104 = 1.778 
PPR1 (reg) SSH1 = 1.778 
PPR1 (reg) APM3 = 1.778 
PPR1 (reg) SRP14 = 1.778 
PPR1 (reg) PMT1 = 1.778 
PPR1 (reg) GCN20 = 1.778 
PPR1 (reg) CSE1 = 1.778 
PPR1 (reg) SRP21 = 1.778 
PPR1 (reg) FRS1 = 1.778 
PPR1 (reg) SEC65 = 1.778 
PPR1 (reg) RFC4 = 1.778 
PPR1 (reg) OLA1 = 1.778 
PPR1 (reg) YRB1 = 1.778 
PPR1 (reg) ARO1 = 1.778 
PPR1 (reg) VPS74 = 1.778 
PPR1 (reg) DLD3 = 1.778 
PPR1 (reg) GCN1 = 1.778 
PPR1 (reg) APL6 = 1.778 
PPR1 (reg) AAP1 = 1.778 
PPR1 (reg) SEC13 = 1.778 
PPR1 (reg) BER1 = 1.778 
PPR1 (reg) BFR1 = 1.778 
PPR1 (reg) SAC1 = 1.778 
PPR1 (reg) YDL114W-A = 1.778 
PPR1 (reg) YML007C-A = 1.778 
PPR1 (reg) YML010W-A = 1.778 
PPR1 (reg) YML100W-A = 1.778 
PPR1 (reg) KTI11 = 1.778 
PPR1 (reg) YKL165C-A = 1.778 
PPR1 (reg) YMR013W-A = 1.778 
TEA1 (reg) KAP104 = 1.778 
TEA1 (reg) SSH1 = 1.778 
TEA1 (reg) APM3 = 1.778 
TEA1 (reg) SRP14 = 1.778 
TEA1 (reg) PMT1 = 1.778 
TEA1 (reg) GCN20 = 1.778 
TEA1 (reg) CSE1 = 1.778 
TEA1 (reg) SRP21 = 1.778 
TEA1 (reg) FRS1 = 1.778 
TEA1 (reg) SEC65 = 1.778 
TEA1 (reg) RFC4 = 1.778 
TEA1 (reg) OLA1 = 1.778 
TEA1 (reg) YRB1 = 1.778 
TEA1 (reg) ARO1 = 1.778 
TEA1 (reg) VPS74 = 1.778 
TEA1 (reg) DLD3 = 1.778 
TEA1 (reg) GCN1 = 1.778 
TEA1 (reg) APL6 = 1.778 
TEA1 (reg) AAP1 = 1.778 
TEA1 (reg) SEC13 = 1.778 
TEA1 (reg) BER1 = 1.778 
TEA1 (reg) BFR1 = 1.778 
TEA1 (reg) SAC1 = 1.778 
TEA1 (reg) YDL114W-A = 1.778 
TEA1 (reg) YML007C-A = 1.778 
TEA1 (reg) YML010W-A = 1.778 
TEA1 (reg) YML100W-A = 1.778 
TEA1 (reg) KTI11 = 1.778 
TEA1 (reg) YKL165C-A = 1.778 
TEA1 (reg) YMR013W-A = 1.778 
MBR1 (reg) RPS21B = 1.778 
MBR1 (reg) STM1 = 1.778 
MBR1 (reg) RPL38 = 1.778 
MBR1 (reg) RPS3 = 1.778 
MBR1 (reg) RPL25 = 1.778 
MBR1 (reg) RPS7A = 1.778 
MBR1 (reg) RPL39 = 1.778 
MBR1 (reg) RPL6A = 1.778 
MBR1 (reg) RPS19B = 1.778 
MBR1 (reg) RPS19A = 1.778 
MBR1 (reg) RPL17A = 1.778 
MBR1 (reg) RPL36B = 1.778 
CAT8 (reg) RPS21B = 1.477 
CAT8 (reg) STM1 = 1.477 
CAT8 (reg) RPL38 = 1.477 
CAT8 (reg) RPS3 = 1.477 
CAT8 (reg) RPL25 = 1.477 
CAT8 (reg) RPS7A = 1.477 
CAT8 (reg) RPL39 = 1.477 
CAT8 (reg) RPL6A = 1.477 
CAT8 (reg) RPS19B = 1.477 
CAT8 (reg) RPS19A = 1.477 
CAT8 (reg) RPL17A = 1.477 
CAT8 (reg) RPL36B = 1.477 
ADR1 (reg) RPS21B = 1.778 
ADR1 (reg) STM1 = 1.778 
ADR1 (reg) RPL38 = 1.778 
ADR1 (reg) RPS3 = 1.778 
ADR1 (reg) RPL25 = 1.778 
ADR1 (reg) RPS7A = 1.778 
ADR1 (reg) RPL39 = 1.778 
ADR1 (reg) RPL6A = 1.778 
ADR1 (reg) RPS19B = 1.778 
ADR1 (reg) RPS19A = 1.778 
ADR1 (reg) RPL17A = 1.778 
ADR1 (reg) RPL36B = 1.778 
TEA1 (reg) RPS21B = 1.778 
TEA1 (reg) STM1 = 1.778 
TEA1 (reg) RPL38 = 1.778 
TEA1 (reg) RPS3 = 1.778 
TEA1 (reg) RPL25 = 1.778 
TEA1 (reg) RPS7A = 1.778 
TEA1 (reg) RPL39 = 1.778 
TEA1 (reg) RPL6A = 1.778 
TEA1 (reg) RPS19B = 1.778 
TEA1 (reg) RPS19A = 1.778 
TEA1 (reg) RPL17A = 1.778 
TEA1 (reg) RPL36B = 1.778 
PIP2 (reg) RPS0A = 1.778 
PIP2 (reg) RPL2B = 1.778 
PIP2 (reg) RPS29B = 1.778 
PIP2 (reg) RPS16B = 1.778 
PIP2 (reg) RPS11A = 1.778 
PIP2 (reg) RPL12A = 1.778 
PIP2 (reg) RPS24A = 1.778 
PIP2 (reg) RPL7A = 1.778 
PIP2 (reg) RPL28 = 1.778 
PIP2 (reg) RPS2 = 1.778 
PIP2 (reg) RPL9A = 1.778 
PIP2 (reg) RPL16A = 1.778 
OAF1 (reg) RPS0A = 1.778 
OAF1 (reg) RPL2B = 1.778 
OAF1 (reg) RPS29B = 1.778 
OAF1 (reg) RPS16B = 1.778 
OAF1 (reg) RPS11A = 1.778 
OAF1 (reg) RPL12A = 1.778 
OAF1 (reg) RPS24A = 1.778 
OAF1 (reg) RPL7A = 1.778 
OAF1 (reg) RPL28 = 1.778 
OAF1 (reg) RPS2 = 1.778 
OAF1 (reg) RPL9A = 1.778 
OAF1 (reg) RPL16A = 1.778 
OAF3 (reg) RPS0A = 1.778 
OAF3 (reg) RPL2B = 1.778 
OAF3 (reg) RPS29B = 1.778 
OAF3 (reg) RPS16B = 1.778 
OAF3 (reg) RPS11A = 1.778 
OAF3 (reg) RPL12A = 1.778 
OAF3 (reg) RPS24A = 1.778 
OAF3 (reg) RPL7A = 1.778 
OAF3 (reg) RPL28 = 1.778 
OAF3 (reg) RPS2 = 1.778 
OAF3 (reg) RPL9A = 1.778 
OAF3 (reg) RPL16A = 1.778 
MBR1 (reg) RPS0A = 1.778 
MBR1 (reg) RPL2B = 1.778 
MBR1 (reg) RPS29B = 1.778 
MBR1 (reg) RPS16B = 1.778 
MBR1 (reg) RPS11A = 1.778 
MBR1 (reg) RPL12A = 1.778 
MBR1 (reg) RPS24A = 1.778 
MBR1 (reg) RPL7A = 1.778 
MBR1 (reg) RPL28 = 1.778 
MBR1 (reg) RPS2 = 1.778 
MBR1 (reg) RPL9A = 1.778 
MBR1 (reg) RPL16A = 1.778 
CAT8 (reg) RPS0A = 1.778 
CAT8 (reg) RPL2B = 1.778 
CAT8 (reg) RPS29B = 1.778 
CAT8 (reg) RPS16B = 1.778 
CAT8 (reg) RPS11A = 1.778 
CAT8 (reg) RPL12A = 1.778 
CAT8 (reg) RPS24A = 1.778 
CAT8 (reg) RPL7A = 1.778 
CAT8 (reg) RPL28 = 1.778 
CAT8 (reg) RPS2 = 1.778 
CAT8 (reg) RPL9A = 1.778 
CAT8 (reg) RPL16A = 1.778 
HAP4 (reg) RPS0A = 1.477 
HAP4 (reg) RPL2B = 1.477 
HAP4 (reg) RPS29B = 1.477 
HAP4 (reg) RPS16B = 1.477 
HAP4 (reg) RPS11A = 1.477 
HAP4 (reg) RPL12A = 1.477 
HAP4 (reg) RPS24A = 1.477 
HAP4 (reg) RPL7A = 1.477 
HAP4 (reg) RPL28 = 1.477 
HAP4 (reg) RPS2 = 1.477 
HAP4 (reg) RPL9A = 1.477 
HAP4 (reg) RPL16A = 1.477 
SPS18 (reg) RPS0A = 1.778 
SPS18 (reg) RPL2B = 1.778 
SPS18 (reg) RPS29B = 1.778 
SPS18 (reg) RPS16B = 1.778 
SPS18 (reg) RPS11A = 1.778 
SPS18 (reg) RPL12A = 1.778 
SPS18 (reg) RPS24A = 1.778 
SPS18 (reg) RPL7A = 1.778 
SPS18 (reg) RPL28 = 1.778 
SPS18 (reg) RPS2 = 1.778 
SPS18 (reg) RPL9A = 1.778 
SPS18 (reg) RPL16A = 1.778 
ADR1 (reg) RPS0A = 1.778 
ADR1 (reg) RPL2B = 1.778 
ADR1 (reg) RPS29B = 1.778 
ADR1 (reg) RPS16B = 1.778 
ADR1 (reg) RPS11A = 1.778 
ADR1 (reg) RPL12A = 1.778 
ADR1 (reg) RPS24A = 1.778 
ADR1 (reg) RPL7A = 1.778 
ADR1 (reg) RPL28 = 1.778 
ADR1 (reg) RPS2 = 1.778 
ADR1 (reg) RPL9A = 1.778 
ADR1 (reg) RPL16A = 1.778 
GAL3 (reg) RPS0A = 1.778 
GAL3 (reg) RPL2B = 1.778 
GAL3 (reg) RPS29B = 1.778 
GAL3 (reg) RPS16B = 1.778 
GAL3 (reg) RPS11A = 1.778 
GAL3 (reg) RPL12A = 1.778 
GAL3 (reg) RPS24A = 1.778 
GAL3 (reg) RPL7A = 1.778 
GAL3 (reg) RPL28 = 1.778 
GAL3 (reg) RPS2 = 1.778 
GAL3 (reg) RPL9A = 1.778 
GAL3 (reg) RPL16A = 1.778 
PPR1 (reg) RPS0A = 1.778 
PPR1 (reg) RPL2B = 1.778 
PPR1 (reg) RPS29B = 1.778 
PPR1 (reg) RPS16B = 1.778 
PPR1 (reg) RPS11A = 1.778 
PPR1 (reg) RPL12A = 1.778 
PPR1 (reg) RPS24A = 1.778 
PPR1 (reg) RPL7A = 1.778 
PPR1 (reg) RPL28 = 1.778 
PPR1 (reg) RPS2 = 1.778 
PPR1 (reg) RPL9A = 1.778 
PPR1 (reg) RPL16A = 1.778 
TEA1 (reg) RPS0A = 1.778 
TEA1 (reg) RPL2B = 1.778 
TEA1 (reg) RPS29B = 1.778 
TEA1 (reg) RPS16B = 1.778 
TEA1 (reg) RPS11A = 1.778 
TEA1 (reg) RPL12A = 1.778 
TEA1 (reg) RPS24A = 1.778 
TEA1 (reg) RPL7A = 1.778 
TEA1 (reg) RPL28 = 1.778 
TEA1 (reg) RPS2 = 1.778 
TEA1 (reg) RPL9A = 1.778 
TEA1 (reg) RPL16A = 1.778 
UGA3 (reg) RPS0A = 1.778 
UGA3 (reg) RPL2B = 1.778 
UGA3 (reg) RPS29B = 1.778 
UGA3 (reg) RPS16B = 1.778 
UGA3 (reg) RPS11A = 1.778 
UGA3 (reg) RPL12A = 1.778 
UGA3 (reg) RPS24A = 1.778 
UGA3 (reg) RPL7A = 1.778 
UGA3 (reg) RPL28 = 1.778 
UGA3 (reg) RPS2 = 1.778 
UGA3 (reg) RPL9A = 1.778 
UGA3 (reg) RPL16A = 1.778 
OAF1 (reg) YBL028C = 1.477 
OAF1 (reg) CCT6 = 1.477 
OAF1 (reg) RPF2 = 1.477 
OAF1 (reg) FCF2 = 1.477 
OAF1 (reg) DUS4 = 1.477 
OAF1 (reg) NDC1 = 1.477 
OAF1 (reg) ILV2 = 1.477 
OAF1 (reg) YDJ1 = 1.477 
OAF1 (reg) URE2 = 1.477 
OAF1 (reg) MET22 = 1.477 
OAF1 (reg) RKI1 = 1.477 
OAF1 (reg) AFI1 = 1.477 
OAF1 (reg) TYW1 = 1.477 
OAF1 (reg) SHM1 = 1.477 
OAF1 (reg) DPB4 = 1.477 
OAF1 (reg) CCT3 = 1.477 
OAF1 (reg) SUI2 = 1.477 
OAF1 (reg) NPA3 = 1.477 
OAF1 (reg) RRN3 = 1.477 
OAF1 (reg) DPH2 = 1.477 
OAF1 (reg) DIP2 = 1.477 
OAF1 (reg) PWP1 = 1.477 
OAF1 (reg) RPC19 = 1.477 
OAF1 (reg) RPA49 = 1.477 
OAF1 (reg) RIO1 = 1.477 
OAF1 (reg) RPA190 = 1.477 
OAF1 (reg) RPC40 = 1.477 
OAF1 (reg) UTP21 = 1.477 
OAF1 (reg) NOP12 = 1.477 
OAF1 (reg) RRP12 = 1.477 
OAF1 (reg) NOC3 = 1.477 
OAF1 (reg) NOP2 = 1.477 
OAF1 (reg) NAN1 = 1.477 
OAF1 (reg) GCD10 = 1.477 
MBR1 (reg) YBL028C = 1.477 
MBR1 (reg) CCT6 = 1.477 
MBR1 (reg) RPF2 = 1.477 
MBR1 (reg) FCF2 = 1.477 
MBR1 (reg) DUS4 = 1.477 
MBR1 (reg) NDC1 = 1.477 
MBR1 (reg) ILV2 = 1.477 
MBR1 (reg) YDJ1 = 1.477 
MBR1 (reg) URE2 = 1.477 
MBR1 (reg) MET22 = 1.477 
MBR1 (reg) RKI1 = 1.477 
MBR1 (reg) AFI1 = 1.477 
MBR1 (reg) TYW1 = 1.477 
MBR1 (reg) SHM1 = 1.477 
MBR1 (reg) DPB4 = 1.477 
MBR1 (reg) CCT3 = 1.477 
MBR1 (reg) SUI2 = 1.477 
MBR1 (reg) NPA3 = 1.477 
MBR1 (reg) RRN3 = 1.477 
MBR1 (reg) DPH2 = 1.477 
MBR1 (reg) DIP2 = 1.477 
MBR1 (reg) PWP1 = 1.477 
MBR1 (reg) RPC19 = 1.477 
MBR1 (reg) RPA49 = 1.477 
MBR1 (reg) RIO1 = 1.477 
MBR1 (reg) RPA190 = 1.477 
MBR1 (reg) RPC40 = 1.477 
MBR1 (reg) UTP21 = 1.477 
MBR1 (reg) NOP12 = 1.477 
MBR1 (reg) RRP12 = 1.477 
MBR1 (reg) NOC3 = 1.477 
MBR1 (reg) NOP2 = 1.477 
MBR1 (reg) NAN1 = 1.477 
MBR1 (reg) GCD10 = 1.477 
ADR1 (reg) YBL028C = 1.477 
ADR1 (reg) CCT6 = 1.477 
ADR1 (reg) RPF2 = 1.477 
ADR1 (reg) FCF2 = 1.477 
ADR1 (reg) DUS4 = 1.477 
ADR1 (reg) NDC1 = 1.477 
ADR1 (reg) ILV2 = 1.477 
ADR1 (reg) YDJ1 = 1.477 
ADR1 (reg) URE2 = 1.477 
ADR1 (reg) MET22 = 1.477 
ADR1 (reg) RKI1 = 1.477 
ADR1 (reg) AFI1 = 1.477 
ADR1 (reg) TYW1 = 1.477 
ADR1 (reg) SHM1 = 1.477 
ADR1 (reg) DPB4 = 1.477 
ADR1 (reg) CCT3 = 1.477 
ADR1 (reg) SUI2 = 1.477 
ADR1 (reg) NPA3 = 1.477 
ADR1 (reg) RRN3 = 1.477 
ADR1 (reg) DPH2 = 1.477 
ADR1 (reg) DIP2 = 1.477 
ADR1 (reg) PWP1 = 1.477 
ADR1 (reg) RPC19 = 1.477 
ADR1 (reg) RPA49 = 1.477 
ADR1 (reg) RIO1 = 1.477 
ADR1 (reg) RPA190 = 1.477 
ADR1 (reg) RPC40 = 1.477 
ADR1 (reg) UTP21 = 1.477 
ADR1 (reg) NOP12 = 1.477 
ADR1 (reg) RRP12 = 1.477 
ADR1 (reg) NOC3 = 1.477 
ADR1 (reg) NOP2 = 1.477 
ADR1 (reg) NAN1 = 1.477 
ADR1 (reg) GCD10 = 1.477 
TEA1 (reg) YBL028C = 1.477 
TEA1 (reg) CCT6 = 1.477 
TEA1 (reg) RPF2 = 1.477 
TEA1 (reg) FCF2 = 1.477 
TEA1 (reg) DUS4 = 1.477 
TEA1 (reg) NDC1 = 1.477 
TEA1 (reg) ILV2 = 1.477 
TEA1 (reg) YDJ1 = 1.477 
TEA1 (reg) URE2 = 1.477 
TEA1 (reg) MET22 = 1.477 
TEA1 (reg) RKI1 = 1.477 
TEA1 (reg) AFI1 = 1.477 
TEA1 (reg) TYW1 = 1.477 
TEA1 (reg) SHM1 = 1.477 
TEA1 (reg) DPB4 = 1.477 
TEA1 (reg) CCT3 = 1.477 
TEA1 (reg) SUI2 = 1.477 
TEA1 (reg) NPA3 = 1.477 
TEA1 (reg) RRN3 = 1.477 
TEA1 (reg) DPH2 = 1.477 
TEA1 (reg) DIP2 = 1.477 
TEA1 (reg) PWP1 = 1.477 
TEA1 (reg) RPC19 = 1.477 
TEA1 (reg) RPA49 = 1.477 
TEA1 (reg) RIO1 = 1.477 
TEA1 (reg) RPA190 = 1.477 
TEA1 (reg) RPC40 = 1.477 
TEA1 (reg) UTP21 = 1.477 
TEA1 (reg) NOP12 = 1.477 
TEA1 (reg) RRP12 = 1.477 
TEA1 (reg) NOC3 = 1.477 
TEA1 (reg) NOP2 = 1.477 
TEA1 (reg) NAN1 = 1.477 
TEA1 (reg) GCD10 = 1.477 
OAF1 (reg) AGP2 = 1.778 
OAF1 (reg) YFL043C = 1.778 
OAF1 (reg) YJL068C = 1.778 
OAF1 (reg) TUL1 = 1.778 
OAF1 (reg) COQ9 = 1.778 
OAF1 (reg) YLR271W = 1.778 
OAF1 (reg) USV1 = 1.778 
OAF1 (reg) ATG13 = 1.778 
OAF1 (reg) UGA2 = 1.778 
OAF1 (reg) YCR062W = 1.778 
OAF1 (reg) ATG9 = 1.778 
OAF1 (reg) ZRG8 = 1.778 
OAF1 (reg) VID30 = 1.778 
OAF1 (reg) BCY1 = 1.778 
OAF1 (reg) ECM38 = 1.778 
OAF1 (reg) STB2 = 1.778 
OAF1 (reg) TPK2 = 1.778 
OAF1 (reg) YDR018C = 1.778 
OAF1 (reg) PRB1 = 1.778 
OAF1 (reg) YJR096W = 1.778 
OAF1 (reg) YTP1 = 1.778 
TEA1 (reg) AGP2 = 1.778 
TEA1 (reg) YFL043C = 1.778 
TEA1 (reg) YJL068C = 1.778 
TEA1 (reg) TUL1 = 1.778 
TEA1 (reg) COQ9 = 1.778 
TEA1 (reg) YLR271W = 1.778 
TEA1 (reg) USV1 = 1.778 
TEA1 (reg) ATG13 = 1.778 
TEA1 (reg) UGA2 = 1.778 
TEA1 (reg) YCR062W = 1.778 
TEA1 (reg) ATG9 = 1.778 
TEA1 (reg) ZRG8 = 1.778 
TEA1 (reg) VID30 = 1.778 
TEA1 (reg) BCY1 = 1.778 
TEA1 (reg) ECM38 = 1.778 
TEA1 (reg) STB2 = 1.778 
TEA1 (reg) TPK2 = 1.778 
TEA1 (reg) YDR018C = 1.778 
TEA1 (reg) PRB1 = 1.778 
TEA1 (reg) YJR096W = 1.778 
TEA1 (reg) YTP1 = 1.778 
PIP2 (reg) RPL14A = 1.778 
PIP2 (reg) RPS17A = 1.778 
PIP2 (reg) RPL9B = 1.778 
PIP2 (reg) RPS12 = 1.778 
PIP2 (reg) RPS16A = 1.778 
PIP2 (reg) RPS3 = 1.778 
PIP2 (reg) RPS10A = 1.778 
PIP2 (reg) RPL33A = 1.778 
PIP2 (reg) RPL17B = 1.778 
PIP2 (reg) RPS4A = 1.778 
PIP2 (reg) RPL20A = 1.778 
OAF1 (reg) RPL14A = 1.778 
OAF1 (reg) RPS17A = 1.778 
OAF1 (reg) RPL9B = 1.778 
OAF1 (reg) RPS12 = 1.778 
OAF1 (reg) RPS16A = 1.778 
OAF1 (reg) RPS3 = 1.778 
OAF1 (reg) RPS10A = 1.778 
OAF1 (reg) RPL33A = 1.778 
OAF1 (reg) RPL17B = 1.778 
OAF1 (reg) RPS4A = 1.778 
OAF1 (reg) RPL20A = 1.778 
OAF3 (reg) RPL14A = 1.778 
OAF3 (reg) RPS17A = 1.778 
OAF3 (reg) RPL9B = 1.778 
OAF3 (reg) RPS12 = 1.778 
OAF3 (reg) RPS16A = 1.778 
OAF3 (reg) RPS3 = 1.778 
OAF3 (reg) RPS10A = 1.778 
OAF3 (reg) RPL33A = 1.778 
OAF3 (reg) RPL17B = 1.778 
OAF3 (reg) RPS4A = 1.778 
OAF3 (reg) RPL20A = 1.778 
MBR1 (reg) RPL14A = 1.778 
MBR1 (reg) RPS17A = 1.778 
MBR1 (reg) RPL9B = 1.778 
MBR1 (reg) RPS12 = 1.778 
MBR1 (reg) RPS16A = 1.778 
MBR1 (reg) RPS3 = 1.778 
MBR1 (reg) RPS10A = 1.778 
MBR1 (reg) RPL33A = 1.778 
MBR1 (reg) RPL17B = 1.778 
MBR1 (reg) RPS4A = 1.778 
MBR1 (reg) RPL20A = 1.778 
CAT8 (reg) RPL14A = 1.778 
CAT8 (reg) RPS17A = 1.778 
CAT8 (reg) RPL9B = 1.778 
CAT8 (reg) RPS12 = 1.778 
CAT8 (reg) RPS16A = 1.778 
CAT8 (reg) RPS3 = 1.778 
CAT8 (reg) RPS10A = 1.778 
CAT8 (reg) RPL33A = 1.778 
CAT8 (reg) RPL17B = 1.778 
CAT8 (reg) RPS4A = 1.778 
CAT8 (reg) RPL20A = 1.778 
HAP4 (reg) RPL14A = 1.778 
HAP4 (reg) RPS17A = 1.778 
HAP4 (reg) RPL9B = 1.778 
HAP4 (reg) RPS12 = 1.778 
HAP4 (reg) RPS16A = 1.778 
HAP4 (reg) RPS3 = 1.778 
HAP4 (reg) RPS10A = 1.778 
HAP4 (reg) RPL33A = 1.778 
HAP4 (reg) RPL17B = 1.778 
HAP4 (reg) RPS4A = 1.778 
HAP4 (reg) RPL20A = 1.778 
SPS18 (reg) RPL14A = 1.778 
SPS18 (reg) RPS17A = 1.778 
SPS18 (reg) RPL9B = 1.778 
SPS18 (reg) RPS12 = 1.778 
SPS18 (reg) RPS16A = 1.778 
SPS18 (reg) RPS3 = 1.778 
SPS18 (reg) RPS10A = 1.778 
SPS18 (reg) RPL33A = 1.778 
SPS18 (reg) RPL17B = 1.778 
SPS18 (reg) RPS4A = 1.778 
SPS18 (reg) RPL20A = 1.778 
ADR1 (reg) RPL14A = 1.778 
ADR1 (reg) RPS17A = 1.778 
ADR1 (reg) RPL9B = 1.778 
ADR1 (reg) RPS12 = 1.778 
ADR1 (reg) RPS16A = 1.778 
ADR1 (reg) RPS3 = 1.778 
ADR1 (reg) RPS10A = 1.778 
ADR1 (reg) RPL33A = 1.778 
ADR1 (reg) RPL17B = 1.778 
ADR1 (reg) RPS4A = 1.778 
ADR1 (reg) RPL20A = 1.778 
GAL3 (reg) RPL14A = 1.778 
GAL3 (reg) RPS17A = 1.778 
GAL3 (reg) RPL9B = 1.778 
GAL3 (reg) RPS12 = 1.778 
GAL3 (reg) RPS16A = 1.778 
GAL3 (reg) RPS3 = 1.778 
GAL3 (reg) RPS10A = 1.778 
GAL3 (reg) RPL33A = 1.778 
GAL3 (reg) RPL17B = 1.778 
GAL3 (reg) RPS4A = 1.778 
GAL3 (reg) RPL20A = 1.778 
PPR1 (reg) RPL14A = 1.778 
PPR1 (reg) RPS17A = 1.778 
PPR1 (reg) RPL9B = 1.778 
PPR1 (reg) RPS12 = 1.778 
PPR1 (reg) RPS16A = 1.778 
PPR1 (reg) RPS3 = 1.778 
PPR1 (reg) RPS10A = 1.778 
PPR1 (reg) RPL33A = 1.778 
PPR1 (reg) RPL17B = 1.778 
PPR1 (reg) RPS4A = 1.778 
PPR1 (reg) RPL20A = 1.778 
TEA1 (reg) RPL14A = 1.778 
TEA1 (reg) RPS17A = 1.778 
TEA1 (reg) RPL9B = 1.778 
TEA1 (reg) RPS12 = 1.778 
TEA1 (reg) RPS16A = 1.778 
TEA1 (reg) RPS3 = 1.778 
TEA1 (reg) RPS10A = 1.778 
TEA1 (reg) RPL33A = 1.778 
TEA1 (reg) RPL17B = 1.778 
TEA1 (reg) RPS4A = 1.778 
TEA1 (reg) RPL20A = 1.778 
UGA3 (reg) RPL14A = 1.778 
UGA3 (reg) RPS17A = 1.778 
UGA3 (reg) RPL9B = 1.778 
UGA3 (reg) RPS12 = 1.778 
UGA3 (reg) RPS16A = 1.778 
UGA3 (reg) RPS3 = 1.778 
UGA3 (reg) RPS10A = 1.778 
UGA3 (reg) RPL33A = 1.778 
UGA3 (reg) RPL17B = 1.778 
UGA3 (reg) RPS4A = 1.778 
UGA3 (reg) RPL20A = 1.778 
PIP2 (reg) RPL22A = 1.778 
PIP2 (reg) RPL42A = 1.778 
PIP2 (reg) RPL31A = 1.778 
PIP2 (reg) RPS17B = 1.778 
PIP2 (reg) RPL37B = 1.778 
PIP2 (reg) RPS21B = 1.778 
PIP2 (reg) RPS21A = 1.778 
PIP2 (reg) RPL37A = 1.778 
PIP2 (reg) RPS17A = 1.778 
PIP2 (reg) RPL16B = 1.778 
PIP2 (reg) RPS10A = 1.778 
PIP2 (reg) RPL26A = 1.778 
OAF1 (reg) RPL22A = 1.778 
OAF1 (reg) RPL42A = 1.778 
OAF1 (reg) RPL31A = 1.778 
OAF1 (reg) RPS17B = 1.778 
OAF1 (reg) RPL37B = 1.778 
OAF1 (reg) RPS21B = 1.778 
OAF1 (reg) RPS21A = 1.778 
OAF1 (reg) RPL37A = 1.778 
OAF1 (reg) RPS17A = 1.778 
OAF1 (reg) RPL16B = 1.778 
OAF1 (reg) RPS10A = 1.778 
OAF1 (reg) RPL26A = 1.778 
OAF3 (reg) RPL22A = 1.778 
OAF3 (reg) RPL42A = 1.778 
OAF3 (reg) RPL31A = 1.778 
OAF3 (reg) RPS17B = 1.778 
OAF3 (reg) RPL37B = 1.778 
OAF3 (reg) RPS21B = 1.778 
OAF3 (reg) RPS21A = 1.778 
OAF3 (reg) RPL37A = 1.778 
OAF3 (reg) RPS17A = 1.778 
OAF3 (reg) RPL16B = 1.778 
OAF3 (reg) RPS10A = 1.778 
OAF3 (reg) RPL26A = 1.778 
MBR1 (reg) RPL22A = 1.778 
MBR1 (reg) RPL42A = 1.778 
MBR1 (reg) RPL31A = 1.778 
MBR1 (reg) RPS17B = 1.778 
MBR1 (reg) RPL37B = 1.778 
MBR1 (reg) RPS21B = 1.778 
MBR1 (reg) RPS21A = 1.778 
MBR1 (reg) RPL37A = 1.778 
MBR1 (reg) RPS17A = 1.778 
MBR1 (reg) RPL16B = 1.778 
MBR1 (reg) RPS10A = 1.778 
MBR1 (reg) RPL26A = 1.778 
CAT8 (reg) RPL22A = 1.778 
CAT8 (reg) RPL42A = 1.778 
CAT8 (reg) RPL31A = 1.778 
CAT8 (reg) RPS17B = 1.778 
CAT8 (reg) RPL37B = 1.778 
CAT8 (reg) RPS21B = 1.778 
CAT8 (reg) RPS21A = 1.778 
CAT8 (reg) RPL37A = 1.778 
CAT8 (reg) RPS17A = 1.778 
CAT8 (reg) RPL16B = 1.778 
CAT8 (reg) RPS10A = 1.778 
CAT8 (reg) RPL26A = 1.778 
HAP4 (reg) RPL22A = 1.778 
HAP4 (reg) RPL42A = 1.778 
HAP4 (reg) RPL31A = 1.778 
HAP4 (reg) RPS17B = 1.778 
HAP4 (reg) RPL37B = 1.778 
HAP4 (reg) RPS21B = 1.778 
HAP4 (reg) RPS21A = 1.778 
HAP4 (reg) RPL37A = 1.778 
HAP4 (reg) RPS17A = 1.778 
HAP4 (reg) RPL16B = 1.778 
HAP4 (reg) RPS10A = 1.778 
HAP4 (reg) RPL26A = 1.778 
SPS18 (reg) RPL22A = 1.778 
SPS18 (reg) RPL42A = 1.778 
SPS18 (reg) RPL31A = 1.778 
SPS18 (reg) RPS17B = 1.778 
SPS18 (reg) RPL37B = 1.778 
SPS18 (reg) RPS21B = 1.778 
SPS18 (reg) RPS21A = 1.778 
SPS18 (reg) RPL37A = 1.778 
SPS18 (reg) RPS17A = 1.778 
SPS18 (reg) RPL16B = 1.778 
SPS18 (reg) RPS10A = 1.778 
SPS18 (reg) RPL26A = 1.778 
ADR1 (reg) RPL22A = 1.778 
ADR1 (reg) RPL42A = 1.778 
ADR1 (reg) RPL31A = 1.778 
ADR1 (reg) RPS17B = 1.778 
ADR1 (reg) RPL37B = 1.778 
ADR1 (reg) RPS21B = 1.778 
ADR1 (reg) RPS21A = 1.778 
ADR1 (reg) RPL37A = 1.778 
ADR1 (reg) RPS17A = 1.778 
ADR1 (reg) RPL16B = 1.778 
ADR1 (reg) RPS10A = 1.778 
ADR1 (reg) RPL26A = 1.778 
GAL3 (reg) RPL22A = 1.778 
GAL3 (reg) RPL42A = 1.778 
GAL3 (reg) RPL31A = 1.778 
GAL3 (reg) RPS17B = 1.778 
GAL3 (reg) RPL37B = 1.778 
GAL3 (reg) RPS21B = 1.778 
GAL3 (reg) RPS21A = 1.778 
GAL3 (reg) RPL37A = 1.778 
GAL3 (reg) RPS17A = 1.778 
GAL3 (reg) RPL16B = 1.778 
GAL3 (reg) RPS10A = 1.778 
GAL3 (reg) RPL26A = 1.778 
PPR1 (reg) RPL22A = 1.778 
PPR1 (reg) RPL42A = 1.778 
PPR1 (reg) RPL31A = 1.778 
PPR1 (reg) RPS17B = 1.778 
PPR1 (reg) RPL37B = 1.778 
PPR1 (reg) RPS21B = 1.778 
PPR1 (reg) RPS21A = 1.778 
PPR1 (reg) RPL37A = 1.778 
PPR1 (reg) RPS17A = 1.778 
PPR1 (reg) RPL16B = 1.778 
PPR1 (reg) RPS10A = 1.778 
PPR1 (reg) RPL26A = 1.778 
TEA1 (reg) RPL22A = 1.778 
TEA1 (reg) RPL42A = 1.778 
TEA1 (reg) RPL31A = 1.778 
TEA1 (reg) RPS17B = 1.778 
TEA1 (reg) RPL37B = 1.778 
TEA1 (reg) RPS21B = 1.778 
TEA1 (reg) RPS21A = 1.778 
TEA1 (reg) RPL37A = 1.778 
TEA1 (reg) RPS17A = 1.778 
TEA1 (reg) RPL16B = 1.778 
TEA1 (reg) RPS10A = 1.778 
TEA1 (reg) RPL26A = 1.778 
UGA3 (reg) RPL22A = 1.778 
UGA3 (reg) RPL42A = 1.778 
UGA3 (reg) RPL31A = 1.778 
UGA3 (reg) RPS17B = 1.778 
UGA3 (reg) RPL37B = 1.778 
UGA3 (reg) RPS21B = 1.778 
UGA3 (reg) RPS21A = 1.778 
UGA3 (reg) RPL37A = 1.778 
UGA3 (reg) RPS17A = 1.778 
UGA3 (reg) RPL16B = 1.778 
UGA3 (reg) RPS10A = 1.778 
UGA3 (reg) RPL26A = 1.778 
PIP2 (reg) DBP3 = 1.778 
PIP2 (reg) RLP24 = 1.778 
PIP2 (reg) FUN12 = 1.778 
PIP2 (reg) NCL1 = 1.778 
PIP2 (reg) RPB5 = 1.778 
PIP2 (reg) TPA1 = 1.778 
PIP2 (reg) NSA1 = 1.778 
PIP2 (reg) SLX9 = 1.778 
PIP2 (reg) MRT4 = 1.778 
PIP2 (reg) RPC37 = 1.778 
PIP2 (reg) TRM8 = 1.778 
PIP2 (reg) ATC1 = 1.778 
PIP2 (reg) RRP17 = 1.778 
PIP2 (reg) RPP1 = 1.778 
PIP2 (reg) RRP4 = 1.778 
PIP2 (reg) KRR1 = 1.778 
PIP2 (reg) LHP1 = 1.778 
PIP2 (reg) UTP6 = 1.778 
PIP2 (reg) YER156C = 1.778 
PIP2 (reg) CIC1 = 1.778 
PIP2 (reg) PRS3 = 1.778 
PIP2 (reg) EBP2 = 1.778 
PIP2 (reg) YJL012C-A = 1.778 
PIP2 (reg) YOR314W-A = 1.778 
PIP2 (reg) YIH1 = 1.778 
OAF1 (reg) DBP3 = 1.778 
OAF1 (reg) RLP24 = 1.778 
OAF1 (reg) FUN12 = 1.778 
OAF1 (reg) NCL1 = 1.778 
OAF1 (reg) RPB5 = 1.778 
OAF1 (reg) TPA1 = 1.778 
OAF1 (reg) NSA1 = 1.778 
OAF1 (reg) SLX9 = 1.778 
OAF1 (reg) MRT4 = 1.778 
OAF1 (reg) RPC37 = 1.778 
OAF1 (reg) TRM8 = 1.778 
OAF1 (reg) ATC1 = 1.778 
OAF1 (reg) RRP17 = 1.778 
OAF1 (reg) RPP1 = 1.778 
OAF1 (reg) RRP4 = 1.778 
OAF1 (reg) KRR1 = 1.778 
OAF1 (reg) LHP1 = 1.778 
OAF1 (reg) UTP6 = 1.778 
OAF1 (reg) YER156C = 1.778 
OAF1 (reg) CIC1 = 1.778 
OAF1 (reg) PRS3 = 1.778 
OAF1 (reg) EBP2 = 1.778 
OAF1 (reg) YJL012C-A = 1.778 
OAF1 (reg) YOR314W-A = 1.778 
OAF1 (reg) YIH1 = 1.778 
OAF3 (reg) DBP3 = 1.778 
OAF3 (reg) RLP24 = 1.778 
OAF3 (reg) FUN12 = 1.778 
OAF3 (reg) NCL1 = 1.778 
OAF3 (reg) RPB5 = 1.778 
OAF3 (reg) TPA1 = 1.778 
OAF3 (reg) NSA1 = 1.778 
OAF3 (reg) SLX9 = 1.778 
OAF3 (reg) MRT4 = 1.778 
OAF3 (reg) RPC37 = 1.778 
OAF3 (reg) TRM8 = 1.778 
OAF3 (reg) ATC1 = 1.778 
OAF3 (reg) RRP17 = 1.778 
OAF3 (reg) RPP1 = 1.778 
OAF3 (reg) RRP4 = 1.778 
OAF3 (reg) KRR1 = 1.778 
OAF3 (reg) LHP1 = 1.778 
OAF3 (reg) UTP6 = 1.778 
OAF3 (reg) YER156C = 1.778 
OAF3 (reg) CIC1 = 1.778 
OAF3 (reg) PRS3 = 1.778 
OAF3 (reg) EBP2 = 1.778 
OAF3 (reg) YJL012C-A = 1.778 
OAF3 (reg) YOR314W-A = 1.778 
OAF3 (reg) YIH1 = 1.778 
MBR1 (reg) DBP3 = 1.778 
MBR1 (reg) RLP24 = 1.778 
MBR1 (reg) FUN12 = 1.778 
MBR1 (reg) NCL1 = 1.778 
MBR1 (reg) RPB5 = 1.778 
MBR1 (reg) TPA1 = 1.778 
MBR1 (reg) NSA1 = 1.778 
MBR1 (reg) SLX9 = 1.778 
MBR1 (reg) MRT4 = 1.778 
MBR1 (reg) RPC37 = 1.778 
MBR1 (reg) TRM8 = 1.778 
MBR1 (reg) ATC1 = 1.778 
MBR1 (reg) RRP17 = 1.778 
MBR1 (reg) RPP1 = 1.778 
MBR1 (reg) RRP4 = 1.778 
MBR1 (reg) KRR1 = 1.778 
MBR1 (reg) LHP1 = 1.778 
MBR1 (reg) UTP6 = 1.778 
MBR1 (reg) YER156C = 1.778 
MBR1 (reg) CIC1 = 1.778 
MBR1 (reg) PRS3 = 1.778 
MBR1 (reg) EBP2 = 1.778 
MBR1 (reg) YJL012C-A = 1.778 
MBR1 (reg) YOR314W-A = 1.778 
MBR1 (reg) YIH1 = 1.778 
CAT8 (reg) DBP3 = 1.778 
CAT8 (reg) RLP24 = 1.778 
CAT8 (reg) FUN12 = 1.778 
CAT8 (reg) NCL1 = 1.778 
CAT8 (reg) RPB5 = 1.778 
CAT8 (reg) TPA1 = 1.778 
CAT8 (reg) NSA1 = 1.778 
CAT8 (reg) SLX9 = 1.778 
CAT8 (reg) MRT4 = 1.778 
CAT8 (reg) RPC37 = 1.778 
CAT8 (reg) TRM8 = 1.778 
CAT8 (reg) ATC1 = 1.778 
CAT8 (reg) RRP17 = 1.778 
CAT8 (reg) RPP1 = 1.778 
CAT8 (reg) RRP4 = 1.778 
CAT8 (reg) KRR1 = 1.778 
CAT8 (reg) LHP1 = 1.778 
CAT8 (reg) UTP6 = 1.778 
CAT8 (reg) YER156C = 1.778 
CAT8 (reg) CIC1 = 1.778 
CAT8 (reg) PRS3 = 1.778 
CAT8 (reg) EBP2 = 1.778 
CAT8 (reg) YJL012C-A = 1.778 
CAT8 (reg) YOR314W-A = 1.778 
CAT8 (reg) YIH1 = 1.778 
ADR1 (reg) DBP3 = 1.778 
ADR1 (reg) RLP24 = 1.778 
ADR1 (reg) FUN12 = 1.778 
ADR1 (reg) NCL1 = 1.778 
ADR1 (reg) RPB5 = 1.778 
ADR1 (reg) TPA1 = 1.778 
ADR1 (reg) NSA1 = 1.778 
ADR1 (reg) SLX9 = 1.778 
ADR1 (reg) MRT4 = 1.778 
ADR1 (reg) RPC37 = 1.778 
ADR1 (reg) TRM8 = 1.778 
ADR1 (reg) ATC1 = 1.778 
ADR1 (reg) RRP17 = 1.778 
ADR1 (reg) RPP1 = 1.778 
ADR1 (reg) RRP4 = 1.778 
ADR1 (reg) KRR1 = 1.778 
ADR1 (reg) LHP1 = 1.778 
ADR1 (reg) UTP6 = 1.778 
ADR1 (reg) YER156C = 1.778 
ADR1 (reg) CIC1 = 1.778 
ADR1 (reg) PRS3 = 1.778 
ADR1 (reg) EBP2 = 1.778 
ADR1 (reg) YJL012C-A = 1.778 
ADR1 (reg) YOR314W-A = 1.778 
ADR1 (reg) YIH1 = 1.778 
GAL3 (reg) DBP3 = 1.477 
GAL3 (reg) RLP24 = 1.477 
GAL3 (reg) FUN12 = 1.477 
GAL3 (reg) NCL1 = 1.477 
GAL3 (reg) RPB5 = 1.477 
GAL3 (reg) TPA1 = 1.477 
GAL3 (reg) NSA1 = 1.477 
GAL3 (reg) SLX9 = 1.477 
GAL3 (reg) MRT4 = 1.477 
GAL3 (reg) RPC37 = 1.477 
GAL3 (reg) TRM8 = 1.477 
GAL3 (reg) ATC1 = 1.477 
GAL3 (reg) RRP17 = 1.477 
GAL3 (reg) RPP1 = 1.477 
GAL3 (reg) RRP4 = 1.477 
GAL3 (reg) KRR1 = 1.477 
GAL3 (reg) LHP1 = 1.477 
GAL3 (reg) UTP6 = 1.477 
GAL3 (reg) YER156C = 1.477 
GAL3 (reg) CIC1 = 1.477 
GAL3 (reg) PRS3 = 1.477 
GAL3 (reg) EBP2 = 1.477 
GAL3 (reg) YJL012C-A = 1.477 
GAL3 (reg) YOR314W-A = 1.477 
GAL3 (reg) YIH1 = 1.477 
PPR1 (reg) DBP3 = 1.778 
PPR1 (reg) RLP24 = 1.778 
PPR1 (reg) FUN12 = 1.778 
PPR1 (reg) NCL1 = 1.778 
PPR1 (reg) RPB5 = 1.778 
PPR1 (reg) TPA1 = 1.778 
PPR1 (reg) NSA1 = 1.778 
PPR1 (reg) SLX9 = 1.778 
PPR1 (reg) MRT4 = 1.778 
PPR1 (reg) RPC37 = 1.778 
PPR1 (reg) TRM8 = 1.778 
PPR1 (reg) ATC1 = 1.778 
PPR1 (reg) RRP17 = 1.778 
PPR1 (reg) RPP1 = 1.778 
PPR1 (reg) RRP4 = 1.778 
PPR1 (reg) KRR1 = 1.778 
PPR1 (reg) LHP1 = 1.778 
PPR1 (reg) UTP6 = 1.778 
PPR1 (reg) YER156C = 1.778 
PPR1 (reg) CIC1 = 1.778 
PPR1 (reg) PRS3 = 1.778 
PPR1 (reg) EBP2 = 1.778 
PPR1 (reg) YJL012C-A = 1.778 
PPR1 (reg) YOR314W-A = 1.778 
PPR1 (reg) YIH1 = 1.778 
TEA1 (reg) DBP3 = 1.778 
TEA1 (reg) RLP24 = 1.778 
TEA1 (reg) FUN12 = 1.778 
TEA1 (reg) NCL1 = 1.778 
TEA1 (reg) RPB5 = 1.778 
TEA1 (reg) TPA1 = 1.778 
TEA1 (reg) NSA1 = 1.778 
TEA1 (reg) SLX9 = 1.778 
TEA1 (reg) MRT4 = 1.778 
TEA1 (reg) RPC37 = 1.778 
TEA1 (reg) TRM8 = 1.778 
TEA1 (reg) ATC1 = 1.778 
TEA1 (reg) RRP17 = 1.778 
TEA1 (reg) RPP1 = 1.778 
TEA1 (reg) RRP4 = 1.778 
TEA1 (reg) KRR1 = 1.778 
TEA1 (reg) LHP1 = 1.778 
TEA1 (reg) UTP6 = 1.778 
TEA1 (reg) YER156C = 1.778 
TEA1 (reg) CIC1 = 1.778 
TEA1 (reg) PRS3 = 1.778 
TEA1 (reg) EBP2 = 1.778 
TEA1 (reg) YJL012C-A = 1.778 
TEA1 (reg) YOR314W-A = 1.778 
TEA1 (reg) YIH1 = 1.778 
PIP2 (reg) PMC1 = 1.477 
PIP2 (reg) IKS1 = 1.477 
PIP2 (reg) YMR262W = 1.477 
PIP2 (reg) AIM39 = 1.477 
PIP2 (reg) GGA1 = 1.477 
PIP2 (reg) YJL017W = 1.477 
PIP2 (reg) YKL133C = 1.477 
PIP2 (reg) SDS22 = 1.477 
PIP2 (reg) NDL1 = 1.477 
PIP2 (reg) ORM2 = 1.477 
PIP2 (reg) YMR090W = 1.477 
PIP2 (reg) MTG1 = 1.477 
PIP2 (reg) YNL092W = 1.477 
PIP2 (reg) NSG2 = 1.477 
PIP2 (reg) IST1 = 1.477 
PIP2 (reg) YOR352W = 1.477 
PIP2 (reg) ULA1 = 1.477 
PIP2 (reg) KIN82 = 1.477 
PIP2 (reg) SSD1 = 1.477 
PIP2 (reg) PEX29 = 1.477 
PIP2 (reg) YGR130C = 1.477 
PIP2 (reg) ATG17 = 1.477 
PIP2 (reg) YMR085W = 1.477 
PIP2 (reg) AFR1 = 1.477 
PIP2 (reg) RIM11 = 1.477 
PIP2 (reg) MDM35 = 1.477 
OAF1 (reg) PMC1 = 1.477 
OAF1 (reg) IKS1 = 1.477 
OAF1 (reg) YMR262W = 1.477 
OAF1 (reg) AIM39 = 1.477 
OAF1 (reg) GGA1 = 1.477 
OAF1 (reg) YJL017W = 1.477 
OAF1 (reg) YKL133C = 1.477 
OAF1 (reg) SDS22 = 1.477 
OAF1 (reg) NDL1 = 1.477 
OAF1 (reg) ORM2 = 1.477 
OAF1 (reg) YMR090W = 1.477 
OAF1 (reg) MTG1 = 1.477 
OAF1 (reg) YNL092W = 1.477 
OAF1 (reg) NSG2 = 1.477 
OAF1 (reg) IST1 = 1.477 
OAF1 (reg) YOR352W = 1.477 
OAF1 (reg) ULA1 = 1.477 
OAF1 (reg) KIN82 = 1.477 
OAF1 (reg) SSD1 = 1.477 
OAF1 (reg) PEX29 = 1.477 
OAF1 (reg) YGR130C = 1.477 
OAF1 (reg) ATG17 = 1.477 
OAF1 (reg) YMR085W = 1.477 
OAF1 (reg) AFR1 = 1.477 
OAF1 (reg) RIM11 = 1.477 
OAF1 (reg) MDM35 = 1.477 
MBR1 (reg) PMC1 = 1.477 
MBR1 (reg) IKS1 = 1.477 
MBR1 (reg) YMR262W = 1.477 
MBR1 (reg) AIM39 = 1.477 
MBR1 (reg) GGA1 = 1.477 
MBR1 (reg) YJL017W = 1.477 
MBR1 (reg) YKL133C = 1.477 
MBR1 (reg) SDS22 = 1.477 
MBR1 (reg) NDL1 = 1.477 
MBR1 (reg) ORM2 = 1.477 
MBR1 (reg) YMR090W = 1.477 
MBR1 (reg) MTG1 = 1.477 
MBR1 (reg) YNL092W = 1.477 
MBR1 (reg) NSG2 = 1.477 
MBR1 (reg) IST1 = 1.477 
MBR1 (reg) YOR352W = 1.477 
MBR1 (reg) ULA1 = 1.477 
MBR1 (reg) KIN82 = 1.477 
MBR1 (reg) SSD1 = 1.477 
MBR1 (reg) PEX29 = 1.477 
MBR1 (reg) YGR130C = 1.477 
MBR1 (reg) ATG17 = 1.477 
MBR1 (reg) YMR085W = 1.477 
MBR1 (reg) AFR1 = 1.477 
MBR1 (reg) RIM11 = 1.477 
MBR1 (reg) MDM35 = 1.477 
ADR1 (reg) PMC1 = 1.477 
ADR1 (reg) IKS1 = 1.477 
ADR1 (reg) YMR262W = 1.477 
ADR1 (reg) AIM39 = 1.477 
ADR1 (reg) GGA1 = 1.477 
ADR1 (reg) YJL017W = 1.477 
ADR1 (reg) YKL133C = 1.477 
ADR1 (reg) SDS22 = 1.477 
ADR1 (reg) NDL1 = 1.477 
ADR1 (reg) ORM2 = 1.477 
ADR1 (reg) YMR090W = 1.477 
ADR1 (reg) MTG1 = 1.477 
ADR1 (reg) YNL092W = 1.477 
ADR1 (reg) NSG2 = 1.477 
ADR1 (reg) IST1 = 1.477 
ADR1 (reg) YOR352W = 1.477 
ADR1 (reg) ULA1 = 1.477 
ADR1 (reg) KIN82 = 1.477 
ADR1 (reg) SSD1 = 1.477 
ADR1 (reg) PEX29 = 1.477 
ADR1 (reg) YGR130C = 1.477 
ADR1 (reg) ATG17 = 1.477 
ADR1 (reg) YMR085W = 1.477 
ADR1 (reg) AFR1 = 1.477 
ADR1 (reg) RIM11 = 1.477 
ADR1 (reg) MDM35 = 1.477 
PPR1 (reg) PMC1 = 1.477 
PPR1 (reg) IKS1 = 1.477 
PPR1 (reg) YMR262W = 1.477 
PPR1 (reg) AIM39 = 1.477 
PPR1 (reg) GGA1 = 1.477 
PPR1 (reg) YJL017W = 1.477 
PPR1 (reg) YKL133C = 1.477 
PPR1 (reg) SDS22 = 1.477 
PPR1 (reg) NDL1 = 1.477 
PPR1 (reg) ORM2 = 1.477 
PPR1 (reg) YMR090W = 1.477 
PPR1 (reg) MTG1 = 1.477 
PPR1 (reg) YNL092W = 1.477 
PPR1 (reg) NSG2 = 1.477 
PPR1 (reg) IST1 = 1.477 
PPR1 (reg) YOR352W = 1.477 
PPR1 (reg) ULA1 = 1.477 
PPR1 (reg) KIN82 = 1.477 
PPR1 (reg) SSD1 = 1.477 
PPR1 (reg) PEX29 = 1.477 
PPR1 (reg) YGR130C = 1.477 
PPR1 (reg) ATG17 = 1.477 
PPR1 (reg) YMR085W = 1.477 
PPR1 (reg) AFR1 = 1.477 
PPR1 (reg) RIM11 = 1.477 
PPR1 (reg) MDM35 = 1.477 
TEA1 (reg) PMC1 = 1.477 
TEA1 (reg) IKS1 = 1.477 
TEA1 (reg) YMR262W = 1.477 
TEA1 (reg) AIM39 = 1.477 
TEA1 (reg) GGA1 = 1.477 
TEA1 (reg) YJL017W = 1.477 
TEA1 (reg) YKL133C = 1.477 
TEA1 (reg) SDS22 = 1.477 
TEA1 (reg) NDL1 = 1.477 
TEA1 (reg) ORM2 = 1.477 
TEA1 (reg) YMR090W = 1.477 
TEA1 (reg) MTG1 = 1.477 
TEA1 (reg) YNL092W = 1.477 
TEA1 (reg) NSG2 = 1.477 
TEA1 (reg) IST1 = 1.477 
TEA1 (reg) YOR352W = 1.477 
TEA1 (reg) ULA1 = 1.477 
TEA1 (reg) KIN82 = 1.477 
TEA1 (reg) SSD1 = 1.477 
TEA1 (reg) PEX29 = 1.477 
TEA1 (reg) YGR130C = 1.477 
TEA1 (reg) ATG17 = 1.477 
TEA1 (reg) YMR085W = 1.477 
TEA1 (reg) AFR1 = 1.477 
TEA1 (reg) RIM11 = 1.477 
TEA1 (reg) MDM35 = 1.477 
PIP2 (reg) TSR1 = 1.477 
PIP2 (reg) YDL063C = 1.477 
PIP2 (reg) NRP1 = 1.477 
PIP2 (reg) RMT2 = 1.477 
PIP2 (reg) NUG1 = 1.477 
PIP2 (reg) RLP7 = 1.477 
PIP2 (reg) RRP1 = 1.477 
PIP2 (reg) ARX1 = 1.477 
PIP2 (reg) DBP3 = 1.477 
PIP2 (reg) RPF2 = 1.477 
PIP2 (reg) URA7 = 1.477 
PIP2 (reg) RBG2 = 1.477 
PIP2 (reg) SSF1 = 1.477 
PIP2 (reg) NMD3 = 1.477 
PIP2 (reg) HCA4 = 1.477 
PIP2 (reg) ROK1 = 1.477 
OAF1 (reg) TSR1 = 1.477 
OAF1 (reg) YDL063C = 1.477 
OAF1 (reg) NRP1 = 1.477 
OAF1 (reg) RMT2 = 1.477 
OAF1 (reg) NUG1 = 1.477 
OAF1 (reg) RLP7 = 1.477 
OAF1 (reg) RRP1 = 1.477 
OAF1 (reg) ARX1 = 1.477 
OAF1 (reg) DBP3 = 1.477 
OAF1 (reg) RPF2 = 1.477 
OAF1 (reg) URA7 = 1.477 
OAF1 (reg) RBG2 = 1.477 
OAF1 (reg) SSF1 = 1.477 
OAF1 (reg) NMD3 = 1.477 
OAF1 (reg) HCA4 = 1.477 
OAF1 (reg) ROK1 = 1.477 
OAF3 (reg) TSR1 = 1.477 
OAF3 (reg) YDL063C = 1.477 
OAF3 (reg) NRP1 = 1.477 
OAF3 (reg) RMT2 = 1.477 
OAF3 (reg) NUG1 = 1.477 
OAF3 (reg) RLP7 = 1.477 
OAF3 (reg) RRP1 = 1.477 
OAF3 (reg) ARX1 = 1.477 
OAF3 (reg) DBP3 = 1.477 
OAF3 (reg) RPF2 = 1.477 
OAF3 (reg) URA7 = 1.477 
OAF3 (reg) RBG2 = 1.477 
OAF3 (reg) SSF1 = 1.477 
OAF3 (reg) NMD3 = 1.477 
OAF3 (reg) HCA4 = 1.477 
OAF3 (reg) ROK1 = 1.477 
MBR1 (reg) TSR1 = 1.477 
MBR1 (reg) YDL063C = 1.477 
MBR1 (reg) NRP1 = 1.477 
MBR1 (reg) RMT2 = 1.477 
MBR1 (reg) NUG1 = 1.477 
MBR1 (reg) RLP7 = 1.477 
MBR1 (reg) RRP1 = 1.477 
MBR1 (reg) ARX1 = 1.477 
MBR1 (reg) DBP3 = 1.477 
MBR1 (reg) RPF2 = 1.477 
MBR1 (reg) URA7 = 1.477 
MBR1 (reg) RBG2 = 1.477 
MBR1 (reg) SSF1 = 1.477 
MBR1 (reg) NMD3 = 1.477 
MBR1 (reg) HCA4 = 1.477 
MBR1 (reg) ROK1 = 1.477 
CAT8 (reg) TSR1 = 1.477 
CAT8 (reg) YDL063C = 1.477 
CAT8 (reg) NRP1 = 1.477 
CAT8 (reg) RMT2 = 1.477 
CAT8 (reg) NUG1 = 1.477 
CAT8 (reg) RLP7 = 1.477 
CAT8 (reg) RRP1 = 1.477 
CAT8 (reg) ARX1 = 1.477 
CAT8 (reg) DBP3 = 1.477 
CAT8 (reg) RPF2 = 1.477 
CAT8 (reg) URA7 = 1.477 
CAT8 (reg) RBG2 = 1.477 
CAT8 (reg) SSF1 = 1.477 
CAT8 (reg) NMD3 = 1.477 
CAT8 (reg) HCA4 = 1.477 
CAT8 (reg) ROK1 = 1.477 
ADR1 (reg) TSR1 = 1.477 
ADR1 (reg) YDL063C = 1.477 
ADR1 (reg) NRP1 = 1.477 
ADR1 (reg) RMT2 = 1.477 
ADR1 (reg) NUG1 = 1.477 
ADR1 (reg) RLP7 = 1.477 
ADR1 (reg) RRP1 = 1.477 
ADR1 (reg) ARX1 = 1.477 
ADR1 (reg) DBP3 = 1.477 
ADR1 (reg) RPF2 = 1.477 
ADR1 (reg) URA7 = 1.477 
ADR1 (reg) RBG2 = 1.477 
ADR1 (reg) SSF1 = 1.477 
ADR1 (reg) NMD3 = 1.477 
ADR1 (reg) HCA4 = 1.477 
ADR1 (reg) ROK1 = 1.477 
PPR1 (reg) TSR1 = 1.477 
PPR1 (reg) YDL063C = 1.477 
PPR1 (reg) NRP1 = 1.477 
PPR1 (reg) RMT2 = 1.477 
PPR1 (reg) NUG1 = 1.477 
PPR1 (reg) RLP7 = 1.477 
PPR1 (reg) RRP1 = 1.477 
PPR1 (reg) ARX1 = 1.477 
PPR1 (reg) DBP3 = 1.477 
PPR1 (reg) RPF2 = 1.477 
PPR1 (reg) URA7 = 1.477 
PPR1 (reg) RBG2 = 1.477 
PPR1 (reg) SSF1 = 1.477 
PPR1 (reg) NMD3 = 1.477 
PPR1 (reg) HCA4 = 1.477 
PPR1 (reg) ROK1 = 1.477 
TEA1 (reg) TSR1 = 1.477 
TEA1 (reg) YDL063C = 1.477 
TEA1 (reg) NRP1 = 1.477 
TEA1 (reg) RMT2 = 1.477 
TEA1 (reg) NUG1 = 1.477 
TEA1 (reg) RLP7 = 1.477 
TEA1 (reg) RRP1 = 1.477 
TEA1 (reg) ARX1 = 1.477 
TEA1 (reg) DBP3 = 1.477 
TEA1 (reg) RPF2 = 1.477 
TEA1 (reg) URA7 = 1.477 
TEA1 (reg) RBG2 = 1.477 
TEA1 (reg) SSF1 = 1.477 
TEA1 (reg) NMD3 = 1.477 
TEA1 (reg) HCA4 = 1.477 
TEA1 (reg) ROK1 = 1.477 
OAF1 (reg) TSR2 = 1.477 
OAF1 (reg) AAH1 = 1.477 
OAF1 (reg) BUD21 = 1.477 
OAF1 (reg) YPL068C = 1.477 
OAF1 (reg) SPB1 = 1.477 
OAF1 (reg) TRM2 = 1.477 
OAF1 (reg) ESF2 = 1.477 
OAF1 (reg) NOP53 = 1.477 
OAF1 (reg) TAH18 = 1.477 
OAF1 (reg) MRD1 = 1.477 
OAF1 (reg) NOC4 = 1.477 
OAF1 (reg) RPF2 = 1.477 
OAF1 (reg) DUS1 = 1.477 
OAF1 (reg) RNT1 = 1.477 
OAF1 (reg) RPA49 = 1.477 
OAF1 (reg) RRP36 = 1.477 
OAF1 (reg) RRP14 = 1.477 
OAF1 (reg) UTP14 = 1.477 
OAF1 (reg) DBP6 = 1.477 
OAF1 (reg) TSR4 = 1.477 
OAF1 (reg) EBP2 = 1.477 
MBR1 (reg) TSR2 = 1.477 
MBR1 (reg) AAH1 = 1.477 
MBR1 (reg) BUD21 = 1.477 
MBR1 (reg) YPL068C = 1.477 
MBR1 (reg) SPB1 = 1.477 
MBR1 (reg) TRM2 = 1.477 
MBR1 (reg) ESF2 = 1.477 
MBR1 (reg) NOP53 = 1.477 
MBR1 (reg) TAH18 = 1.477 
MBR1 (reg) MRD1 = 1.477 
MBR1 (reg) NOC4 = 1.477 
MBR1 (reg) RPF2 = 1.477 
MBR1 (reg) DUS1 = 1.477 
MBR1 (reg) RNT1 = 1.477 
MBR1 (reg) RPA49 = 1.477 
MBR1 (reg) RRP36 = 1.477 
MBR1 (reg) RRP14 = 1.477 
MBR1 (reg) UTP14 = 1.477 
MBR1 (reg) DBP6 = 1.477 
MBR1 (reg) TSR4 = 1.477 
MBR1 (reg) EBP2 = 1.477 
ADR1 (reg) TSR2 = 1.477 
ADR1 (reg) AAH1 = 1.477 
ADR1 (reg) BUD21 = 1.477 
ADR1 (reg) YPL068C = 1.477 
ADR1 (reg) SPB1 = 1.477 
ADR1 (reg) TRM2 = 1.477 
ADR1 (reg) ESF2 = 1.477 
ADR1 (reg) NOP53 = 1.477 
ADR1 (reg) TAH18 = 1.477 
ADR1 (reg) MRD1 = 1.477 
ADR1 (reg) NOC4 = 1.477 
ADR1 (reg) RPF2 = 1.477 
ADR1 (reg) DUS1 = 1.477 
ADR1 (reg) RNT1 = 1.477 
ADR1 (reg) RPA49 = 1.477 
ADR1 (reg) RRP36 = 1.477 
ADR1 (reg) RRP14 = 1.477 
ADR1 (reg) UTP14 = 1.477 
ADR1 (reg) DBP6 = 1.477 
ADR1 (reg) TSR4 = 1.477 
ADR1 (reg) EBP2 = 1.477 
TEA1 (reg) TSR2 = 1.477 
TEA1 (reg) AAH1 = 1.477 
TEA1 (reg) BUD21 = 1.477 
TEA1 (reg) YPL068C = 1.477 
TEA1 (reg) SPB1 = 1.477 
TEA1 (reg) TRM2 = 1.477 
TEA1 (reg) ESF2 = 1.477 
TEA1 (reg) NOP53 = 1.477 
TEA1 (reg) TAH18 = 1.477 
TEA1 (reg) MRD1 = 1.477 
TEA1 (reg) NOC4 = 1.477 
TEA1 (reg) RPF2 = 1.477 
TEA1 (reg) DUS1 = 1.477 
TEA1 (reg) RNT1 = 1.477 
TEA1 (reg) RPA49 = 1.477 
TEA1 (reg) RRP36 = 1.477 
TEA1 (reg) RRP14 = 1.477 
TEA1 (reg) UTP14 = 1.477 
TEA1 (reg) DBP6 = 1.477 
TEA1 (reg) TSR4 = 1.477 
TEA1 (reg) EBP2 = 1.477 
ADR1 (reg) RPS9B = 1.477 
ADR1 (reg) RPL13A = 1.477 
ADR1 (reg) SRL1 = 1.477 
ADR1 (reg) RPL43A = 1.477 
ADR1 (reg) EFB1 = 1.477 
ADR1 (reg) PMT2 = 1.477 
ADR1 (reg) TOS1 = 1.477 
ADR1 (reg) THR4 = 1.477 
ADR1 (reg) RPL8A = 1.477 
ADR1 (reg) STM1 = 1.477 
ADR1 (reg) RPS1A = 1.477 
ADR1 (reg) RPS15 = 1.477 
ADR1 (reg) RPL18A = 1.477 
ADR1 (reg) RPS7A = 1.477 
ADR1 (reg) TOS11 = 1.477 
ADR1 (reg) RPL5 = 1.477 
ADR1 (reg) FRS2 = 1.477 
ADR1 (reg) RPL22A = 1.477 
ADR1 (reg) RPS19B = 1.477 
OAF1 (reg) SAP185 = 1.778 
OAF1 (reg) MPP10 = 1.778 
OAF1 (reg) RSN1 = 1.778 
OAF1 (reg) BRX1 = 1.778 
OAF1 (reg) UTP20 = 1.778 
OAF1 (reg) YBL028C = 1.778 
OAF1 (reg) PPH3 = 1.778 
OAF1 (reg) GCD14 = 1.778 
OAF1 (reg) BAS1 = 1.778 
OAF1 (reg) DRS1 = 1.778 
OAF1 (reg) BUD22 = 1.778 
OAF1 (reg) DBP2 = 1.778 
OAF1 (reg) POP1 = 1.778 
OAF1 (reg) TRM13 = 1.778 
OAF1 (reg) TSR3 = 1.778 
OAF1 (reg) ELP4 = 1.778 
OAF1 (reg) TRM2 = 1.778 
OAF1 (reg) DIP2 = 1.778 
OAF1 (reg) DUS3 = 1.778 
OAF1 (reg) TAH18 = 1.778 
OAF1 (reg) RPF2 = 1.778 
OAF1 (reg) DUS1 = 1.778 
OAF1 (reg) NOG2 = 1.778 
OAF1 (reg) UTP23 = 1.778 
OAF1 (reg) YTM1 = 1.778 
OAF1 (reg) RRP12 = 1.778 
OAF1 (reg) NOC3 = 1.778 
OAF1 (reg) UTP21 = 1.778 
OAF1 (reg) UTP14 = 1.778 
OAF1 (reg) NOC2 = 1.778 
OAF1 (reg) NAN1 = 1.778 
OAF1 (reg) NOP2 = 1.778 
OAF1 (reg) ERB1 = 1.778 
OAF1 (reg) EBP2 = 1.778 
OAF1 (reg) GCD10 = 1.778 
ADR1 (reg) SAP185 = 1.778 
ADR1 (reg) MPP10 = 1.778 
ADR1 (reg) RSN1 = 1.778 
ADR1 (reg) BRX1 = 1.778 
ADR1 (reg) UTP20 = 1.778 
ADR1 (reg) YBL028C = 1.778 
ADR1 (reg) PPH3 = 1.778 
ADR1 (reg) GCD14 = 1.778 
ADR1 (reg) BAS1 = 1.778 
ADR1 (reg) DRS1 = 1.778 
ADR1 (reg) BUD22 = 1.778 
ADR1 (reg) DBP2 = 1.778 
ADR1 (reg) POP1 = 1.778 
ADR1 (reg) TRM13 = 1.778 
ADR1 (reg) TSR3 = 1.778 
ADR1 (reg) ELP4 = 1.778 
ADR1 (reg) TRM2 = 1.778 
ADR1 (reg) DIP2 = 1.778 
ADR1 (reg) DUS3 = 1.778 
ADR1 (reg) TAH18 = 1.778 
ADR1 (reg) RPF2 = 1.778 
ADR1 (reg) DUS1 = 1.778 
ADR1 (reg) NOG2 = 1.778 
ADR1 (reg) UTP23 = 1.778 
ADR1 (reg) YTM1 = 1.778 
ADR1 (reg) RRP12 = 1.778 
ADR1 (reg) NOC3 = 1.778 
ADR1 (reg) UTP21 = 1.778 
ADR1 (reg) UTP14 = 1.778 
ADR1 (reg) NOC2 = 1.778 
ADR1 (reg) NAN1 = 1.778 
ADR1 (reg) NOP2 = 1.778 
ADR1 (reg) ERB1 = 1.778 
ADR1 (reg) EBP2 = 1.778 
ADR1 (reg) GCD10 = 1.778 
PIP2 (reg) SAH1 = 1.778 
PIP2 (reg) RPL43B = 1.778 
PIP2 (reg) URA5 = 1.778 
PIP2 (reg) RPS14A = 1.778 
PIP2 (reg) RPS5 = 1.778 
PIP2 (reg) RPS28B = 1.778 
PIP2 (reg) RPP0 = 1.778 
PIP2 (reg) RPS22B = 1.778 
PIP2 (reg) RPS29A = 1.778 
PIP2 (reg) RPS28A = 1.778 
PIP2 (reg) RPS12 = 1.778 
PIP2 (reg) RPL11A = 1.778 
PIP2 (reg) RPS23B = 1.778 
PIP2 (reg) RPP2B = 1.778 
PIP2 (reg) RPL37A = 1.778 
PIP2 (reg) RPL16B = 1.778 
PIP2 (reg) RPL1A = 1.778 
PIP2 (reg) RPL2A = 1.778 
PIP2 (reg) RPL26A = 1.778 
OAF1 (reg) SAH1 = 1.778 
OAF1 (reg) RPL43B = 1.778 
OAF1 (reg) URA5 = 1.778 
OAF1 (reg) RPS14A = 1.778 
OAF1 (reg) RPS5 = 1.778 
OAF1 (reg) RPS28B = 1.778 
OAF1 (reg) RPP0 = 1.778 
OAF1 (reg) RPS22B = 1.778 
OAF1 (reg) RPS29A = 1.778 
OAF1 (reg) RPS28A = 1.778 
OAF1 (reg) RPS12 = 1.778 
OAF1 (reg) RPL11A = 1.778 
OAF1 (reg) RPS23B = 1.778 
OAF1 (reg) RPP2B = 1.778 
OAF1 (reg) RPL37A = 1.778 
OAF1 (reg) RPL16B = 1.778 
OAF1 (reg) RPL1A = 1.778 
OAF1 (reg) RPL2A = 1.778 
OAF1 (reg) RPL26A = 1.778 
OAF3 (reg) SAH1 = 1.778 
OAF3 (reg) RPL43B = 1.778 
OAF3 (reg) URA5 = 1.778 
OAF3 (reg) RPS14A = 1.778 
OAF3 (reg) RPS5 = 1.778 
OAF3 (reg) RPS28B = 1.778 
OAF3 (reg) RPP0 = 1.778 
OAF3 (reg) RPS22B = 1.778 
OAF3 (reg) RPS29A = 1.778 
OAF3 (reg) RPS28A = 1.778 
OAF3 (reg) RPS12 = 1.778 
OAF3 (reg) RPL11A = 1.778 
OAF3 (reg) RPS23B = 1.778 
OAF3 (reg) RPP2B = 1.778 
OAF3 (reg) RPL37A = 1.778 
OAF3 (reg) RPL16B = 1.778 
OAF3 (reg) RPL1A = 1.778 
OAF3 (reg) RPL2A = 1.778 
OAF3 (reg) RPL26A = 1.778 
MBR1 (reg) SAH1 = 1.778 
MBR1 (reg) RPL43B = 1.778 
MBR1 (reg) URA5 = 1.778 
MBR1 (reg) RPS14A = 1.778 
MBR1 (reg) RPS5 = 1.778 
MBR1 (reg) RPS28B = 1.778 
MBR1 (reg) RPP0 = 1.778 
MBR1 (reg) RPS22B = 1.778 
MBR1 (reg) RPS29A = 1.778 
MBR1 (reg) RPS28A = 1.778 
MBR1 (reg) RPS12 = 1.778 
MBR1 (reg) RPL11A = 1.778 
MBR1 (reg) RPS23B = 1.778 
MBR1 (reg) RPP2B = 1.778 
MBR1 (reg) RPL37A = 1.778 
MBR1 (reg) RPL16B = 1.778 
MBR1 (reg) RPL1A = 1.778 
MBR1 (reg) RPL2A = 1.778 
MBR1 (reg) RPL26A = 1.778 
CAT8 (reg) SAH1 = 1.778 
CAT8 (reg) RPL43B = 1.778 
CAT8 (reg) URA5 = 1.778 
CAT8 (reg) RPS14A = 1.778 
CAT8 (reg) RPS5 = 1.778 
CAT8 (reg) RPS28B = 1.778 
CAT8 (reg) RPP0 = 1.778 
CAT8 (reg) RPS22B = 1.778 
CAT8 (reg) RPS29A = 1.778 
CAT8 (reg) RPS28A = 1.778 
CAT8 (reg) RPS12 = 1.778 
CAT8 (reg) RPL11A = 1.778 
CAT8 (reg) RPS23B = 1.778 
CAT8 (reg) RPP2B = 1.778 
CAT8 (reg) RPL37A = 1.778 
CAT8 (reg) RPL16B = 1.778 
CAT8 (reg) RPL1A = 1.778 
CAT8 (reg) RPL2A = 1.778 
CAT8 (reg) RPL26A = 1.778 
SPS18 (reg) SAH1 = 1.778 
SPS18 (reg) RPL43B = 1.778 
SPS18 (reg) URA5 = 1.778 
SPS18 (reg) RPS14A = 1.778 
SPS18 (reg) RPS5 = 1.778 
SPS18 (reg) RPS28B = 1.778 
SPS18 (reg) RPP0 = 1.778 
SPS18 (reg) RPS22B = 1.778 
SPS18 (reg) RPS29A = 1.778 
SPS18 (reg) RPS28A = 1.778 
SPS18 (reg) RPS12 = 1.778 
SPS18 (reg) RPL11A = 1.778 
SPS18 (reg) RPS23B = 1.778 
SPS18 (reg) RPP2B = 1.778 
SPS18 (reg) RPL37A = 1.778 
SPS18 (reg) RPL16B = 1.778 
SPS18 (reg) RPL1A = 1.778 
SPS18 (reg) RPL2A = 1.778 
SPS18 (reg) RPL26A = 1.778 
ADR1 (reg) SAH1 = 1.778 
ADR1 (reg) RPL43B = 1.778 
ADR1 (reg) URA5 = 1.778 
ADR1 (reg) RPS14A = 1.778 
ADR1 (reg) RPS5 = 1.778 
ADR1 (reg) RPS28B = 1.778 
ADR1 (reg) RPP0 = 1.778 
ADR1 (reg) RPS22B = 1.778 
ADR1 (reg) RPS29A = 1.778 
ADR1 (reg) RPS28A = 1.778 
ADR1 (reg) RPS12 = 1.778 
ADR1 (reg) RPL11A = 1.778 
ADR1 (reg) RPS23B = 1.778 
ADR1 (reg) RPP2B = 1.778 
ADR1 (reg) RPL37A = 1.778 
ADR1 (reg) RPL16B = 1.778 
ADR1 (reg) RPL1A = 1.778 
ADR1 (reg) RPL2A = 1.778 
ADR1 (reg) RPL26A = 1.778 
GAL3 (reg) SAH1 = 1.778 
GAL3 (reg) RPL43B = 1.778 
GAL3 (reg) URA5 = 1.778 
GAL3 (reg) RPS14A = 1.778 
GAL3 (reg) RPS5 = 1.778 
GAL3 (reg) RPS28B = 1.778 
GAL3 (reg) RPP0 = 1.778 
GAL3 (reg) RPS22B = 1.778 
GAL3 (reg) RPS29A = 1.778 
GAL3 (reg) RPS28A = 1.778 
GAL3 (reg) RPS12 = 1.778 
GAL3 (reg) RPL11A = 1.778 
GAL3 (reg) RPS23B = 1.778 
GAL3 (reg) RPP2B = 1.778 
GAL3 (reg) RPL37A = 1.778 
GAL3 (reg) RPL16B = 1.778 
GAL3 (reg) RPL1A = 1.778 
GAL3 (reg) RPL2A = 1.778 
GAL3 (reg) RPL26A = 1.778 
PPR1 (reg) SAH1 = 1.778 
PPR1 (reg) RPL43B = 1.778 
PPR1 (reg) URA5 = 1.778 
PPR1 (reg) RPS14A = 1.778 
PPR1 (reg) RPS5 = 1.778 
PPR1 (reg) RPS28B = 1.778 
PPR1 (reg) RPP0 = 1.778 
PPR1 (reg) RPS22B = 1.778 
PPR1 (reg) RPS29A = 1.778 
PPR1 (reg) RPS28A = 1.778 
PPR1 (reg) RPS12 = 1.778 
PPR1 (reg) RPL11A = 1.778 
PPR1 (reg) RPS23B = 1.778 
PPR1 (reg) RPP2B = 1.778 
PPR1 (reg) RPL37A = 1.778 
PPR1 (reg) RPL16B = 1.778 
PPR1 (reg) RPL1A = 1.778 
PPR1 (reg) RPL2A = 1.778 
PPR1 (reg) RPL26A = 1.778 
TEA1 (reg) SAH1 = 1.778 
TEA1 (reg) RPL43B = 1.778 
TEA1 (reg) URA5 = 1.778 
TEA1 (reg) RPS14A = 1.778 
TEA1 (reg) RPS5 = 1.778 
TEA1 (reg) RPS28B = 1.778 
TEA1 (reg) RPP0 = 1.778 
TEA1 (reg) RPS22B = 1.778 
TEA1 (reg) RPS29A = 1.778 
TEA1 (reg) RPS28A = 1.778 
TEA1 (reg) RPS12 = 1.778 
TEA1 (reg) RPL11A = 1.778 
TEA1 (reg) RPS23B = 1.778 
TEA1 (reg) RPP2B = 1.778 
TEA1 (reg) RPL37A = 1.778 
TEA1 (reg) RPL16B = 1.778 
TEA1 (reg) RPL1A = 1.778 
TEA1 (reg) RPL2A = 1.778 
TEA1 (reg) RPL26A = 1.778 
UGA3 (reg) SAH1 = 1.778 
UGA3 (reg) RPL43B = 1.778 
UGA3 (reg) URA5 = 1.778 
UGA3 (reg) RPS14A = 1.778 
UGA3 (reg) RPS5 = 1.778 
UGA3 (reg) RPS28B = 1.778 
UGA3 (reg) RPP0 = 1.778 
UGA3 (reg) RPS22B = 1.778 
UGA3 (reg) RPS29A = 1.778 
UGA3 (reg) RPS28A = 1.778 
UGA3 (reg) RPS12 = 1.778 
UGA3 (reg) RPL11A = 1.778 
UGA3 (reg) RPS23B = 1.778 
UGA3 (reg) RPP2B = 1.778 
UGA3 (reg) RPL37A = 1.778 
UGA3 (reg) RPL16B = 1.778 
UGA3 (reg) RPL1A = 1.778 
UGA3 (reg) RPL2A = 1.778 
UGA3 (reg) RPL26A = 1.778 
PIP2 (reg) MAP2 = 1.477 
PIP2 (reg) ALG7 = 1.477 
PIP2 (reg) GET3 = 1.477 
PIP2 (reg) TFP1 = 1.477 
PIP2 (reg) SEC7 = 1.477 
PIP2 (reg) KRE22 = 1.477 
PIP2 (reg) SEC27 = 1.477 
PIP2 (reg) ACB1 = 1.477 
PIP2 (reg) SED5 = 1.477 
PIP2 (reg) YPL199C = 1.477 
PIP2 (reg) HEK2 = 1.477 
PIP2 (reg) KTR3 = 1.477 
PIP2 (reg) SSH1 = 1.477 
PIP2 (reg) NAT1 = 1.477 
PIP2 (reg) CCT4 = 1.477 
PIP2 (reg) GCS1 = 1.477 
PIP2 (reg) SLY1 = 1.477 
PIP2 (reg) RTN1 = 1.477 
PIP2 (reg) SRP101 = 1.477 
PIP2 (reg) TRR1 = 1.477 
PIP2 (reg) VMA8 = 1.477 
PIP2 (reg) CDC14 = 1.477 
PIP2 (reg) RET2 = 1.477 
PIP2 (reg) SDT1 = 1.477 
PIP2 (reg) YGL242C = 1.477 
PIP2 (reg) TOM20 = 1.477 
PIP2 (reg) SPT6 = 1.477 
PIP2 (reg) SMI1 = 1.477 
PIP2 (reg) CAB4 = 1.477 
PIP2 (reg) ARD1 = 1.477 
PIP2 (reg) GGA2 = 1.477 
PIP2 (reg) SEC24 = 1.477 
PIP2 (reg) LSM1 = 1.477 
PIP2 (reg) HOG1 = 1.477 
PIP2 (reg) RFC4 = 1.477 
PIP2 (reg) YCL006C = 1.477 
PIP2 (reg) YRB1 = 1.477 
PIP2 (reg) ERG4 = 1.477 
PIP2 (reg) NPY1 = 1.477 
PIP2 (reg) YGL101W = 1.477 
PIP2 (reg) ARC1 = 1.477 
PIP2 (reg) ARO8 = 1.477 
PIP2 (reg) VMA10 = 1.477 
PIP2 (reg) AAP1 = 1.477 
PIP2 (reg) SFB3 = 1.477 
PIP2 (reg) SOP4 = 1.477 
PIP2 (reg) TOM5 = 1.477 
PIP2 (reg) GLO3 = 1.477 
PIP2 (reg) YPT31 = 1.477 
PIP2 (reg) SAC1 = 1.477 
PIP2 (reg) YMR122W-A = 1.477 
PIP2 (reg) YLR149C-A = 1.477 
OAF1 (reg) MAP2 = 1.477 
OAF1 (reg) ALG7 = 1.477 
OAF1 (reg) GET3 = 1.477 
OAF1 (reg) TFP1 = 1.477 
OAF1 (reg) SEC7 = 1.477 
OAF1 (reg) KRE22 = 1.477 
OAF1 (reg) SEC27 = 1.477 
OAF1 (reg) ACB1 = 1.477 
OAF1 (reg) SED5 = 1.477 
OAF1 (reg) YPL199C = 1.477 
OAF1 (reg) HEK2 = 1.477 
OAF1 (reg) KTR3 = 1.477 
OAF1 (reg) SSH1 = 1.477 
OAF1 (reg) NAT1 = 1.477 
OAF1 (reg) CCT4 = 1.477 
OAF1 (reg) GCS1 = 1.477 
OAF1 (reg) SLY1 = 1.477 
OAF1 (reg) RTN1 = 1.477 
OAF1 (reg) SRP101 = 1.477 
OAF1 (reg) TRR1 = 1.477 
OAF1 (reg) VMA8 = 1.477 
OAF1 (reg) CDC14 = 1.477 
OAF1 (reg) RET2 = 1.477 
OAF1 (reg) SDT1 = 1.477 
OAF1 (reg) YGL242C = 1.477 
OAF1 (reg) TOM20 = 1.477 
OAF1 (reg) SPT6 = 1.477 
OAF1 (reg) SMI1 = 1.477 
OAF1 (reg) CAB4 = 1.477 
OAF1 (reg) ARD1 = 1.477 
OAF1 (reg) GGA2 = 1.477 
OAF1 (reg) SEC24 = 1.477 
OAF1 (reg) LSM1 = 1.477 
OAF1 (reg) HOG1 = 1.477 
OAF1 (reg) RFC4 = 1.477 
OAF1 (reg) YCL006C = 1.477 
OAF1 (reg) YRB1 = 1.477 
OAF1 (reg) ERG4 = 1.477 
OAF1 (reg) NPY1 = 1.477 
OAF1 (reg) YGL101W = 1.477 
OAF1 (reg) ARC1 = 1.477 
OAF1 (reg) ARO8 = 1.477 
OAF1 (reg) VMA10 = 1.477 
OAF1 (reg) AAP1 = 1.477 
OAF1 (reg) SFB3 = 1.477 
OAF1 (reg) SOP4 = 1.477 
OAF1 (reg) TOM5 = 1.477 
OAF1 (reg) GLO3 = 1.477 
OAF1 (reg) YPT31 = 1.477 
OAF1 (reg) SAC1 = 1.477 
OAF1 (reg) YMR122W-A = 1.477 
OAF1 (reg) YLR149C-A = 1.477 
MBR1 (reg) MAP2 = 1.477 
MBR1 (reg) ALG7 = 1.477 
MBR1 (reg) GET3 = 1.477 
MBR1 (reg) TFP1 = 1.477 
MBR1 (reg) SEC7 = 1.477 
MBR1 (reg) KRE22 = 1.477 
MBR1 (reg) SEC27 = 1.477 
MBR1 (reg) ACB1 = 1.477 
MBR1 (reg) SED5 = 1.477 
MBR1 (reg) YPL199C = 1.477 
MBR1 (reg) HEK2 = 1.477 
MBR1 (reg) KTR3 = 1.477 
MBR1 (reg) SSH1 = 1.477 
MBR1 (reg) NAT1 = 1.477 
MBR1 (reg) CCT4 = 1.477 
MBR1 (reg) GCS1 = 1.477 
MBR1 (reg) SLY1 = 1.477 
MBR1 (reg) RTN1 = 1.477 
MBR1 (reg) SRP101 = 1.477 
MBR1 (reg) TRR1 = 1.477 
MBR1 (reg) VMA8 = 1.477 
MBR1 (reg) CDC14 = 1.477 
MBR1 (reg) RET2 = 1.477 
MBR1 (reg) SDT1 = 1.477 
MBR1 (reg) YGL242C = 1.477 
MBR1 (reg) TOM20 = 1.477 
MBR1 (reg) SPT6 = 1.477 
MBR1 (reg) SMI1 = 1.477 
MBR1 (reg) CAB4 = 1.477 
MBR1 (reg) ARD1 = 1.477 
MBR1 (reg) GGA2 = 1.477 
MBR1 (reg) SEC24 = 1.477 
MBR1 (reg) LSM1 = 1.477 
MBR1 (reg) HOG1 = 1.477 
MBR1 (reg) RFC4 = 1.477 
MBR1 (reg) YCL006C = 1.477 
MBR1 (reg) YRB1 = 1.477 
MBR1 (reg) ERG4 = 1.477 
MBR1 (reg) NPY1 = 1.477 
MBR1 (reg) YGL101W = 1.477 
MBR1 (reg) ARC1 = 1.477 
MBR1 (reg) ARO8 = 1.477 
MBR1 (reg) VMA10 = 1.477 
MBR1 (reg) AAP1 = 1.477 
MBR1 (reg) SFB3 = 1.477 
MBR1 (reg) SOP4 = 1.477 
MBR1 (reg) TOM5 = 1.477 
MBR1 (reg) GLO3 = 1.477 
MBR1 (reg) YPT31 = 1.477 
MBR1 (reg) SAC1 = 1.477 
MBR1 (reg) YMR122W-A = 1.477 
MBR1 (reg) YLR149C-A = 1.477 
ADR1 (reg) MAP2 = 1.477 
ADR1 (reg) ALG7 = 1.477 
ADR1 (reg) GET3 = 1.477 
ADR1 (reg) TFP1 = 1.477 
ADR1 (reg) SEC7 = 1.477 
ADR1 (reg) KRE22 = 1.477 
ADR1 (reg) SEC27 = 1.477 
ADR1 (reg) ACB1 = 1.477 
ADR1 (reg) SED5 = 1.477 
ADR1 (reg) YPL199C = 1.477 
ADR1 (reg) HEK2 = 1.477 
ADR1 (reg) KTR3 = 1.477 
ADR1 (reg) SSH1 = 1.477 
ADR1 (reg) NAT1 = 1.477 
ADR1 (reg) CCT4 = 1.477 
ADR1 (reg) GCS1 = 1.477 
ADR1 (reg) SLY1 = 1.477 
ADR1 (reg) RTN1 = 1.477 
ADR1 (reg) SRP101 = 1.477 
ADR1 (reg) TRR1 = 1.477 
ADR1 (reg) VMA8 = 1.477 
ADR1 (reg) CDC14 = 1.477 
ADR1 (reg) RET2 = 1.477 
ADR1 (reg) SDT1 = 1.477 
ADR1 (reg) YGL242C = 1.477 
ADR1 (reg) TOM20 = 1.477 
ADR1 (reg) SPT6 = 1.477 
ADR1 (reg) SMI1 = 1.477 
ADR1 (reg) CAB4 = 1.477 
ADR1 (reg) ARD1 = 1.477 
ADR1 (reg) GGA2 = 1.477 
ADR1 (reg) SEC24 = 1.477 
ADR1 (reg) LSM1 = 1.477 
ADR1 (reg) HOG1 = 1.477 
ADR1 (reg) RFC4 = 1.477 
ADR1 (reg) YCL006C = 1.477 
ADR1 (reg) YRB1 = 1.477 
ADR1 (reg) ERG4 = 1.477 
ADR1 (reg) NPY1 = 1.477 
ADR1 (reg) YGL101W = 1.477 
ADR1 (reg) ARC1 = 1.477 
ADR1 (reg) ARO8 = 1.477 
ADR1 (reg) VMA10 = 1.477 
ADR1 (reg) AAP1 = 1.477 
ADR1 (reg) SFB3 = 1.477 
ADR1 (reg) SOP4 = 1.477 
ADR1 (reg) TOM5 = 1.477 
ADR1 (reg) GLO3 = 1.477 
ADR1 (reg) YPT31 = 1.477 
ADR1 (reg) SAC1 = 1.477 
ADR1 (reg) YMR122W-A = 1.477 
ADR1 (reg) YLR149C-A = 1.477 
TEA1 (reg) MAP2 = 1.477 
TEA1 (reg) ALG7 = 1.477 
TEA1 (reg) GET3 = 1.477 
TEA1 (reg) TFP1 = 1.477 
TEA1 (reg) SEC7 = 1.477 
TEA1 (reg) KRE22 = 1.477 
TEA1 (reg) SEC27 = 1.477 
TEA1 (reg) ACB1 = 1.477 
TEA1 (reg) SED5 = 1.477 
TEA1 (reg) YPL199C = 1.477 
TEA1 (reg) HEK2 = 1.477 
TEA1 (reg) KTR3 = 1.477 
TEA1 (reg) SSH1 = 1.477 
TEA1 (reg) NAT1 = 1.477 
TEA1 (reg) CCT4 = 1.477 
TEA1 (reg) GCS1 = 1.477 
TEA1 (reg) SLY1 = 1.477 
TEA1 (reg) RTN1 = 1.477 
TEA1 (reg) SRP101 = 1.477 
TEA1 (reg) TRR1 = 1.477 
TEA1 (reg) VMA8 = 1.477 
TEA1 (reg) CDC14 = 1.477 
TEA1 (reg) RET2 = 1.477 
TEA1 (reg) SDT1 = 1.477 
TEA1 (reg) YGL242C = 1.477 
TEA1 (reg) TOM20 = 1.477 
TEA1 (reg) SPT6 = 1.477 
TEA1 (reg) SMI1 = 1.477 
TEA1 (reg) CAB4 = 1.477 
TEA1 (reg) ARD1 = 1.477 
TEA1 (reg) GGA2 = 1.477 
TEA1 (reg) SEC24 = 1.477 
TEA1 (reg) LSM1 = 1.477 
TEA1 (reg) HOG1 = 1.477 
TEA1 (reg) RFC4 = 1.477 
TEA1 (reg) YCL006C = 1.477 
TEA1 (reg) YRB1 = 1.477 
TEA1 (reg) ERG4 = 1.477 
TEA1 (reg) NPY1 = 1.477 
TEA1 (reg) YGL101W = 1.477 
TEA1 (reg) ARC1 = 1.477 
TEA1 (reg) ARO8 = 1.477 
TEA1 (reg) VMA10 = 1.477 
TEA1 (reg) AAP1 = 1.477 
TEA1 (reg) SFB3 = 1.477 
TEA1 (reg) SOP4 = 1.477 
TEA1 (reg) TOM5 = 1.477 
TEA1 (reg) GLO3 = 1.477 
TEA1 (reg) YPT31 = 1.477 
TEA1 (reg) SAC1 = 1.477 
TEA1 (reg) YMR122W-A = 1.477 
TEA1 (reg) YLR149C-A = 1.477 
PIP2 (reg) YCR016W = 1.778 
PIP2 (reg) HGH1 = 1.778 
PIP2 (reg) AIR1 = 1.778 
PIP2 (reg) TRM112 = 1.778 
PIP2 (reg) REI1 = 1.778 
PIP2 (reg) YBR271W = 1.778 
PIP2 (reg) ALB1 = 1.778 
PIP2 (reg) SOF1 = 1.778 
PIP2 (reg) YML108W = 1.778 
PIP2 (reg) RPC19 = 1.778 
PIP2 (reg) ENP1 = 1.778 
PIP2 (reg) NSA1 = 1.778 
PIP2 (reg) IMP3 = 1.778 
PIP2 (reg) YVH1 = 1.778 
PIP2 (reg) SQT1 = 1.778 
PIP2 (reg) YMR310C = 1.778 
PIP2 (reg) UTP6 = 1.778 
PIP2 (reg) YGR283C = 1.778 
PIP2 (reg) MAK16 = 1.778 
PIP2 (reg) RRT14 = 1.778 
OAF1 (reg) YCR016W = 1.778 
OAF1 (reg) HGH1 = 1.778 
OAF1 (reg) AIR1 = 1.778 
OAF1 (reg) TRM112 = 1.778 
OAF1 (reg) REI1 = 1.778 
OAF1 (reg) YBR271W = 1.778 
OAF1 (reg) ALB1 = 1.778 
OAF1 (reg) SOF1 = 1.778 
OAF1 (reg) YML108W = 1.778 
OAF1 (reg) RPC19 = 1.778 
OAF1 (reg) ENP1 = 1.778 
OAF1 (reg) NSA1 = 1.778 
OAF1 (reg) IMP3 = 1.778 
OAF1 (reg) YVH1 = 1.778 
OAF1 (reg) SQT1 = 1.778 
OAF1 (reg) YMR310C = 1.778 
OAF1 (reg) UTP6 = 1.778 
OAF1 (reg) YGR283C = 1.778 
OAF1 (reg) MAK16 = 1.778 
OAF1 (reg) RRT14 = 1.778 
OAF3 (reg) YCR016W = 1.778 
OAF3 (reg) HGH1 = 1.778 
OAF3 (reg) AIR1 = 1.778 
OAF3 (reg) TRM112 = 1.778 
OAF3 (reg) REI1 = 1.778 
OAF3 (reg) YBR271W = 1.778 
OAF3 (reg) ALB1 = 1.778 
OAF3 (reg) SOF1 = 1.778 
OAF3 (reg) YML108W = 1.778 
OAF3 (reg) RPC19 = 1.778 
OAF3 (reg) ENP1 = 1.778 
OAF3 (reg) NSA1 = 1.778 
OAF3 (reg) IMP3 = 1.778 
OAF3 (reg) YVH1 = 1.778 
OAF3 (reg) SQT1 = 1.778 
OAF3 (reg) YMR310C = 1.778 
OAF3 (reg) UTP6 = 1.778 
OAF3 (reg) YGR283C = 1.778 
OAF3 (reg) MAK16 = 1.778 
OAF3 (reg) RRT14 = 1.778 
MBR1 (reg) YCR016W = 1.778 
MBR1 (reg) HGH1 = 1.778 
MBR1 (reg) AIR1 = 1.778 
MBR1 (reg) TRM112 = 1.778 
MBR1 (reg) REI1 = 1.778 
MBR1 (reg) YBR271W = 1.778 
MBR1 (reg) ALB1 = 1.778 
MBR1 (reg) SOF1 = 1.778 
MBR1 (reg) YML108W = 1.778 
MBR1 (reg) RPC19 = 1.778 
MBR1 (reg) ENP1 = 1.778 
MBR1 (reg) NSA1 = 1.778 
MBR1 (reg) IMP3 = 1.778 
MBR1 (reg) YVH1 = 1.778 
MBR1 (reg) SQT1 = 1.778 
MBR1 (reg) YMR310C = 1.778 
MBR1 (reg) UTP6 = 1.778 
MBR1 (reg) YGR283C = 1.778 
MBR1 (reg) MAK16 = 1.778 
MBR1 (reg) RRT14 = 1.778 
CAT8 (reg) YCR016W = 1.778 
CAT8 (reg) HGH1 = 1.778 
CAT8 (reg) AIR1 = 1.778 
CAT8 (reg) TRM112 = 1.778 
CAT8 (reg) REI1 = 1.778 
CAT8 (reg) YBR271W = 1.778 
CAT8 (reg) ALB1 = 1.778 
CAT8 (reg) SOF1 = 1.778 
CAT8 (reg) YML108W = 1.778 
CAT8 (reg) RPC19 = 1.778 
CAT8 (reg) ENP1 = 1.778 
CAT8 (reg) NSA1 = 1.778 
CAT8 (reg) IMP3 = 1.778 
CAT8 (reg) YVH1 = 1.778 
CAT8 (reg) SQT1 = 1.778 
CAT8 (reg) YMR310C = 1.778 
CAT8 (reg) UTP6 = 1.778 
CAT8 (reg) YGR283C = 1.778 
CAT8 (reg) MAK16 = 1.778 
CAT8 (reg) RRT14 = 1.778 
ADR1 (reg) YCR016W = 1.778 
ADR1 (reg) HGH1 = 1.778 
ADR1 (reg) AIR1 = 1.778 
ADR1 (reg) TRM112 = 1.778 
ADR1 (reg) REI1 = 1.778 
ADR1 (reg) YBR271W = 1.778 
ADR1 (reg) ALB1 = 1.778 
ADR1 (reg) SOF1 = 1.778 
ADR1 (reg) YML108W = 1.778 
ADR1 (reg) RPC19 = 1.778 
ADR1 (reg) ENP1 = 1.778 
ADR1 (reg) NSA1 = 1.778 
ADR1 (reg) IMP3 = 1.778 
ADR1 (reg) YVH1 = 1.778 
ADR1 (reg) SQT1 = 1.778 
ADR1 (reg) YMR310C = 1.778 
ADR1 (reg) UTP6 = 1.778 
ADR1 (reg) YGR283C = 1.778 
ADR1 (reg) MAK16 = 1.778 
ADR1 (reg) RRT14 = 1.778 
PPR1 (reg) YCR016W = 1.778 
PPR1 (reg) HGH1 = 1.778 
PPR1 (reg) AIR1 = 1.778 
PPR1 (reg) TRM112 = 1.778 
PPR1 (reg) REI1 = 1.778 
PPR1 (reg) YBR271W = 1.778 
PPR1 (reg) ALB1 = 1.778 
PPR1 (reg) SOF1 = 1.778 
PPR1 (reg) YML108W = 1.778 
PPR1 (reg) RPC19 = 1.778 
PPR1 (reg) ENP1 = 1.778 
PPR1 (reg) NSA1 = 1.778 
PPR1 (reg) IMP3 = 1.778 
PPR1 (reg) YVH1 = 1.778 
PPR1 (reg) SQT1 = 1.778 
PPR1 (reg) YMR310C = 1.778 
PPR1 (reg) UTP6 = 1.778 
PPR1 (reg) YGR283C = 1.778 
PPR1 (reg) MAK16 = 1.778 
PPR1 (reg) RRT14 = 1.778 
TEA1 (reg) YCR016W = 1.778 
TEA1 (reg) HGH1 = 1.778 
TEA1 (reg) AIR1 = 1.778 
TEA1 (reg) TRM112 = 1.778 
TEA1 (reg) REI1 = 1.778 
TEA1 (reg) YBR271W = 1.778 
TEA1 (reg) ALB1 = 1.778 
TEA1 (reg) SOF1 = 1.778 
TEA1 (reg) YML108W = 1.778 
TEA1 (reg) RPC19 = 1.778 
TEA1 (reg) ENP1 = 1.778 
TEA1 (reg) NSA1 = 1.778 
TEA1 (reg) IMP3 = 1.778 
TEA1 (reg) YVH1 = 1.778 
TEA1 (reg) SQT1 = 1.778 
TEA1 (reg) YMR310C = 1.778 
TEA1 (reg) UTP6 = 1.778 
TEA1 (reg) YGR283C = 1.778 
TEA1 (reg) MAK16 = 1.778 
TEA1 (reg) RRT14 = 1.778 
PIP2 (reg) RIB7 = 1.477 
PIP2 (reg) SUP35 = 1.477 
PIP2 (reg) FKH1 = 1.477 
PIP2 (reg) ERG8 = 1.477 
PIP2 (reg) VTC3 = 1.477 
PIP2 (reg) RPG1 = 1.477 
PIP2 (reg) EMC1 = 1.477 
PIP2 (reg) RSC6 = 1.477 
PIP2 (reg) UBP1 = 1.477 
PIP2 (reg) TRP2 = 1.477 
PIP2 (reg) SRM1 = 1.477 
PIP2 (reg) CSE1 = 1.477 
PIP2 (reg) VMA7 = 1.477 
PIP2 (reg) VAS1 = 1.477 
PIP2 (reg) TYS1 = 1.477 
PIP2 (reg) PAN5 = 1.477 
PIP2 (reg) AXL2 = 1.477 
PIP2 (reg) CCT8 = 1.477 
PIP2 (reg) NMA1 = 1.477 
PIP2 (reg) YOR199W = 1.477 
PIP2 (reg) CIN2 = 1.477 
PIP2 (reg) SRP68 = 1.477 
PIP2 (reg) BBP1 = 1.477 
PIP2 (reg) YDL157C = 1.477 
PIP2 (reg) PHO13 = 1.477 
PIP2 (reg) CDC14 = 1.477 
PIP2 (reg) KAP114 = 1.477 
PIP2 (reg) ARD1 = 1.477 
PIP2 (reg) GGA2 = 1.477 
PIP2 (reg) PGM1 = 1.477 
PIP2 (reg) YGL101W = 1.477 
PIP2 (reg) APL6 = 1.477 
PIP2 (reg) GAS1 = 1.477 
PIP2 (reg) TMA7 = 1.477 
OAF1 (reg) RIB7 = 1.477 
OAF1 (reg) SUP35 = 1.477 
OAF1 (reg) FKH1 = 1.477 
OAF1 (reg) ERG8 = 1.477 
OAF1 (reg) VTC3 = 1.477 
OAF1 (reg) RPG1 = 1.477 
OAF1 (reg) EMC1 = 1.477 
OAF1 (reg) RSC6 = 1.477 
OAF1 (reg) UBP1 = 1.477 
OAF1 (reg) TRP2 = 1.477 
OAF1 (reg) SRM1 = 1.477 
OAF1 (reg) CSE1 = 1.477 
OAF1 (reg) VMA7 = 1.477 
OAF1 (reg) VAS1 = 1.477 
OAF1 (reg) TYS1 = 1.477 
OAF1 (reg) PAN5 = 1.477 
OAF1 (reg) AXL2 = 1.477 
OAF1 (reg) CCT8 = 1.477 
OAF1 (reg) NMA1 = 1.477 
OAF1 (reg) YOR199W = 1.477 
OAF1 (reg) CIN2 = 1.477 
OAF1 (reg) SRP68 = 1.477 
OAF1 (reg) BBP1 = 1.477 
OAF1 (reg) YDL157C = 1.477 
OAF1 (reg) PHO13 = 1.477 
OAF1 (reg) CDC14 = 1.477 
OAF1 (reg) KAP114 = 1.477 
OAF1 (reg) ARD1 = 1.477 
OAF1 (reg) GGA2 = 1.477 
OAF1 (reg) PGM1 = 1.477 
OAF1 (reg) YGL101W = 1.477 
OAF1 (reg) APL6 = 1.477 
OAF1 (reg) GAS1 = 1.477 
OAF1 (reg) TMA7 = 1.477 
OAF3 (reg) RIB7 = 1.477 
OAF3 (reg) SUP35 = 1.477 
OAF3 (reg) FKH1 = 1.477 
OAF3 (reg) ERG8 = 1.477 
OAF3 (reg) VTC3 = 1.477 
OAF3 (reg) RPG1 = 1.477 
OAF3 (reg) EMC1 = 1.477 
OAF3 (reg) RSC6 = 1.477 
OAF3 (reg) UBP1 = 1.477 
OAF3 (reg) TRP2 = 1.477 
OAF3 (reg) SRM1 = 1.477 
OAF3 (reg) CSE1 = 1.477 
OAF3 (reg) VMA7 = 1.477 
OAF3 (reg) VAS1 = 1.477 
OAF3 (reg) TYS1 = 1.477 
OAF3 (reg) PAN5 = 1.477 
OAF3 (reg) AXL2 = 1.477 
OAF3 (reg) CCT8 = 1.477 
OAF3 (reg) NMA1 = 1.477 
OAF3 (reg) YOR199W = 1.477 
OAF3 (reg) CIN2 = 1.477 
OAF3 (reg) SRP68 = 1.477 
OAF3 (reg) BBP1 = 1.477 
OAF3 (reg) YDL157C = 1.477 
OAF3 (reg) PHO13 = 1.477 
OAF3 (reg) CDC14 = 1.477 
OAF3 (reg) KAP114 = 1.477 
OAF3 (reg) ARD1 = 1.477 
OAF3 (reg) GGA2 = 1.477 
OAF3 (reg) PGM1 = 1.477 
OAF3 (reg) YGL101W = 1.477 
OAF3 (reg) APL6 = 1.477 
OAF3 (reg) GAS1 = 1.477 
OAF3 (reg) TMA7 = 1.477 
MBR1 (reg) RIB7 = 1.477 
MBR1 (reg) SUP35 = 1.477 
MBR1 (reg) FKH1 = 1.477 
MBR1 (reg) ERG8 = 1.477 
MBR1 (reg) VTC3 = 1.477 
MBR1 (reg) RPG1 = 1.477 
MBR1 (reg) EMC1 = 1.477 
MBR1 (reg) RSC6 = 1.477 
MBR1 (reg) UBP1 = 1.477 
MBR1 (reg) TRP2 = 1.477 
MBR1 (reg) SRM1 = 1.477 
MBR1 (reg) CSE1 = 1.477 
MBR1 (reg) VMA7 = 1.477 
MBR1 (reg) VAS1 = 1.477 
MBR1 (reg) TYS1 = 1.477 
MBR1 (reg) PAN5 = 1.477 
MBR1 (reg) AXL2 = 1.477 
MBR1 (reg) CCT8 = 1.477 
MBR1 (reg) NMA1 = 1.477 
MBR1 (reg) YOR199W = 1.477 
MBR1 (reg) CIN2 = 1.477 
MBR1 (reg) SRP68 = 1.477 
MBR1 (reg) BBP1 = 1.477 
MBR1 (reg) YDL157C = 1.477 
MBR1 (reg) PHO13 = 1.477 
MBR1 (reg) CDC14 = 1.477 
MBR1 (reg) KAP114 = 1.477 
MBR1 (reg) ARD1 = 1.477 
MBR1 (reg) GGA2 = 1.477 
MBR1 (reg) PGM1 = 1.477 
MBR1 (reg) YGL101W = 1.477 
MBR1 (reg) APL6 = 1.477 
MBR1 (reg) GAS1 = 1.477 
MBR1 (reg) TMA7 = 1.477 
CAT8 (reg) RIB7 = 1.477 
CAT8 (reg) SUP35 = 1.477 
CAT8 (reg) FKH1 = 1.477 
CAT8 (reg) ERG8 = 1.477 
CAT8 (reg) VTC3 = 1.477 
CAT8 (reg) RPG1 = 1.477 
CAT8 (reg) EMC1 = 1.477 
CAT8 (reg) RSC6 = 1.477 
CAT8 (reg) UBP1 = 1.477 
CAT8 (reg) TRP2 = 1.477 
CAT8 (reg) SRM1 = 1.477 
CAT8 (reg) CSE1 = 1.477 
CAT8 (reg) VMA7 = 1.477 
CAT8 (reg) VAS1 = 1.477 
CAT8 (reg) TYS1 = 1.477 
CAT8 (reg) PAN5 = 1.477 
CAT8 (reg) AXL2 = 1.477 
CAT8 (reg) CCT8 = 1.477 
CAT8 (reg) NMA1 = 1.477 
CAT8 (reg) YOR199W = 1.477 
CAT8 (reg) CIN2 = 1.477 
CAT8 (reg) SRP68 = 1.477 
CAT8 (reg) BBP1 = 1.477 
CAT8 (reg) YDL157C = 1.477 
CAT8 (reg) PHO13 = 1.477 
CAT8 (reg) CDC14 = 1.477 
CAT8 (reg) KAP114 = 1.477 
CAT8 (reg) ARD1 = 1.477 
CAT8 (reg) GGA2 = 1.477 
CAT8 (reg) PGM1 = 1.477 
CAT8 (reg) YGL101W = 1.477 
CAT8 (reg) APL6 = 1.477 
CAT8 (reg) GAS1 = 1.477 
CAT8 (reg) TMA7 = 1.477 
ADR1 (reg) RIB7 = 1.477 
ADR1 (reg) SUP35 = 1.477 
ADR1 (reg) FKH1 = 1.477 
ADR1 (reg) ERG8 = 1.477 
ADR1 (reg) VTC3 = 1.477 
ADR1 (reg) RPG1 = 1.477 
ADR1 (reg) EMC1 = 1.477 
ADR1 (reg) RSC6 = 1.477 
ADR1 (reg) UBP1 = 1.477 
ADR1 (reg) TRP2 = 1.477 
ADR1 (reg) SRM1 = 1.477 
ADR1 (reg) CSE1 = 1.477 
ADR1 (reg) VMA7 = 1.477 
ADR1 (reg) VAS1 = 1.477 
ADR1 (reg) TYS1 = 1.477 
ADR1 (reg) PAN5 = 1.477 
ADR1 (reg) AXL2 = 1.477 
ADR1 (reg) CCT8 = 1.477 
ADR1 (reg) NMA1 = 1.477 
ADR1 (reg) YOR199W = 1.477 
ADR1 (reg) CIN2 = 1.477 
ADR1 (reg) SRP68 = 1.477 
ADR1 (reg) BBP1 = 1.477 
ADR1 (reg) YDL157C = 1.477 
ADR1 (reg) PHO13 = 1.477 
ADR1 (reg) CDC14 = 1.477 
ADR1 (reg) KAP114 = 1.477 
ADR1 (reg) ARD1 = 1.477 
ADR1 (reg) GGA2 = 1.477 
ADR1 (reg) PGM1 = 1.477 
ADR1 (reg) YGL101W = 1.477 
ADR1 (reg) APL6 = 1.477 
ADR1 (reg) GAS1 = 1.477 
ADR1 (reg) TMA7 = 1.477 
PPR1 (reg) RIB7 = 1.477 
PPR1 (reg) SUP35 = 1.477 
PPR1 (reg) FKH1 = 1.477 
PPR1 (reg) ERG8 = 1.477 
PPR1 (reg) VTC3 = 1.477 
PPR1 (reg) RPG1 = 1.477 
PPR1 (reg) EMC1 = 1.477 
PPR1 (reg) RSC6 = 1.477 
PPR1 (reg) UBP1 = 1.477 
PPR1 (reg) TRP2 = 1.477 
PPR1 (reg) SRM1 = 1.477 
PPR1 (reg) CSE1 = 1.477 
PPR1 (reg) VMA7 = 1.477 
PPR1 (reg) VAS1 = 1.477 
PPR1 (reg) TYS1 = 1.477 
PPR1 (reg) PAN5 = 1.477 
PPR1 (reg) AXL2 = 1.477 
PPR1 (reg) CCT8 = 1.477 
PPR1 (reg) NMA1 = 1.477 
PPR1 (reg) YOR199W = 1.477 
PPR1 (reg) CIN2 = 1.477 
PPR1 (reg) SRP68 = 1.477 
PPR1 (reg) BBP1 = 1.477 
PPR1 (reg) YDL157C = 1.477 
PPR1 (reg) PHO13 = 1.477 
PPR1 (reg) CDC14 = 1.477 
PPR1 (reg) KAP114 = 1.477 
PPR1 (reg) ARD1 = 1.477 
PPR1 (reg) GGA2 = 1.477 
PPR1 (reg) PGM1 = 1.477 
PPR1 (reg) YGL101W = 1.477 
PPR1 (reg) APL6 = 1.477 
PPR1 (reg) GAS1 = 1.477 
PPR1 (reg) TMA7 = 1.477 
TEA1 (reg) RIB7 = 1.477 
TEA1 (reg) SUP35 = 1.477 
TEA1 (reg) FKH1 = 1.477 
TEA1 (reg) ERG8 = 1.477 
TEA1 (reg) VTC3 = 1.477 
TEA1 (reg) RPG1 = 1.477 
TEA1 (reg) EMC1 = 1.477 
TEA1 (reg) RSC6 = 1.477 
TEA1 (reg) UBP1 = 1.477 
TEA1 (reg) TRP2 = 1.477 
TEA1 (reg) SRM1 = 1.477 
TEA1 (reg) CSE1 = 1.477 
TEA1 (reg) VMA7 = 1.477 
TEA1 (reg) VAS1 = 1.477 
TEA1 (reg) TYS1 = 1.477 
TEA1 (reg) PAN5 = 1.477 
TEA1 (reg) AXL2 = 1.477 
TEA1 (reg) CCT8 = 1.477 
TEA1 (reg) NMA1 = 1.477 
TEA1 (reg) YOR199W = 1.477 
TEA1 (reg) CIN2 = 1.477 
TEA1 (reg) SRP68 = 1.477 
TEA1 (reg) BBP1 = 1.477 
TEA1 (reg) YDL157C = 1.477 
TEA1 (reg) PHO13 = 1.477 
TEA1 (reg) CDC14 = 1.477 
TEA1 (reg) KAP114 = 1.477 
TEA1 (reg) ARD1 = 1.477 
TEA1 (reg) GGA2 = 1.477 
TEA1 (reg) PGM1 = 1.477 
TEA1 (reg) YGL101W = 1.477 
TEA1 (reg) APL6 = 1.477 
TEA1 (reg) GAS1 = 1.477 
TEA1 (reg) TMA7 = 1.477 
OAF1 (reg) HHF1 = 1.477 
OAF1 (reg) CHS3 = 1.477 
OAF1 (reg) TMA64 = 1.477 
OAF1 (reg) DBF2 = 1.477 
OAF1 (reg) CLB1 = 1.477 
OAF1 (reg) RET3 = 1.477 
OAF1 (reg) IPP1 = 1.477 
OAF1 (reg) UBC4 = 1.477 
OAF1 (reg) DUN1 = 1.477 
OAF1 (reg) QRI1 = 1.477 
OAF1 (reg) TFP1 = 1.477 
OAF1 (reg) YDR089W = 1.477 
OAF1 (reg) PDS1 = 1.477 
OAF1 (reg) MOB2 = 1.477 
OAF1 (reg) ACT1 = 1.477 
OAF1 (reg) YFR006W = 1.477 
OAF1 (reg) ALK1 = 1.477 
OAF1 (reg) SEC27 = 1.477 
OAF1 (reg) IRC8 = 1.477 
OAF1 (reg) GEF1 = 1.477 
OAF1 (reg) CDC11 = 1.477 
OAF1 (reg) ILM1 = 1.477 
OAF1 (reg) SAP190 = 1.477 
OAF1 (reg) SFH1 = 1.477 
OAF1 (reg) NRM1 = 1.477 
OAF1 (reg) SRL1 = 1.477 
OAF1 (reg) HUT1 = 1.477 
OAF1 (reg) COG4 = 1.477 
OAF1 (reg) RPL41B = 1.477 
OAF1 (reg) UBA2 = 1.477 
OAF1 (reg) FIR1 = 1.477 
OAF1 (reg) TUB2 = 1.477 
OAF1 (reg) SFB3 = 1.477 
OAF1 (reg) TOM5 = 1.477 
OAF1 (reg) MBF1 = 1.477 
OAF1 (reg) SCS22 = 1.477 
OAF1 (reg) YRF1-8 = 1.477 
TEA1 (reg) HHF1 = 1.477 
TEA1 (reg) CHS3 = 1.477 
TEA1 (reg) TMA64 = 1.477 
TEA1 (reg) DBF2 = 1.477 
TEA1 (reg) CLB1 = 1.477 
TEA1 (reg) RET3 = 1.477 
TEA1 (reg) IPP1 = 1.477 
TEA1 (reg) UBC4 = 1.477 
TEA1 (reg) DUN1 = 1.477 
TEA1 (reg) QRI1 = 1.477 
TEA1 (reg) TFP1 = 1.477 
TEA1 (reg) YDR089W = 1.477 
TEA1 (reg) PDS1 = 1.477 
TEA1 (reg) MOB2 = 1.477 
TEA1 (reg) ACT1 = 1.477 
TEA1 (reg) YFR006W = 1.477 
TEA1 (reg) ALK1 = 1.477 
TEA1 (reg) SEC27 = 1.477 
TEA1 (reg) IRC8 = 1.477 
TEA1 (reg) GEF1 = 1.477 
TEA1 (reg) CDC11 = 1.477 
TEA1 (reg) ILM1 = 1.477 
TEA1 (reg) SAP190 = 1.477 
TEA1 (reg) SFH1 = 1.477 
TEA1 (reg) NRM1 = 1.477 
TEA1 (reg) SRL1 = 1.477 
TEA1 (reg) HUT1 = 1.477 
TEA1 (reg) COG4 = 1.477 
TEA1 (reg) RPL41B = 1.477 
TEA1 (reg) UBA2 = 1.477 
TEA1 (reg) FIR1 = 1.477 
TEA1 (reg) TUB2 = 1.477 
TEA1 (reg) SFB3 = 1.477 
TEA1 (reg) TOM5 = 1.477 
TEA1 (reg) MBF1 = 1.477 
TEA1 (reg) SCS22 = 1.477 
TEA1 (reg) YRF1-8 = 1.477 
PIP2 (reg) RPL40B = 1.778 
PIP2 (reg) TIF11 = 1.778 
PIP2 (reg) RPB8 = 1.778 
PIP2 (reg) SSS1 = 1.778 
PIP2 (reg) MNN11 = 1.778 
PIP2 (reg) HAM1 = 1.778 
PIP2 (reg) HCR1 = 1.778 
PIP2 (reg) YLR301W = 1.778 
PIP2 (reg) RPS25B = 1.778 
PIP2 (reg) URA5 = 1.778 
PIP2 (reg) YMR321C = 1.778 
PIP2 (reg) PRS5 = 1.778 
PIP2 (reg) WRS1 = 1.778 
PIP2 (reg) CDC33 = 1.778 
PIP2 (reg) EGD1 = 1.778 
PIP2 (reg) GSP1 = 1.778 
PIP2 (reg) TIF34 = 1.778 
PIP2 (reg) GIS2 = 1.778 
PIP2 (reg) CAF20 = 1.778 
PIP2 (reg) RPL21B = 1.778 
PIP2 (reg) SAM4 = 1.778 
PIP2 (reg) DYS1 = 1.778 
PIP2 (reg) YLR149C-A = 1.778 
OAF1 (reg) RPL40B = 1.778 
OAF1 (reg) TIF11 = 1.778 
OAF1 (reg) RPB8 = 1.778 
OAF1 (reg) SSS1 = 1.778 
OAF1 (reg) MNN11 = 1.778 
OAF1 (reg) HAM1 = 1.778 
OAF1 (reg) HCR1 = 1.778 
OAF1 (reg) YLR301W = 1.778 
OAF1 (reg) RPS25B = 1.778 
OAF1 (reg) URA5 = 1.778 
OAF1 (reg) YMR321C = 1.778 
OAF1 (reg) PRS5 = 1.778 
OAF1 (reg) WRS1 = 1.778 
OAF1 (reg) CDC33 = 1.778 
OAF1 (reg) EGD1 = 1.778 
OAF1 (reg) GSP1 = 1.778 
OAF1 (reg) TIF34 = 1.778 
OAF1 (reg) GIS2 = 1.778 
OAF1 (reg) CAF20 = 1.778 
OAF1 (reg) RPL21B = 1.778 
OAF1 (reg) SAM4 = 1.778 
OAF1 (reg) DYS1 = 1.778 
OAF1 (reg) YLR149C-A = 1.778 
OAF3 (reg) RPL40B = 1.778 
OAF3 (reg) TIF11 = 1.778 
OAF3 (reg) RPB8 = 1.778 
OAF3 (reg) SSS1 = 1.778 
OAF3 (reg) MNN11 = 1.778 
OAF3 (reg) HAM1 = 1.778 
OAF3 (reg) HCR1 = 1.778 
OAF3 (reg) YLR301W = 1.778 
OAF3 (reg) RPS25B = 1.778 
OAF3 (reg) URA5 = 1.778 
OAF3 (reg) YMR321C = 1.778 
OAF3 (reg) PRS5 = 1.778 
OAF3 (reg) WRS1 = 1.778 
OAF3 (reg) CDC33 = 1.778 
OAF3 (reg) EGD1 = 1.778 
OAF3 (reg) GSP1 = 1.778 
OAF3 (reg) TIF34 = 1.778 
OAF3 (reg) GIS2 = 1.778 
OAF3 (reg) CAF20 = 1.778 
OAF3 (reg) RPL21B = 1.778 
OAF3 (reg) SAM4 = 1.778 
OAF3 (reg) DYS1 = 1.778 
OAF3 (reg) YLR149C-A = 1.778 
MBR1 (reg) RPL40B = 1.778 
MBR1 (reg) TIF11 = 1.778 
MBR1 (reg) RPB8 = 1.778 
MBR1 (reg) SSS1 = 1.778 
MBR1 (reg) MNN11 = 1.778 
MBR1 (reg) HAM1 = 1.778 
MBR1 (reg) HCR1 = 1.778 
MBR1 (reg) YLR301W = 1.778 
MBR1 (reg) RPS25B = 1.778 
MBR1 (reg) URA5 = 1.778 
MBR1 (reg) YMR321C = 1.778 
MBR1 (reg) PRS5 = 1.778 
MBR1 (reg) WRS1 = 1.778 
MBR1 (reg) CDC33 = 1.778 
MBR1 (reg) EGD1 = 1.778 
MBR1 (reg) GSP1 = 1.778 
MBR1 (reg) TIF34 = 1.778 
MBR1 (reg) GIS2 = 1.778 
MBR1 (reg) CAF20 = 1.778 
MBR1 (reg) RPL21B = 1.778 
MBR1 (reg) SAM4 = 1.778 
MBR1 (reg) DYS1 = 1.778 
MBR1 (reg) YLR149C-A = 1.778 
CAT8 (reg) RPL40B = 1.778 
CAT8 (reg) TIF11 = 1.778 
CAT8 (reg) RPB8 = 1.778 
CAT8 (reg) SSS1 = 1.778 
CAT8 (reg) MNN11 = 1.778 
CAT8 (reg) HAM1 = 1.778 
CAT8 (reg) HCR1 = 1.778 
CAT8 (reg) YLR301W = 1.778 
CAT8 (reg) RPS25B = 1.778 
CAT8 (reg) URA5 = 1.778 
CAT8 (reg) YMR321C = 1.778 
CAT8 (reg) PRS5 = 1.778 
CAT8 (reg) WRS1 = 1.778 
CAT8 (reg) CDC33 = 1.778 
CAT8 (reg) EGD1 = 1.778 
CAT8 (reg) GSP1 = 1.778 
CAT8 (reg) TIF34 = 1.778 
CAT8 (reg) GIS2 = 1.778 
CAT8 (reg) CAF20 = 1.778 
CAT8 (reg) RPL21B = 1.778 
CAT8 (reg) SAM4 = 1.778 
CAT8 (reg) DYS1 = 1.778 
CAT8 (reg) YLR149C-A = 1.778 
SPS18 (reg) RPL40B = 1.477 
SPS18 (reg) TIF11 = 1.477 
SPS18 (reg) RPB8 = 1.477 
SPS18 (reg) SSS1 = 1.477 
SPS18 (reg) MNN11 = 1.477 
SPS18 (reg) HAM1 = 1.477 
SPS18 (reg) HCR1 = 1.477 
SPS18 (reg) YLR301W = 1.477 
SPS18 (reg) RPS25B = 1.477 
SPS18 (reg) URA5 = 1.477 
SPS18 (reg) YMR321C = 1.477 
SPS18 (reg) PRS5 = 1.477 
SPS18 (reg) WRS1 = 1.477 
SPS18 (reg) CDC33 = 1.477 
SPS18 (reg) EGD1 = 1.477 
SPS18 (reg) GSP1 = 1.477 
SPS18 (reg) TIF34 = 1.477 
SPS18 (reg) GIS2 = 1.477 
SPS18 (reg) CAF20 = 1.477 
SPS18 (reg) RPL21B = 1.477 
SPS18 (reg) SAM4 = 1.477 
SPS18 (reg) DYS1 = 1.477 
SPS18 (reg) YLR149C-A = 1.477 
ADR1 (reg) RPL40B = 1.778 
ADR1 (reg) TIF11 = 1.778 
ADR1 (reg) RPB8 = 1.778 
ADR1 (reg) SSS1 = 1.778 
ADR1 (reg) MNN11 = 1.778 
ADR1 (reg) HAM1 = 1.778 
ADR1 (reg) HCR1 = 1.778 
ADR1 (reg) YLR301W = 1.778 
ADR1 (reg) RPS25B = 1.778 
ADR1 (reg) URA5 = 1.778 
ADR1 (reg) YMR321C = 1.778 
ADR1 (reg) PRS5 = 1.778 
ADR1 (reg) WRS1 = 1.778 
ADR1 (reg) CDC33 = 1.778 
ADR1 (reg) EGD1 = 1.778 
ADR1 (reg) GSP1 = 1.778 
ADR1 (reg) TIF34 = 1.778 
ADR1 (reg) GIS2 = 1.778 
ADR1 (reg) CAF20 = 1.778 
ADR1 (reg) RPL21B = 1.778 
ADR1 (reg) SAM4 = 1.778 
ADR1 (reg) DYS1 = 1.778 
ADR1 (reg) YLR149C-A = 1.778 
GAL3 (reg) RPL40B = 1.778 
GAL3 (reg) TIF11 = 1.778 
GAL3 (reg) RPB8 = 1.778 
GAL3 (reg) SSS1 = 1.778 
GAL3 (reg) MNN11 = 1.778 
GAL3 (reg) HAM1 = 1.778 
GAL3 (reg) HCR1 = 1.778 
GAL3 (reg) YLR301W = 1.778 
GAL3 (reg) RPS25B = 1.778 
GAL3 (reg) URA5 = 1.778 
GAL3 (reg) YMR321C = 1.778 
GAL3 (reg) PRS5 = 1.778 
GAL3 (reg) WRS1 = 1.778 
GAL3 (reg) CDC33 = 1.778 
GAL3 (reg) EGD1 = 1.778 
GAL3 (reg) GSP1 = 1.778 
GAL3 (reg) TIF34 = 1.778 
GAL3 (reg) GIS2 = 1.778 
GAL3 (reg) CAF20 = 1.778 
GAL3 (reg) RPL21B = 1.778 
GAL3 (reg) SAM4 = 1.778 
GAL3 (reg) DYS1 = 1.778 
GAL3 (reg) YLR149C-A = 1.778 
PPR1 (reg) RPL40B = 1.778 
PPR1 (reg) TIF11 = 1.778 
PPR1 (reg) RPB8 = 1.778 
PPR1 (reg) SSS1 = 1.778 
PPR1 (reg) MNN11 = 1.778 
PPR1 (reg) HAM1 = 1.778 
PPR1 (reg) HCR1 = 1.778 
PPR1 (reg) YLR301W = 1.778 
PPR1 (reg) RPS25B = 1.778 
PPR1 (reg) URA5 = 1.778 
PPR1 (reg) YMR321C = 1.778 
PPR1 (reg) PRS5 = 1.778 
PPR1 (reg) WRS1 = 1.778 
PPR1 (reg) CDC33 = 1.778 
PPR1 (reg) EGD1 = 1.778 
PPR1 (reg) GSP1 = 1.778 
PPR1 (reg) TIF34 = 1.778 
PPR1 (reg) GIS2 = 1.778 
PPR1 (reg) CAF20 = 1.778 
PPR1 (reg) RPL21B = 1.778 
PPR1 (reg) SAM4 = 1.778 
PPR1 (reg) DYS1 = 1.778 
PPR1 (reg) YLR149C-A = 1.778 
TEA1 (reg) RPL40B = 1.778 
TEA1 (reg) TIF11 = 1.778 
TEA1 (reg) RPB8 = 1.778 
TEA1 (reg) SSS1 = 1.778 
TEA1 (reg) MNN11 = 1.778 
TEA1 (reg) HAM1 = 1.778 
TEA1 (reg) HCR1 = 1.778 
TEA1 (reg) YLR301W = 1.778 
TEA1 (reg) RPS25B = 1.778 
TEA1 (reg) URA5 = 1.778 
TEA1 (reg) YMR321C = 1.778 
TEA1 (reg) PRS5 = 1.778 
TEA1 (reg) WRS1 = 1.778 
TEA1 (reg) CDC33 = 1.778 
TEA1 (reg) EGD1 = 1.778 
TEA1 (reg) GSP1 = 1.778 
TEA1 (reg) TIF34 = 1.778 
TEA1 (reg) GIS2 = 1.778 
TEA1 (reg) CAF20 = 1.778 
TEA1 (reg) RPL21B = 1.778 
TEA1 (reg) SAM4 = 1.778 
TEA1 (reg) DYS1 = 1.778 
TEA1 (reg) YLR149C-A = 1.778 
UGA3 (reg) RPL40B = 1.778 
UGA3 (reg) TIF11 = 1.778 
UGA3 (reg) RPB8 = 1.778 
UGA3 (reg) SSS1 = 1.778 
UGA3 (reg) MNN11 = 1.778 
UGA3 (reg) HAM1 = 1.778 
UGA3 (reg) HCR1 = 1.778 
UGA3 (reg) YLR301W = 1.778 
UGA3 (reg) RPS25B = 1.778 
UGA3 (reg) URA5 = 1.778 
UGA3 (reg) YMR321C = 1.778 
UGA3 (reg) PRS5 = 1.778 
UGA3 (reg) WRS1 = 1.778 
UGA3 (reg) CDC33 = 1.778 
UGA3 (reg) EGD1 = 1.778 
UGA3 (reg) GSP1 = 1.778 
UGA3 (reg) TIF34 = 1.778 
UGA3 (reg) GIS2 = 1.778 
UGA3 (reg) CAF20 = 1.778 
UGA3 (reg) RPL21B = 1.778 
UGA3 (reg) SAM4 = 1.778 
UGA3 (reg) DYS1 = 1.778 
UGA3 (reg) YLR149C-A = 1.778 
PIP2 (reg) TIF35 = 1.477 
PIP2 (reg) APT1 = 1.477 
PIP2 (reg) YOR309C = 1.477 
PIP2 (reg) KRS1 = 1.477 
PIP2 (reg) UTR2 = 1.477 
PIP2 (reg) TIF4631 = 1.477 
PIP2 (reg) MES1 = 1.477 
PIP2 (reg) YHR020W = 1.477 
PIP2 (reg) GAR1 = 1.477 
PIP2 (reg) FUR1 = 1.477 
PIP2 (reg) CBF5 = 1.477 
PIP2 (reg) NOP56 = 1.477 
PIP2 (reg) IMD4 = 1.477 
PIP2 (reg) TIF11 = 1.477 
PIP2 (reg) ARO2 = 1.477 
PIP2 (reg) BAT1 = 1.477 
PIP2 (reg) GUA1 = 1.477 
PIP2 (reg) NOP58 = 1.477 
PIP2 (reg) SNU13 = 1.477 
PIP2 (reg) TOM5 = 1.477 
OAF1 (reg) TIF35 = 1.778 
OAF1 (reg) APT1 = 1.778 
OAF1 (reg) YOR309C = 1.778 
OAF1 (reg) KRS1 = 1.778 
OAF1 (reg) UTR2 = 1.778 
OAF1 (reg) TIF4631 = 1.778 
OAF1 (reg) MES1 = 1.778 
OAF1 (reg) YHR020W = 1.778 
OAF1 (reg) GAR1 = 1.778 
OAF1 (reg) FUR1 = 1.778 
OAF1 (reg) CBF5 = 1.778 
OAF1 (reg) NOP56 = 1.778 
OAF1 (reg) IMD4 = 1.778 
OAF1 (reg) TIF11 = 1.778 
OAF1 (reg) ARO2 = 1.778 
OAF1 (reg) BAT1 = 1.778 
OAF1 (reg) GUA1 = 1.778 
OAF1 (reg) NOP58 = 1.778 
OAF1 (reg) SNU13 = 1.778 
OAF1 (reg) TOM5 = 1.778 
OAF3 (reg) TIF35 = 1.477 
OAF3 (reg) APT1 = 1.477 
OAF3 (reg) YOR309C = 1.477 
OAF3 (reg) KRS1 = 1.477 
OAF3 (reg) UTR2 = 1.477 
OAF3 (reg) TIF4631 = 1.477 
OAF3 (reg) MES1 = 1.477 
OAF3 (reg) YHR020W = 1.477 
OAF3 (reg) GAR1 = 1.477 
OAF3 (reg) FUR1 = 1.477 
OAF3 (reg) CBF5 = 1.477 
OAF3 (reg) NOP56 = 1.477 
OAF3 (reg) IMD4 = 1.477 
OAF3 (reg) TIF11 = 1.477 
OAF3 (reg) ARO2 = 1.477 
OAF3 (reg) BAT1 = 1.477 
OAF3 (reg) GUA1 = 1.477 
OAF3 (reg) NOP58 = 1.477 
OAF3 (reg) SNU13 = 1.477 
OAF3 (reg) TOM5 = 1.477 
MBR1 (reg) TIF35 = 1.477 
MBR1 (reg) APT1 = 1.477 
MBR1 (reg) YOR309C = 1.477 
MBR1 (reg) KRS1 = 1.477 
MBR1 (reg) UTR2 = 1.477 
MBR1 (reg) TIF4631 = 1.477 
MBR1 (reg) MES1 = 1.477 
MBR1 (reg) YHR020W = 1.477 
MBR1 (reg) GAR1 = 1.477 
MBR1 (reg) FUR1 = 1.477 
MBR1 (reg) CBF5 = 1.477 
MBR1 (reg) NOP56 = 1.477 
MBR1 (reg) IMD4 = 1.477 
MBR1 (reg) TIF11 = 1.477 
MBR1 (reg) ARO2 = 1.477 
MBR1 (reg) BAT1 = 1.477 
MBR1 (reg) GUA1 = 1.477 
MBR1 (reg) NOP58 = 1.477 
MBR1 (reg) SNU13 = 1.477 
MBR1 (reg) TOM5 = 1.477 
CAT8 (reg) TIF35 = 1.477 
CAT8 (reg) APT1 = 1.477 
CAT8 (reg) YOR309C = 1.477 
CAT8 (reg) KRS1 = 1.477 
CAT8 (reg) UTR2 = 1.477 
CAT8 (reg) TIF4631 = 1.477 
CAT8 (reg) MES1 = 1.477 
CAT8 (reg) YHR020W = 1.477 
CAT8 (reg) GAR1 = 1.477 
CAT8 (reg) FUR1 = 1.477 
CAT8 (reg) CBF5 = 1.477 
CAT8 (reg) NOP56 = 1.477 
CAT8 (reg) IMD4 = 1.477 
CAT8 (reg) TIF11 = 1.477 
CAT8 (reg) ARO2 = 1.477 
CAT8 (reg) BAT1 = 1.477 
CAT8 (reg) GUA1 = 1.477 
CAT8 (reg) NOP58 = 1.477 
CAT8 (reg) SNU13 = 1.477 
CAT8 (reg) TOM5 = 1.477 
ADR1 (reg) TIF35 = 1.477 
ADR1 (reg) APT1 = 1.477 
ADR1 (reg) YOR309C = 1.477 
ADR1 (reg) KRS1 = 1.477 
ADR1 (reg) UTR2 = 1.477 
ADR1 (reg) TIF4631 = 1.477 
ADR1 (reg) MES1 = 1.477 
ADR1 (reg) YHR020W = 1.477 
ADR1 (reg) GAR1 = 1.477 
ADR1 (reg) FUR1 = 1.477 
ADR1 (reg) CBF5 = 1.477 
ADR1 (reg) NOP56 = 1.477 
ADR1 (reg) IMD4 = 1.477 
ADR1 (reg) TIF11 = 1.477 
ADR1 (reg) ARO2 = 1.477 
ADR1 (reg) BAT1 = 1.477 
ADR1 (reg) GUA1 = 1.477 
ADR1 (reg) NOP58 = 1.477 
ADR1 (reg) SNU13 = 1.477 
ADR1 (reg) TOM5 = 1.477 
PPR1 (reg) TIF35 = 1.477 
PPR1 (reg) APT1 = 1.477 
PPR1 (reg) YOR309C = 1.477 
PPR1 (reg) KRS1 = 1.477 
PPR1 (reg) UTR2 = 1.477 
PPR1 (reg) TIF4631 = 1.477 
PPR1 (reg) MES1 = 1.477 
PPR1 (reg) YHR020W = 1.477 
PPR1 (reg) GAR1 = 1.477 
PPR1 (reg) FUR1 = 1.477 
PPR1 (reg) CBF5 = 1.477 
PPR1 (reg) NOP56 = 1.477 
PPR1 (reg) IMD4 = 1.477 
PPR1 (reg) TIF11 = 1.477 
PPR1 (reg) ARO2 = 1.477 
PPR1 (reg) BAT1 = 1.477 
PPR1 (reg) GUA1 = 1.477 
PPR1 (reg) NOP58 = 1.477 
PPR1 (reg) SNU13 = 1.477 
PPR1 (reg) TOM5 = 1.477 
TEA1 (reg) TIF35 = 1.778 
TEA1 (reg) APT1 = 1.778 
TEA1 (reg) YOR309C = 1.778 
TEA1 (reg) KRS1 = 1.778 
TEA1 (reg) UTR2 = 1.778 
TEA1 (reg) TIF4631 = 1.778 
TEA1 (reg) MES1 = 1.778 
TEA1 (reg) YHR020W = 1.778 
TEA1 (reg) GAR1 = 1.778 
TEA1 (reg) FUR1 = 1.778 
TEA1 (reg) CBF5 = 1.778 
TEA1 (reg) NOP56 = 1.778 
TEA1 (reg) IMD4 = 1.778 
TEA1 (reg) TIF11 = 1.778 
TEA1 (reg) ARO2 = 1.778 
TEA1 (reg) BAT1 = 1.778 
TEA1 (reg) GUA1 = 1.778 
TEA1 (reg) NOP58 = 1.778 
TEA1 (reg) SNU13 = 1.778 
TEA1 (reg) TOM5 = 1.778 
PIP2 (reg) RPS18A = 1.778 
PIP2 (reg) RPL11B = 1.778 
PIP2 (reg) RPL36A = 1.778 
PIP2 (reg) RPL33B = 1.778 
PIP2 (reg) RPL19A = 1.778 
PIP2 (reg) RPL13A = 1.778 
PIP2 (reg) RPL27A = 1.778 
PIP2 (reg) RPS4B = 1.778 
PIP2 (reg) RPL15A = 1.778 
PIP2 (reg) EFB1 = 1.778 
PIP2 (reg) RPL27B = 1.778 
PIP2 (reg) RPS18B = 1.778 
PIP2 (reg) RPS26B = 1.778 
PIP2 (reg) RPL22A = 1.778 
PIP2 (reg) RPL20A = 1.778 
OAF1 (reg) RPS18A = 1.778 
OAF1 (reg) RPL11B = 1.778 
OAF1 (reg) RPL36A = 1.778 
OAF1 (reg) RPL33B = 1.778 
OAF1 (reg) RPL19A = 1.778 
OAF1 (reg) RPL13A = 1.778 
OAF1 (reg) RPL27A = 1.778 
OAF1 (reg) RPS4B = 1.778 
OAF1 (reg) RPL15A = 1.778 
OAF1 (reg) EFB1 = 1.778 
OAF1 (reg) RPL27B = 1.778 
OAF1 (reg) RPS18B = 1.778 
OAF1 (reg) RPS26B = 1.778 
OAF1 (reg) RPL22A = 1.778 
OAF1 (reg) RPL20A = 1.778 
OAF3 (reg) RPS18A = 1.778 
OAF3 (reg) RPL11B = 1.778 
OAF3 (reg) RPL36A = 1.778 
OAF3 (reg) RPL33B = 1.778 
OAF3 (reg) RPL19A = 1.778 
OAF3 (reg) RPL13A = 1.778 
OAF3 (reg) RPL27A = 1.778 
OAF3 (reg) RPS4B = 1.778 
OAF3 (reg) RPL15A = 1.778 
OAF3 (reg) EFB1 = 1.778 
OAF3 (reg) RPL27B = 1.778 
OAF3 (reg) RPS18B = 1.778 
OAF3 (reg) RPS26B = 1.778 
OAF3 (reg) RPL22A = 1.778 
OAF3 (reg) RPL20A = 1.778 
MBR1 (reg) RPS18A = 1.778 
MBR1 (reg) RPL11B = 1.778 
MBR1 (reg) RPL36A = 1.778 
MBR1 (reg) RPL33B = 1.778 
MBR1 (reg) RPL19A = 1.778 
MBR1 (reg) RPL13A = 1.778 
MBR1 (reg) RPL27A = 1.778 
MBR1 (reg) RPS4B = 1.778 
MBR1 (reg) RPL15A = 1.778 
MBR1 (reg) EFB1 = 1.778 
MBR1 (reg) RPL27B = 1.778 
MBR1 (reg) RPS18B = 1.778 
MBR1 (reg) RPS26B = 1.778 
MBR1 (reg) RPL22A = 1.778 
MBR1 (reg) RPL20A = 1.778 
CAT8 (reg) RPS18A = 1.778 
CAT8 (reg) RPL11B = 1.778 
CAT8 (reg) RPL36A = 1.778 
CAT8 (reg) RPL33B = 1.778 
CAT8 (reg) RPL19A = 1.778 
CAT8 (reg) RPL13A = 1.778 
CAT8 (reg) RPL27A = 1.778 
CAT8 (reg) RPS4B = 1.778 
CAT8 (reg) RPL15A = 1.778 
CAT8 (reg) EFB1 = 1.778 
CAT8 (reg) RPL27B = 1.778 
CAT8 (reg) RPS18B = 1.778 
CAT8 (reg) RPS26B = 1.778 
CAT8 (reg) RPL22A = 1.778 
CAT8 (reg) RPL20A = 1.778 
HAP4 (reg) RPS18A = 1.778 
HAP4 (reg) RPL11B = 1.778 
HAP4 (reg) RPL36A = 1.778 
HAP4 (reg) RPL33B = 1.778 
HAP4 (reg) RPL19A = 1.778 
HAP4 (reg) RPL13A = 1.778 
HAP4 (reg) RPL27A = 1.778 
HAP4 (reg) RPS4B = 1.778 
HAP4 (reg) RPL15A = 1.778 
HAP4 (reg) EFB1 = 1.778 
HAP4 (reg) RPL27B = 1.778 
HAP4 (reg) RPS18B = 1.778 
HAP4 (reg) RPS26B = 1.778 
HAP4 (reg) RPL22A = 1.778 
HAP4 (reg) RPL20A = 1.778 
SPS18 (reg) RPS18A = 1.778 
SPS18 (reg) RPL11B = 1.778 
SPS18 (reg) RPL36A = 1.778 
SPS18 (reg) RPL33B = 1.778 
SPS18 (reg) RPL19A = 1.778 
SPS18 (reg) RPL13A = 1.778 
SPS18 (reg) RPL27A = 1.778 
SPS18 (reg) RPS4B = 1.778 
SPS18 (reg) RPL15A = 1.778 
SPS18 (reg) EFB1 = 1.778 
SPS18 (reg) RPL27B = 1.778 
SPS18 (reg) RPS18B = 1.778 
SPS18 (reg) RPS26B = 1.778 
SPS18 (reg) RPL22A = 1.778 
SPS18 (reg) RPL20A = 1.778 
ADR1 (reg) RPS18A = 1.778 
ADR1 (reg) RPL11B = 1.778 
ADR1 (reg) RPL36A = 1.778 
ADR1 (reg) RPL33B = 1.778 
ADR1 (reg) RPL19A = 1.778 
ADR1 (reg) RPL13A = 1.778 
ADR1 (reg) RPL27A = 1.778 
ADR1 (reg) RPS4B = 1.778 
ADR1 (reg) RPL15A = 1.778 
ADR1 (reg) EFB1 = 1.778 
ADR1 (reg) RPL27B = 1.778 
ADR1 (reg) RPS18B = 1.778 
ADR1 (reg) RPS26B = 1.778 
ADR1 (reg) RPL22A = 1.778 
ADR1 (reg) RPL20A = 1.778 
GAL3 (reg) RPS18A = 1.778 
GAL3 (reg) RPL11B = 1.778 
GAL3 (reg) RPL36A = 1.778 
GAL3 (reg) RPL33B = 1.778 
GAL3 (reg) RPL19A = 1.778 
GAL3 (reg) RPL13A = 1.778 
GAL3 (reg) RPL27A = 1.778 
GAL3 (reg) RPS4B = 1.778 
GAL3 (reg) RPL15A = 1.778 
GAL3 (reg) EFB1 = 1.778 
GAL3 (reg) RPL27B = 1.778 
GAL3 (reg) RPS18B = 1.778 
GAL3 (reg) RPS26B = 1.778 
GAL3 (reg) RPL22A = 1.778 
GAL3 (reg) RPL20A = 1.778 
PPR1 (reg) RPS18A = 1.778 
PPR1 (reg) RPL11B = 1.778 
PPR1 (reg) RPL36A = 1.778 
PPR1 (reg) RPL33B = 1.778 
PPR1 (reg) RPL19A = 1.778 
PPR1 (reg) RPL13A = 1.778 
PPR1 (reg) RPL27A = 1.778 
PPR1 (reg) RPS4B = 1.778 
PPR1 (reg) RPL15A = 1.778 
PPR1 (reg) EFB1 = 1.778 
PPR1 (reg) RPL27B = 1.778 
PPR1 (reg) RPS18B = 1.778 
PPR1 (reg) RPS26B = 1.778 
PPR1 (reg) RPL22A = 1.778 
PPR1 (reg) RPL20A = 1.778 
TEA1 (reg) RPS18A = 1.778 
TEA1 (reg) RPL11B = 1.778 
TEA1 (reg) RPL36A = 1.778 
TEA1 (reg) RPL33B = 1.778 
TEA1 (reg) RPL19A = 1.778 
TEA1 (reg) RPL13A = 1.778 
TEA1 (reg) RPL27A = 1.778 
TEA1 (reg) RPS4B = 1.778 
TEA1 (reg) RPL15A = 1.778 
TEA1 (reg) EFB1 = 1.778 
TEA1 (reg) RPL27B = 1.778 
TEA1 (reg) RPS18B = 1.778 
TEA1 (reg) RPS26B = 1.778 
TEA1 (reg) RPL22A = 1.778 
TEA1 (reg) RPL20A = 1.778 
UGA3 (reg) RPS18A = 1.778 
UGA3 (reg) RPL11B = 1.778 
UGA3 (reg) RPL36A = 1.778 
UGA3 (reg) RPL33B = 1.778 
UGA3 (reg) RPL19A = 1.778 
UGA3 (reg) RPL13A = 1.778 
UGA3 (reg) RPL27A = 1.778 
UGA3 (reg) RPS4B = 1.778 
UGA3 (reg) RPL15A = 1.778 
UGA3 (reg) EFB1 = 1.778 
UGA3 (reg) RPL27B = 1.778 
UGA3 (reg) RPS18B = 1.778 
UGA3 (reg) RPS26B = 1.778 
UGA3 (reg) RPL22A = 1.778 
UGA3 (reg) RPL20A = 1.778 
ADR1 (reg) NQM1 = 1.477 
ADR1 (reg) XBP1 = 1.477 
ADR1 (reg) YJR008W = 1.477 
ADR1 (reg) CYB2 = 1.477 
ADR1 (reg) SPG4 = 1.477 
ADR1 (reg) YMR114C = 1.477 
ADR1 (reg) SAF1 = 1.477 
ADR1 (reg) NDE2 = 1.477 
ADR1 (reg) KGD2 = 1.477 
ADR1 (reg) RAD4 = 1.477 
ADR1 (reg) GUT1 = 1.477 
ADR1 (reg) HXT5 = 1.477 
ADR1 (reg) YNL194C = 1.477 
ADR1 (reg) PHM7 = 1.477 
ADR1 (reg) AIM41 = 1.477 
ADR1 (reg) ICL2 = 1.477 
ADR1 (reg) GPX1 = 1.477 
ADR1 (reg) SDH1 = 1.477 
ADR1 (reg) JEN1 = 1.477 
PIP2 (reg) RPL30 = 1.778 
PIP2 (reg) RPS25A = 1.778 
PIP2 (reg) RPL26B = 1.778 
PIP2 (reg) RPL2B = 1.778 
PIP2 (reg) RPS11A = 1.778 
PIP2 (reg) RPL23B = 1.778 
PIP2 (reg) RPS0A = 1.778 
PIP2 (reg) RPL33A = 1.778 
PIP2 (reg) RPL28 = 1.778 
PIP2 (reg) RPS2 = 1.778 
OAF1 (reg) RPL30 = 1.778 
OAF1 (reg) RPS25A = 1.778 
OAF1 (reg) RPL26B = 1.778 
OAF1 (reg) RPL2B = 1.778 
OAF1 (reg) RPS11A = 1.778 
OAF1 (reg) RPL23B = 1.778 
OAF1 (reg) RPS0A = 1.778 
OAF1 (reg) RPL33A = 1.778 
OAF1 (reg) RPL28 = 1.778 
OAF1 (reg) RPS2 = 1.778 
OAF3 (reg) RPL30 = 1.778 
OAF3 (reg) RPS25A = 1.778 
OAF3 (reg) RPL26B = 1.778 
OAF3 (reg) RPL2B = 1.778 
OAF3 (reg) RPS11A = 1.778 
OAF3 (reg) RPL23B = 1.778 
OAF3 (reg) RPS0A = 1.778 
OAF3 (reg) RPL33A = 1.778 
OAF3 (reg) RPL28 = 1.778 
OAF3 (reg) RPS2 = 1.778 
MBR1 (reg) RPL30 = 1.778 
MBR1 (reg) RPS25A = 1.778 
MBR1 (reg) RPL26B = 1.778 
MBR1 (reg) RPL2B = 1.778 
MBR1 (reg) RPS11A = 1.778 
MBR1 (reg) RPL23B = 1.778 
MBR1 (reg) RPS0A = 1.778 
MBR1 (reg) RPL33A = 1.778 
MBR1 (reg) RPL28 = 1.778 
MBR1 (reg) RPS2 = 1.778 
CAT8 (reg) RPL30 = 1.778 
CAT8 (reg) RPS25A = 1.778 
CAT8 (reg) RPL26B = 1.778 
CAT8 (reg) RPL2B = 1.778 
CAT8 (reg) RPS11A = 1.778 
CAT8 (reg) RPL23B = 1.778 
CAT8 (reg) RPS0A = 1.778 
CAT8 (reg) RPL33A = 1.778 
CAT8 (reg) RPL28 = 1.778 
CAT8 (reg) RPS2 = 1.778 
HAP4 (reg) RPL30 = 1.778 
HAP4 (reg) RPS25A = 1.778 
HAP4 (reg) RPL26B = 1.778 
HAP4 (reg) RPL2B = 1.778 
HAP4 (reg) RPS11A = 1.778 
HAP4 (reg) RPL23B = 1.778 
HAP4 (reg) RPS0A = 1.778 
HAP4 (reg) RPL33A = 1.778 
HAP4 (reg) RPL28 = 1.778 
HAP4 (reg) RPS2 = 1.778 
SPS18 (reg) RPL30 = 1.778 
SPS18 (reg) RPS25A = 1.778 
SPS18 (reg) RPL26B = 1.778 
SPS18 (reg) RPL2B = 1.778 
SPS18 (reg) RPS11A = 1.778 
SPS18 (reg) RPL23B = 1.778 
SPS18 (reg) RPS0A = 1.778 
SPS18 (reg) RPL33A = 1.778 
SPS18 (reg) RPL28 = 1.778 
SPS18 (reg) RPS2 = 1.778 
ADR1 (reg) RPL30 = 1.778 
ADR1 (reg) RPS25A = 1.778 
ADR1 (reg) RPL26B = 1.778 
ADR1 (reg) RPL2B = 1.778 
ADR1 (reg) RPS11A = 1.778 
ADR1 (reg) RPL23B = 1.778 
ADR1 (reg) RPS0A = 1.778 
ADR1 (reg) RPL33A = 1.778 
ADR1 (reg) RPL28 = 1.778 
ADR1 (reg) RPS2 = 1.778 
GAL3 (reg) RPL30 = 1.778 
GAL3 (reg) RPS25A = 1.778 
GAL3 (reg) RPL26B = 1.778 
GAL3 (reg) RPL2B = 1.778 
GAL3 (reg) RPS11A = 1.778 
GAL3 (reg) RPL23B = 1.778 
GAL3 (reg) RPS0A = 1.778 
GAL3 (reg) RPL33A = 1.778 
GAL3 (reg) RPL28 = 1.778 
GAL3 (reg) RPS2 = 1.778 
PPR1 (reg) RPL30 = 1.778 
PPR1 (reg) RPS25A = 1.778 
PPR1 (reg) RPL26B = 1.778 
PPR1 (reg) RPL2B = 1.778 
PPR1 (reg) RPS11A = 1.778 
PPR1 (reg) RPL23B = 1.778 
PPR1 (reg) RPS0A = 1.778 
PPR1 (reg) RPL33A = 1.778 
PPR1 (reg) RPL28 = 1.778 
PPR1 (reg) RPS2 = 1.778 
TEA1 (reg) RPL30 = 1.778 
TEA1 (reg) RPS25A = 1.778 
TEA1 (reg) RPL26B = 1.778 
TEA1 (reg) RPL2B = 1.778 
TEA1 (reg) RPS11A = 1.778 
TEA1 (reg) RPL23B = 1.778 
TEA1 (reg) RPS0A = 1.778 
TEA1 (reg) RPL33A = 1.778 
TEA1 (reg) RPL28 = 1.778 
TEA1 (reg) RPS2 = 1.778 
PIP2 (reg) PUS1 = 1.778 
PIP2 (reg) YJR003C = 1.778 
PIP2 (reg) FPR4 = 1.778 
PIP2 (reg) HAS1 = 1.778 
PIP2 (reg) NIP7 = 1.778 
PIP2 (reg) DIP2 = 1.778 
PIP2 (reg) PWP1 = 1.778 
PIP2 (reg) RPC19 = 1.778 
PIP2 (reg) TRZ1 = 1.778 
PIP2 (reg) KRE33 = 1.778 
PIP2 (reg) NOC3 = 1.778 
PIP2 (reg) UTP14 = 1.778 
PIP2 (reg) ERB1 = 1.778 
PIP2 (reg) GCD10 = 1.778 
OAF1 (reg) PUS1 = 1.778 
OAF1 (reg) YJR003C = 1.778 
OAF1 (reg) FPR4 = 1.778 
OAF1 (reg) HAS1 = 1.778 
OAF1 (reg) NIP7 = 1.778 
OAF1 (reg) DIP2 = 1.778 
OAF1 (reg) PWP1 = 1.778 
OAF1 (reg) RPC19 = 1.778 
OAF1 (reg) TRZ1 = 1.778 
OAF1 (reg) KRE33 = 1.778 
OAF1 (reg) NOC3 = 1.778 
OAF1 (reg) UTP14 = 1.778 
OAF1 (reg) ERB1 = 1.778 
OAF1 (reg) GCD10 = 1.778 
OAF3 (reg) PUS1 = 1.778 
OAF3 (reg) YJR003C = 1.778 
OAF3 (reg) FPR4 = 1.778 
OAF3 (reg) HAS1 = 1.778 
OAF3 (reg) NIP7 = 1.778 
OAF3 (reg) DIP2 = 1.778 
OAF3 (reg) PWP1 = 1.778 
OAF3 (reg) RPC19 = 1.778 
OAF3 (reg) TRZ1 = 1.778 
OAF3 (reg) KRE33 = 1.778 
OAF3 (reg) NOC3 = 1.778 
OAF3 (reg) UTP14 = 1.778 
OAF3 (reg) ERB1 = 1.778 
OAF3 (reg) GCD10 = 1.778 
MBR1 (reg) PUS1 = 1.778 
MBR1 (reg) YJR003C = 1.778 
MBR1 (reg) FPR4 = 1.778 
MBR1 (reg) HAS1 = 1.778 
MBR1 (reg) NIP7 = 1.778 
MBR1 (reg) DIP2 = 1.778 
MBR1 (reg) PWP1 = 1.778 
MBR1 (reg) RPC19 = 1.778 
MBR1 (reg) TRZ1 = 1.778 
MBR1 (reg) KRE33 = 1.778 
MBR1 (reg) NOC3 = 1.778 
MBR1 (reg) UTP14 = 1.778 
MBR1 (reg) ERB1 = 1.778 
MBR1 (reg) GCD10 = 1.778 
CAT8 (reg) PUS1 = 1.778 
CAT8 (reg) YJR003C = 1.778 
CAT8 (reg) FPR4 = 1.778 
CAT8 (reg) HAS1 = 1.778 
CAT8 (reg) NIP7 = 1.778 
CAT8 (reg) DIP2 = 1.778 
CAT8 (reg) PWP1 = 1.778 
CAT8 (reg) RPC19 = 1.778 
CAT8 (reg) TRZ1 = 1.778 
CAT8 (reg) KRE33 = 1.778 
CAT8 (reg) NOC3 = 1.778 
CAT8 (reg) UTP14 = 1.778 
CAT8 (reg) ERB1 = 1.778 
CAT8 (reg) GCD10 = 1.778 
HAP4 (reg) PUS1 = 1.778 
HAP4 (reg) YJR003C = 1.778 
HAP4 (reg) FPR4 = 1.778 
HAP4 (reg) HAS1 = 1.778 
HAP4 (reg) NIP7 = 1.778 
HAP4 (reg) DIP2 = 1.778 
HAP4 (reg) PWP1 = 1.778 
HAP4 (reg) RPC19 = 1.778 
HAP4 (reg) TRZ1 = 1.778 
HAP4 (reg) KRE33 = 1.778 
HAP4 (reg) NOC3 = 1.778 
HAP4 (reg) UTP14 = 1.778 
HAP4 (reg) ERB1 = 1.778 
HAP4 (reg) GCD10 = 1.778 
SPS18 (reg) PUS1 = 1.778 
SPS18 (reg) YJR003C = 1.778 
SPS18 (reg) FPR4 = 1.778 
SPS18 (reg) HAS1 = 1.778 
SPS18 (reg) NIP7 = 1.778 
SPS18 (reg) DIP2 = 1.778 
SPS18 (reg) PWP1 = 1.778 
SPS18 (reg) RPC19 = 1.778 
SPS18 (reg) TRZ1 = 1.778 
SPS18 (reg) KRE33 = 1.778 
SPS18 (reg) NOC3 = 1.778 
SPS18 (reg) UTP14 = 1.778 
SPS18 (reg) ERB1 = 1.778 
SPS18 (reg) GCD10 = 1.778 
ADR1 (reg) PUS1 = 1.778 
ADR1 (reg) YJR003C = 1.778 
ADR1 (reg) FPR4 = 1.778 
ADR1 (reg) HAS1 = 1.778 
ADR1 (reg) NIP7 = 1.778 
ADR1 (reg) DIP2 = 1.778 
ADR1 (reg) PWP1 = 1.778 
ADR1 (reg) RPC19 = 1.778 
ADR1 (reg) TRZ1 = 1.778 
ADR1 (reg) KRE33 = 1.778 
ADR1 (reg) NOC3 = 1.778 
ADR1 (reg) UTP14 = 1.778 
ADR1 (reg) ERB1 = 1.778 
ADR1 (reg) GCD10 = 1.778 
GAL3 (reg) PUS1 = 1.778 
GAL3 (reg) YJR003C = 1.778 
GAL3 (reg) FPR4 = 1.778 
GAL3 (reg) HAS1 = 1.778 
GAL3 (reg) NIP7 = 1.778 
GAL3 (reg) DIP2 = 1.778 
GAL3 (reg) PWP1 = 1.778 
GAL3 (reg) RPC19 = 1.778 
GAL3 (reg) TRZ1 = 1.778 
GAL3 (reg) KRE33 = 1.778 
GAL3 (reg) NOC3 = 1.778 
GAL3 (reg) UTP14 = 1.778 
GAL3 (reg) ERB1 = 1.778 
GAL3 (reg) GCD10 = 1.778 
PPR1 (reg) PUS1 = 1.778 
PPR1 (reg) YJR003C = 1.778 
PPR1 (reg) FPR4 = 1.778 
PPR1 (reg) HAS1 = 1.778 
PPR1 (reg) NIP7 = 1.778 
PPR1 (reg) DIP2 = 1.778 
PPR1 (reg) PWP1 = 1.778 
PPR1 (reg) RPC19 = 1.778 
PPR1 (reg) TRZ1 = 1.778 
PPR1 (reg) KRE33 = 1.778 
PPR1 (reg) NOC3 = 1.778 
PPR1 (reg) UTP14 = 1.778 
PPR1 (reg) ERB1 = 1.778 
PPR1 (reg) GCD10 = 1.778 
TEA1 (reg) PUS1 = 1.778 
TEA1 (reg) YJR003C = 1.778 
TEA1 (reg) FPR4 = 1.778 
TEA1 (reg) HAS1 = 1.778 
TEA1 (reg) NIP7 = 1.778 
TEA1 (reg) DIP2 = 1.778 
TEA1 (reg) PWP1 = 1.778 
TEA1 (reg) RPC19 = 1.778 
TEA1 (reg) TRZ1 = 1.778 
TEA1 (reg) KRE33 = 1.778 
TEA1 (reg) NOC3 = 1.778 
TEA1 (reg) UTP14 = 1.778 
TEA1 (reg) ERB1 = 1.778 
TEA1 (reg) GCD10 = 1.778 
UGA3 (reg) PUS1 = 1.778 
UGA3 (reg) YJR003C = 1.778 
UGA3 (reg) FPR4 = 1.778 
UGA3 (reg) HAS1 = 1.778 
UGA3 (reg) NIP7 = 1.778 
UGA3 (reg) DIP2 = 1.778 
UGA3 (reg) PWP1 = 1.778 
UGA3 (reg) RPC19 = 1.778 
UGA3 (reg) TRZ1 = 1.778 
UGA3 (reg) KRE33 = 1.778 
UGA3 (reg) NOC3 = 1.778 
UGA3 (reg) UTP14 = 1.778 
UGA3 (reg) ERB1 = 1.778 
UGA3 (reg) GCD10 = 1.778 
OAF1 (reg) HSP42 = 1.778 
OAF1 (reg) GLC3 = 1.778 
OAF1 (reg) TPK1 = 1.778 
OAF1 (reg) YLR252W = 1.778 
OAF1 (reg) YBR139W = 1.778 
OAF1 (reg) VEL1 = 1.778 
OAF1 (reg) SOL4 = 1.778 
OAF1 (reg) YHR097C = 1.778 
OAF1 (reg) TGL4 = 1.778 
OAF1 (reg) COQ9 = 1.778 
OAF1 (reg) YOR387C = 1.778 
OAF1 (reg) USV1 = 1.778 
OAF1 (reg) HSP78 = 1.778 
OAF1 (reg) AIM17 = 1.778 
OAF1 (reg) RTC3 = 1.778 
OAF1 (reg) DGR2 = 1.778 
OAF1 (reg) GSY2 = 1.778 
OAF1 (reg) HSP104 = 1.778 
OAF1 (reg) AFR1 = 1.778 
OAF1 (reg) RAV1 = 1.778 
OAF1 (reg) YML100W-A = 1.778 
MBR1 (reg) HSP42 = 1.778 
MBR1 (reg) GLC3 = 1.778 
MBR1 (reg) TPK1 = 1.778 
MBR1 (reg) YLR252W = 1.778 
MBR1 (reg) YBR139W = 1.778 
MBR1 (reg) VEL1 = 1.778 
MBR1 (reg) SOL4 = 1.778 
MBR1 (reg) YHR097C = 1.778 
MBR1 (reg) TGL4 = 1.778 
MBR1 (reg) COQ9 = 1.778 
MBR1 (reg) YOR387C = 1.778 
MBR1 (reg) USV1 = 1.778 
MBR1 (reg) HSP78 = 1.778 
MBR1 (reg) AIM17 = 1.778 
MBR1 (reg) RTC3 = 1.778 
MBR1 (reg) DGR2 = 1.778 
MBR1 (reg) GSY2 = 1.778 
MBR1 (reg) HSP104 = 1.778 
MBR1 (reg) AFR1 = 1.778 
MBR1 (reg) RAV1 = 1.778 
MBR1 (reg) YML100W-A = 1.778 
ADR1 (reg) HSP42 = 1.477 
ADR1 (reg) GLC3 = 1.477 
ADR1 (reg) TPK1 = 1.477 
ADR1 (reg) YLR252W = 1.477 
ADR1 (reg) YBR139W = 1.477 
ADR1 (reg) VEL1 = 1.477 
ADR1 (reg) SOL4 = 1.477 
ADR1 (reg) YHR097C = 1.477 
ADR1 (reg) TGL4 = 1.477 
ADR1 (reg) COQ9 = 1.477 
ADR1 (reg) YOR387C = 1.477 
ADR1 (reg) USV1 = 1.477 
ADR1 (reg) HSP78 = 1.477 
ADR1 (reg) AIM17 = 1.477 
ADR1 (reg) RTC3 = 1.477 
ADR1 (reg) DGR2 = 1.477 
ADR1 (reg) GSY2 = 1.477 
ADR1 (reg) HSP104 = 1.477 
ADR1 (reg) AFR1 = 1.477 
ADR1 (reg) RAV1 = 1.477 
ADR1 (reg) YML100W-A = 1.477 
TEA1 (reg) HSP42 = 1.778 
TEA1 (reg) GLC3 = 1.778 
TEA1 (reg) TPK1 = 1.778 
TEA1 (reg) YLR252W = 1.778 
TEA1 (reg) YBR139W = 1.778 
TEA1 (reg) VEL1 = 1.778 
TEA1 (reg) SOL4 = 1.778 
TEA1 (reg) YHR097C = 1.778 
TEA1 (reg) TGL4 = 1.778 
TEA1 (reg) COQ9 = 1.778 
TEA1 (reg) YOR387C = 1.778 
TEA1 (reg) USV1 = 1.778 
TEA1 (reg) HSP78 = 1.778 
TEA1 (reg) AIM17 = 1.778 
TEA1 (reg) RTC3 = 1.778 
TEA1 (reg) DGR2 = 1.778 
TEA1 (reg) GSY2 = 1.778 
TEA1 (reg) HSP104 = 1.778 
TEA1 (reg) AFR1 = 1.778 
TEA1 (reg) RAV1 = 1.778 
TEA1 (reg) YML100W-A = 1.778 
PIP2 (reg) RPS11B = 1.778 
PIP2 (reg) RPL14A = 1.778 
PIP2 (reg) RPL8B = 1.778 
PIP2 (reg) RPS31 = 1.778 
PIP2 (reg) RPS22A = 1.778 
PIP2 (reg) RPP0 = 1.778 
PIP2 (reg) RPS16A = 1.778 
PIP2 (reg) RPS12 = 1.778 
PIP2 (reg) RPL37A = 1.778 
PIP2 (reg) RPL16B = 1.778 
PIP2 (reg) RPL1A = 1.778 
PIP2 (reg) RPL26A = 1.778 
OAF1 (reg) RPS11B = 1.778 
OAF1 (reg) RPL14A = 1.778 
OAF1 (reg) RPL8B = 1.778 
OAF1 (reg) RPS31 = 1.778 
OAF1 (reg) RPS22A = 1.778 
OAF1 (reg) RPP0 = 1.778 
OAF1 (reg) RPS16A = 1.778 
OAF1 (reg) RPS12 = 1.778 
OAF1 (reg) RPL37A = 1.778 
OAF1 (reg) RPL16B = 1.778 
OAF1 (reg) RPL1A = 1.778 
OAF1 (reg) RPL26A = 1.778 
OAF3 (reg) RPS11B = 1.778 
OAF3 (reg) RPL14A = 1.778 
OAF3 (reg) RPL8B = 1.778 
OAF3 (reg) RPS31 = 1.778 
OAF3 (reg) RPS22A = 1.778 
OAF3 (reg) RPP0 = 1.778 
OAF3 (reg) RPS16A = 1.778 
OAF3 (reg) RPS12 = 1.778 
OAF3 (reg) RPL37A = 1.778 
OAF3 (reg) RPL16B = 1.778 
OAF3 (reg) RPL1A = 1.778 
OAF3 (reg) RPL26A = 1.778 
MBR1 (reg) RPS11B = 1.778 
MBR1 (reg) RPL14A = 1.778 
MBR1 (reg) RPL8B = 1.778 
MBR1 (reg) RPS31 = 1.778 
MBR1 (reg) RPS22A = 1.778 
MBR1 (reg) RPP0 = 1.778 
MBR1 (reg) RPS16A = 1.778 
MBR1 (reg) RPS12 = 1.778 
MBR1 (reg) RPL37A = 1.778 
MBR1 (reg) RPL16B = 1.778 
MBR1 (reg) RPL1A = 1.778 
MBR1 (reg) RPL26A = 1.778 
CAT8 (reg) RPS11B = 1.778 
CAT8 (reg) RPL14A = 1.778 
CAT8 (reg) RPL8B = 1.778 
CAT8 (reg) RPS31 = 1.778 
CAT8 (reg) RPS22A = 1.778 
CAT8 (reg) RPP0 = 1.778 
CAT8 (reg) RPS16A = 1.778 
CAT8 (reg) RPS12 = 1.778 
CAT8 (reg) RPL37A = 1.778 
CAT8 (reg) RPL16B = 1.778 
CAT8 (reg) RPL1A = 1.778 
CAT8 (reg) RPL26A = 1.778 
HAP4 (reg) RPS11B = 1.778 
HAP4 (reg) RPL14A = 1.778 
HAP4 (reg) RPL8B = 1.778 
HAP4 (reg) RPS31 = 1.778 
HAP4 (reg) RPS22A = 1.778 
HAP4 (reg) RPP0 = 1.778 
HAP4 (reg) RPS16A = 1.778 
HAP4 (reg) RPS12 = 1.778 
HAP4 (reg) RPL37A = 1.778 
HAP4 (reg) RPL16B = 1.778 
HAP4 (reg) RPL1A = 1.778 
HAP4 (reg) RPL26A = 1.778 
SPS18 (reg) RPS11B = 1.778 
SPS18 (reg) RPL14A = 1.778 
SPS18 (reg) RPL8B = 1.778 
SPS18 (reg) RPS31 = 1.778 
SPS18 (reg) RPS22A = 1.778 
SPS18 (reg) RPP0 = 1.778 
SPS18 (reg) RPS16A = 1.778 
SPS18 (reg) RPS12 = 1.778 
SPS18 (reg) RPL37A = 1.778 
SPS18 (reg) RPL16B = 1.778 
SPS18 (reg) RPL1A = 1.778 
SPS18 (reg) RPL26A = 1.778 
ADR1 (reg) RPS11B = 1.778 
ADR1 (reg) RPL14A = 1.778 
ADR1 (reg) RPL8B = 1.778 
ADR1 (reg) RPS31 = 1.778 
ADR1 (reg) RPS22A = 1.778 
ADR1 (reg) RPP0 = 1.778 
ADR1 (reg) RPS16A = 1.778 
ADR1 (reg) RPS12 = 1.778 
ADR1 (reg) RPL37A = 1.778 
ADR1 (reg) RPL16B = 1.778 
ADR1 (reg) RPL1A = 1.778 
ADR1 (reg) RPL26A = 1.778 
GAL3 (reg) RPS11B = 1.778 
GAL3 (reg) RPL14A = 1.778 
GAL3 (reg) RPL8B = 1.778 
GAL3 (reg) RPS31 = 1.778 
GAL3 (reg) RPS22A = 1.778 
GAL3 (reg) RPP0 = 1.778 
GAL3 (reg) RPS16A = 1.778 
GAL3 (reg) RPS12 = 1.778 
GAL3 (reg) RPL37A = 1.778 
GAL3 (reg) RPL16B = 1.778 
GAL3 (reg) RPL1A = 1.778 
GAL3 (reg) RPL26A = 1.778 
PPR1 (reg) RPS11B = 1.778 
PPR1 (reg) RPL14A = 1.778 
PPR1 (reg) RPL8B = 1.778 
PPR1 (reg) RPS31 = 1.778 
PPR1 (reg) RPS22A = 1.778 
PPR1 (reg) RPP0 = 1.778 
PPR1 (reg) RPS16A = 1.778 
PPR1 (reg) RPS12 = 1.778 
PPR1 (reg) RPL37A = 1.778 
PPR1 (reg) RPL16B = 1.778 
PPR1 (reg) RPL1A = 1.778 
PPR1 (reg) RPL26A = 1.778 
TEA1 (reg) RPS11B = 1.778 
TEA1 (reg) RPL14A = 1.778 
TEA1 (reg) RPL8B = 1.778 
TEA1 (reg) RPS31 = 1.778 
TEA1 (reg) RPS22A = 1.778 
TEA1 (reg) RPP0 = 1.778 
TEA1 (reg) RPS16A = 1.778 
TEA1 (reg) RPS12 = 1.778 
TEA1 (reg) RPL37A = 1.778 
TEA1 (reg) RPL16B = 1.778 
TEA1 (reg) RPL1A = 1.778 
TEA1 (reg) RPL26A = 1.778 
UGA3 (reg) RPS11B = 1.778 
UGA3 (reg) RPL14A = 1.778 
UGA3 (reg) RPL8B = 1.778 
UGA3 (reg) RPS31 = 1.778 
UGA3 (reg) RPS22A = 1.778 
UGA3 (reg) RPP0 = 1.778 
UGA3 (reg) RPS16A = 1.778 
UGA3 (reg) RPS12 = 1.778 
UGA3 (reg) RPL37A = 1.778 
UGA3 (reg) RPL16B = 1.778 
UGA3 (reg) RPL1A = 1.778 
UGA3 (reg) RPL26A = 1.778 
PIP2 (reg) BFR2 = 1.778 
PIP2 (reg) CMS1 = 1.778 
PIP2 (reg) HMT1 = 1.778 
PIP2 (reg) MTR3 = 1.778 
PIP2 (reg) SDA1 = 1.778 
PIP2 (reg) RIX1 = 1.778 
PIP2 (reg) UTP11 = 1.778 
PIP2 (reg) LTV1 = 1.778 
PIP2 (reg) AAH1 = 1.778 
PIP2 (reg) TMA16 = 1.778 
PIP2 (reg) RRP8 = 1.778 
PIP2 (reg) BCP1 = 1.778 
PIP2 (reg) RSA4 = 1.778 
PIP2 (reg) UTP5 = 1.778 
PIP2 (reg) ENP2 = 1.778 
PIP2 (reg) YML108W = 1.778 
PIP2 (reg) DIM1 = 1.778 
PIP2 (reg) EBP2 = 1.778 
OAF1 (reg) BFR2 = 1.778 
OAF1 (reg) CMS1 = 1.778 
OAF1 (reg) HMT1 = 1.778 
OAF1 (reg) MTR3 = 1.778 
OAF1 (reg) SDA1 = 1.778 
OAF1 (reg) RIX1 = 1.778 
OAF1 (reg) UTP11 = 1.778 
OAF1 (reg) LTV1 = 1.778 
OAF1 (reg) AAH1 = 1.778 
OAF1 (reg) TMA16 = 1.778 
OAF1 (reg) RRP8 = 1.778 
OAF1 (reg) BCP1 = 1.778 
OAF1 (reg) RSA4 = 1.778 
OAF1 (reg) UTP5 = 1.778 
OAF1 (reg) ENP2 = 1.778 
OAF1 (reg) YML108W = 1.778 
OAF1 (reg) DIM1 = 1.778 
OAF1 (reg) EBP2 = 1.778 
OAF3 (reg) BFR2 = 1.778 
OAF3 (reg) CMS1 = 1.778 
OAF3 (reg) HMT1 = 1.778 
OAF3 (reg) MTR3 = 1.778 
OAF3 (reg) SDA1 = 1.778 
OAF3 (reg) RIX1 = 1.778 
OAF3 (reg) UTP11 = 1.778 
OAF3 (reg) LTV1 = 1.778 
OAF3 (reg) AAH1 = 1.778 
OAF3 (reg) TMA16 = 1.778 
OAF3 (reg) RRP8 = 1.778 
OAF3 (reg) BCP1 = 1.778 
OAF3 (reg) RSA4 = 1.778 
OAF3 (reg) UTP5 = 1.778 
OAF3 (reg) ENP2 = 1.778 
OAF3 (reg) YML108W = 1.778 
OAF3 (reg) DIM1 = 1.778 
OAF3 (reg) EBP2 = 1.778 
MBR1 (reg) BFR2 = 1.778 
MBR1 (reg) CMS1 = 1.778 
MBR1 (reg) HMT1 = 1.778 
MBR1 (reg) MTR3 = 1.778 
MBR1 (reg) SDA1 = 1.778 
MBR1 (reg) RIX1 = 1.778 
MBR1 (reg) UTP11 = 1.778 
MBR1 (reg) LTV1 = 1.778 
MBR1 (reg) AAH1 = 1.778 
MBR1 (reg) TMA16 = 1.778 
MBR1 (reg) RRP8 = 1.778 
MBR1 (reg) BCP1 = 1.778 
MBR1 (reg) RSA4 = 1.778 
MBR1 (reg) UTP5 = 1.778 
MBR1 (reg) ENP2 = 1.778 
MBR1 (reg) YML108W = 1.778 
MBR1 (reg) DIM1 = 1.778 
MBR1 (reg) EBP2 = 1.778 
CAT8 (reg) BFR2 = 1.778 
CAT8 (reg) CMS1 = 1.778 
CAT8 (reg) HMT1 = 1.778 
CAT8 (reg) MTR3 = 1.778 
CAT8 (reg) SDA1 = 1.778 
CAT8 (reg) RIX1 = 1.778 
CAT8 (reg) UTP11 = 1.778 
CAT8 (reg) LTV1 = 1.778 
CAT8 (reg) AAH1 = 1.778 
CAT8 (reg) TMA16 = 1.778 
CAT8 (reg) RRP8 = 1.778 
CAT8 (reg) BCP1 = 1.778 
CAT8 (reg) RSA4 = 1.778 
CAT8 (reg) UTP5 = 1.778 
CAT8 (reg) ENP2 = 1.778 
CAT8 (reg) YML108W = 1.778 
CAT8 (reg) DIM1 = 1.778 
CAT8 (reg) EBP2 = 1.778 
ADR1 (reg) BFR2 = 1.778 
ADR1 (reg) CMS1 = 1.778 
ADR1 (reg) HMT1 = 1.778 
ADR1 (reg) MTR3 = 1.778 
ADR1 (reg) SDA1 = 1.778 
ADR1 (reg) RIX1 = 1.778 
ADR1 (reg) UTP11 = 1.778 
ADR1 (reg) LTV1 = 1.778 
ADR1 (reg) AAH1 = 1.778 
ADR1 (reg) TMA16 = 1.778 
ADR1 (reg) RRP8 = 1.778 
ADR1 (reg) BCP1 = 1.778 
ADR1 (reg) RSA4 = 1.778 
ADR1 (reg) UTP5 = 1.778 
ADR1 (reg) ENP2 = 1.778 
ADR1 (reg) YML108W = 1.778 
ADR1 (reg) DIM1 = 1.778 
ADR1 (reg) EBP2 = 1.778 
PPR1 (reg) BFR2 = 1.778 
PPR1 (reg) CMS1 = 1.778 
PPR1 (reg) HMT1 = 1.778 
PPR1 (reg) MTR3 = 1.778 
PPR1 (reg) SDA1 = 1.778 
PPR1 (reg) RIX1 = 1.778 
PPR1 (reg) UTP11 = 1.778 
PPR1 (reg) LTV1 = 1.778 
PPR1 (reg) AAH1 = 1.778 
PPR1 (reg) TMA16 = 1.778 
PPR1 (reg) RRP8 = 1.778 
PPR1 (reg) BCP1 = 1.778 
PPR1 (reg) RSA4 = 1.778 
PPR1 (reg) UTP5 = 1.778 
PPR1 (reg) ENP2 = 1.778 
PPR1 (reg) YML108W = 1.778 
PPR1 (reg) DIM1 = 1.778 
PPR1 (reg) EBP2 = 1.778 
TEA1 (reg) BFR2 = 1.778 
TEA1 (reg) CMS1 = 1.778 
TEA1 (reg) HMT1 = 1.778 
TEA1 (reg) MTR3 = 1.778 
TEA1 (reg) SDA1 = 1.778 
TEA1 (reg) RIX1 = 1.778 
TEA1 (reg) UTP11 = 1.778 
TEA1 (reg) LTV1 = 1.778 
TEA1 (reg) AAH1 = 1.778 
TEA1 (reg) TMA16 = 1.778 
TEA1 (reg) RRP8 = 1.778 
TEA1 (reg) BCP1 = 1.778 
TEA1 (reg) RSA4 = 1.778 
TEA1 (reg) UTP5 = 1.778 
TEA1 (reg) ENP2 = 1.778 
TEA1 (reg) YML108W = 1.778 
TEA1 (reg) DIM1 = 1.778 
TEA1 (reg) EBP2 = 1.778 
PIP2 (reg) RPA34 = 1.778 
PIP2 (reg) NOP13 = 1.778 
PIP2 (reg) TRM1 = 1.778 
PIP2 (reg) RLP24 = 1.778 
PIP2 (reg) RLP7 = 1.778 
PIP2 (reg) IPI3 = 1.778 
PIP2 (reg) NOP7 = 1.778 
PIP2 (reg) UTP8 = 1.778 
PIP2 (reg) NMD3 = 1.778 
PIP2 (reg) CIC1 = 1.778 
PIP2 (reg) RPF2 = 1.778 
PIP2 (reg) DBP9 = 1.778 
PIP2 (reg) EBP2 = 1.778 
OAF1 (reg) RPA34 = 1.778 
OAF1 (reg) NOP13 = 1.778 
OAF1 (reg) TRM1 = 1.778 
OAF1 (reg) RLP24 = 1.778 
OAF1 (reg) RLP7 = 1.778 
OAF1 (reg) IPI3 = 1.778 
OAF1 (reg) NOP7 = 1.778 
OAF1 (reg) UTP8 = 1.778 
OAF1 (reg) NMD3 = 1.778 
OAF1 (reg) CIC1 = 1.778 
OAF1 (reg) RPF2 = 1.778 
OAF1 (reg) DBP9 = 1.778 
OAF1 (reg) EBP2 = 1.778 
OAF3 (reg) RPA34 = 1.778 
OAF3 (reg) NOP13 = 1.778 
OAF3 (reg) TRM1 = 1.778 
OAF3 (reg) RLP24 = 1.778 
OAF3 (reg) RLP7 = 1.778 
OAF3 (reg) IPI3 = 1.778 
OAF3 (reg) NOP7 = 1.778 
OAF3 (reg) UTP8 = 1.778 
OAF3 (reg) NMD3 = 1.778 
OAF3 (reg) CIC1 = 1.778 
OAF3 (reg) RPF2 = 1.778 
OAF3 (reg) DBP9 = 1.778 
OAF3 (reg) EBP2 = 1.778 
MBR1 (reg) RPA34 = 1.778 
MBR1 (reg) NOP13 = 1.778 
MBR1 (reg) TRM1 = 1.778 
MBR1 (reg) RLP24 = 1.778 
MBR1 (reg) RLP7 = 1.778 
MBR1 (reg) IPI3 = 1.778 
MBR1 (reg) NOP7 = 1.778 
MBR1 (reg) UTP8 = 1.778 
MBR1 (reg) NMD3 = 1.778 
MBR1 (reg) CIC1 = 1.778 
MBR1 (reg) RPF2 = 1.778 
MBR1 (reg) DBP9 = 1.778 
MBR1 (reg) EBP2 = 1.778 
CAT8 (reg) RPA34 = 1.778 
CAT8 (reg) NOP13 = 1.778 
CAT8 (reg) TRM1 = 1.778 
CAT8 (reg) RLP24 = 1.778 
CAT8 (reg) RLP7 = 1.778 
CAT8 (reg) IPI3 = 1.778 
CAT8 (reg) NOP7 = 1.778 
CAT8 (reg) UTP8 = 1.778 
CAT8 (reg) NMD3 = 1.778 
CAT8 (reg) CIC1 = 1.778 
CAT8 (reg) RPF2 = 1.778 
CAT8 (reg) DBP9 = 1.778 
CAT8 (reg) EBP2 = 1.778 
HAP4 (reg) RPA34 = 1.778 
HAP4 (reg) NOP13 = 1.778 
HAP4 (reg) TRM1 = 1.778 
HAP4 (reg) RLP24 = 1.778 
HAP4 (reg) RLP7 = 1.778 
HAP4 (reg) IPI3 = 1.778 
HAP4 (reg) NOP7 = 1.778 
HAP4 (reg) UTP8 = 1.778 
HAP4 (reg) NMD3 = 1.778 
HAP4 (reg) CIC1 = 1.778 
HAP4 (reg) RPF2 = 1.778 
HAP4 (reg) DBP9 = 1.778 
HAP4 (reg) EBP2 = 1.778 
SPS18 (reg) RPA34 = 1.477 
SPS18 (reg) NOP13 = 1.477 
SPS18 (reg) TRM1 = 1.477 
SPS18 (reg) RLP24 = 1.477 
SPS18 (reg) RLP7 = 1.477 
SPS18 (reg) IPI3 = 1.477 
SPS18 (reg) NOP7 = 1.477 
SPS18 (reg) UTP8 = 1.477 
SPS18 (reg) NMD3 = 1.477 
SPS18 (reg) CIC1 = 1.477 
SPS18 (reg) RPF2 = 1.477 
SPS18 (reg) DBP9 = 1.477 
SPS18 (reg) EBP2 = 1.477 
ADR1 (reg) RPA34 = 1.778 
ADR1 (reg) NOP13 = 1.778 
ADR1 (reg) TRM1 = 1.778 
ADR1 (reg) RLP24 = 1.778 
ADR1 (reg) RLP7 = 1.778 
ADR1 (reg) IPI3 = 1.778 
ADR1 (reg) NOP7 = 1.778 
ADR1 (reg) UTP8 = 1.778 
ADR1 (reg) NMD3 = 1.778 
ADR1 (reg) CIC1 = 1.778 
ADR1 (reg) RPF2 = 1.778 
ADR1 (reg) DBP9 = 1.778 
ADR1 (reg) EBP2 = 1.778 
GAL3 (reg) RPA34 = 1.778 
GAL3 (reg) NOP13 = 1.778 
GAL3 (reg) TRM1 = 1.778 
GAL3 (reg) RLP24 = 1.778 
GAL3 (reg) RLP7 = 1.778 
GAL3 (reg) IPI3 = 1.778 
GAL3 (reg) NOP7 = 1.778 
GAL3 (reg) UTP8 = 1.778 
GAL3 (reg) NMD3 = 1.778 
GAL3 (reg) CIC1 = 1.778 
GAL3 (reg) RPF2 = 1.778 
GAL3 (reg) DBP9 = 1.778 
GAL3 (reg) EBP2 = 1.778 
PPR1 (reg) RPA34 = 1.778 
PPR1 (reg) NOP13 = 1.778 
PPR1 (reg) TRM1 = 1.778 
PPR1 (reg) RLP24 = 1.778 
PPR1 (reg) RLP7 = 1.778 
PPR1 (reg) IPI3 = 1.778 
PPR1 (reg) NOP7 = 1.778 
PPR1 (reg) UTP8 = 1.778 
PPR1 (reg) NMD3 = 1.778 
PPR1 (reg) CIC1 = 1.778 
PPR1 (reg) RPF2 = 1.778 
PPR1 (reg) DBP9 = 1.778 
PPR1 (reg) EBP2 = 1.778 
TEA1 (reg) RPA34 = 1.778 
TEA1 (reg) NOP13 = 1.778 
TEA1 (reg) TRM1 = 1.778 
TEA1 (reg) RLP24 = 1.778 
TEA1 (reg) RLP7 = 1.778 
TEA1 (reg) IPI3 = 1.778 
TEA1 (reg) NOP7 = 1.778 
TEA1 (reg) UTP8 = 1.778 
TEA1 (reg) NMD3 = 1.778 
TEA1 (reg) CIC1 = 1.778 
TEA1 (reg) RPF2 = 1.778 
TEA1 (reg) DBP9 = 1.778 
TEA1 (reg) EBP2 = 1.778 
UGA3 (reg) RPA34 = 1.477 
UGA3 (reg) NOP13 = 1.477 
UGA3 (reg) TRM1 = 1.477 
UGA3 (reg) RLP24 = 1.477 
UGA3 (reg) RLP7 = 1.477 
UGA3 (reg) IPI3 = 1.477 
UGA3 (reg) NOP7 = 1.477 
UGA3 (reg) UTP8 = 1.477 
UGA3 (reg) NMD3 = 1.477 
UGA3 (reg) CIC1 = 1.477 
UGA3 (reg) RPF2 = 1.477 
UGA3 (reg) DBP9 = 1.477 
UGA3 (reg) EBP2 = 1.477 
PIP2 (reg) PWP2 = 1.477 
PIP2 (reg) MAK21 = 1.477 
PIP2 (reg) KAP123 = 1.477 
PIP2 (reg) UTP9 = 1.477 
PIP2 (reg) CWC2 = 1.477 
PIP2 (reg) GCD6 = 1.477 
PIP2 (reg) ESF1 = 1.477 
PIP2 (reg) YGR151C = 1.477 
PIP2 (reg) ELP2 = 1.477 
PIP2 (reg) RRP3 = 1.477 
PIP2 (reg) FCF2 = 1.477 
PIP2 (reg) LEU9 = 1.477 
PIP2 (reg) RRP1 = 1.477 
PIP2 (reg) ALD5 = 1.477 
PIP2 (reg) DBP3 = 1.477 
PIP2 (reg) PRP43 = 1.477 
PIP2 (reg) UTP18 = 1.477 
PIP2 (reg) MDN1 = 1.477 
PIP2 (reg) RET1 = 1.477 
PIP2 (reg) NOG1 = 1.477 
PIP2 (reg) URA7 = 1.477 
PIP2 (reg) SSF1 = 1.477 
PIP2 (reg) RBG2 = 1.477 
PIP2 (reg) KRE33 = 1.477 
PIP2 (reg) UTP6 = 1.477 
PIP2 (reg) NOC2 = 1.477 
PIP2 (reg) ROK1 = 1.477 
PIP2 (reg) NOC3 = 1.477 
PIP2 (reg) NOP2 = 1.477 
PIP2 (reg) GCD10 = 1.477 
OAF1 (reg) PWP2 = 1.477 
OAF1 (reg) MAK21 = 1.477 
OAF1 (reg) KAP123 = 1.477 
OAF1 (reg) UTP9 = 1.477 
OAF1 (reg) CWC2 = 1.477 
OAF1 (reg) GCD6 = 1.477 
OAF1 (reg) ESF1 = 1.477 
OAF1 (reg) YGR151C = 1.477 
OAF1 (reg) ELP2 = 1.477 
OAF1 (reg) RRP3 = 1.477 
OAF1 (reg) FCF2 = 1.477 
OAF1 (reg) LEU9 = 1.477 
OAF1 (reg) RRP1 = 1.477 
OAF1 (reg) ALD5 = 1.477 
OAF1 (reg) DBP3 = 1.477 
OAF1 (reg) PRP43 = 1.477 
OAF1 (reg) UTP18 = 1.477 
OAF1 (reg) MDN1 = 1.477 
OAF1 (reg) RET1 = 1.477 
OAF1 (reg) NOG1 = 1.477 
OAF1 (reg) URA7 = 1.477 
OAF1 (reg) SSF1 = 1.477 
OAF1 (reg) RBG2 = 1.477 
OAF1 (reg) KRE33 = 1.477 
OAF1 (reg) UTP6 = 1.477 
OAF1 (reg) NOC2 = 1.477 
OAF1 (reg) ROK1 = 1.477 
OAF1 (reg) NOC3 = 1.477 
OAF1 (reg) NOP2 = 1.477 
OAF1 (reg) GCD10 = 1.477 
OAF3 (reg) PWP2 = 1.477 
OAF3 (reg) MAK21 = 1.477 
OAF3 (reg) KAP123 = 1.477 
OAF3 (reg) UTP9 = 1.477 
OAF3 (reg) CWC2 = 1.477 
OAF3 (reg) GCD6 = 1.477 
OAF3 (reg) ESF1 = 1.477 
OAF3 (reg) YGR151C = 1.477 
OAF3 (reg) ELP2 = 1.477 
OAF3 (reg) RRP3 = 1.477 
OAF3 (reg) FCF2 = 1.477 
OAF3 (reg) LEU9 = 1.477 
OAF3 (reg) RRP1 = 1.477 
OAF3 (reg) ALD5 = 1.477 
OAF3 (reg) DBP3 = 1.477 
OAF3 (reg) PRP43 = 1.477 
OAF3 (reg) UTP18 = 1.477 
OAF3 (reg) MDN1 = 1.477 
OAF3 (reg) RET1 = 1.477 
OAF3 (reg) NOG1 = 1.477 
OAF3 (reg) URA7 = 1.477 
OAF3 (reg) SSF1 = 1.477 
OAF3 (reg) RBG2 = 1.477 
OAF3 (reg) KRE33 = 1.477 
OAF3 (reg) UTP6 = 1.477 
OAF3 (reg) NOC2 = 1.477 
OAF3 (reg) ROK1 = 1.477 
OAF3 (reg) NOC3 = 1.477 
OAF3 (reg) NOP2 = 1.477 
OAF3 (reg) GCD10 = 1.477 
MBR1 (reg) PWP2 = 1.477 
MBR1 (reg) MAK21 = 1.477 
MBR1 (reg) KAP123 = 1.477 
MBR1 (reg) UTP9 = 1.477 
MBR1 (reg) CWC2 = 1.477 
MBR1 (reg) GCD6 = 1.477 
MBR1 (reg) ESF1 = 1.477 
MBR1 (reg) YGR151C = 1.477 
MBR1 (reg) ELP2 = 1.477 
MBR1 (reg) RRP3 = 1.477 
MBR1 (reg) FCF2 = 1.477 
MBR1 (reg) LEU9 = 1.477 
MBR1 (reg) RRP1 = 1.477 
MBR1 (reg) ALD5 = 1.477 
MBR1 (reg) DBP3 = 1.477 
MBR1 (reg) PRP43 = 1.477 
MBR1 (reg) UTP18 = 1.477 
MBR1 (reg) MDN1 = 1.477 
MBR1 (reg) RET1 = 1.477 
MBR1 (reg) NOG1 = 1.477 
MBR1 (reg) URA7 = 1.477 
MBR1 (reg) SSF1 = 1.477 
MBR1 (reg) RBG2 = 1.477 
MBR1 (reg) KRE33 = 1.477 
MBR1 (reg) UTP6 = 1.477 
MBR1 (reg) NOC2 = 1.477 
MBR1 (reg) ROK1 = 1.477 
MBR1 (reg) NOC3 = 1.477 
MBR1 (reg) NOP2 = 1.477 
MBR1 (reg) GCD10 = 1.477 
ADR1 (reg) PWP2 = 1.477 
ADR1 (reg) MAK21 = 1.477 
ADR1 (reg) KAP123 = 1.477 
ADR1 (reg) UTP9 = 1.477 
ADR1 (reg) CWC2 = 1.477 
ADR1 (reg) GCD6 = 1.477 
ADR1 (reg) ESF1 = 1.477 
ADR1 (reg) YGR151C = 1.477 
ADR1 (reg) ELP2 = 1.477 
ADR1 (reg) RRP3 = 1.477 
ADR1 (reg) FCF2 = 1.477 
ADR1 (reg) LEU9 = 1.477 
ADR1 (reg) RRP1 = 1.477 
ADR1 (reg) ALD5 = 1.477 
ADR1 (reg) DBP3 = 1.477 
ADR1 (reg) PRP43 = 1.477 
ADR1 (reg) UTP18 = 1.477 
ADR1 (reg) MDN1 = 1.477 
ADR1 (reg) RET1 = 1.477 
ADR1 (reg) NOG1 = 1.477 
ADR1 (reg) URA7 = 1.477 
ADR1 (reg) SSF1 = 1.477 
ADR1 (reg) RBG2 = 1.477 
ADR1 (reg) KRE33 = 1.477 
ADR1 (reg) UTP6 = 1.477 
ADR1 (reg) NOC2 = 1.477 
ADR1 (reg) ROK1 = 1.477 
ADR1 (reg) NOC3 = 1.477 
ADR1 (reg) NOP2 = 1.477 
ADR1 (reg) GCD10 = 1.477 
PPR1 (reg) PWP2 = 1.477 
PPR1 (reg) MAK21 = 1.477 
PPR1 (reg) KAP123 = 1.477 
PPR1 (reg) UTP9 = 1.477 
PPR1 (reg) CWC2 = 1.477 
PPR1 (reg) GCD6 = 1.477 
PPR1 (reg) ESF1 = 1.477 
PPR1 (reg) YGR151C = 1.477 
PPR1 (reg) ELP2 = 1.477 
PPR1 (reg) RRP3 = 1.477 
PPR1 (reg) FCF2 = 1.477 
PPR1 (reg) LEU9 = 1.477 
PPR1 (reg) RRP1 = 1.477 
PPR1 (reg) ALD5 = 1.477 
PPR1 (reg) DBP3 = 1.477 
PPR1 (reg) PRP43 = 1.477 
PPR1 (reg) UTP18 = 1.477 
PPR1 (reg) MDN1 = 1.477 
PPR1 (reg) RET1 = 1.477 
PPR1 (reg) NOG1 = 1.477 
PPR1 (reg) URA7 = 1.477 
PPR1 (reg) SSF1 = 1.477 
PPR1 (reg) RBG2 = 1.477 
PPR1 (reg) KRE33 = 1.477 
PPR1 (reg) UTP6 = 1.477 
PPR1 (reg) NOC2 = 1.477 
PPR1 (reg) ROK1 = 1.477 
PPR1 (reg) NOC3 = 1.477 
PPR1 (reg) NOP2 = 1.477 
PPR1 (reg) GCD10 = 1.477 
TEA1 (reg) PWP2 = 1.477 
TEA1 (reg) MAK21 = 1.477 
TEA1 (reg) KAP123 = 1.477 
TEA1 (reg) UTP9 = 1.477 
TEA1 (reg) CWC2 = 1.477 
TEA1 (reg) GCD6 = 1.477 
TEA1 (reg) ESF1 = 1.477 
TEA1 (reg) YGR151C = 1.477 
TEA1 (reg) ELP2 = 1.477 
TEA1 (reg) RRP3 = 1.477 
TEA1 (reg) FCF2 = 1.477 
TEA1 (reg) LEU9 = 1.477 
TEA1 (reg) RRP1 = 1.477 
TEA1 (reg) ALD5 = 1.477 
TEA1 (reg) DBP3 = 1.477 
TEA1 (reg) PRP43 = 1.477 
TEA1 (reg) UTP18 = 1.477 
TEA1 (reg) MDN1 = 1.477 
TEA1 (reg) RET1 = 1.477 
TEA1 (reg) NOG1 = 1.477 
TEA1 (reg) URA7 = 1.477 
TEA1 (reg) SSF1 = 1.477 
TEA1 (reg) RBG2 = 1.477 
TEA1 (reg) KRE33 = 1.477 
TEA1 (reg) UTP6 = 1.477 
TEA1 (reg) NOC2 = 1.477 
TEA1 (reg) ROK1 = 1.477 
TEA1 (reg) NOC3 = 1.477 
TEA1 (reg) NOP2 = 1.477 
TEA1 (reg) GCD10 = 1.477 
PIP2 (reg) YLL044W = 1.778 
PIP2 (reg) YLR076C = 1.778 
PIP2 (reg) RPS14B = 1.778 
PIP2 (reg) TEF4 = 1.778 
PIP2 (reg) RPL40B = 1.778 
PIP2 (reg) RPS0B = 1.778 
PIP2 (reg) BUD28 = 1.778 
PIP2 (reg) RPL9B = 1.778 
PIP2 (reg) YOR309C = 1.778 
PIP2 (reg) RPL43A = 1.778 
PIP2 (reg) OPI11 = 1.778 
PIP2 (reg) RPS29A = 1.778 
PIP2 (reg) RPL18B = 1.778 
PIP2 (reg) RPS15 = 1.778 
PIP2 (reg) RPL18A = 1.778 
PIP2 (reg) RPS23B = 1.778 
PIP2 (reg) RPS4A = 1.778 
PIP2 (reg) RPP0 = 1.778 
PIP2 (reg) RPL6B = 1.778 
PIP2 (reg) RPL6A = 1.778 
PIP2 (reg) RPS16A = 1.778 
PIP2 (reg) RPL17A = 1.778 
PIP2 (reg) RPL20A = 1.778 
PIP2 (reg) RPL21B = 1.778 
PIP2 (reg) RPL37A = 1.778 
PIP2 (reg) RPL16B = 1.778 
PIP2 (reg) RPL26A = 1.778 
OAF1 (reg) YLL044W = 1.778 
OAF1 (reg) YLR076C = 1.778 
OAF1 (reg) RPS14B = 1.778 
OAF1 (reg) TEF4 = 1.778 
OAF1 (reg) RPL40B = 1.778 
OAF1 (reg) RPS0B = 1.778 
OAF1 (reg) BUD28 = 1.778 
OAF1 (reg) RPL9B = 1.778 
OAF1 (reg) YOR309C = 1.778 
OAF1 (reg) RPL43A = 1.778 
OAF1 (reg) OPI11 = 1.778 
OAF1 (reg) RPS29A = 1.778 
OAF1 (reg) RPL18B = 1.778 
OAF1 (reg) RPS15 = 1.778 
OAF1 (reg) RPL18A = 1.778 
OAF1 (reg) RPS23B = 1.778 
OAF1 (reg) RPS4A = 1.778 
OAF1 (reg) RPP0 = 1.778 
OAF1 (reg) RPL6B = 1.778 
OAF1 (reg) RPL6A = 1.778 
OAF1 (reg) RPS16A = 1.778 
OAF1 (reg) RPL17A = 1.778 
OAF1 (reg) RPL20A = 1.778 
OAF1 (reg) RPL21B = 1.778 
OAF1 (reg) RPL37A = 1.778 
OAF1 (reg) RPL16B = 1.778 
OAF1 (reg) RPL26A = 1.778 
OAF3 (reg) YLL044W = 1.778 
OAF3 (reg) YLR076C = 1.778 
OAF3 (reg) RPS14B = 1.778 
OAF3 (reg) TEF4 = 1.778 
OAF3 (reg) RPL40B = 1.778 
OAF3 (reg) RPS0B = 1.778 
OAF3 (reg) BUD28 = 1.778 
OAF3 (reg) RPL9B = 1.778 
OAF3 (reg) YOR309C = 1.778 
OAF3 (reg) RPL43A = 1.778 
OAF3 (reg) OPI11 = 1.778 
OAF3 (reg) RPS29A = 1.778 
OAF3 (reg) RPL18B = 1.778 
OAF3 (reg) RPS15 = 1.778 
OAF3 (reg) RPL18A = 1.778 
OAF3 (reg) RPS23B = 1.778 
OAF3 (reg) RPS4A = 1.778 
OAF3 (reg) RPP0 = 1.778 
OAF3 (reg) RPL6B = 1.778 
OAF3 (reg) RPL6A = 1.778 
OAF3 (reg) RPS16A = 1.778 
OAF3 (reg) RPL17A = 1.778 
OAF3 (reg) RPL20A = 1.778 
OAF3 (reg) RPL21B = 1.778 
OAF3 (reg) RPL37A = 1.778 
OAF3 (reg) RPL16B = 1.778 
OAF3 (reg) RPL26A = 1.778 
MBR1 (reg) YLL044W = 1.778 
MBR1 (reg) YLR076C = 1.778 
MBR1 (reg) RPS14B = 1.778 
MBR1 (reg) TEF4 = 1.778 
MBR1 (reg) RPL40B = 1.778 
MBR1 (reg) RPS0B = 1.778 
MBR1 (reg) BUD28 = 1.778 
MBR1 (reg) RPL9B = 1.778 
MBR1 (reg) YOR309C = 1.778 
MBR1 (reg) RPL43A = 1.778 
MBR1 (reg) OPI11 = 1.778 
MBR1 (reg) RPS29A = 1.778 
MBR1 (reg) RPL18B = 1.778 
MBR1 (reg) RPS15 = 1.778 
MBR1 (reg) RPL18A = 1.778 
MBR1 (reg) RPS23B = 1.778 
MBR1 (reg) RPS4A = 1.778 
MBR1 (reg) RPP0 = 1.778 
MBR1 (reg) RPL6B = 1.778 
MBR1 (reg) RPL6A = 1.778 
MBR1 (reg) RPS16A = 1.778 
MBR1 (reg) RPL17A = 1.778 
MBR1 (reg) RPL20A = 1.778 
MBR1 (reg) RPL21B = 1.778 
MBR1 (reg) RPL37A = 1.778 
MBR1 (reg) RPL16B = 1.778 
MBR1 (reg) RPL26A = 1.778 
CAT8 (reg) YLL044W = 1.778 
CAT8 (reg) YLR076C = 1.778 
CAT8 (reg) RPS14B = 1.778 
CAT8 (reg) TEF4 = 1.778 
CAT8 (reg) RPL40B = 1.778 
CAT8 (reg) RPS0B = 1.778 
CAT8 (reg) BUD28 = 1.778 
CAT8 (reg) RPL9B = 1.778 
CAT8 (reg) YOR309C = 1.778 
CAT8 (reg) RPL43A = 1.778 
CAT8 (reg) OPI11 = 1.778 
CAT8 (reg) RPS29A = 1.778 
CAT8 (reg) RPL18B = 1.778 
CAT8 (reg) RPS15 = 1.778 
CAT8 (reg) RPL18A = 1.778 
CAT8 (reg) RPS23B = 1.778 
CAT8 (reg) RPS4A = 1.778 
CAT8 (reg) RPP0 = 1.778 
CAT8 (reg) RPL6B = 1.778 
CAT8 (reg) RPL6A = 1.778 
CAT8 (reg) RPS16A = 1.778 
CAT8 (reg) RPL17A = 1.778 
CAT8 (reg) RPL20A = 1.778 
CAT8 (reg) RPL21B = 1.778 
CAT8 (reg) RPL37A = 1.778 
CAT8 (reg) RPL16B = 1.778 
CAT8 (reg) RPL26A = 1.778 
HAP4 (reg) YLL044W = 1.477 
HAP4 (reg) YLR076C = 1.477 
HAP4 (reg) RPS14B = 1.477 
HAP4 (reg) TEF4 = 1.477 
HAP4 (reg) RPL40B = 1.477 
HAP4 (reg) RPS0B = 1.477 
HAP4 (reg) BUD28 = 1.477 
HAP4 (reg) RPL9B = 1.477 
HAP4 (reg) YOR309C = 1.477 
HAP4 (reg) RPL43A = 1.477 
HAP4 (reg) OPI11 = 1.477 
HAP4 (reg) RPS29A = 1.477 
HAP4 (reg) RPL18B = 1.477 
HAP4 (reg) RPS15 = 1.477 
HAP4 (reg) RPL18A = 1.477 
HAP4 (reg) RPS23B = 1.477 
HAP4 (reg) RPS4A = 1.477 
HAP4 (reg) RPP0 = 1.477 
HAP4 (reg) RPL6B = 1.477 
HAP4 (reg) RPL6A = 1.477 
HAP4 (reg) RPS16A = 1.477 
HAP4 (reg) RPL17A = 1.477 
HAP4 (reg) RPL20A = 1.477 
HAP4 (reg) RPL21B = 1.477 
HAP4 (reg) RPL37A = 1.477 
HAP4 (reg) RPL16B = 1.477 
HAP4 (reg) RPL26A = 1.477 
SPS18 (reg) YLL044W = 1.477 
SPS18 (reg) YLR076C = 1.477 
SPS18 (reg) RPS14B = 1.477 
SPS18 (reg) TEF4 = 1.477 
SPS18 (reg) RPL40B = 1.477 
SPS18 (reg) RPS0B = 1.477 
SPS18 (reg) BUD28 = 1.477 
SPS18 (reg) RPL9B = 1.477 
SPS18 (reg) YOR309C = 1.477 
SPS18 (reg) RPL43A = 1.477 
SPS18 (reg) OPI11 = 1.477 
SPS18 (reg) RPS29A = 1.477 
SPS18 (reg) RPL18B = 1.477 
SPS18 (reg) RPS15 = 1.477 
SPS18 (reg) RPL18A = 1.477 
SPS18 (reg) RPS23B = 1.477 
SPS18 (reg) RPS4A = 1.477 
SPS18 (reg) RPP0 = 1.477 
SPS18 (reg) RPL6B = 1.477 
SPS18 (reg) RPL6A = 1.477 
SPS18 (reg) RPS16A = 1.477 
SPS18 (reg) RPL17A = 1.477 
SPS18 (reg) RPL20A = 1.477 
SPS18 (reg) RPL21B = 1.477 
SPS18 (reg) RPL37A = 1.477 
SPS18 (reg) RPL16B = 1.477 
SPS18 (reg) RPL26A = 1.477 
ADR1 (reg) YLL044W = 1.778 
ADR1 (reg) YLR076C = 1.778 
ADR1 (reg) RPS14B = 1.778 
ADR1 (reg) TEF4 = 1.778 
ADR1 (reg) RPL40B = 1.778 
ADR1 (reg) RPS0B = 1.778 
ADR1 (reg) BUD28 = 1.778 
ADR1 (reg) RPL9B = 1.778 
ADR1 (reg) YOR309C = 1.778 
ADR1 (reg) RPL43A = 1.778 
ADR1 (reg) OPI11 = 1.778 
ADR1 (reg) RPS29A = 1.778 
ADR1 (reg) RPL18B = 1.778 
ADR1 (reg) RPS15 = 1.778 
ADR1 (reg) RPL18A = 1.778 
ADR1 (reg) RPS23B = 1.778 
ADR1 (reg) RPS4A = 1.778 
ADR1 (reg) RPP0 = 1.778 
ADR1 (reg) RPL6B = 1.778 
ADR1 (reg) RPL6A = 1.778 
ADR1 (reg) RPS16A = 1.778 
ADR1 (reg) RPL17A = 1.778 
ADR1 (reg) RPL20A = 1.778 
ADR1 (reg) RPL21B = 1.778 
ADR1 (reg) RPL37A = 1.778 
ADR1 (reg) RPL16B = 1.778 
ADR1 (reg) RPL26A = 1.778 
GAL3 (reg) YLL044W = 1.778 
GAL3 (reg) YLR076C = 1.778 
GAL3 (reg) RPS14B = 1.778 
GAL3 (reg) TEF4 = 1.778 
GAL3 (reg) RPL40B = 1.778 
GAL3 (reg) RPS0B = 1.778 
GAL3 (reg) BUD28 = 1.778 
GAL3 (reg) RPL9B = 1.778 
GAL3 (reg) YOR309C = 1.778 
GAL3 (reg) RPL43A = 1.778 
GAL3 (reg) OPI11 = 1.778 
GAL3 (reg) RPS29A = 1.778 
GAL3 (reg) RPL18B = 1.778 
GAL3 (reg) RPS15 = 1.778 
GAL3 (reg) RPL18A = 1.778 
GAL3 (reg) RPS23B = 1.778 
GAL3 (reg) RPS4A = 1.778 
GAL3 (reg) RPP0 = 1.778 
GAL3 (reg) RPL6B = 1.778 
GAL3 (reg) RPL6A = 1.778 
GAL3 (reg) RPS16A = 1.778 
GAL3 (reg) RPL17A = 1.778 
GAL3 (reg) RPL20A = 1.778 
GAL3 (reg) RPL21B = 1.778 
GAL3 (reg) RPL37A = 1.778 
GAL3 (reg) RPL16B = 1.778 
GAL3 (reg) RPL26A = 1.778 
PPR1 (reg) YLL044W = 1.778 
PPR1 (reg) YLR076C = 1.778 
PPR1 (reg) RPS14B = 1.778 
PPR1 (reg) TEF4 = 1.778 
PPR1 (reg) RPL40B = 1.778 
PPR1 (reg) RPS0B = 1.778 
PPR1 (reg) BUD28 = 1.778 
PPR1 (reg) RPL9B = 1.778 
PPR1 (reg) YOR309C = 1.778 
PPR1 (reg) RPL43A = 1.778 
PPR1 (reg) OPI11 = 1.778 
PPR1 (reg) RPS29A = 1.778 
PPR1 (reg) RPL18B = 1.778 
PPR1 (reg) RPS15 = 1.778 
PPR1 (reg) RPL18A = 1.778 
PPR1 (reg) RPS23B = 1.778 
PPR1 (reg) RPS4A = 1.778 
PPR1 (reg) RPP0 = 1.778 
PPR1 (reg) RPL6B = 1.778 
PPR1 (reg) RPL6A = 1.778 
PPR1 (reg) RPS16A = 1.778 
PPR1 (reg) RPL17A = 1.778 
PPR1 (reg) RPL20A = 1.778 
PPR1 (reg) RPL21B = 1.778 
PPR1 (reg) RPL37A = 1.778 
PPR1 (reg) RPL16B = 1.778 
PPR1 (reg) RPL26A = 1.778 
TEA1 (reg) YLL044W = 1.778 
TEA1 (reg) YLR076C = 1.778 
TEA1 (reg) RPS14B = 1.778 
TEA1 (reg) TEF4 = 1.778 
TEA1 (reg) RPL40B = 1.778 
TEA1 (reg) RPS0B = 1.778 
TEA1 (reg) BUD28 = 1.778 
TEA1 (reg) RPL9B = 1.778 
TEA1 (reg) YOR309C = 1.778 
TEA1 (reg) RPL43A = 1.778 
TEA1 (reg) OPI11 = 1.778 
TEA1 (reg) RPS29A = 1.778 
TEA1 (reg) RPL18B = 1.778 
TEA1 (reg) RPS15 = 1.778 
TEA1 (reg) RPL18A = 1.778 
TEA1 (reg) RPS23B = 1.778 
TEA1 (reg) RPS4A = 1.778 
TEA1 (reg) RPP0 = 1.778 
TEA1 (reg) RPL6B = 1.778 
TEA1 (reg) RPL6A = 1.778 
TEA1 (reg) RPS16A = 1.778 
TEA1 (reg) RPL17A = 1.778 
TEA1 (reg) RPL20A = 1.778 
TEA1 (reg) RPL21B = 1.778 
TEA1 (reg) RPL37A = 1.778 
TEA1 (reg) RPL16B = 1.778 
TEA1 (reg) RPL26A = 1.778 
UGA3 (reg) YLL044W = 1.778 
UGA3 (reg) YLR076C = 1.778 
UGA3 (reg) RPS14B = 1.778 
UGA3 (reg) TEF4 = 1.778 
UGA3 (reg) RPL40B = 1.778 
UGA3 (reg) RPS0B = 1.778 
UGA3 (reg) BUD28 = 1.778 
UGA3 (reg) RPL9B = 1.778 
UGA3 (reg) YOR309C = 1.778 
UGA3 (reg) RPL43A = 1.778 
UGA3 (reg) OPI11 = 1.778 
UGA3 (reg) RPS29A = 1.778 
UGA3 (reg) RPL18B = 1.778 
UGA3 (reg) RPS15 = 1.778 
UGA3 (reg) RPL18A = 1.778 
UGA3 (reg) RPS23B = 1.778 
UGA3 (reg) RPS4A = 1.778 
UGA3 (reg) RPP0 = 1.778 
UGA3 (reg) RPL6B = 1.778 
UGA3 (reg) RPL6A = 1.778 
UGA3 (reg) RPS16A = 1.778 
UGA3 (reg) RPL17A = 1.778 
UGA3 (reg) RPL20A = 1.778 
UGA3 (reg) RPL21B = 1.778 
UGA3 (reg) RPL37A = 1.778 
UGA3 (reg) RPL16B = 1.778 
UGA3 (reg) RPL26A = 1.778 
PIP2 (reg) RPL19B = 1.778 
PIP2 (reg) RPS8A = 1.778 
PIP2 (reg) RPS6B = 1.778 
PIP2 (reg) RPS9B = 1.778 
PIP2 (reg) RPL21A = 1.778 
PIP2 (reg) RPS13 = 1.778 
PIP2 (reg) RPL32 = 1.778 
PIP2 (reg) RPL12A = 1.778 
PIP2 (reg) RPL8A = 1.778 
PIP2 (reg) RPL13A = 1.778 
PIP2 (reg) RPL7A = 1.778 
OAF1 (reg) RPL19B = 1.778 
OAF1 (reg) RPS8A = 1.778 
OAF1 (reg) RPS6B = 1.778 
OAF1 (reg) RPS9B = 1.778 
OAF1 (reg) RPL21A = 1.778 
OAF1 (reg) RPS13 = 1.778 
OAF1 (reg) RPL32 = 1.778 
OAF1 (reg) RPL12A = 1.778 
OAF1 (reg) RPL8A = 1.778 
OAF1 (reg) RPL13A = 1.778 
OAF1 (reg) RPL7A = 1.778 
OAF3 (reg) RPL19B = 1.778 
OAF3 (reg) RPS8A = 1.778 
OAF3 (reg) RPS6B = 1.778 
OAF3 (reg) RPS9B = 1.778 
OAF3 (reg) RPL21A = 1.778 
OAF3 (reg) RPS13 = 1.778 
OAF3 (reg) RPL32 = 1.778 
OAF3 (reg) RPL12A = 1.778 
OAF3 (reg) RPL8A = 1.778 
OAF3 (reg) RPL13A = 1.778 
OAF3 (reg) RPL7A = 1.778 
MBR1 (reg) RPL19B = 1.778 
MBR1 (reg) RPS8A = 1.778 
MBR1 (reg) RPS6B = 1.778 
MBR1 (reg) RPS9B = 1.778 
MBR1 (reg) RPL21A = 1.778 
MBR1 (reg) RPS13 = 1.778 
MBR1 (reg) RPL32 = 1.778 
MBR1 (reg) RPL12A = 1.778 
MBR1 (reg) RPL8A = 1.778 
MBR1 (reg) RPL13A = 1.778 
MBR1 (reg) RPL7A = 1.778 
CAT8 (reg) RPL19B = 1.778 
CAT8 (reg) RPS8A = 1.778 
CAT8 (reg) RPS6B = 1.778 
CAT8 (reg) RPS9B = 1.778 
CAT8 (reg) RPL21A = 1.778 
CAT8 (reg) RPS13 = 1.778 
CAT8 (reg) RPL32 = 1.778 
CAT8 (reg) RPL12A = 1.778 
CAT8 (reg) RPL8A = 1.778 
CAT8 (reg) RPL13A = 1.778 
CAT8 (reg) RPL7A = 1.778 
ADR1 (reg) RPL19B = 1.778 
ADR1 (reg) RPS8A = 1.778 
ADR1 (reg) RPS6B = 1.778 
ADR1 (reg) RPS9B = 1.778 
ADR1 (reg) RPL21A = 1.778 
ADR1 (reg) RPS13 = 1.778 
ADR1 (reg) RPL32 = 1.778 
ADR1 (reg) RPL12A = 1.778 
ADR1 (reg) RPL8A = 1.778 
ADR1 (reg) RPL13A = 1.778 
ADR1 (reg) RPL7A = 1.778 
PPR1 (reg) RPL19B = 1.778 
PPR1 (reg) RPS8A = 1.778 
PPR1 (reg) RPS6B = 1.778 
PPR1 (reg) RPS9B = 1.778 
PPR1 (reg) RPL21A = 1.778 
PPR1 (reg) RPS13 = 1.778 
PPR1 (reg) RPL32 = 1.778 
PPR1 (reg) RPL12A = 1.778 
PPR1 (reg) RPL8A = 1.778 
PPR1 (reg) RPL13A = 1.778 
PPR1 (reg) RPL7A = 1.778 
TEA1 (reg) RPL19B = 1.778 
TEA1 (reg) RPS8A = 1.778 
TEA1 (reg) RPS6B = 1.778 
TEA1 (reg) RPS9B = 1.778 
TEA1 (reg) RPL21A = 1.778 
TEA1 (reg) RPS13 = 1.778 
TEA1 (reg) RPL32 = 1.778 
TEA1 (reg) RPL12A = 1.778 
TEA1 (reg) RPL8A = 1.778 
TEA1 (reg) RPL13A = 1.778 
TEA1 (reg) RPL7A = 1.778 
PIP2 (reg) RPL38 = 1.778 
PIP2 (reg) RPL13B = 1.778 
PIP2 (reg) RPL36A = 1.778 
PIP2 (reg) RPL33B = 1.778 
PIP2 (reg) RPL20B = 1.778 
PIP2 (reg) RPL19A = 1.778 
PIP2 (reg) RPL26B = 1.778 
PIP2 (reg) RPS4B = 1.778 
PIP2 (reg) RPL43B = 1.778 
PIP2 (reg) RPL9B = 1.778 
PIP2 (reg) RPS3 = 1.778 
PIP2 (reg) RPL25 = 1.778 
PIP2 (reg) RPS19B = 1.778 
PIP2 (reg) RPL27B = 1.778 
PIP2 (reg) RPS10A = 1.778 
PIP2 (reg) RPL20A = 1.778 
OAF1 (reg) RPL38 = 1.778 
OAF1 (reg) RPL13B = 1.778 
OAF1 (reg) RPL36A = 1.778 
OAF1 (reg) RPL33B = 1.778 
OAF1 (reg) RPL20B = 1.778 
OAF1 (reg) RPL19A = 1.778 
OAF1 (reg) RPL26B = 1.778 
OAF1 (reg) RPS4B = 1.778 
OAF1 (reg) RPL43B = 1.778 
OAF1 (reg) RPL9B = 1.778 
OAF1 (reg) RPS3 = 1.778 
OAF1 (reg) RPL25 = 1.778 
OAF1 (reg) RPS19B = 1.778 
OAF1 (reg) RPL27B = 1.778 
OAF1 (reg) RPS10A = 1.778 
OAF1 (reg) RPL20A = 1.778 
OAF3 (reg) RPL38 = 1.778 
OAF3 (reg) RPL13B = 1.778 
OAF3 (reg) RPL36A = 1.778 
OAF3 (reg) RPL33B = 1.778 
OAF3 (reg) RPL20B = 1.778 
OAF3 (reg) RPL19A = 1.778 
OAF3 (reg) RPL26B = 1.778 
OAF3 (reg) RPS4B = 1.778 
OAF3 (reg) RPL43B = 1.778 
OAF3 (reg) RPL9B = 1.778 
OAF3 (reg) RPS3 = 1.778 
OAF3 (reg) RPL25 = 1.778 
OAF3 (reg) RPS19B = 1.778 
OAF3 (reg) RPL27B = 1.778 
OAF3 (reg) RPS10A = 1.778 
OAF3 (reg) RPL20A = 1.778 
MBR1 (reg) RPL38 = 1.778 
MBR1 (reg) RPL13B = 1.778 
MBR1 (reg) RPL36A = 1.778 
MBR1 (reg) RPL33B = 1.778 
MBR1 (reg) RPL20B = 1.778 
MBR1 (reg) RPL19A = 1.778 
MBR1 (reg) RPL26B = 1.778 
MBR1 (reg) RPS4B = 1.778 
MBR1 (reg) RPL43B = 1.778 
MBR1 (reg) RPL9B = 1.778 
MBR1 (reg) RPS3 = 1.778 
MBR1 (reg) RPL25 = 1.778 
MBR1 (reg) RPS19B = 1.778 
MBR1 (reg) RPL27B = 1.778 
MBR1 (reg) RPS10A = 1.778 
MBR1 (reg) RPL20A = 1.778 
CAT8 (reg) RPL38 = 1.778 
CAT8 (reg) RPL13B = 1.778 
CAT8 (reg) RPL36A = 1.778 
CAT8 (reg) RPL33B = 1.778 
CAT8 (reg) RPL20B = 1.778 
CAT8 (reg) RPL19A = 1.778 
CAT8 (reg) RPL26B = 1.778 
CAT8 (reg) RPS4B = 1.778 
CAT8 (reg) RPL43B = 1.778 
CAT8 (reg) RPL9B = 1.778 
CAT8 (reg) RPS3 = 1.778 
CAT8 (reg) RPL25 = 1.778 
CAT8 (reg) RPS19B = 1.778 
CAT8 (reg) RPL27B = 1.778 
CAT8 (reg) RPS10A = 1.778 
CAT8 (reg) RPL20A = 1.778 
HAP4 (reg) RPL38 = 1.778 
HAP4 (reg) RPL13B = 1.778 
HAP4 (reg) RPL36A = 1.778 
HAP4 (reg) RPL33B = 1.778 
HAP4 (reg) RPL20B = 1.778 
HAP4 (reg) RPL19A = 1.778 
HAP4 (reg) RPL26B = 1.778 
HAP4 (reg) RPS4B = 1.778 
HAP4 (reg) RPL43B = 1.778 
HAP4 (reg) RPL9B = 1.778 
HAP4 (reg) RPS3 = 1.778 
HAP4 (reg) RPL25 = 1.778 
HAP4 (reg) RPS19B = 1.778 
HAP4 (reg) RPL27B = 1.778 
HAP4 (reg) RPS10A = 1.778 
HAP4 (reg) RPL20A = 1.778 
SPS18 (reg) RPL38 = 1.778 
SPS18 (reg) RPL13B = 1.778 
SPS18 (reg) RPL36A = 1.778 
SPS18 (reg) RPL33B = 1.778 
SPS18 (reg) RPL20B = 1.778 
SPS18 (reg) RPL19A = 1.778 
SPS18 (reg) RPL26B = 1.778 
SPS18 (reg) RPS4B = 1.778 
SPS18 (reg) RPL43B = 1.778 
SPS18 (reg) RPL9B = 1.778 
SPS18 (reg) RPS3 = 1.778 
SPS18 (reg) RPL25 = 1.778 
SPS18 (reg) RPS19B = 1.778 
SPS18 (reg) RPL27B = 1.778 
SPS18 (reg) RPS10A = 1.778 
SPS18 (reg) RPL20A = 1.778 
ADR1 (reg) RPL38 = 1.778 
ADR1 (reg) RPL13B = 1.778 
ADR1 (reg) RPL36A = 1.778 
ADR1 (reg) RPL33B = 1.778 
ADR1 (reg) RPL20B = 1.778 
ADR1 (reg) RPL19A = 1.778 
ADR1 (reg) RPL26B = 1.778 
ADR1 (reg) RPS4B = 1.778 
ADR1 (reg) RPL43B = 1.778 
ADR1 (reg) RPL9B = 1.778 
ADR1 (reg) RPS3 = 1.778 
ADR1 (reg) RPL25 = 1.778 
ADR1 (reg) RPS19B = 1.778 
ADR1 (reg) RPL27B = 1.778 
ADR1 (reg) RPS10A = 1.778 
ADR1 (reg) RPL20A = 1.778 
GAL3 (reg) RPL38 = 1.778 
GAL3 (reg) RPL13B = 1.778 
GAL3 (reg) RPL36A = 1.778 
GAL3 (reg) RPL33B = 1.778 
GAL3 (reg) RPL20B = 1.778 
GAL3 (reg) RPL19A = 1.778 
GAL3 (reg) RPL26B = 1.778 
GAL3 (reg) RPS4B = 1.778 
GAL3 (reg) RPL43B = 1.778 
GAL3 (reg) RPL9B = 1.778 
GAL3 (reg) RPS3 = 1.778 
GAL3 (reg) RPL25 = 1.778 
GAL3 (reg) RPS19B = 1.778 
GAL3 (reg) RPL27B = 1.778 
GAL3 (reg) RPS10A = 1.778 
GAL3 (reg) RPL20A = 1.778 
PPR1 (reg) RPL38 = 1.778 
PPR1 (reg) RPL13B = 1.778 
PPR1 (reg) RPL36A = 1.778 
PPR1 (reg) RPL33B = 1.778 
PPR1 (reg) RPL20B = 1.778 
PPR1 (reg) RPL19A = 1.778 
PPR1 (reg) RPL26B = 1.778 
PPR1 (reg) RPS4B = 1.778 
PPR1 (reg) RPL43B = 1.778 
PPR1 (reg) RPL9B = 1.778 
PPR1 (reg) RPS3 = 1.778 
PPR1 (reg) RPL25 = 1.778 
PPR1 (reg) RPS19B = 1.778 
PPR1 (reg) RPL27B = 1.778 
PPR1 (reg) RPS10A = 1.778 
PPR1 (reg) RPL20A = 1.778 
TEA1 (reg) RPL38 = 1.778 
TEA1 (reg) RPL13B = 1.778 
TEA1 (reg) RPL36A = 1.778 
TEA1 (reg) RPL33B = 1.778 
TEA1 (reg) RPL20B = 1.778 
TEA1 (reg) RPL19A = 1.778 
TEA1 (reg) RPL26B = 1.778 
TEA1 (reg) RPS4B = 1.778 
TEA1 (reg) RPL43B = 1.778 
TEA1 (reg) RPL9B = 1.778 
TEA1 (reg) RPS3 = 1.778 
TEA1 (reg) RPL25 = 1.778 
TEA1 (reg) RPS19B = 1.778 
TEA1 (reg) RPL27B = 1.778 
TEA1 (reg) RPS10A = 1.778 
TEA1 (reg) RPL20A = 1.778 
UGA3 (reg) RPL38 = 1.778 
UGA3 (reg) RPL13B = 1.778 
UGA3 (reg) RPL36A = 1.778 
UGA3 (reg) RPL33B = 1.778 
UGA3 (reg) RPL20B = 1.778 
UGA3 (reg) RPL19A = 1.778 
UGA3 (reg) RPL26B = 1.778 
UGA3 (reg) RPS4B = 1.778 
UGA3 (reg) RPL43B = 1.778 
UGA3 (reg) RPL9B = 1.778 
UGA3 (reg) RPS3 = 1.778 
UGA3 (reg) RPL25 = 1.778 
UGA3 (reg) RPS19B = 1.778 
UGA3 (reg) RPL27B = 1.778 
UGA3 (reg) RPS10A = 1.778 
UGA3 (reg) RPL20A = 1.778 
PIP2 (reg) YBR241C = 1.477 
PIP2 (reg) GUT2 = 1.477 
PIP2 (reg) PRX1 = 1.477 
PIP2 (reg) RTC2 = 1.477 
PIP2 (reg) FMP16 = 1.477 
PIP2 (reg) SPI1 = 1.477 
PIP2 (reg) NQM1 = 1.477 
PIP2 (reg) IRC24 = 1.477 
PIP2 (reg) HYR1 = 1.477 
PIP2 (reg) PRC1 = 1.477 
PIP2 (reg) YNL305C = 1.477 
PIP2 (reg) AMS1 = 1.477 
PIP2 (reg) OM45 = 1.477 
PIP2 (reg) GPG1 = 1.477 
PIP2 (reg) GND2 = 1.477 
PIP2 (reg) YER039C-A = 1.477 
OAF1 (reg) YBR241C = 1.778 
OAF1 (reg) GUT2 = 1.778 
OAF1 (reg) PRX1 = 1.778 
OAF1 (reg) RTC2 = 1.778 
OAF1 (reg) FMP16 = 1.778 
OAF1 (reg) SPI1 = 1.778 
OAF1 (reg) NQM1 = 1.778 
OAF1 (reg) IRC24 = 1.778 
OAF1 (reg) HYR1 = 1.778 
OAF1 (reg) PRC1 = 1.778 
OAF1 (reg) YNL305C = 1.778 
OAF1 (reg) AMS1 = 1.778 
OAF1 (reg) OM45 = 1.778 
OAF1 (reg) GPG1 = 1.778 
OAF1 (reg) GND2 = 1.778 
OAF1 (reg) YER039C-A = 1.778 
MBR1 (reg) YBR241C = 1.778 
MBR1 (reg) GUT2 = 1.778 
MBR1 (reg) PRX1 = 1.778 
MBR1 (reg) RTC2 = 1.778 
MBR1 (reg) FMP16 = 1.778 
MBR1 (reg) SPI1 = 1.778 
MBR1 (reg) NQM1 = 1.778 
MBR1 (reg) IRC24 = 1.778 
MBR1 (reg) HYR1 = 1.778 
MBR1 (reg) PRC1 = 1.778 
MBR1 (reg) YNL305C = 1.778 
MBR1 (reg) AMS1 = 1.778 
MBR1 (reg) OM45 = 1.778 
MBR1 (reg) GPG1 = 1.778 
MBR1 (reg) GND2 = 1.778 
MBR1 (reg) YER039C-A = 1.778 
ADR1 (reg) YBR241C = 1.778 
ADR1 (reg) GUT2 = 1.778 
ADR1 (reg) PRX1 = 1.778 
ADR1 (reg) RTC2 = 1.778 
ADR1 (reg) FMP16 = 1.778 
ADR1 (reg) SPI1 = 1.778 
ADR1 (reg) NQM1 = 1.778 
ADR1 (reg) IRC24 = 1.778 
ADR1 (reg) HYR1 = 1.778 
ADR1 (reg) PRC1 = 1.778 
ADR1 (reg) YNL305C = 1.778 
ADR1 (reg) AMS1 = 1.778 
ADR1 (reg) OM45 = 1.778 
ADR1 (reg) GPG1 = 1.778 
ADR1 (reg) GND2 = 1.778 
ADR1 (reg) YER039C-A = 1.778 
TEA1 (reg) YBR241C = 1.778 
TEA1 (reg) GUT2 = 1.778 
TEA1 (reg) PRX1 = 1.778 
TEA1 (reg) RTC2 = 1.778 
TEA1 (reg) FMP16 = 1.778 
TEA1 (reg) SPI1 = 1.778 
TEA1 (reg) NQM1 = 1.778 
TEA1 (reg) IRC24 = 1.778 
TEA1 (reg) HYR1 = 1.778 
TEA1 (reg) PRC1 = 1.778 
TEA1 (reg) YNL305C = 1.778 
TEA1 (reg) AMS1 = 1.778 
TEA1 (reg) OM45 = 1.778 
TEA1 (reg) GPG1 = 1.778 
TEA1 (reg) GND2 = 1.778 
TEA1 (reg) YER039C-A = 1.778 
OAF1 (reg) RKM2 = 1.477 
OAF1 (reg) BCD1 = 1.477 
OAF1 (reg) YJL169W = 1.477 
OAF1 (reg) SMD2 = 1.477 
OAF1 (reg) SWD3 = 1.477 
OAF1 (reg) BUD16 = 1.477 
OAF1 (reg) TMA20 = 1.477 
OAF1 (reg) YHR003C = 1.477 
OAF1 (reg) INM1 = 1.477 
OAF1 (reg) RPC10 = 1.477 
OAF1 (reg) MNI1 = 1.477 
OAF1 (reg) FLX1 = 1.477 
OAF1 (reg) RPC25 = 1.477 
OAF1 (reg) YNL114C = 1.477 
OAF1 (reg) PGA2 = 1.477 
OAF1 (reg) ARL3 = 1.477 
OAF1 (reg) RPC11 = 1.477 
OAF1 (reg) NTF2 = 1.477 
OAF1 (reg) RAI1 = 1.477 
OAF1 (reg) RRP46 = 1.477 
OAF1 (reg) YHR122W = 1.477 
OAF1 (reg) SNL1 = 1.477 
OAF1 (reg) APQ12 = 1.477 
OAF1 (reg) YLR104W = 1.477 
OAF1 (reg) RHO3 = 1.477 
OAF1 (reg) SUA5 = 1.477 
OAF1 (reg) YAL044W-A = 1.477 
OAF1 (reg) YDL159W-B = 1.477 
OAF1 (reg) YGL258W-A = 1.477 
OAF1 (reg) YPR074W-A = 1.477 
OAF1 (reg) YBR255C-A = 1.477 
OAF1 (reg) YKL106C-A = 1.477 
OAF1 (reg) YNL067W-B = 1.477 
ADR1 (reg) RKM2 = 1.477 
ADR1 (reg) BCD1 = 1.477 
ADR1 (reg) YJL169W = 1.477 
ADR1 (reg) SMD2 = 1.477 
ADR1 (reg) SWD3 = 1.477 
ADR1 (reg) BUD16 = 1.477 
ADR1 (reg) TMA20 = 1.477 
ADR1 (reg) YHR003C = 1.477 
ADR1 (reg) INM1 = 1.477 
ADR1 (reg) RPC10 = 1.477 
ADR1 (reg) MNI1 = 1.477 
ADR1 (reg) FLX1 = 1.477 
ADR1 (reg) RPC25 = 1.477 
ADR1 (reg) YNL114C = 1.477 
ADR1 (reg) PGA2 = 1.477 
ADR1 (reg) ARL3 = 1.477 
ADR1 (reg) RPC11 = 1.477 
ADR1 (reg) NTF2 = 1.477 
ADR1 (reg) RAI1 = 1.477 
ADR1 (reg) RRP46 = 1.477 
ADR1 (reg) YHR122W = 1.477 
ADR1 (reg) SNL1 = 1.477 
ADR1 (reg) APQ12 = 1.477 
ADR1 (reg) YLR104W = 1.477 
ADR1 (reg) RHO3 = 1.477 
ADR1 (reg) SUA5 = 1.477 
ADR1 (reg) YAL044W-A = 1.477 
ADR1 (reg) YDL159W-B = 1.477 
ADR1 (reg) YGL258W-A = 1.477 
ADR1 (reg) YPR074W-A = 1.477 
ADR1 (reg) YBR255C-A = 1.477 
ADR1 (reg) YKL106C-A = 1.477 
ADR1 (reg) YNL067W-B = 1.477 
PIP2 (reg) NOP14 = 1.477 
PIP2 (reg) MAK5 = 1.477 
PIP2 (reg) MAK21 = 1.477 
PIP2 (reg) PUF6 = 1.477 
PIP2 (reg) KAP123 = 1.477 
PIP2 (reg) RIX7 = 1.477 
PIP2 (reg) UTP4 = 1.477 
PIP2 (reg) ELP2 = 1.477 
PIP2 (reg) UTP10 = 1.477 
PIP2 (reg) RRP5 = 1.477 
PIP2 (reg) PRP43 = 1.477 
PIP2 (reg) URB2 = 1.477 
PIP2 (reg) UTP13 = 1.477 
PIP2 (reg) ECM16 = 1.477 
PIP2 (reg) NOP4 = 1.477 
PIP2 (reg) UTP21 = 1.477 
PIP2 (reg) RTT10 = 1.477 
PIP2 (reg) UTP14 = 1.477 
PIP2 (reg) NOP2 = 1.477 
OAF1 (reg) NOP14 = 1.778 
OAF1 (reg) MAK5 = 1.778 
OAF1 (reg) MAK21 = 1.778 
OAF1 (reg) PUF6 = 1.778 
OAF1 (reg) KAP123 = 1.778 
OAF1 (reg) RIX7 = 1.778 
OAF1 (reg) UTP4 = 1.778 
OAF1 (reg) ELP2 = 1.778 
OAF1 (reg) UTP10 = 1.778 
OAF1 (reg) RRP5 = 1.778 
OAF1 (reg) PRP43 = 1.778 
OAF1 (reg) URB2 = 1.778 
OAF1 (reg) UTP13 = 1.778 
OAF1 (reg) ECM16 = 1.778 
OAF1 (reg) NOP4 = 1.778 
OAF1 (reg) UTP21 = 1.778 
OAF1 (reg) RTT10 = 1.778 
OAF1 (reg) UTP14 = 1.778 
OAF1 (reg) NOP2 = 1.778 
OAF3 (reg) NOP14 = 1.477 
OAF3 (reg) MAK5 = 1.477 
OAF3 (reg) MAK21 = 1.477 
OAF3 (reg) PUF6 = 1.477 
OAF3 (reg) KAP123 = 1.477 
OAF3 (reg) RIX7 = 1.477 
OAF3 (reg) UTP4 = 1.477 
OAF3 (reg) ELP2 = 1.477 
OAF3 (reg) UTP10 = 1.477 
OAF3 (reg) RRP5 = 1.477 
OAF3 (reg) PRP43 = 1.477 
OAF3 (reg) URB2 = 1.477 
OAF3 (reg) UTP13 = 1.477 
OAF3 (reg) ECM16 = 1.477 
OAF3 (reg) NOP4 = 1.477 
OAF3 (reg) UTP21 = 1.477 
OAF3 (reg) RTT10 = 1.477 
OAF3 (reg) UTP14 = 1.477 
OAF3 (reg) NOP2 = 1.477 
MBR1 (reg) NOP14 = 1.778 
MBR1 (reg) MAK5 = 1.778 
MBR1 (reg) MAK21 = 1.778 
MBR1 (reg) PUF6 = 1.778 
MBR1 (reg) KAP123 = 1.778 
MBR1 (reg) RIX7 = 1.778 
MBR1 (reg) UTP4 = 1.778 
MBR1 (reg) ELP2 = 1.778 
MBR1 (reg) UTP10 = 1.778 
MBR1 (reg) RRP5 = 1.778 
MBR1 (reg) PRP43 = 1.778 
MBR1 (reg) URB2 = 1.778 
MBR1 (reg) UTP13 = 1.778 
MBR1 (reg) ECM16 = 1.778 
MBR1 (reg) NOP4 = 1.778 
MBR1 (reg) UTP21 = 1.778 
MBR1 (reg) RTT10 = 1.778 
MBR1 (reg) UTP14 = 1.778 
MBR1 (reg) NOP2 = 1.778 
CAT8 (reg) NOP14 = 1.477 
CAT8 (reg) MAK5 = 1.477 
CAT8 (reg) MAK21 = 1.477 
CAT8 (reg) PUF6 = 1.477 
CAT8 (reg) KAP123 = 1.477 
CAT8 (reg) RIX7 = 1.477 
CAT8 (reg) UTP4 = 1.477 
CAT8 (reg) ELP2 = 1.477 
CAT8 (reg) UTP10 = 1.477 
CAT8 (reg) RRP5 = 1.477 
CAT8 (reg) PRP43 = 1.477 
CAT8 (reg) URB2 = 1.477 
CAT8 (reg) UTP13 = 1.477 
CAT8 (reg) ECM16 = 1.477 
CAT8 (reg) NOP4 = 1.477 
CAT8 (reg) UTP21 = 1.477 
CAT8 (reg) RTT10 = 1.477 
CAT8 (reg) UTP14 = 1.477 
CAT8 (reg) NOP2 = 1.477 
ADR1 (reg) NOP14 = 1.778 
ADR1 (reg) MAK5 = 1.778 
ADR1 (reg) MAK21 = 1.778 
ADR1 (reg) PUF6 = 1.778 
ADR1 (reg) KAP123 = 1.778 
ADR1 (reg) RIX7 = 1.778 
ADR1 (reg) UTP4 = 1.778 
ADR1 (reg) ELP2 = 1.778 
ADR1 (reg) UTP10 = 1.778 
ADR1 (reg) RRP5 = 1.778 
ADR1 (reg) PRP43 = 1.778 
ADR1 (reg) URB2 = 1.778 
ADR1 (reg) UTP13 = 1.778 
ADR1 (reg) ECM16 = 1.778 
ADR1 (reg) NOP4 = 1.778 
ADR1 (reg) UTP21 = 1.778 
ADR1 (reg) RTT10 = 1.778 
ADR1 (reg) UTP14 = 1.778 
ADR1 (reg) NOP2 = 1.778 
GAL3 (reg) NOP14 = 1.477 
GAL3 (reg) MAK5 = 1.477 
GAL3 (reg) MAK21 = 1.477 
GAL3 (reg) PUF6 = 1.477 
GAL3 (reg) KAP123 = 1.477 
GAL3 (reg) RIX7 = 1.477 
GAL3 (reg) UTP4 = 1.477 
GAL3 (reg) ELP2 = 1.477 
GAL3 (reg) UTP10 = 1.477 
GAL3 (reg) RRP5 = 1.477 
GAL3 (reg) PRP43 = 1.477 
GAL3 (reg) URB2 = 1.477 
GAL3 (reg) UTP13 = 1.477 
GAL3 (reg) ECM16 = 1.477 
GAL3 (reg) NOP4 = 1.477 
GAL3 (reg) UTP21 = 1.477 
GAL3 (reg) RTT10 = 1.477 
GAL3 (reg) UTP14 = 1.477 
GAL3 (reg) NOP2 = 1.477 
PPR1 (reg) NOP14 = 1.477 
PPR1 (reg) MAK5 = 1.477 
PPR1 (reg) MAK21 = 1.477 
PPR1 (reg) PUF6 = 1.477 
PPR1 (reg) KAP123 = 1.477 
PPR1 (reg) RIX7 = 1.477 
PPR1 (reg) UTP4 = 1.477 
PPR1 (reg) ELP2 = 1.477 
PPR1 (reg) UTP10 = 1.477 
PPR1 (reg) RRP5 = 1.477 
PPR1 (reg) PRP43 = 1.477 
PPR1 (reg) URB2 = 1.477 
PPR1 (reg) UTP13 = 1.477 
PPR1 (reg) ECM16 = 1.477 
PPR1 (reg) NOP4 = 1.477 
PPR1 (reg) UTP21 = 1.477 
PPR1 (reg) RTT10 = 1.477 
PPR1 (reg) UTP14 = 1.477 
PPR1 (reg) NOP2 = 1.477 
TEA1 (reg) NOP14 = 1.778 
TEA1 (reg) MAK5 = 1.778 
TEA1 (reg) MAK21 = 1.778 
TEA1 (reg) PUF6 = 1.778 
TEA1 (reg) KAP123 = 1.778 
TEA1 (reg) RIX7 = 1.778 
TEA1 (reg) UTP4 = 1.778 
TEA1 (reg) ELP2 = 1.778 
TEA1 (reg) UTP10 = 1.778 
TEA1 (reg) RRP5 = 1.778 
TEA1 (reg) PRP43 = 1.778 
TEA1 (reg) URB2 = 1.778 
TEA1 (reg) UTP13 = 1.778 
TEA1 (reg) ECM16 = 1.778 
TEA1 (reg) NOP4 = 1.778 
TEA1 (reg) UTP21 = 1.778 
TEA1 (reg) RTT10 = 1.778 
TEA1 (reg) UTP14 = 1.778 
TEA1 (reg) NOP2 = 1.778 
UGA3 (reg) NOP14 = 1.477 
UGA3 (reg) MAK5 = 1.477 
UGA3 (reg) MAK21 = 1.477 
UGA3 (reg) PUF6 = 1.477 
UGA3 (reg) KAP123 = 1.477 
UGA3 (reg) RIX7 = 1.477 
UGA3 (reg) UTP4 = 1.477 
UGA3 (reg) ELP2 = 1.477 
UGA3 (reg) UTP10 = 1.477 
UGA3 (reg) RRP5 = 1.477 
UGA3 (reg) PRP43 = 1.477 
UGA3 (reg) URB2 = 1.477 
UGA3 (reg) UTP13 = 1.477 
UGA3 (reg) ECM16 = 1.477 
UGA3 (reg) NOP4 = 1.477 
UGA3 (reg) UTP21 = 1.477 
UGA3 (reg) RTT10 = 1.477 
UGA3 (reg) UTP14 = 1.477 
UGA3 (reg) NOP2 = 1.477 
OAF1 (reg) SLC1 = 1.477 
OAF1 (reg) SUB2 = 1.477 
OAF1 (reg) MNN10 = 1.477 
OAF1 (reg) ERD1 = 1.477 
OAF1 (reg) RAD3 = 1.477 
OAF1 (reg) GCN20 = 1.477 
OAF1 (reg) PAC10 = 1.477 
OAF1 (reg) GCD2 = 1.477 
OAF1 (reg) SSZ1 = 1.477 
OAF1 (reg) STE12 = 1.477 
OAF1 (reg) YLR065C = 1.477 
OAF1 (reg) DUS4 = 1.477 
OAF1 (reg) MRS6 = 1.477 
OAF1 (reg) SHO1 = 1.477 
OAF1 (reg) DED81 = 1.477 
OAF1 (reg) ZUO1 = 1.477 
OAF1 (reg) RPL21B = 1.477 
ADR1 (reg) SLC1 = 1.477 
ADR1 (reg) SUB2 = 1.477 
ADR1 (reg) MNN10 = 1.477 
ADR1 (reg) ERD1 = 1.477 
ADR1 (reg) RAD3 = 1.477 
ADR1 (reg) GCN20 = 1.477 
ADR1 (reg) PAC10 = 1.477 
ADR1 (reg) GCD2 = 1.477 
ADR1 (reg) SSZ1 = 1.477 
ADR1 (reg) STE12 = 1.477 
ADR1 (reg) YLR065C = 1.477 
ADR1 (reg) DUS4 = 1.477 
ADR1 (reg) MRS6 = 1.477 
ADR1 (reg) SHO1 = 1.477 
ADR1 (reg) DED81 = 1.477 
ADR1 (reg) ZUO1 = 1.477 
ADR1 (reg) RPL21B = 1.477 
PIP2 (reg) NRP1 = 1.477 
PIP2 (reg) NUG1 = 1.477 
PIP2 (reg) MTR4 = 1.477 
PIP2 (reg) TSR1 = 1.477 
PIP2 (reg) YDL063C = 1.477 
PIP2 (reg) RMT2 = 1.477 
PIP2 (reg) RLP7 = 1.477 
PIP2 (reg) DBP3 = 1.477 
PIP2 (reg) SSF1 = 1.477 
PIP2 (reg) HCA4 = 1.477 
PIP2 (reg) NOP15 = 1.477 
PIP2 (reg) YTM1 = 1.477 
PIP2 (reg) RPF2 = 1.477 
PIP2 (reg) ROK1 = 1.477 
PIP2 (reg) EBP2 = 1.477 
OAF1 (reg) NRP1 = 1.778 
OAF1 (reg) NUG1 = 1.778 
OAF1 (reg) MTR4 = 1.778 
OAF1 (reg) TSR1 = 1.778 
OAF1 (reg) YDL063C = 1.778 
OAF1 (reg) RMT2 = 1.778 
OAF1 (reg) RLP7 = 1.778 
OAF1 (reg) DBP3 = 1.778 
OAF1 (reg) SSF1 = 1.778 
OAF1 (reg) HCA4 = 1.778 
OAF1 (reg) NOP15 = 1.778 
OAF1 (reg) YTM1 = 1.778 
OAF1 (reg) RPF2 = 1.778 
OAF1 (reg) ROK1 = 1.778 
OAF1 (reg) EBP2 = 1.778 
OAF3 (reg) NRP1 = 1.477 
OAF3 (reg) NUG1 = 1.477 
OAF3 (reg) MTR4 = 1.477 
OAF3 (reg) TSR1 = 1.477 
OAF3 (reg) YDL063C = 1.477 
OAF3 (reg) RMT2 = 1.477 
OAF3 (reg) RLP7 = 1.477 
OAF3 (reg) DBP3 = 1.477 
OAF3 (reg) SSF1 = 1.477 
OAF3 (reg) HCA4 = 1.477 
OAF3 (reg) NOP15 = 1.477 
OAF3 (reg) YTM1 = 1.477 
OAF3 (reg) RPF2 = 1.477 
OAF3 (reg) ROK1 = 1.477 
OAF3 (reg) EBP2 = 1.477 
MBR1 (reg) NRP1 = 1.477 
MBR1 (reg) NUG1 = 1.477 
MBR1 (reg) MTR4 = 1.477 
MBR1 (reg) TSR1 = 1.477 
MBR1 (reg) YDL063C = 1.477 
MBR1 (reg) RMT2 = 1.477 
MBR1 (reg) RLP7 = 1.477 
MBR1 (reg) DBP3 = 1.477 
MBR1 (reg) SSF1 = 1.477 
MBR1 (reg) HCA4 = 1.477 
MBR1 (reg) NOP15 = 1.477 
MBR1 (reg) YTM1 = 1.477 
MBR1 (reg) RPF2 = 1.477 
MBR1 (reg) ROK1 = 1.477 
MBR1 (reg) EBP2 = 1.477 
CAT8 (reg) NRP1 = 1.477 
CAT8 (reg) NUG1 = 1.477 
CAT8 (reg) MTR4 = 1.477 
CAT8 (reg) TSR1 = 1.477 
CAT8 (reg) YDL063C = 1.477 
CAT8 (reg) RMT2 = 1.477 
CAT8 (reg) RLP7 = 1.477 
CAT8 (reg) DBP3 = 1.477 
CAT8 (reg) SSF1 = 1.477 
CAT8 (reg) HCA4 = 1.477 
CAT8 (reg) NOP15 = 1.477 
CAT8 (reg) YTM1 = 1.477 
CAT8 (reg) RPF2 = 1.477 
CAT8 (reg) ROK1 = 1.477 
CAT8 (reg) EBP2 = 1.477 
ADR1 (reg) NRP1 = 1.477 
ADR1 (reg) NUG1 = 1.477 
ADR1 (reg) MTR4 = 1.477 
ADR1 (reg) TSR1 = 1.477 
ADR1 (reg) YDL063C = 1.477 
ADR1 (reg) RMT2 = 1.477 
ADR1 (reg) RLP7 = 1.477 
ADR1 (reg) DBP3 = 1.477 
ADR1 (reg) SSF1 = 1.477 
ADR1 (reg) HCA4 = 1.477 
ADR1 (reg) NOP15 = 1.477 
ADR1 (reg) YTM1 = 1.477 
ADR1 (reg) RPF2 = 1.477 
ADR1 (reg) ROK1 = 1.477 
ADR1 (reg) EBP2 = 1.477 
GAL3 (reg) NRP1 = 1.477 
GAL3 (reg) NUG1 = 1.477 
GAL3 (reg) MTR4 = 1.477 
GAL3 (reg) TSR1 = 1.477 
GAL3 (reg) YDL063C = 1.477 
GAL3 (reg) RMT2 = 1.477 
GAL3 (reg) RLP7 = 1.477 
GAL3 (reg) DBP3 = 1.477 
GAL3 (reg) SSF1 = 1.477 
GAL3 (reg) HCA4 = 1.477 
GAL3 (reg) NOP15 = 1.477 
GAL3 (reg) YTM1 = 1.477 
GAL3 (reg) RPF2 = 1.477 
GAL3 (reg) ROK1 = 1.477 
GAL3 (reg) EBP2 = 1.477 
PPR1 (reg) NRP1 = 1.477 
PPR1 (reg) NUG1 = 1.477 
PPR1 (reg) MTR4 = 1.477 
PPR1 (reg) TSR1 = 1.477 
PPR1 (reg) YDL063C = 1.477 
PPR1 (reg) RMT2 = 1.477 
PPR1 (reg) RLP7 = 1.477 
PPR1 (reg) DBP3 = 1.477 
PPR1 (reg) SSF1 = 1.477 
PPR1 (reg) HCA4 = 1.477 
PPR1 (reg) NOP15 = 1.477 
PPR1 (reg) YTM1 = 1.477 
PPR1 (reg) RPF2 = 1.477 
PPR1 (reg) ROK1 = 1.477 
PPR1 (reg) EBP2 = 1.477 
PIP2 (reg) YBL077W = 1.778 
PIP2 (reg) PHO88 = 1.778 
PIP2 (reg) SAH1 = 1.778 
PIP2 (reg) HIS1 = 1.778 
PIP2 (reg) RPL1B = 1.778 
PIP2 (reg) ASN2 = 1.778 
PIP2 (reg) NSG1 = 1.778 
PIP2 (reg) RPE1 = 1.778 
PIP2 (reg) TMA19 = 1.778 
PIP2 (reg) YEF3 = 1.778 
PIP2 (reg) YLR339C = 1.778 
PIP2 (reg) RHO2 = 1.778 
PIP2 (reg) NRK1 = 1.778 
PIP2 (reg) RPB8 = 1.778 
PIP2 (reg) VTC3 = 1.778 
PIP2 (reg) NEW1 = 1.778 
PIP2 (reg) TKL1 = 1.778 
PIP2 (reg) TIF3 = 1.778 
PIP2 (reg) SSZ1 = 1.778 
PIP2 (reg) TIF2 = 1.778 
PIP2 (reg) TIF1 = 1.778 
PIP2 (reg) APT1 = 1.778 
PIP2 (reg) MVD1 = 1.778 
PIP2 (reg) DED81 = 1.778 
PIP2 (reg) URA5 = 1.778 
OAF1 (reg) YBL077W = 1.778 
OAF1 (reg) PHO88 = 1.778 
OAF1 (reg) SAH1 = 1.778 
OAF1 (reg) HIS1 = 1.778 
OAF1 (reg) RPL1B = 1.778 
OAF1 (reg) ASN2 = 1.778 
OAF1 (reg) NSG1 = 1.778 
OAF1 (reg) RPE1 = 1.778 
OAF1 (reg) TMA19 = 1.778 
OAF1 (reg) YEF3 = 1.778 
OAF1 (reg) YLR339C = 1.778 
OAF1 (reg) RHO2 = 1.778 
OAF1 (reg) NRK1 = 1.778 
OAF1 (reg) RPB8 = 1.778 
OAF1 (reg) VTC3 = 1.778 
OAF1 (reg) NEW1 = 1.778 
OAF1 (reg) TKL1 = 1.778 
OAF1 (reg) TIF3 = 1.778 
OAF1 (reg) SSZ1 = 1.778 
OAF1 (reg) TIF2 = 1.778 
OAF1 (reg) TIF1 = 1.778 
OAF1 (reg) APT1 = 1.778 
OAF1 (reg) MVD1 = 1.778 
OAF1 (reg) DED81 = 1.778 
OAF1 (reg) URA5 = 1.778 
OAF3 (reg) YBL077W = 1.778 
OAF3 (reg) PHO88 = 1.778 
OAF3 (reg) SAH1 = 1.778 
OAF3 (reg) HIS1 = 1.778 
OAF3 (reg) RPL1B = 1.778 
OAF3 (reg) ASN2 = 1.778 
OAF3 (reg) NSG1 = 1.778 
OAF3 (reg) RPE1 = 1.778 
OAF3 (reg) TMA19 = 1.778 
OAF3 (reg) YEF3 = 1.778 
OAF3 (reg) YLR339C = 1.778 
OAF3 (reg) RHO2 = 1.778 
OAF3 (reg) NRK1 = 1.778 
OAF3 (reg) RPB8 = 1.778 
OAF3 (reg) VTC3 = 1.778 
OAF3 (reg) NEW1 = 1.778 
OAF3 (reg) TKL1 = 1.778 
OAF3 (reg) TIF3 = 1.778 
OAF3 (reg) SSZ1 = 1.778 
OAF3 (reg) TIF2 = 1.778 
OAF3 (reg) TIF1 = 1.778 
OAF3 (reg) APT1 = 1.778 
OAF3 (reg) MVD1 = 1.778 
OAF3 (reg) DED81 = 1.778 
OAF3 (reg) URA5 = 1.778 
MBR1 (reg) YBL077W = 1.778 
MBR1 (reg) PHO88 = 1.778 
MBR1 (reg) SAH1 = 1.778 
MBR1 (reg) HIS1 = 1.778 
MBR1 (reg) RPL1B = 1.778 
MBR1 (reg) ASN2 = 1.778 
MBR1 (reg) NSG1 = 1.778 
MBR1 (reg) RPE1 = 1.778 
MBR1 (reg) TMA19 = 1.778 
MBR1 (reg) YEF3 = 1.778 
MBR1 (reg) YLR339C = 1.778 
MBR1 (reg) RHO2 = 1.778 
MBR1 (reg) NRK1 = 1.778 
MBR1 (reg) RPB8 = 1.778 
MBR1 (reg) VTC3 = 1.778 
MBR1 (reg) NEW1 = 1.778 
MBR1 (reg) TKL1 = 1.778 
MBR1 (reg) TIF3 = 1.778 
MBR1 (reg) SSZ1 = 1.778 
MBR1 (reg) TIF2 = 1.778 
MBR1 (reg) TIF1 = 1.778 
MBR1 (reg) APT1 = 1.778 
MBR1 (reg) MVD1 = 1.778 
MBR1 (reg) DED81 = 1.778 
MBR1 (reg) URA5 = 1.778 
CAT8 (reg) YBL077W = 1.778 
CAT8 (reg) PHO88 = 1.778 
CAT8 (reg) SAH1 = 1.778 
CAT8 (reg) HIS1 = 1.778 
CAT8 (reg) RPL1B = 1.778 
CAT8 (reg) ASN2 = 1.778 
CAT8 (reg) NSG1 = 1.778 
CAT8 (reg) RPE1 = 1.778 
CAT8 (reg) TMA19 = 1.778 
CAT8 (reg) YEF3 = 1.778 
CAT8 (reg) YLR339C = 1.778 
CAT8 (reg) RHO2 = 1.778 
CAT8 (reg) NRK1 = 1.778 
CAT8 (reg) RPB8 = 1.778 
CAT8 (reg) VTC3 = 1.778 
CAT8 (reg) NEW1 = 1.778 
CAT8 (reg) TKL1 = 1.778 
CAT8 (reg) TIF3 = 1.778 
CAT8 (reg) SSZ1 = 1.778 
CAT8 (reg) TIF2 = 1.778 
CAT8 (reg) TIF1 = 1.778 
CAT8 (reg) APT1 = 1.778 
CAT8 (reg) MVD1 = 1.778 
CAT8 (reg) DED81 = 1.778 
CAT8 (reg) URA5 = 1.778 
HAP4 (reg) YBL077W = 1.778 
HAP4 (reg) PHO88 = 1.778 
HAP4 (reg) SAH1 = 1.778 
HAP4 (reg) HIS1 = 1.778 
HAP4 (reg) RPL1B = 1.778 
HAP4 (reg) ASN2 = 1.778 
HAP4 (reg) NSG1 = 1.778 
HAP4 (reg) RPE1 = 1.778 
HAP4 (reg) TMA19 = 1.778 
HAP4 (reg) YEF3 = 1.778 
HAP4 (reg) YLR339C = 1.778 
HAP4 (reg) RHO2 = 1.778 
HAP4 (reg) NRK1 = 1.778 
HAP4 (reg) RPB8 = 1.778 
HAP4 (reg) VTC3 = 1.778 
HAP4 (reg) NEW1 = 1.778 
HAP4 (reg) TKL1 = 1.778 
HAP4 (reg) TIF3 = 1.778 
HAP4 (reg) SSZ1 = 1.778 
HAP4 (reg) TIF2 = 1.778 
HAP4 (reg) TIF1 = 1.778 
HAP4 (reg) APT1 = 1.778 
HAP4 (reg) MVD1 = 1.778 
HAP4 (reg) DED81 = 1.778 
HAP4 (reg) URA5 = 1.778 
SPS18 (reg) YBL077W = 1.778 
SPS18 (reg) PHO88 = 1.778 
SPS18 (reg) SAH1 = 1.778 
SPS18 (reg) HIS1 = 1.778 
SPS18 (reg) RPL1B = 1.778 
SPS18 (reg) ASN2 = 1.778 
SPS18 (reg) NSG1 = 1.778 
SPS18 (reg) RPE1 = 1.778 
SPS18 (reg) TMA19 = 1.778 
SPS18 (reg) YEF3 = 1.778 
SPS18 (reg) YLR339C = 1.778 
SPS18 (reg) RHO2 = 1.778 
SPS18 (reg) NRK1 = 1.778 
SPS18 (reg) RPB8 = 1.778 
SPS18 (reg) VTC3 = 1.778 
SPS18 (reg) NEW1 = 1.778 
SPS18 (reg) TKL1 = 1.778 
SPS18 (reg) TIF3 = 1.778 
SPS18 (reg) SSZ1 = 1.778 
SPS18 (reg) TIF2 = 1.778 
SPS18 (reg) TIF1 = 1.778 
SPS18 (reg) APT1 = 1.778 
SPS18 (reg) MVD1 = 1.778 
SPS18 (reg) DED81 = 1.778 
SPS18 (reg) URA5 = 1.778 
ADR1 (reg) YBL077W = 1.778 
ADR1 (reg) PHO88 = 1.778 
ADR1 (reg) SAH1 = 1.778 
ADR1 (reg) HIS1 = 1.778 
ADR1 (reg) RPL1B = 1.778 
ADR1 (reg) ASN2 = 1.778 
ADR1 (reg) NSG1 = 1.778 
ADR1 (reg) RPE1 = 1.778 
ADR1 (reg) TMA19 = 1.778 
ADR1 (reg) YEF3 = 1.778 
ADR1 (reg) YLR339C = 1.778 
ADR1 (reg) RHO2 = 1.778 
ADR1 (reg) NRK1 = 1.778 
ADR1 (reg) RPB8 = 1.778 
ADR1 (reg) VTC3 = 1.778 
ADR1 (reg) NEW1 = 1.778 
ADR1 (reg) TKL1 = 1.778 
ADR1 (reg) TIF3 = 1.778 
ADR1 (reg) SSZ1 = 1.778 
ADR1 (reg) TIF2 = 1.778 
ADR1 (reg) TIF1 = 1.778 
ADR1 (reg) APT1 = 1.778 
ADR1 (reg) MVD1 = 1.778 
ADR1 (reg) DED81 = 1.778 
ADR1 (reg) URA5 = 1.778 
GAL3 (reg) YBL077W = 1.778 
GAL3 (reg) PHO88 = 1.778 
GAL3 (reg) SAH1 = 1.778 
GAL3 (reg) HIS1 = 1.778 
GAL3 (reg) RPL1B = 1.778 
GAL3 (reg) ASN2 = 1.778 
GAL3 (reg) NSG1 = 1.778 
GAL3 (reg) RPE1 = 1.778 
GAL3 (reg) TMA19 = 1.778 
GAL3 (reg) YEF3 = 1.778 
GAL3 (reg) YLR339C = 1.778 
GAL3 (reg) RHO2 = 1.778 
GAL3 (reg) NRK1 = 1.778 
GAL3 (reg) RPB8 = 1.778 
GAL3 (reg) VTC3 = 1.778 
GAL3 (reg) NEW1 = 1.778 
GAL3 (reg) TKL1 = 1.778 
GAL3 (reg) TIF3 = 1.778 
GAL3 (reg) SSZ1 = 1.778 
GAL3 (reg) TIF2 = 1.778 
GAL3 (reg) TIF1 = 1.778 
GAL3 (reg) APT1 = 1.778 
GAL3 (reg) MVD1 = 1.778 
GAL3 (reg) DED81 = 1.778 
GAL3 (reg) URA5 = 1.778 
PPR1 (reg) YBL077W = 1.778 
PPR1 (reg) PHO88 = 1.778 
PPR1 (reg) SAH1 = 1.778 
PPR1 (reg) HIS1 = 1.778 
PPR1 (reg) RPL1B = 1.778 
PPR1 (reg) ASN2 = 1.778 
PPR1 (reg) NSG1 = 1.778 
PPR1 (reg) RPE1 = 1.778 
PPR1 (reg) TMA19 = 1.778 
PPR1 (reg) YEF3 = 1.778 
PPR1 (reg) YLR339C = 1.778 
PPR1 (reg) RHO2 = 1.778 
PPR1 (reg) NRK1 = 1.778 
PPR1 (reg) RPB8 = 1.778 
PPR1 (reg) VTC3 = 1.778 
PPR1 (reg) NEW1 = 1.778 
PPR1 (reg) TKL1 = 1.778 
PPR1 (reg) TIF3 = 1.778 
PPR1 (reg) SSZ1 = 1.778 
PPR1 (reg) TIF2 = 1.778 
PPR1 (reg) TIF1 = 1.778 
PPR1 (reg) APT1 = 1.778 
PPR1 (reg) MVD1 = 1.778 
PPR1 (reg) DED81 = 1.778 
PPR1 (reg) URA5 = 1.778 
TEA1 (reg) YBL077W = 1.778 
TEA1 (reg) PHO88 = 1.778 
TEA1 (reg) SAH1 = 1.778 
TEA1 (reg) HIS1 = 1.778 
TEA1 (reg) RPL1B = 1.778 
TEA1 (reg) ASN2 = 1.778 
TEA1 (reg) NSG1 = 1.778 
TEA1 (reg) RPE1 = 1.778 
TEA1 (reg) TMA19 = 1.778 
TEA1 (reg) YEF3 = 1.778 
TEA1 (reg) YLR339C = 1.778 
TEA1 (reg) RHO2 = 1.778 
TEA1 (reg) NRK1 = 1.778 
TEA1 (reg) RPB8 = 1.778 
TEA1 (reg) VTC3 = 1.778 
TEA1 (reg) NEW1 = 1.778 
TEA1 (reg) TKL1 = 1.778 
TEA1 (reg) TIF3 = 1.778 
TEA1 (reg) SSZ1 = 1.778 
TEA1 (reg) TIF2 = 1.778 
TEA1 (reg) TIF1 = 1.778 
TEA1 (reg) APT1 = 1.778 
TEA1 (reg) MVD1 = 1.778 
TEA1 (reg) DED81 = 1.778 
TEA1 (reg) URA5 = 1.778 
UGA3 (reg) YBL077W = 1.778 
UGA3 (reg) PHO88 = 1.778 
UGA3 (reg) SAH1 = 1.778 
UGA3 (reg) HIS1 = 1.778 
UGA3 (reg) RPL1B = 1.778 
UGA3 (reg) ASN2 = 1.778 
UGA3 (reg) NSG1 = 1.778 
UGA3 (reg) RPE1 = 1.778 
UGA3 (reg) TMA19 = 1.778 
UGA3 (reg) YEF3 = 1.778 
UGA3 (reg) YLR339C = 1.778 
UGA3 (reg) RHO2 = 1.778 
UGA3 (reg) NRK1 = 1.778 
UGA3 (reg) RPB8 = 1.778 
UGA3 (reg) VTC3 = 1.778 
UGA3 (reg) NEW1 = 1.778 
UGA3 (reg) TKL1 = 1.778 
UGA3 (reg) TIF3 = 1.778 
UGA3 (reg) SSZ1 = 1.778 
UGA3 (reg) TIF2 = 1.778 
UGA3 (reg) TIF1 = 1.778 
UGA3 (reg) APT1 = 1.778 
UGA3 (reg) MVD1 = 1.778 
UGA3 (reg) DED81 = 1.778 
UGA3 (reg) URA5 = 1.778 
PIP2 (reg) NTH2 = 1.477 
PIP2 (reg) YDL124W = 1.477 
PIP2 (reg) TPS2 = 1.477 
PIP2 (reg) STF2 = 1.477 
PIP2 (reg) PGM2 = 1.477 
PIP2 (reg) TPS1 = 1.477 
PIP2 (reg) GRX1 = 1.477 
PIP2 (reg) SOL2 = 1.477 
PIP2 (reg) EMI2 = 1.477 
PIP2 (reg) YER067W = 1.477 
PIP2 (reg) PNC1 = 1.477 
PIP2 (reg) UGA1 = 1.477 
PIP2 (reg) RME1 = 1.477 
PIP2 (reg) GRE3 = 1.477 
PIP2 (reg) AYR1 = 1.477 
PIP2 (reg) FMP33 = 1.477 
PIP2 (reg) YLR252W = 1.477 
PIP2 (reg) TSL1 = 1.477 
PIP2 (reg) PHO85 = 1.477 
PIP2 (reg) YDR018C = 1.477 
PIP2 (reg) OM45 = 1.477 
PIP2 (reg) TFS1 = 1.477 
OAF1 (reg) NTH2 = 1.477 
OAF1 (reg) YDL124W = 1.477 
OAF1 (reg) TPS2 = 1.477 
OAF1 (reg) STF2 = 1.477 
OAF1 (reg) PGM2 = 1.477 
OAF1 (reg) TPS1 = 1.477 
OAF1 (reg) GRX1 = 1.477 
OAF1 (reg) SOL2 = 1.477 
OAF1 (reg) EMI2 = 1.477 
OAF1 (reg) YER067W = 1.477 
OAF1 (reg) PNC1 = 1.477 
OAF1 (reg) UGA1 = 1.477 
OAF1 (reg) RME1 = 1.477 
OAF1 (reg) GRE3 = 1.477 
OAF1 (reg) AYR1 = 1.477 
OAF1 (reg) FMP33 = 1.477 
OAF1 (reg) YLR252W = 1.477 
OAF1 (reg) TSL1 = 1.477 
OAF1 (reg) PHO85 = 1.477 
OAF1 (reg) YDR018C = 1.477 
OAF1 (reg) OM45 = 1.477 
OAF1 (reg) TFS1 = 1.477 
OAF3 (reg) NTH2 = 1.477 
OAF3 (reg) YDL124W = 1.477 
OAF3 (reg) TPS2 = 1.477 
OAF3 (reg) STF2 = 1.477 
OAF3 (reg) PGM2 = 1.477 
OAF3 (reg) TPS1 = 1.477 
OAF3 (reg) GRX1 = 1.477 
OAF3 (reg) SOL2 = 1.477 
OAF3 (reg) EMI2 = 1.477 
OAF3 (reg) YER067W = 1.477 
OAF3 (reg) PNC1 = 1.477 
OAF3 (reg) UGA1 = 1.477 
OAF3 (reg) RME1 = 1.477 
OAF3 (reg) GRE3 = 1.477 
OAF3 (reg) AYR1 = 1.477 
OAF3 (reg) FMP33 = 1.477 
OAF3 (reg) YLR252W = 1.477 
OAF3 (reg) TSL1 = 1.477 
OAF3 (reg) PHO85 = 1.477 
OAF3 (reg) YDR018C = 1.477 
OAF3 (reg) OM45 = 1.477 
OAF3 (reg) TFS1 = 1.477 
MBR1 (reg) NTH2 = 1.477 
MBR1 (reg) YDL124W = 1.477 
MBR1 (reg) TPS2 = 1.477 
MBR1 (reg) STF2 = 1.477 
MBR1 (reg) PGM2 = 1.477 
MBR1 (reg) TPS1 = 1.477 
MBR1 (reg) GRX1 = 1.477 
MBR1 (reg) SOL2 = 1.477 
MBR1 (reg) EMI2 = 1.477 
MBR1 (reg) YER067W = 1.477 
MBR1 (reg) PNC1 = 1.477 
MBR1 (reg) UGA1 = 1.477 
MBR1 (reg) RME1 = 1.477 
MBR1 (reg) GRE3 = 1.477 
MBR1 (reg) AYR1 = 1.477 
MBR1 (reg) FMP33 = 1.477 
MBR1 (reg) YLR252W = 1.477 
MBR1 (reg) TSL1 = 1.477 
MBR1 (reg) PHO85 = 1.477 
MBR1 (reg) YDR018C = 1.477 
MBR1 (reg) OM45 = 1.477 
MBR1 (reg) TFS1 = 1.477 
CAT8 (reg) NTH2 = 1.477 
CAT8 (reg) YDL124W = 1.477 
CAT8 (reg) TPS2 = 1.477 
CAT8 (reg) STF2 = 1.477 
CAT8 (reg) PGM2 = 1.477 
CAT8 (reg) TPS1 = 1.477 
CAT8 (reg) GRX1 = 1.477 
CAT8 (reg) SOL2 = 1.477 
CAT8 (reg) EMI2 = 1.477 
CAT8 (reg) YER067W = 1.477 
CAT8 (reg) PNC1 = 1.477 
CAT8 (reg) UGA1 = 1.477 
CAT8 (reg) RME1 = 1.477 
CAT8 (reg) GRE3 = 1.477 
CAT8 (reg) AYR1 = 1.477 
CAT8 (reg) FMP33 = 1.477 
CAT8 (reg) YLR252W = 1.477 
CAT8 (reg) TSL1 = 1.477 
CAT8 (reg) PHO85 = 1.477 
CAT8 (reg) YDR018C = 1.477 
CAT8 (reg) OM45 = 1.477 
CAT8 (reg) TFS1 = 1.477 
ADR1 (reg) NTH2 = 1.477 
ADR1 (reg) YDL124W = 1.477 
ADR1 (reg) TPS2 = 1.477 
ADR1 (reg) STF2 = 1.477 
ADR1 (reg) PGM2 = 1.477 
ADR1 (reg) TPS1 = 1.477 
ADR1 (reg) GRX1 = 1.477 
ADR1 (reg) SOL2 = 1.477 
ADR1 (reg) EMI2 = 1.477 
ADR1 (reg) YER067W = 1.477 
ADR1 (reg) PNC1 = 1.477 
ADR1 (reg) UGA1 = 1.477 
ADR1 (reg) RME1 = 1.477 
ADR1 (reg) GRE3 = 1.477 
ADR1 (reg) AYR1 = 1.477 
ADR1 (reg) FMP33 = 1.477 
ADR1 (reg) YLR252W = 1.477 
ADR1 (reg) TSL1 = 1.477 
ADR1 (reg) PHO85 = 1.477 
ADR1 (reg) YDR018C = 1.477 
ADR1 (reg) OM45 = 1.477 
ADR1 (reg) TFS1 = 1.477 
TEA1 (reg) NTH2 = 1.477 
TEA1 (reg) YDL124W = 1.477 
TEA1 (reg) TPS2 = 1.477 
TEA1 (reg) STF2 = 1.477 
TEA1 (reg) PGM2 = 1.477 
TEA1 (reg) TPS1 = 1.477 
TEA1 (reg) GRX1 = 1.477 
TEA1 (reg) SOL2 = 1.477 
TEA1 (reg) EMI2 = 1.477 
TEA1 (reg) YER067W = 1.477 
TEA1 (reg) PNC1 = 1.477 
TEA1 (reg) UGA1 = 1.477 
TEA1 (reg) RME1 = 1.477 
TEA1 (reg) GRE3 = 1.477 
TEA1 (reg) AYR1 = 1.477 
TEA1 (reg) FMP33 = 1.477 
TEA1 (reg) YLR252W = 1.477 
TEA1 (reg) TSL1 = 1.477 
TEA1 (reg) PHO85 = 1.477 
TEA1 (reg) YDR018C = 1.477 
TEA1 (reg) OM45 = 1.477 
TEA1 (reg) TFS1 = 1.477 
PIP2 (reg) MIS1 = 1.778 
PIP2 (reg) RLI1 = 1.778 
PIP2 (reg) GCD11 = 1.778 
PIP2 (reg) PPT1 = 1.778 
PIP2 (reg) MEU1 = 1.778 
PIP2 (reg) RRB1 = 1.778 
PIP2 (reg) KRS1 = 1.778 
PIP2 (reg) ARB1 = 1.778 
PIP2 (reg) SUI2 = 1.778 
PIP2 (reg) LIA1 = 1.778 
PIP2 (reg) NOP56 = 1.778 
PIP2 (reg) PSE1 = 1.778 
PIP2 (reg) NEW1 = 1.778 
PIP2 (reg) RPC40 = 1.778 
PIP2 (reg) GCN3 = 1.778 
PIP2 (reg) RPA49 = 1.778 
PIP2 (reg) PRS1 = 1.778 
PIP2 (reg) EMG1 = 1.778 
OAF1 (reg) MIS1 = 1.778 
OAF1 (reg) RLI1 = 1.778 
OAF1 (reg) GCD11 = 1.778 
OAF1 (reg) PPT1 = 1.778 
OAF1 (reg) MEU1 = 1.778 
OAF1 (reg) RRB1 = 1.778 
OAF1 (reg) KRS1 = 1.778 
OAF1 (reg) ARB1 = 1.778 
OAF1 (reg) SUI2 = 1.778 
OAF1 (reg) LIA1 = 1.778 
OAF1 (reg) NOP56 = 1.778 
OAF1 (reg) PSE1 = 1.778 
OAF1 (reg) NEW1 = 1.778 
OAF1 (reg) RPC40 = 1.778 
OAF1 (reg) GCN3 = 1.778 
OAF1 (reg) RPA49 = 1.778 
OAF1 (reg) PRS1 = 1.778 
OAF1 (reg) EMG1 = 1.778 
OAF3 (reg) MIS1 = 1.778 
OAF3 (reg) RLI1 = 1.778 
OAF3 (reg) GCD11 = 1.778 
OAF3 (reg) PPT1 = 1.778 
OAF3 (reg) MEU1 = 1.778 
OAF3 (reg) RRB1 = 1.778 
OAF3 (reg) KRS1 = 1.778 
OAF3 (reg) ARB1 = 1.778 
OAF3 (reg) SUI2 = 1.778 
OAF3 (reg) LIA1 = 1.778 
OAF3 (reg) NOP56 = 1.778 
OAF3 (reg) PSE1 = 1.778 
OAF3 (reg) NEW1 = 1.778 
OAF3 (reg) RPC40 = 1.778 
OAF3 (reg) GCN3 = 1.778 
OAF3 (reg) RPA49 = 1.778 
OAF3 (reg) PRS1 = 1.778 
OAF3 (reg) EMG1 = 1.778 
MBR1 (reg) MIS1 = 1.778 
MBR1 (reg) RLI1 = 1.778 
MBR1 (reg) GCD11 = 1.778 
MBR1 (reg) PPT1 = 1.778 
MBR1 (reg) MEU1 = 1.778 
MBR1 (reg) RRB1 = 1.778 
MBR1 (reg) KRS1 = 1.778 
MBR1 (reg) ARB1 = 1.778 
MBR1 (reg) SUI2 = 1.778 
MBR1 (reg) LIA1 = 1.778 
MBR1 (reg) NOP56 = 1.778 
MBR1 (reg) PSE1 = 1.778 
MBR1 (reg) NEW1 = 1.778 
MBR1 (reg) RPC40 = 1.778 
MBR1 (reg) GCN3 = 1.778 
MBR1 (reg) RPA49 = 1.778 
MBR1 (reg) PRS1 = 1.778 
MBR1 (reg) EMG1 = 1.778 
CAT8 (reg) MIS1 = 1.778 
CAT8 (reg) RLI1 = 1.778 
CAT8 (reg) GCD11 = 1.778 
CAT8 (reg) PPT1 = 1.778 
CAT8 (reg) MEU1 = 1.778 
CAT8 (reg) RRB1 = 1.778 
CAT8 (reg) KRS1 = 1.778 
CAT8 (reg) ARB1 = 1.778 
CAT8 (reg) SUI2 = 1.778 
CAT8 (reg) LIA1 = 1.778 
CAT8 (reg) NOP56 = 1.778 
CAT8 (reg) PSE1 = 1.778 
CAT8 (reg) NEW1 = 1.778 
CAT8 (reg) RPC40 = 1.778 
CAT8 (reg) GCN3 = 1.778 
CAT8 (reg) RPA49 = 1.778 
CAT8 (reg) PRS1 = 1.778 
CAT8 (reg) EMG1 = 1.778 
HAP4 (reg) MIS1 = 1.778 
HAP4 (reg) RLI1 = 1.778 
HAP4 (reg) GCD11 = 1.778 
HAP4 (reg) PPT1 = 1.778 
HAP4 (reg) MEU1 = 1.778 
HAP4 (reg) RRB1 = 1.778 
HAP4 (reg) KRS1 = 1.778 
HAP4 (reg) ARB1 = 1.778 
HAP4 (reg) SUI2 = 1.778 
HAP4 (reg) LIA1 = 1.778 
HAP4 (reg) NOP56 = 1.778 
HAP4 (reg) PSE1 = 1.778 
HAP4 (reg) NEW1 = 1.778 
HAP4 (reg) RPC40 = 1.778 
HAP4 (reg) GCN3 = 1.778 
HAP4 (reg) RPA49 = 1.778 
HAP4 (reg) PRS1 = 1.778 
HAP4 (reg) EMG1 = 1.778 
SPS18 (reg) MIS1 = 1.778 
SPS18 (reg) RLI1 = 1.778 
SPS18 (reg) GCD11 = 1.778 
SPS18 (reg) PPT1 = 1.778 
SPS18 (reg) MEU1 = 1.778 
SPS18 (reg) RRB1 = 1.778 
SPS18 (reg) KRS1 = 1.778 
SPS18 (reg) ARB1 = 1.778 
SPS18 (reg) SUI2 = 1.778 
SPS18 (reg) LIA1 = 1.778 
SPS18 (reg) NOP56 = 1.778 
SPS18 (reg) PSE1 = 1.778 
SPS18 (reg) NEW1 = 1.778 
SPS18 (reg) RPC40 = 1.778 
SPS18 (reg) GCN3 = 1.778 
SPS18 (reg) RPA49 = 1.778 
SPS18 (reg) PRS1 = 1.778 
SPS18 (reg) EMG1 = 1.778 
ADR1 (reg) MIS1 = 1.778 
ADR1 (reg) RLI1 = 1.778 
ADR1 (reg) GCD11 = 1.778 
ADR1 (reg) PPT1 = 1.778 
ADR1 (reg) MEU1 = 1.778 
ADR1 (reg) RRB1 = 1.778 
ADR1 (reg) KRS1 = 1.778 
ADR1 (reg) ARB1 = 1.778 
ADR1 (reg) SUI2 = 1.778 
ADR1 (reg) LIA1 = 1.778 
ADR1 (reg) NOP56 = 1.778 
ADR1 (reg) PSE1 = 1.778 
ADR1 (reg) NEW1 = 1.778 
ADR1 (reg) RPC40 = 1.778 
ADR1 (reg) GCN3 = 1.778 
ADR1 (reg) RPA49 = 1.778 
ADR1 (reg) PRS1 = 1.778 
ADR1 (reg) EMG1 = 1.778 
GAL3 (reg) MIS1 = 1.778 
GAL3 (reg) RLI1 = 1.778 
GAL3 (reg) GCD11 = 1.778 
GAL3 (reg) PPT1 = 1.778 
GAL3 (reg) MEU1 = 1.778 
GAL3 (reg) RRB1 = 1.778 
GAL3 (reg) KRS1 = 1.778 
GAL3 (reg) ARB1 = 1.778 
GAL3 (reg) SUI2 = 1.778 
GAL3 (reg) LIA1 = 1.778 
GAL3 (reg) NOP56 = 1.778 
GAL3 (reg) PSE1 = 1.778 
GAL3 (reg) NEW1 = 1.778 
GAL3 (reg) RPC40 = 1.778 
GAL3 (reg) GCN3 = 1.778 
GAL3 (reg) RPA49 = 1.778 
GAL3 (reg) PRS1 = 1.778 
GAL3 (reg) EMG1 = 1.778 
PPR1 (reg) MIS1 = 1.778 
PPR1 (reg) RLI1 = 1.778 
PPR1 (reg) GCD11 = 1.778 
PPR1 (reg) PPT1 = 1.778 
PPR1 (reg) MEU1 = 1.778 
PPR1 (reg) RRB1 = 1.778 
PPR1 (reg) KRS1 = 1.778 
PPR1 (reg) ARB1 = 1.778 
PPR1 (reg) SUI2 = 1.778 
PPR1 (reg) LIA1 = 1.778 
PPR1 (reg) NOP56 = 1.778 
PPR1 (reg) PSE1 = 1.778 
PPR1 (reg) NEW1 = 1.778 
PPR1 (reg) RPC40 = 1.778 
PPR1 (reg) GCN3 = 1.778 
PPR1 (reg) RPA49 = 1.778 
PPR1 (reg) PRS1 = 1.778 
PPR1 (reg) EMG1 = 1.778 
TEA1 (reg) MIS1 = 1.778 
TEA1 (reg) RLI1 = 1.778 
TEA1 (reg) GCD11 = 1.778 
TEA1 (reg) PPT1 = 1.778 
TEA1 (reg) MEU1 = 1.778 
TEA1 (reg) RRB1 = 1.778 
TEA1 (reg) KRS1 = 1.778 
TEA1 (reg) ARB1 = 1.778 
TEA1 (reg) SUI2 = 1.778 
TEA1 (reg) LIA1 = 1.778 
TEA1 (reg) NOP56 = 1.778 
TEA1 (reg) PSE1 = 1.778 
TEA1 (reg) NEW1 = 1.778 
TEA1 (reg) RPC40 = 1.778 
TEA1 (reg) GCN3 = 1.778 
TEA1 (reg) RPA49 = 1.778 
TEA1 (reg) PRS1 = 1.778 
TEA1 (reg) EMG1 = 1.778 
PIP2 (reg) NOP14 = 1.477 
PIP2 (reg) UTP9 = 1.477 
PIP2 (reg) RPA34 = 1.477 
PIP2 (reg) NOP13 = 1.477 
PIP2 (reg) BRX1 = 1.477 
PIP2 (reg) MTR4 = 1.477 
PIP2 (reg) RRP17 = 1.477 
PIP2 (reg) NOP7 = 1.477 
PIP2 (reg) RBG1 = 1.477 
PIP2 (reg) UTP14 = 1.477 
PIP2 (reg) NOC2 = 1.477 
PIP2 (reg) ROK1 = 1.477 
PIP2 (reg) EBP2 = 1.477 
OAF1 (reg) NOP14 = 1.477 
OAF1 (reg) UTP9 = 1.477 
OAF1 (reg) RPA34 = 1.477 
OAF1 (reg) NOP13 = 1.477 
OAF1 (reg) BRX1 = 1.477 
OAF1 (reg) MTR4 = 1.477 
OAF1 (reg) RRP17 = 1.477 
OAF1 (reg) NOP7 = 1.477 
OAF1 (reg) RBG1 = 1.477 
OAF1 (reg) UTP14 = 1.477 
OAF1 (reg) NOC2 = 1.477 
OAF1 (reg) ROK1 = 1.477 
OAF1 (reg) EBP2 = 1.477 
OAF3 (reg) NOP14 = 1.477 
OAF3 (reg) UTP9 = 1.477 
OAF3 (reg) RPA34 = 1.477 
OAF3 (reg) NOP13 = 1.477 
OAF3 (reg) BRX1 = 1.477 
OAF3 (reg) MTR4 = 1.477 
OAF3 (reg) RRP17 = 1.477 
OAF3 (reg) NOP7 = 1.477 
OAF3 (reg) RBG1 = 1.477 
OAF3 (reg) UTP14 = 1.477 
OAF3 (reg) NOC2 = 1.477 
OAF3 (reg) ROK1 = 1.477 
OAF3 (reg) EBP2 = 1.477 
MBR1 (reg) NOP14 = 1.477 
MBR1 (reg) UTP9 = 1.477 
MBR1 (reg) RPA34 = 1.477 
MBR1 (reg) NOP13 = 1.477 
MBR1 (reg) BRX1 = 1.477 
MBR1 (reg) MTR4 = 1.477 
MBR1 (reg) RRP17 = 1.477 
MBR1 (reg) NOP7 = 1.477 
MBR1 (reg) RBG1 = 1.477 
MBR1 (reg) UTP14 = 1.477 
MBR1 (reg) NOC2 = 1.477 
MBR1 (reg) ROK1 = 1.477 
MBR1 (reg) EBP2 = 1.477 
CAT8 (reg) NOP14 = 1.477 
CAT8 (reg) UTP9 = 1.477 
CAT8 (reg) RPA34 = 1.477 
CAT8 (reg) NOP13 = 1.477 
CAT8 (reg) BRX1 = 1.477 
CAT8 (reg) MTR4 = 1.477 
CAT8 (reg) RRP17 = 1.477 
CAT8 (reg) NOP7 = 1.477 
CAT8 (reg) RBG1 = 1.477 
CAT8 (reg) UTP14 = 1.477 
CAT8 (reg) NOC2 = 1.477 
CAT8 (reg) ROK1 = 1.477 
CAT8 (reg) EBP2 = 1.477 
ADR1 (reg) NOP14 = 1.477 
ADR1 (reg) UTP9 = 1.477 
ADR1 (reg) RPA34 = 1.477 
ADR1 (reg) NOP13 = 1.477 
ADR1 (reg) BRX1 = 1.477 
ADR1 (reg) MTR4 = 1.477 
ADR1 (reg) RRP17 = 1.477 
ADR1 (reg) NOP7 = 1.477 
ADR1 (reg) RBG1 = 1.477 
ADR1 (reg) UTP14 = 1.477 
ADR1 (reg) NOC2 = 1.477 
ADR1 (reg) ROK1 = 1.477 
ADR1 (reg) EBP2 = 1.477 
TEA1 (reg) NOP14 = 1.477 
TEA1 (reg) UTP9 = 1.477 
TEA1 (reg) RPA34 = 1.477 
TEA1 (reg) NOP13 = 1.477 
TEA1 (reg) BRX1 = 1.477 
TEA1 (reg) MTR4 = 1.477 
TEA1 (reg) RRP17 = 1.477 
TEA1 (reg) NOP7 = 1.477 
TEA1 (reg) RBG1 = 1.477 
TEA1 (reg) UTP14 = 1.477 
TEA1 (reg) NOC2 = 1.477 
TEA1 (reg) ROK1 = 1.477 
TEA1 (reg) EBP2 = 1.477 
PIP2 (reg) RPL23A = 1.778 
PIP2 (reg) RPS18A = 1.778 
PIP2 (reg) RPL24B = 1.778 
PIP2 (reg) RPL14B = 1.778 
PIP2 (reg) RPL34B = 1.778 
PIP2 (reg) RPL30 = 1.778 
PIP2 (reg) RPL27A = 1.778 
PIP2 (reg) RPS27B = 1.778 
PIP2 (reg) RPL42B = 1.778 
PIP2 (reg) RPL35B = 1.778 
PIP2 (reg) RPL23B = 1.778 
PIP2 (reg) RPS4B = 1.778 
PIP2 (reg) RPS26B = 1.778 
OAF1 (reg) RPL23A = 1.778 
OAF1 (reg) RPS18A = 1.778 
OAF1 (reg) RPL24B = 1.778 
OAF1 (reg) RPL14B = 1.778 
OAF1 (reg) RPL34B = 1.778 
OAF1 (reg) RPL30 = 1.778 
OAF1 (reg) RPL27A = 1.778 
OAF1 (reg) RPS27B = 1.778 
OAF1 (reg) RPL42B = 1.778 
OAF1 (reg) RPL35B = 1.778 
OAF1 (reg) RPL23B = 1.778 
OAF1 (reg) RPS4B = 1.778 
OAF1 (reg) RPS26B = 1.778 
OAF3 (reg) RPL23A = 1.778 
OAF3 (reg) RPS18A = 1.778 
OAF3 (reg) RPL24B = 1.778 
OAF3 (reg) RPL14B = 1.778 
OAF3 (reg) RPL34B = 1.778 
OAF3 (reg) RPL30 = 1.778 
OAF3 (reg) RPL27A = 1.778 
OAF3 (reg) RPS27B = 1.778 
OAF3 (reg) RPL42B = 1.778 
OAF3 (reg) RPL35B = 1.778 
OAF3 (reg) RPL23B = 1.778 
OAF3 (reg) RPS4B = 1.778 
OAF3 (reg) RPS26B = 1.778 
MBR1 (reg) RPL23A = 1.778 
MBR1 (reg) RPS18A = 1.778 
MBR1 (reg) RPL24B = 1.778 
MBR1 (reg) RPL14B = 1.778 
MBR1 (reg) RPL34B = 1.778 
MBR1 (reg) RPL30 = 1.778 
MBR1 (reg) RPL27A = 1.778 
MBR1 (reg) RPS27B = 1.778 
MBR1 (reg) RPL42B = 1.778 
MBR1 (reg) RPL35B = 1.778 
MBR1 (reg) RPL23B = 1.778 
MBR1 (reg) RPS4B = 1.778 
MBR1 (reg) RPS26B = 1.778 
CAT8 (reg) RPL23A = 1.778 
CAT8 (reg) RPS18A = 1.778 
CAT8 (reg) RPL24B = 1.778 
CAT8 (reg) RPL14B = 1.778 
CAT8 (reg) RPL34B = 1.778 
CAT8 (reg) RPL30 = 1.778 
CAT8 (reg) RPL27A = 1.778 
CAT8 (reg) RPS27B = 1.778 
CAT8 (reg) RPL42B = 1.778 
CAT8 (reg) RPL35B = 1.778 
CAT8 (reg) RPL23B = 1.778 
CAT8 (reg) RPS4B = 1.778 
CAT8 (reg) RPS26B = 1.778 
HAP4 (reg) RPL23A = 1.477 
HAP4 (reg) RPS18A = 1.477 
HAP4 (reg) RPL24B = 1.477 
HAP4 (reg) RPL14B = 1.477 
HAP4 (reg) RPL34B = 1.477 
HAP4 (reg) RPL30 = 1.477 
HAP4 (reg) RPL27A = 1.477 
HAP4 (reg) RPS27B = 1.477 
HAP4 (reg) RPL42B = 1.477 
HAP4 (reg) RPL35B = 1.477 
HAP4 (reg) RPL23B = 1.477 
HAP4 (reg) RPS4B = 1.477 
HAP4 (reg) RPS26B = 1.477 
SPS18 (reg) RPL23A = 1.477 
SPS18 (reg) RPS18A = 1.477 
SPS18 (reg) RPL24B = 1.477 
SPS18 (reg) RPL14B = 1.477 
SPS18 (reg) RPL34B = 1.477 
SPS18 (reg) RPL30 = 1.477 
SPS18 (reg) RPL27A = 1.477 
SPS18 (reg) RPS27B = 1.477 
SPS18 (reg) RPL42B = 1.477 
SPS18 (reg) RPL35B = 1.477 
SPS18 (reg) RPL23B = 1.477 
SPS18 (reg) RPS4B = 1.477 
SPS18 (reg) RPS26B = 1.477 
ADR1 (reg) RPL23A = 1.778 
ADR1 (reg) RPS18A = 1.778 
ADR1 (reg) RPL24B = 1.778 
ADR1 (reg) RPL14B = 1.778 
ADR1 (reg) RPL34B = 1.778 
ADR1 (reg) RPL30 = 1.778 
ADR1 (reg) RPL27A = 1.778 
ADR1 (reg) RPS27B = 1.778 
ADR1 (reg) RPL42B = 1.778 
ADR1 (reg) RPL35B = 1.778 
ADR1 (reg) RPL23B = 1.778 
ADR1 (reg) RPS4B = 1.778 
ADR1 (reg) RPS26B = 1.778 
GAL3 (reg) RPL23A = 1.778 
GAL3 (reg) RPS18A = 1.778 
GAL3 (reg) RPL24B = 1.778 
GAL3 (reg) RPL14B = 1.778 
GAL3 (reg) RPL34B = 1.778 
GAL3 (reg) RPL30 = 1.778 
GAL3 (reg) RPL27A = 1.778 
GAL3 (reg) RPS27B = 1.778 
GAL3 (reg) RPL42B = 1.778 
GAL3 (reg) RPL35B = 1.778 
GAL3 (reg) RPL23B = 1.778 
GAL3 (reg) RPS4B = 1.778 
GAL3 (reg) RPS26B = 1.778 
PPR1 (reg) RPL23A = 1.778 
PPR1 (reg) RPS18A = 1.778 
PPR1 (reg) RPL24B = 1.778 
PPR1 (reg) RPL14B = 1.778 
PPR1 (reg) RPL34B = 1.778 
PPR1 (reg) RPL30 = 1.778 
PPR1 (reg) RPL27A = 1.778 
PPR1 (reg) RPS27B = 1.778 
PPR1 (reg) RPL42B = 1.778 
PPR1 (reg) RPL35B = 1.778 
PPR1 (reg) RPL23B = 1.778 
PPR1 (reg) RPS4B = 1.778 
PPR1 (reg) RPS26B = 1.778 
TEA1 (reg) RPL23A = 1.778 
TEA1 (reg) RPS18A = 1.778 
TEA1 (reg) RPL24B = 1.778 
TEA1 (reg) RPL14B = 1.778 
TEA1 (reg) RPL34B = 1.778 
TEA1 (reg) RPL30 = 1.778 
TEA1 (reg) RPL27A = 1.778 
TEA1 (reg) RPS27B = 1.778 
TEA1 (reg) RPL42B = 1.778 
TEA1 (reg) RPL35B = 1.778 
TEA1 (reg) RPL23B = 1.778 
TEA1 (reg) RPS4B = 1.778 
TEA1 (reg) RPS26B = 1.778 
UGA3 (reg) RPL23A = 1.477 
UGA3 (reg) RPS18A = 1.477 
UGA3 (reg) RPL24B = 1.477 
UGA3 (reg) RPL14B = 1.477 
UGA3 (reg) RPL34B = 1.477 
UGA3 (reg) RPL30 = 1.477 
UGA3 (reg) RPL27A = 1.477 
UGA3 (reg) RPS27B = 1.477 
UGA3 (reg) RPL42B = 1.477 
UGA3 (reg) RPL35B = 1.477 
UGA3 (reg) RPL23B = 1.477 
UGA3 (reg) RPS4B = 1.477 
UGA3 (reg) RPS26B = 1.477 
PIP2 (reg) GLK1 = 1.778 
PIP2 (reg) GAD1 = 1.778 
PIP2 (reg) HSP42 = 1.778 
PIP2 (reg) STF2 = 1.778 
PIP2 (reg) XBP1 = 1.778 
PIP2 (reg) DDR2 = 1.778 
PIP2 (reg) RDL1 = 1.778 
PIP2 (reg) FAA1 = 1.778 
PIP2 (reg) YBR139W = 1.778 
PIP2 (reg) NTH1 = 1.778 
PIP2 (reg) SOL4 = 1.778 
PIP2 (reg) USV1 = 1.778 
PIP2 (reg) YFR017C = 1.778 
PIP2 (reg) AIM17 = 1.778 
PIP2 (reg) RTC3 = 1.778 
PIP2 (reg) HSP104 = 1.778 
OAF1 (reg) GLK1 = 1.778 
OAF1 (reg) GAD1 = 1.778 
OAF1 (reg) HSP42 = 1.778 
OAF1 (reg) STF2 = 1.778 
OAF1 (reg) XBP1 = 1.778 
OAF1 (reg) DDR2 = 1.778 
OAF1 (reg) RDL1 = 1.778 
OAF1 (reg) FAA1 = 1.778 
OAF1 (reg) YBR139W = 1.778 
OAF1 (reg) NTH1 = 1.778 
OAF1 (reg) SOL4 = 1.778 
OAF1 (reg) USV1 = 1.778 
OAF1 (reg) YFR017C = 1.778 
OAF1 (reg) AIM17 = 1.778 
OAF1 (reg) RTC3 = 1.778 
OAF1 (reg) HSP104 = 1.778 
MBR1 (reg) GLK1 = 1.778 
MBR1 (reg) GAD1 = 1.778 
MBR1 (reg) HSP42 = 1.778 
MBR1 (reg) STF2 = 1.778 
MBR1 (reg) XBP1 = 1.778 
MBR1 (reg) DDR2 = 1.778 
MBR1 (reg) RDL1 = 1.778 
MBR1 (reg) FAA1 = 1.778 
MBR1 (reg) YBR139W = 1.778 
MBR1 (reg) NTH1 = 1.778 
MBR1 (reg) SOL4 = 1.778 
MBR1 (reg) USV1 = 1.778 
MBR1 (reg) YFR017C = 1.778 
MBR1 (reg) AIM17 = 1.778 
MBR1 (reg) RTC3 = 1.778 
MBR1 (reg) HSP104 = 1.778 
CAT8 (reg) GLK1 = 1.477 
CAT8 (reg) GAD1 = 1.477 
CAT8 (reg) HSP42 = 1.477 
CAT8 (reg) STF2 = 1.477 
CAT8 (reg) XBP1 = 1.477 
CAT8 (reg) DDR2 = 1.477 
CAT8 (reg) RDL1 = 1.477 
CAT8 (reg) FAA1 = 1.477 
CAT8 (reg) YBR139W = 1.477 
CAT8 (reg) NTH1 = 1.477 
CAT8 (reg) SOL4 = 1.477 
CAT8 (reg) USV1 = 1.477 
CAT8 (reg) YFR017C = 1.477 
CAT8 (reg) AIM17 = 1.477 
CAT8 (reg) RTC3 = 1.477 
CAT8 (reg) HSP104 = 1.477 
ADR1 (reg) GLK1 = 1.778 
ADR1 (reg) GAD1 = 1.778 
ADR1 (reg) HSP42 = 1.778 
ADR1 (reg) STF2 = 1.778 
ADR1 (reg) XBP1 = 1.778 
ADR1 (reg) DDR2 = 1.778 
ADR1 (reg) RDL1 = 1.778 
ADR1 (reg) FAA1 = 1.778 
ADR1 (reg) YBR139W = 1.778 
ADR1 (reg) NTH1 = 1.778 
ADR1 (reg) SOL4 = 1.778 
ADR1 (reg) USV1 = 1.778 
ADR1 (reg) YFR017C = 1.778 
ADR1 (reg) AIM17 = 1.778 
ADR1 (reg) RTC3 = 1.778 
ADR1 (reg) HSP104 = 1.778 
PPR1 (reg) GLK1 = 1.477 
PPR1 (reg) GAD1 = 1.477 
PPR1 (reg) HSP42 = 1.477 
PPR1 (reg) STF2 = 1.477 
PPR1 (reg) XBP1 = 1.477 
PPR1 (reg) DDR2 = 1.477 
PPR1 (reg) RDL1 = 1.477 
PPR1 (reg) FAA1 = 1.477 
PPR1 (reg) YBR139W = 1.477 
PPR1 (reg) NTH1 = 1.477 
PPR1 (reg) SOL4 = 1.477 
PPR1 (reg) USV1 = 1.477 
PPR1 (reg) YFR017C = 1.477 
PPR1 (reg) AIM17 = 1.477 
PPR1 (reg) RTC3 = 1.477 
PPR1 (reg) HSP104 = 1.477 
TEA1 (reg) GLK1 = 1.778 
TEA1 (reg) GAD1 = 1.778 
TEA1 (reg) HSP42 = 1.778 
TEA1 (reg) STF2 = 1.778 
TEA1 (reg) XBP1 = 1.778 
TEA1 (reg) DDR2 = 1.778 
TEA1 (reg) RDL1 = 1.778 
TEA1 (reg) FAA1 = 1.778 
TEA1 (reg) YBR139W = 1.778 
TEA1 (reg) NTH1 = 1.778 
TEA1 (reg) SOL4 = 1.778 
TEA1 (reg) USV1 = 1.778 
TEA1 (reg) YFR017C = 1.778 
TEA1 (reg) AIM17 = 1.778 
TEA1 (reg) RTC3 = 1.778 
TEA1 (reg) HSP104 = 1.778 
OAF1 (reg) NGR1 = 1.477 
OAF1 (reg) ERP6 = 1.477 
OAF1 (reg) SPG1 = 1.477 
OAF1 (reg) COX7 = 1.477 
OAF1 (reg) RRT1 = 1.477 
OAF1 (reg) ADY2 = 1.477 
OAF1 (reg) POX1 = 1.477 
OAF1 (reg) FYV10 = 1.477 
OAF1 (reg) YJR008W = 1.477 
OAF1 (reg) SRY1 = 1.477 
OAF1 (reg) FMP46 = 1.477 
OAF1 (reg) QNQ1 = 1.477 
OAF1 (reg) YML089C = 1.477 
OAF1 (reg) YET2 = 1.477 
OAF1 (reg) ARA2 = 1.477 
OAF1 (reg) SPG4 = 1.477 
OAF1 (reg) NDE2 = 1.477 
OAF1 (reg) URA10 = 1.477 
OAF1 (reg) AIM41 = 1.477 
OAF1 (reg) AST2 = 1.477 
OAF1 (reg) MPM1 = 1.477 
OAF1 (reg) BOP2 = 1.477 
MBR1 (reg) NGR1 = 1.477 
MBR1 (reg) ERP6 = 1.477 
MBR1 (reg) SPG1 = 1.477 
MBR1 (reg) COX7 = 1.477 
MBR1 (reg) RRT1 = 1.477 
MBR1 (reg) ADY2 = 1.477 
MBR1 (reg) POX1 = 1.477 
MBR1 (reg) FYV10 = 1.477 
MBR1 (reg) YJR008W = 1.477 
MBR1 (reg) SRY1 = 1.477 
MBR1 (reg) FMP46 = 1.477 
MBR1 (reg) QNQ1 = 1.477 
MBR1 (reg) YML089C = 1.477 
MBR1 (reg) YET2 = 1.477 
MBR1 (reg) ARA2 = 1.477 
MBR1 (reg) SPG4 = 1.477 
MBR1 (reg) NDE2 = 1.477 
MBR1 (reg) URA10 = 1.477 
MBR1 (reg) AIM41 = 1.477 
MBR1 (reg) AST2 = 1.477 
MBR1 (reg) MPM1 = 1.477 
MBR1 (reg) BOP2 = 1.477 
ADR1 (reg) NGR1 = 1.477 
ADR1 (reg) ERP6 = 1.477 
ADR1 (reg) SPG1 = 1.477 
ADR1 (reg) COX7 = 1.477 
ADR1 (reg) RRT1 = 1.477 
ADR1 (reg) ADY2 = 1.477 
ADR1 (reg) POX1 = 1.477 
ADR1 (reg) FYV10 = 1.477 
ADR1 (reg) YJR008W = 1.477 
ADR1 (reg) SRY1 = 1.477 
ADR1 (reg) FMP46 = 1.477 
ADR1 (reg) QNQ1 = 1.477 
ADR1 (reg) YML089C = 1.477 
ADR1 (reg) YET2 = 1.477 
ADR1 (reg) ARA2 = 1.477 
ADR1 (reg) SPG4 = 1.477 
ADR1 (reg) NDE2 = 1.477 
ADR1 (reg) URA10 = 1.477 
ADR1 (reg) AIM41 = 1.477 
ADR1 (reg) AST2 = 1.477 
ADR1 (reg) MPM1 = 1.477 
ADR1 (reg) BOP2 = 1.477 
TEA1 (reg) NGR1 = 1.477 
TEA1 (reg) ERP6 = 1.477 
TEA1 (reg) SPG1 = 1.477 
TEA1 (reg) COX7 = 1.477 
TEA1 (reg) RRT1 = 1.477 
TEA1 (reg) ADY2 = 1.477 
TEA1 (reg) POX1 = 1.477 
TEA1 (reg) FYV10 = 1.477 
TEA1 (reg) YJR008W = 1.477 
TEA1 (reg) SRY1 = 1.477 
TEA1 (reg) FMP46 = 1.477 
TEA1 (reg) QNQ1 = 1.477 
TEA1 (reg) YML089C = 1.477 
TEA1 (reg) YET2 = 1.477 
TEA1 (reg) ARA2 = 1.477 
TEA1 (reg) SPG4 = 1.477 
TEA1 (reg) NDE2 = 1.477 
TEA1 (reg) URA10 = 1.477 
TEA1 (reg) AIM41 = 1.477 
TEA1 (reg) AST2 = 1.477 
TEA1 (reg) MPM1 = 1.477 
TEA1 (reg) BOP2 = 1.477 
PIP2 (reg) FAP7 = 1.477 
PIP2 (reg) DCD1 = 1.477 
PIP2 (reg) HIS6 = 1.477 
PIP2 (reg) NUC1 = 1.477 
PIP2 (reg) SPE4 = 1.477 
PIP2 (reg) PGA3 = 1.477 
PIP2 (reg) ASN1 = 1.477 
PIP2 (reg) RPC10 = 1.477 
PIP2 (reg) MNI1 = 1.477 
PIP2 (reg) BUD22 = 1.477 
PIP2 (reg) YDR161W = 1.477 
PIP2 (reg) YLR243W = 1.477 
PIP2 (reg) RPC37 = 1.477 
PIP2 (reg) YIL096C = 1.477 
PIP2 (reg) SQT1 = 1.477 
PIP2 (reg) YVH1 = 1.477 
PIP2 (reg) PRS3 = 1.477 
PIP2 (reg) EBP2 = 1.477 
OAF1 (reg) FAP7 = 1.477 
OAF1 (reg) DCD1 = 1.477 
OAF1 (reg) HIS6 = 1.477 
OAF1 (reg) NUC1 = 1.477 
OAF1 (reg) SPE4 = 1.477 
OAF1 (reg) PGA3 = 1.477 
OAF1 (reg) ASN1 = 1.477 
OAF1 (reg) RPC10 = 1.477 
OAF1 (reg) MNI1 = 1.477 
OAF1 (reg) BUD22 = 1.477 
OAF1 (reg) YDR161W = 1.477 
OAF1 (reg) YLR243W = 1.477 
OAF1 (reg) RPC37 = 1.477 
OAF1 (reg) YIL096C = 1.477 
OAF1 (reg) SQT1 = 1.477 
OAF1 (reg) YVH1 = 1.477 
OAF1 (reg) PRS3 = 1.477 
OAF1 (reg) EBP2 = 1.477 
OAF3 (reg) FAP7 = 1.477 
OAF3 (reg) DCD1 = 1.477 
OAF3 (reg) HIS6 = 1.477 
OAF3 (reg) NUC1 = 1.477 
OAF3 (reg) SPE4 = 1.477 
OAF3 (reg) PGA3 = 1.477 
OAF3 (reg) ASN1 = 1.477 
OAF3 (reg) RPC10 = 1.477 
OAF3 (reg) MNI1 = 1.477 
OAF3 (reg) BUD22 = 1.477 
OAF3 (reg) YDR161W = 1.477 
OAF3 (reg) YLR243W = 1.477 
OAF3 (reg) RPC37 = 1.477 
OAF3 (reg) YIL096C = 1.477 
OAF3 (reg) SQT1 = 1.477 
OAF3 (reg) YVH1 = 1.477 
OAF3 (reg) PRS3 = 1.477 
OAF3 (reg) EBP2 = 1.477 
MBR1 (reg) FAP7 = 1.477 
MBR1 (reg) DCD1 = 1.477 
MBR1 (reg) HIS6 = 1.477 
MBR1 (reg) NUC1 = 1.477 
MBR1 (reg) SPE4 = 1.477 
MBR1 (reg) PGA3 = 1.477 
MBR1 (reg) ASN1 = 1.477 
MBR1 (reg) RPC10 = 1.477 
MBR1 (reg) MNI1 = 1.477 
MBR1 (reg) BUD22 = 1.477 
MBR1 (reg) YDR161W = 1.477 
MBR1 (reg) YLR243W = 1.477 
MBR1 (reg) RPC37 = 1.477 
MBR1 (reg) YIL096C = 1.477 
MBR1 (reg) SQT1 = 1.477 
MBR1 (reg) YVH1 = 1.477 
MBR1 (reg) PRS3 = 1.477 
MBR1 (reg) EBP2 = 1.477 
CAT8 (reg) FAP7 = 1.477 
CAT8 (reg) DCD1 = 1.477 
CAT8 (reg) HIS6 = 1.477 
CAT8 (reg) NUC1 = 1.477 
CAT8 (reg) SPE4 = 1.477 
CAT8 (reg) PGA3 = 1.477 
CAT8 (reg) ASN1 = 1.477 
CAT8 (reg) RPC10 = 1.477 
CAT8 (reg) MNI1 = 1.477 
CAT8 (reg) BUD22 = 1.477 
CAT8 (reg) YDR161W = 1.477 
CAT8 (reg) YLR243W = 1.477 
CAT8 (reg) RPC37 = 1.477 
CAT8 (reg) YIL096C = 1.477 
CAT8 (reg) SQT1 = 1.477 
CAT8 (reg) YVH1 = 1.477 
CAT8 (reg) PRS3 = 1.477 
CAT8 (reg) EBP2 = 1.477 
ADR1 (reg) FAP7 = 1.477 
ADR1 (reg) DCD1 = 1.477 
ADR1 (reg) HIS6 = 1.477 
ADR1 (reg) NUC1 = 1.477 
ADR1 (reg) SPE4 = 1.477 
ADR1 (reg) PGA3 = 1.477 
ADR1 (reg) ASN1 = 1.477 
ADR1 (reg) RPC10 = 1.477 
ADR1 (reg) MNI1 = 1.477 
ADR1 (reg) BUD22 = 1.477 
ADR1 (reg) YDR161W = 1.477 
ADR1 (reg) YLR243W = 1.477 
ADR1 (reg) RPC37 = 1.477 
ADR1 (reg) YIL096C = 1.477 
ADR1 (reg) SQT1 = 1.477 
ADR1 (reg) YVH1 = 1.477 
ADR1 (reg) PRS3 = 1.477 
ADR1 (reg) EBP2 = 1.477 
PPR1 (reg) FAP7 = 1.477 
PPR1 (reg) DCD1 = 1.477 
PPR1 (reg) HIS6 = 1.477 
PPR1 (reg) NUC1 = 1.477 
PPR1 (reg) SPE4 = 1.477 
PPR1 (reg) PGA3 = 1.477 
PPR1 (reg) ASN1 = 1.477 
PPR1 (reg) RPC10 = 1.477 
PPR1 (reg) MNI1 = 1.477 
PPR1 (reg) BUD22 = 1.477 
PPR1 (reg) YDR161W = 1.477 
PPR1 (reg) YLR243W = 1.477 
PPR1 (reg) RPC37 = 1.477 
PPR1 (reg) YIL096C = 1.477 
PPR1 (reg) SQT1 = 1.477 
PPR1 (reg) YVH1 = 1.477 
PPR1 (reg) PRS3 = 1.477 
PPR1 (reg) EBP2 = 1.477 
TEA1 (reg) FAP7 = 1.477 
TEA1 (reg) DCD1 = 1.477 
TEA1 (reg) HIS6 = 1.477 
TEA1 (reg) NUC1 = 1.477 
TEA1 (reg) SPE4 = 1.477 
TEA1 (reg) PGA3 = 1.477 
TEA1 (reg) ASN1 = 1.477 
TEA1 (reg) RPC10 = 1.477 
TEA1 (reg) MNI1 = 1.477 
TEA1 (reg) BUD22 = 1.477 
TEA1 (reg) YDR161W = 1.477 
TEA1 (reg) YLR243W = 1.477 
TEA1 (reg) RPC37 = 1.477 
TEA1 (reg) YIL096C = 1.477 
TEA1 (reg) SQT1 = 1.477 
TEA1 (reg) YVH1 = 1.477 
TEA1 (reg) PRS3 = 1.477 
TEA1 (reg) EBP2 = 1.477 
OAF1 (reg) UTP15 = 1.477 
OAF1 (reg) PUS1 = 1.477 
OAF1 (reg) RRB1 = 1.477 
OAF1 (reg) FOL1 = 1.477 
OAF1 (reg) BRX1 = 1.477 
OAF1 (reg) RPA12 = 1.477 
OAF1 (reg) RPA43 = 1.477 
OAF1 (reg) NOG1 = 1.477 
OAF1 (reg) NIP7 = 1.477 
OAF1 (reg) DRS1 = 1.477 
OAF1 (reg) PWP1 = 1.477 
OAF1 (reg) NOG2 = 1.477 
OAF1 (reg) YTM1 = 1.477 
OAF1 (reg) UTP21 = 1.477 
OAF1 (reg) NOC2 = 1.477 
OAF1 (reg) CKA1 = 1.477 
OAF1 (reg) YBL005W-B = 1.477 
OAF1 (reg) NUP170 = 1.477 
OAF1 (reg) CHS3 = 1.477 
OAF1 (reg) YBR206W = 1.477 
OAF1 (reg) HAT2 = 1.477 
OAF1 (reg) HMF1 = 1.477 
OAF1 (reg) CHD1 = 1.477 
OAF1 (reg) SAD1 = 1.477 
OAF1 (reg) TRP5 = 1.477 
OAF1 (reg) TAF6 = 1.477 
OAF1 (reg) SKI8 = 1.477 
OAF1 (reg) YIP1 = 1.477 
OAF1 (reg) MGM101 = 1.477 
OAF1 (reg) CNB1 = 1.477 
OAF1 (reg) NUP133 = 1.477 
OAF1 (reg) FRS1 = 1.477 
OAF1 (reg) YLR230W = 1.477 
OAF1 (reg) VIP1 = 1.477 
OAF1 (reg) VMA6 = 1.477 
OAF1 (reg) POB3 = 1.477 
OAF1 (reg) NPL6 = 1.477 
OAF1 (reg) YNR021W = 1.477 
OAF1 (reg) YOR169C = 1.477 
OAF1 (reg) ERG10 = 1.477 
OAF1 (reg) SEH1 = 1.477 
OAF1 (reg) GUS1 = 1.477 
OAF1 (reg) RPS1A = 1.477 
OAF1 (reg) SOP4 = 1.477 
OAF1 (reg) APN1 = 1.477 
OAF1 (reg) SAP190 = 1.477 
OAF1 (reg) YIL080W = 1.477 
OAF1 (reg) YML010W-A = 1.477 
MBR1 (reg) CKA1 = 1.477 
MBR1 (reg) YBL005W-B = 1.477 
MBR1 (reg) NUP170 = 1.477 
MBR1 (reg) CHS3 = 1.477 
MBR1 (reg) YBR206W = 1.477 
MBR1 (reg) HAT2 = 1.477 
MBR1 (reg) HMF1 = 1.477 
MBR1 (reg) CHD1 = 1.477 
MBR1 (reg) SAD1 = 1.477 
MBR1 (reg) TRP5 = 1.477 
MBR1 (reg) TAF6 = 1.477 
MBR1 (reg) SKI8 = 1.477 
MBR1 (reg) YIP1 = 1.477 
MBR1 (reg) MGM101 = 1.477 
MBR1 (reg) CNB1 = 1.477 
MBR1 (reg) NUP133 = 1.477 
MBR1 (reg) FRS1 = 1.477 
MBR1 (reg) YLR230W = 1.477 
MBR1 (reg) VIP1 = 1.477 
MBR1 (reg) VMA6 = 1.477 
MBR1 (reg) POB3 = 1.477 
MBR1 (reg) NPL6 = 1.477 
MBR1 (reg) YNR021W = 1.477 
MBR1 (reg) YOR169C = 1.477 
MBR1 (reg) ERG10 = 1.477 
MBR1 (reg) SEH1 = 1.477 
MBR1 (reg) GUS1 = 1.477 
MBR1 (reg) RPS1A = 1.477 
MBR1 (reg) SOP4 = 1.477 
MBR1 (reg) APN1 = 1.477 
MBR1 (reg) SAP190 = 1.477 
MBR1 (reg) YIL080W = 1.477 
MBR1 (reg) YML010W-A = 1.477 
ADR1 (reg) CKA1 = 1.477 
ADR1 (reg) YBL005W-B = 1.477 
ADR1 (reg) NUP170 = 1.477 
ADR1 (reg) CHS3 = 1.477 
ADR1 (reg) YBR206W = 1.477 
ADR1 (reg) HAT2 = 1.477 
ADR1 (reg) HMF1 = 1.477 
ADR1 (reg) CHD1 = 1.477 
ADR1 (reg) SAD1 = 1.477 
ADR1 (reg) TRP5 = 1.477 
ADR1 (reg) TAF6 = 1.477 
ADR1 (reg) SKI8 = 1.477 
ADR1 (reg) YIP1 = 1.477 
ADR1 (reg) MGM101 = 1.477 
ADR1 (reg) CNB1 = 1.477 
ADR1 (reg) NUP133 = 1.477 
ADR1 (reg) FRS1 = 1.477 
ADR1 (reg) YLR230W = 1.477 
ADR1 (reg) VIP1 = 1.477 
ADR1 (reg) VMA6 = 1.477 
ADR1 (reg) POB3 = 1.477 
ADR1 (reg) NPL6 = 1.477 
ADR1 (reg) YNR021W = 1.477 
ADR1 (reg) YOR169C = 1.477 
ADR1 (reg) ERG10 = 1.477 
ADR1 (reg) SEH1 = 1.477 
ADR1 (reg) GUS1 = 1.477 
ADR1 (reg) RPS1A = 1.477 
ADR1 (reg) SOP4 = 1.477 
ADR1 (reg) APN1 = 1.477 
ADR1 (reg) SAP190 = 1.477 
ADR1 (reg) YIL080W = 1.477 
ADR1 (reg) YML010W-A = 1.477 
TEA1 (reg) CKA1 = 1.477 
TEA1 (reg) YBL005W-B = 1.477 
TEA1 (reg) NUP170 = 1.477 
TEA1 (reg) CHS3 = 1.477 
TEA1 (reg) YBR206W = 1.477 
TEA1 (reg) HAT2 = 1.477 
TEA1 (reg) HMF1 = 1.477 
TEA1 (reg) CHD1 = 1.477 
TEA1 (reg) SAD1 = 1.477 
TEA1 (reg) TRP5 = 1.477 
TEA1 (reg) TAF6 = 1.477 
TEA1 (reg) SKI8 = 1.477 
TEA1 (reg) YIP1 = 1.477 
TEA1 (reg) MGM101 = 1.477 
TEA1 (reg) CNB1 = 1.477 
TEA1 (reg) NUP133 = 1.477 
TEA1 (reg) FRS1 = 1.477 
TEA1 (reg) YLR230W = 1.477 
TEA1 (reg) VIP1 = 1.477 
TEA1 (reg) VMA6 = 1.477 
TEA1 (reg) POB3 = 1.477 
TEA1 (reg) NPL6 = 1.477 
TEA1 (reg) YNR021W = 1.477 
TEA1 (reg) YOR169C = 1.477 
TEA1 (reg) ERG10 = 1.477 
TEA1 (reg) SEH1 = 1.477 
TEA1 (reg) GUS1 = 1.477 
TEA1 (reg) RPS1A = 1.477 
TEA1 (reg) SOP4 = 1.477 
TEA1 (reg) APN1 = 1.477 
TEA1 (reg) SAP190 = 1.477 
TEA1 (reg) YIL080W = 1.477 
TEA1 (reg) YML010W-A = 1.477 
PIP2 (reg) RPL34A = 1.778 
PIP2 (reg) RPS23A = 1.778 
PIP2 (reg) RPL11B = 1.778 
PIP2 (reg) RPL24B = 1.778 
PIP2 (reg) RPL34B = 1.778 
PIP2 (reg) RPL24A = 1.778 
PIP2 (reg) RPS8B = 1.778 
PIP2 (reg) RPS4B = 1.778 
PIP2 (reg) RPL42A = 1.778 
PIP2 (reg) RPS26B = 1.778 
OAF1 (reg) RPL34A = 1.778 
OAF1 (reg) RPS23A = 1.778 
OAF1 (reg) RPL11B = 1.778 
OAF1 (reg) RPL24B = 1.778 
OAF1 (reg) RPL34B = 1.778 
OAF1 (reg) RPL24A = 1.778 
OAF1 (reg) RPS8B = 1.778 
OAF1 (reg) RPS4B = 1.778 
OAF1 (reg) RPL42A = 1.778 
OAF1 (reg) RPS26B = 1.778 
OAF3 (reg) RPL34A = 1.778 
OAF3 (reg) RPS23A = 1.778 
OAF3 (reg) RPL11B = 1.778 
OAF3 (reg) RPL24B = 1.778 
OAF3 (reg) RPL34B = 1.778 
OAF3 (reg) RPL24A = 1.778 
OAF3 (reg) RPS8B = 1.778 
OAF3 (reg) RPS4B = 1.778 
OAF3 (reg) RPL42A = 1.778 
OAF3 (reg) RPS26B = 1.778 
MBR1 (reg) RPL34A = 1.778 
MBR1 (reg) RPS23A = 1.778 
MBR1 (reg) RPL11B = 1.778 
MBR1 (reg) RPL24B = 1.778 
MBR1 (reg) RPL34B = 1.778 
MBR1 (reg) RPL24A = 1.778 
MBR1 (reg) RPS8B = 1.778 
MBR1 (reg) RPS4B = 1.778 
MBR1 (reg) RPL42A = 1.778 
MBR1 (reg) RPS26B = 1.778 
CAT8 (reg) RPL34A = 1.778 
CAT8 (reg) RPS23A = 1.778 
CAT8 (reg) RPL11B = 1.778 
CAT8 (reg) RPL24B = 1.778 
CAT8 (reg) RPL34B = 1.778 
CAT8 (reg) RPL24A = 1.778 
CAT8 (reg) RPS8B = 1.778 
CAT8 (reg) RPS4B = 1.778 
CAT8 (reg) RPL42A = 1.778 
CAT8 (reg) RPS26B = 1.778 
HAP4 (reg) RPL34A = 1.778 
HAP4 (reg) RPS23A = 1.778 
HAP4 (reg) RPL11B = 1.778 
HAP4 (reg) RPL24B = 1.778 
HAP4 (reg) RPL34B = 1.778 
HAP4 (reg) RPL24A = 1.778 
HAP4 (reg) RPS8B = 1.778 
HAP4 (reg) RPS4B = 1.778 
HAP4 (reg) RPL42A = 1.778 
HAP4 (reg) RPS26B = 1.778 
SPS18 (reg) RPL34A = 1.778 
SPS18 (reg) RPS23A = 1.778 
SPS18 (reg) RPL11B = 1.778 
SPS18 (reg) RPL24B = 1.778 
SPS18 (reg) RPL34B = 1.778 
SPS18 (reg) RPL24A = 1.778 
SPS18 (reg) RPS8B = 1.778 
SPS18 (reg) RPS4B = 1.778 
SPS18 (reg) RPL42A = 1.778 
SPS18 (reg) RPS26B = 1.778 
ADR1 (reg) RPL34A = 1.778 
ADR1 (reg) RPS23A = 1.778 
ADR1 (reg) RPL11B = 1.778 
ADR1 (reg) RPL24B = 1.778 
ADR1 (reg) RPL34B = 1.778 
ADR1 (reg) RPL24A = 1.778 
ADR1 (reg) RPS8B = 1.778 
ADR1 (reg) RPS4B = 1.778 
ADR1 (reg) RPL42A = 1.778 
ADR1 (reg) RPS26B = 1.778 
GAL3 (reg) RPL34A = 1.778 
GAL3 (reg) RPS23A = 1.778 
GAL3 (reg) RPL11B = 1.778 
GAL3 (reg) RPL24B = 1.778 
GAL3 (reg) RPL34B = 1.778 
GAL3 (reg) RPL24A = 1.778 
GAL3 (reg) RPS8B = 1.778 
GAL3 (reg) RPS4B = 1.778 
GAL3 (reg) RPL42A = 1.778 
GAL3 (reg) RPS26B = 1.778 
PPR1 (reg) RPL34A = 1.778 
PPR1 (reg) RPS23A = 1.778 
PPR1 (reg) RPL11B = 1.778 
PPR1 (reg) RPL24B = 1.778 
PPR1 (reg) RPL34B = 1.778 
PPR1 (reg) RPL24A = 1.778 
PPR1 (reg) RPS8B = 1.778 
PPR1 (reg) RPS4B = 1.778 
PPR1 (reg) RPL42A = 1.778 
PPR1 (reg) RPS26B = 1.778 
TEA1 (reg) RPL34A = 1.778 
TEA1 (reg) RPS23A = 1.778 
TEA1 (reg) RPL11B = 1.778 
TEA1 (reg) RPL24B = 1.778 
TEA1 (reg) RPL34B = 1.778 
TEA1 (reg) RPL24A = 1.778 
TEA1 (reg) RPS8B = 1.778 
TEA1 (reg) RPS4B = 1.778 
TEA1 (reg) RPL42A = 1.778 
TEA1 (reg) RPS26B = 1.778 
OAF1 (reg) BDH1 = 1.477 
OAF1 (reg) NTH2 = 1.477 
OAF1 (reg) YBR056W = 1.477 
OAF1 (reg) GLK1 = 1.477 
OAF1 (reg) GPM2 = 1.477 
OAF1 (reg) MRK1 = 1.477 
OAF1 (reg) YDL124W = 1.477 
OAF1 (reg) TPS2 = 1.477 
OAF1 (reg) GLC3 = 1.477 
OAF1 (reg) GIP2 = 1.477 
OAF1 (reg) ATG7 = 1.477 
OAF1 (reg) YIR016W = 1.477 
OAF1 (reg) TPK1 = 1.477 
OAF1 (reg) SYM1 = 1.477 
OAF1 (reg) DCS1 = 1.477 
OAF1 (reg) PGM2 = 1.477 
OAF1 (reg) GAD1 = 1.477 
OAF1 (reg) ALP1 = 1.477 
OAF1 (reg) YOL087C = 1.477 
OAF1 (reg) YDC1 = 1.477 
OAF1 (reg) YPL247C = 1.477 
OAF1 (reg) TSL1 = 1.477 
OAF1 (reg) PNS1 = 1.477 
OAF1 (reg) DCS2 = 1.477 
OAF1 (reg) SSE2 = 1.477 
OAF1 (reg) HSP78 = 1.477 
OAF1 (reg) YIR044C = 1.477 
OAF1 (reg) GLG1 = 1.477 
ADR1 (reg) BDH1 = 1.477 
ADR1 (reg) NTH2 = 1.477 
ADR1 (reg) YBR056W = 1.477 
ADR1 (reg) GLK1 = 1.477 
ADR1 (reg) GPM2 = 1.477 
ADR1 (reg) MRK1 = 1.477 
ADR1 (reg) YDL124W = 1.477 
ADR1 (reg) TPS2 = 1.477 
ADR1 (reg) GLC3 = 1.477 
ADR1 (reg) GIP2 = 1.477 
ADR1 (reg) ATG7 = 1.477 
ADR1 (reg) YIR016W = 1.477 
ADR1 (reg) TPK1 = 1.477 
ADR1 (reg) SYM1 = 1.477 
ADR1 (reg) DCS1 = 1.477 
ADR1 (reg) PGM2 = 1.477 
ADR1 (reg) GAD1 = 1.477 
ADR1 (reg) ALP1 = 1.477 
ADR1 (reg) YOL087C = 1.477 
ADR1 (reg) YDC1 = 1.477 
ADR1 (reg) YPL247C = 1.477 
ADR1 (reg) TSL1 = 1.477 
ADR1 (reg) PNS1 = 1.477 
ADR1 (reg) DCS2 = 1.477 
ADR1 (reg) SSE2 = 1.477 
ADR1 (reg) HSP78 = 1.477 
ADR1 (reg) YIR044C = 1.477 
ADR1 (reg) GLG1 = 1.477 
ADR1 (reg) ribosome_biogenesis = 63.425 
ADR1 (reg) ribosome = 59.666 
ADR1 (reg) structural_molecule_activity = 33.645 
ADR1 (reg) nucleolus = 30.353 
ADR1 (reg) translation = 20.221 
ADR1 (reg) cytoplasm = 10.471 
ADR1 (reg) RNA_metabolic_process = 9.566 
ADR1 (reg) transferase_activity = 5.226 
ADR1 (reg) cellular_carbohydrate_metabolic_process = 3.847 
ADR1 (reg) cellular_amino_acid_and_derivative_metabolic_process = 2.648 
ADR1 (reg) nucleotidyltransferase_activity = 2.527 
ADR1 (reg) other = 1.963 
ADR1 (reg) nucleus = 1.928 
ADR1 (reg) cellular_aromatic_compound_metabolic_process = 1.894 
ADR1 (reg) helicase_activity = 1.894 
ADR1 (reg) translation_regulator_activity = 1.803 
ADR1 (reg) signal_transducer_activity = 1.601 
ADR1 (reg) isomerase_activity = 1.413 
CAT8 (reg) ribosome = 78.533 
CAT8 (reg) ribosome_biogenesis = 72.890 
CAT8 (reg) structural_molecule_activity = 47.818 
CAT8 (reg) translation = 44.381 
CAT8 (reg) nucleolus = 33.752 
CAT8 (reg) RNA_metabolic_process = 13.179 
CAT8 (reg) cytoplasm = 7.835 
CAT8 (reg) nucleus = 3.905 
CAT8 (reg) cellular_amino_acid_and_derivative_metabolic_process = 3.534 
CAT8 (reg) RNA_binding = 2.231 
CAT8 (reg) helicase_activity = 2.073 
CAT8 (reg) transferase_activity = 2.045 
CAT8 (reg) isomerase_activity = 1.932 
CAT8 (reg) nucleotidyltransferase_activity = 1.910 
CAT8 (reg) cellular_aromatic_compound_metabolic_process = 1.692 
CAT8 (reg) ligase_activity = 1.630 
CAT8 (reg) other = 1.319 
CAT8 (reg) translation_regulator_activity = 1.317 
HAP4 (reg) ribosome = 101.842 
HAP4 (reg) structural_molecule_activity = 81.621 
HAP4 (reg) translation = 70.534 
HAP4 (reg) ribosome_biogenesis = 39.320 
HAP4 (reg) nucleolus = 9.276 
HAP4 (reg) cytoplasm = 7.409 
HAP4 (reg) RNA_metabolic_process = 6.538 
HAP4 (reg) RNA_binding = 3.219 
HAP4 (reg) ligase_activity = 1.999 
HAP4 (reg) cellular_amino_acid_and_derivative_metabolic_process = 1.845 
HAP4 (reg) isomerase_activity = 1.633 
HAP4 (reg) nucleotidyltransferase_activity = 1.393 
UGA3 (reg) ribosome = 104.482 
UGA3 (reg) structural_molecule_activity = 79.185 
UGA3 (reg) translation = 65.878 
UGA3 (reg) ribosome_biogenesis = 60.277 
UGA3 (reg) nucleolus = 17.142 
UGA3 (reg) RNA_metabolic_process = 9.141 
UGA3 (reg) cytoplasm = 7.615 
UGA3 (reg) RNA_binding = 4.944 
UGA3 (reg) translation_regulator_activity = 2.188 
UGA3 (reg) helicase_activity = 2.049 
PPR1 (reg) ribosome_biogenesis = 85.415 
PPR1 (reg) ribosome = 79.078 
PPR1 (reg) structural_molecule_activity = 51.248 
PPR1 (reg) translation = 47.466 
PPR1 (reg) nucleolus = 42.067 
PPR1 (reg) RNA_metabolic_process = 16.673 
PPR1 (reg) cytoplasm = 7.330 
PPR1 (reg) nucleus = 4.673 
PPR1 (reg) cellular_amino_acid_and_derivative_metabolic_process = 4.159 
PPR1 (reg) RNA_binding = 3.845 
PPR1 (reg) helicase_activity = 2.782 
PPR1 (reg) nucleotidyltransferase_activity = 2.138 
PPR1 (reg) ligase_activity = 1.952 
PPR1 (reg) other = 1.738 
PPR1 (reg) cellular_aromatic_compound_metabolic_process = 1.546 
PPR1 (reg) translation_regulator_activity = 1.398 
PPR1 (reg) transferase_activity = 1.357 
TEA1 (reg) ribosome_biogenesis = 65.822 
TEA1 (reg) ribosome = 57.500 
TEA1 (reg) structural_molecule_activity = 34.588 
TEA1 (reg) nucleolus = 32.501 
TEA1 (reg) translation = 21.700 
TEA1 (reg) RNA_metabolic_process = 9.676 
TEA1 (reg) cytoplasm = 9.464 
TEA1 (reg) transferase_activity = 3.570 
TEA1 (reg) cellular_amino_acid_and_derivative_metabolic_process = 3.060 
TEA1 (reg) nucleus = 2.951 
TEA1 (reg) nucleotidyltransferase_activity = 2.812 
TEA1 (reg) cellular_carbohydrate_metabolic_process = 2.468 
TEA1 (reg) other = 2.133 
TEA1 (reg) cellular_aromatic_compound_metabolic_process = 1.870 
TEA1 (reg) helicase_activity = 1.564 
TEA1 (reg) translation_regulator_activity = 1.351 
OAF1 (reg) ribosome_biogenesis = 66.691 
OAF1 (reg) ribosome = 59.085 
OAF1 (reg) structural_molecule_activity = 34.475 
OAF1 (reg) nucleolus = 33.163 
OAF1 (reg) translation = 18.704 
OAF1 (reg) RNA_metabolic_process = 10.696 
OAF1 (reg) cytoplasm = 10.300 
OAF1 (reg) transferase_activity = 4.839 
OAF1 (reg) nucleus = 3.491 
OAF1 (reg) nucleotidyltransferase_activity = 3.310 
OAF1 (reg) cellular_carbohydrate_metabolic_process = 2.587 
OAF1 (reg) cellular_amino_acid_and_derivative_metabolic_process = 2.357 
OAF1 (reg) cellular_aromatic_compound_metabolic_process = 2.172 
OAF1 (reg) helicase_activity = 2.172 
OAF1 (reg) translation_regulator_activity = 1.788 
OAF1 (reg) other = 1.590 
OAF1 (reg) isomerase_activity = 1.386 
PIP2 (reg) ribosome_biogenesis = 74.268 
PIP2 (reg) ribosome = 67.677 
PIP2 (reg) structural_molecule_activity = 41.229 
PIP2 (reg) translation = 36.645 
PIP2 (reg) nucleolus = 36.597 
PIP2 (reg) RNA_metabolic_process = 13.056 
PIP2 (reg) cytoplasm = 7.763 
PIP2 (reg) cellular_amino_acid_and_derivative_metabolic_process = 3.240 
PIP2 (reg) nucleus = 2.880 
PIP2 (reg) RNA_binding = 2.343 
PIP2 (reg) cellular_aromatic_compound_metabolic_process = 2.330 
PIP2 (reg) helicase_activity = 2.330 
PIP2 (reg) transferase_activity = 2.308 
PIP2 (reg) nucleotidyltransferase_activity = 2.275 
PIP2 (reg) other = 1.814 
PIP2 (reg) isomerase_activity = 1.535 
PIP2 (reg) signal_transducer_activity = 1.397 
GAL3 (reg) ribosome = 93.094 
GAL3 (reg) structural_molecule_activity = 68.805 
GAL3 (reg) translation = 65.411 
GAL3 (reg) ribosome_biogenesis = 61.473 
GAL3 (reg) nucleolus = 23.123 
GAL3 (reg) RNA_metabolic_process = 12.179 
GAL3 (reg) cytoplasm = 6.915 
GAL3 (reg) RNA_binding = 5.207 
GAL3 (reg) helicase_activity = 3.610 
GAL3 (reg) cellular_amino_acid_and_derivative_metabolic_process = 3.288 
GAL3 (reg) ligase_activity = 1.976 
GAL3 (reg) translation_regulator_activity = 1.936 
GAL3 (reg) nucleotidyltransferase_activity = 1.534 
GAL3 (reg) isomerase_activity = 1.363 
MBR1 (reg) ribosome_biogenesis = 72.970 
MBR1 (reg) ribosome = 64.199 
MBR1 (reg) structural_molecule_activity = 38.086 
MBR1 (reg) nucleolus = 35.395 
MBR1 (reg) translation = 27.992 
MBR1 (reg) RNA_metabolic_process = 11.452 
MBR1 (reg) cytoplasm = 9.626 
MBR1 (reg) cellular_amino_acid_and_derivative_metabolic_process = 3.572 
MBR1 (reg) transferase_activity = 3.298 
MBR1 (reg) nucleus = 2.943 
MBR1 (reg) cellular_carbohydrate_metabolic_process = 2.266 
MBR1 (reg) nucleotidyltransferase_activity = 2.175 
MBR1 (reg) other = 2.092 
MBR1 (reg) cellular_aromatic_compound_metabolic_process = 2.086 
MBR1 (reg) helicase_activity = 1.748 
MBR1 (reg) isomerase_activity = 1.590 
MBR1 (reg) translation_regulator_activity = 1.537 
MBR1 (reg) protein_folding = 1.435 
SPS18 (reg) ribosome = 104.093 
SPS18 (reg) structural_molecule_activity = 79.502 
SPS18 (reg) translation = 75.564 
SPS18 (reg) ribosome_biogenesis = 40.227 
SPS18 (reg) cytoplasm = 9.227 
SPS18 (reg) nucleolus = 8.318 
SPS18 (reg) RNA_metabolic_process = 6.466 
SPS18 (reg) cellular_amino_acid_and_derivative_metabolic_process = 3.521 
SPS18 (reg) RNA_binding = 3.040 
SPS18 (reg) ligase_activity = 2.353 
SPS18 (reg) isomerase_activity = 1.953 
SPS18 (reg) nucleotidyltransferase_activity = 1.662 
SPS18 (reg) translation_regulator_activity = 1.307 
OAF3 (reg) ribosome = 86.088 
OAF3 (reg) ribosome_biogenesis = 82.429 
OAF3 (reg) structural_molecule_activity = 55.262 
OAF3 (reg) translation = 51.899 
OAF3 (reg) nucleolus = 39.059 
OAF3 (reg) RNA_metabolic_process = 16.089 
OAF3 (reg) cytoplasm = 7.456 
OAF3 (reg) cellular_amino_acid_and_derivative_metabolic_process = 4.784 
OAF3 (reg) nucleus = 4.617 
OAF3 (reg) RNA_binding = 3.504 
OAF3 (reg) helicase_activity = 2.440 
OAF3 (reg) nucleotidyltransferase_activity = 2.229 
OAF3 (reg) ligase_activity = 1.794 
OAF3 (reg) isomerase_activity = 1.768 
OAF3 (reg) other = 1.717 
OAF3 (reg) transferase_activity = 1.711 
OAF3 (reg) cellular_aromatic_compound_metabolic_process = 1.627 
OAF3 (reg) translation_regulator_activity = 1.430 
OAF3 (reg) heterocycle_metabolic_process = 1.383 
::::::::::::::
TF-Gene.2013-03-19.del.shatter_oleate.gt90m.eda
::::::::::::::
del.shatter_oleate.gt90m (class=Double)
ADR1 (reg) PRS4 = 1.778 
ADR1 (reg) YBL083C = 1.778 
ADR1 (reg) CNS1 = 1.778 
ADR1 (reg) BUD23 = 1.778 
ADR1 (reg) DBP10 = 1.778 
ADR1 (reg) LHP1 = 1.778 
ADR1 (reg) LYS21 = 1.778 
ADR1 (reg) NOP6 = 1.778 
ADR1 (reg) BAP3 = 1.778 
ADR1 (reg) PPH3 = 1.778 
ADR1 (reg) YDR161W = 1.778 
ADR1 (reg) RRP45 = 1.778 
ADR1 (reg) FCF1 = 1.778 
ADR1 (reg) GLY1 = 1.778 
ADR1 (reg) UBC6 = 1.778 
ADR1 (reg) LCP5 = 1.778 
ADR1 (reg) FTR1 = 1.778 
ADR1 (reg) NSR1 = 1.778 
ADR1 (reg) PXR1 = 1.778 
ADR1 (reg) PRS3 = 1.778 
ADR1 (reg) CIC1 = 1.778 
ADR1 (reg) RRP4 = 1.778 
ADR1 (reg) TRM5 = 1.778 
ADR1 (reg) GAT4 = 1.778 
ADR1 (reg) YVH1 = 1.778 
ADR1 (reg) HCA4 = 1.778 
ADR1 (reg) YJR111C = 1.778 
ADR1 (reg) MUD2 = 1.778 
ADR1 (reg) UTP11 = 1.778 
ADR1 (reg) EBP2 = 1.778 
ADR1 (reg) BUD20 = 1.778 
ADR1 (reg) YMR310C = 1.778 
ADR1 (reg) ISU2 = 1.778 
OAF3 (reg) PRS4 = 1.778 
OAF3 (reg) YBL083C = 1.778 
OAF3 (reg) CNS1 = 1.778 
OAF3 (reg) BUD23 = 1.778 
OAF3 (reg) DBP10 = 1.778 
OAF3 (reg) LHP1 = 1.778 
OAF3 (reg) LYS21 = 1.778 
OAF3 (reg) NOP6 = 1.778 
OAF3 (reg) BAP3 = 1.778 
OAF3 (reg) PPH3 = 1.778 
OAF3 (reg) YDR161W = 1.778 
OAF3 (reg) RRP45 = 1.778 
OAF3 (reg) FCF1 = 1.778 
OAF3 (reg) GLY1 = 1.778 
OAF3 (reg) UBC6 = 1.778 
OAF3 (reg) LCP5 = 1.778 
OAF3 (reg) FTR1 = 1.778 
OAF3 (reg) NSR1 = 1.778 
OAF3 (reg) PXR1 = 1.778 
OAF3 (reg) PRS3 = 1.778 
OAF3 (reg) CIC1 = 1.778 
OAF3 (reg) RRP4 = 1.778 
OAF3 (reg) TRM5 = 1.778 
OAF3 (reg) GAT4 = 1.778 
OAF3 (reg) YVH1 = 1.778 
OAF3 (reg) HCA4 = 1.778 
OAF3 (reg) YJR111C = 1.778 
OAF3 (reg) MUD2 = 1.778 
OAF3 (reg) UTP11 = 1.778 
OAF3 (reg) EBP2 = 1.778 
OAF3 (reg) BUD20 = 1.778 
OAF3 (reg) YMR310C = 1.778 
OAF3 (reg) ISU2 = 1.778 
OAF1 (reg) PRS4 = 1.778 
OAF1 (reg) YBL083C = 1.778 
OAF1 (reg) CNS1 = 1.778 
OAF1 (reg) BUD23 = 1.778 
OAF1 (reg) DBP10 = 1.778 
OAF1 (reg) LHP1 = 1.778 
OAF1 (reg) LYS21 = 1.778 
OAF1 (reg) NOP6 = 1.778 
OAF1 (reg) BAP3 = 1.778 
OAF1 (reg) PPH3 = 1.778 
OAF1 (reg) YDR161W = 1.778 
OAF1 (reg) RRP45 = 1.778 
OAF1 (reg) FCF1 = 1.778 
OAF1 (reg) GLY1 = 1.778 
OAF1 (reg) UBC6 = 1.778 
OAF1 (reg) LCP5 = 1.778 
OAF1 (reg) FTR1 = 1.778 
OAF1 (reg) NSR1 = 1.778 
OAF1 (reg) PXR1 = 1.778 
OAF1 (reg) PRS3 = 1.778 
OAF1 (reg) CIC1 = 1.778 
OAF1 (reg) RRP4 = 1.778 
OAF1 (reg) TRM5 = 1.778 
OAF1 (reg) GAT4 = 1.778 
OAF1 (reg) YVH1 = 1.778 
OAF1 (reg) HCA4 = 1.778 
OAF1 (reg) YJR111C = 1.778 
OAF1 (reg) MUD2 = 1.778 
OAF1 (reg) UTP11 = 1.778 
OAF1 (reg) EBP2 = 1.778 
OAF1 (reg) BUD20 = 1.778 
OAF1 (reg) YMR310C = 1.778 
OAF1 (reg) ISU2 = 1.778 
PIP2 (reg) PRS4 = 1.778 
PIP2 (reg) YBL083C = 1.778 
PIP2 (reg) CNS1 = 1.778 
PIP2 (reg) BUD23 = 1.778 
PIP2 (reg) DBP10 = 1.778 
PIP2 (reg) LHP1 = 1.778 
PIP2 (reg) LYS21 = 1.778 
PIP2 (reg) NOP6 = 1.778 
PIP2 (reg) BAP3 = 1.778 
PIP2 (reg) PPH3 = 1.778 
PIP2 (reg) YDR161W = 1.778 
PIP2 (reg) RRP45 = 1.778 
PIP2 (reg) FCF1 = 1.778 
PIP2 (reg) GLY1 = 1.778 
PIP2 (reg) UBC6 = 1.778 
PIP2 (reg) LCP5 = 1.778 
PIP2 (reg) FTR1 = 1.778 
PIP2 (reg) NSR1 = 1.778 
PIP2 (reg) PXR1 = 1.778 
PIP2 (reg) PRS3 = 1.778 
PIP2 (reg) CIC1 = 1.778 
PIP2 (reg) RRP4 = 1.778 
PIP2 (reg) TRM5 = 1.778 
PIP2 (reg) GAT4 = 1.778 
PIP2 (reg) YVH1 = 1.778 
PIP2 (reg) HCA4 = 1.778 
PIP2 (reg) YJR111C = 1.778 
PIP2 (reg) MUD2 = 1.778 
PIP2 (reg) UTP11 = 1.778 
PIP2 (reg) EBP2 = 1.778 
PIP2 (reg) BUD20 = 1.778 
PIP2 (reg) YMR310C = 1.778 
PIP2 (reg) ISU2 = 1.778 
CAT8 (reg) PRS4 = 1.778 
CAT8 (reg) YBL083C = 1.778 
CAT8 (reg) CNS1 = 1.778 
CAT8 (reg) BUD23 = 1.778 
CAT8 (reg) DBP10 = 1.778 
CAT8 (reg) LHP1 = 1.778 
CAT8 (reg) LYS21 = 1.778 
CAT8 (reg) NOP6 = 1.778 
CAT8 (reg) BAP3 = 1.778 
CAT8 (reg) PPH3 = 1.778 
CAT8 (reg) YDR161W = 1.778 
CAT8 (reg) RRP45 = 1.778 
CAT8 (reg) FCF1 = 1.778 
CAT8 (reg) GLY1 = 1.778 
CAT8 (reg) UBC6 = 1.778 
CAT8 (reg) LCP5 = 1.778 
CAT8 (reg) FTR1 = 1.778 
CAT8 (reg) NSR1 = 1.778 
CAT8 (reg) PXR1 = 1.778 
CAT8 (reg) PRS3 = 1.778 
CAT8 (reg) CIC1 = 1.778 
CAT8 (reg) RRP4 = 1.778 
CAT8 (reg) TRM5 = 1.778 
CAT8 (reg) GAT4 = 1.778 
CAT8 (reg) YVH1 = 1.778 
CAT8 (reg) HCA4 = 1.778 
CAT8 (reg) YJR111C = 1.778 
CAT8 (reg) MUD2 = 1.778 
CAT8 (reg) UTP11 = 1.778 
CAT8 (reg) EBP2 = 1.778 
CAT8 (reg) BUD20 = 1.778 
CAT8 (reg) YMR310C = 1.778 
CAT8 (reg) ISU2 = 1.778 
HAP4 (reg) PRS4 = 1.778 
HAP4 (reg) YBL083C = 1.778 
HAP4 (reg) CNS1 = 1.778 
HAP4 (reg) BUD23 = 1.778 
HAP4 (reg) DBP10 = 1.778 
HAP4 (reg) LHP1 = 1.778 
HAP4 (reg) LYS21 = 1.778 
HAP4 (reg) NOP6 = 1.778 
HAP4 (reg) BAP3 = 1.778 
HAP4 (reg) PPH3 = 1.778 
HAP4 (reg) YDR161W = 1.778 
HAP4 (reg) RRP45 = 1.778 
HAP4 (reg) FCF1 = 1.778 
HAP4 (reg) GLY1 = 1.778 
HAP4 (reg) UBC6 = 1.778 
HAP4 (reg) LCP5 = 1.778 
HAP4 (reg) FTR1 = 1.778 
HAP4 (reg) NSR1 = 1.778 
HAP4 (reg) PXR1 = 1.778 
HAP4 (reg) PRS3 = 1.778 
HAP4 (reg) CIC1 = 1.778 
HAP4 (reg) RRP4 = 1.778 
HAP4 (reg) TRM5 = 1.778 
HAP4 (reg) GAT4 = 1.778 
HAP4 (reg) YVH1 = 1.778 
HAP4 (reg) HCA4 = 1.778 
HAP4 (reg) YJR111C = 1.778 
HAP4 (reg) MUD2 = 1.778 
HAP4 (reg) UTP11 = 1.778 
HAP4 (reg) EBP2 = 1.778 
HAP4 (reg) BUD20 = 1.778 
HAP4 (reg) YMR310C = 1.778 
HAP4 (reg) ISU2 = 1.778 
GAL3 (reg) PRS4 = 1.322 
GAL3 (reg) YBL083C = 1.322 
GAL3 (reg) CNS1 = 1.322 
GAL3 (reg) BUD23 = 1.322 
GAL3 (reg) DBP10 = 1.322 
GAL3 (reg) LHP1 = 1.322 
GAL3 (reg) LYS21 = 1.322 
GAL3 (reg) NOP6 = 1.322 
GAL3 (reg) BAP3 = 1.322 
GAL3 (reg) PPH3 = 1.322 
GAL3 (reg) YDR161W = 1.322 
GAL3 (reg) RRP45 = 1.322 
GAL3 (reg) FCF1 = 1.322 
GAL3 (reg) GLY1 = 1.322 
GAL3 (reg) UBC6 = 1.322 
GAL3 (reg) LCP5 = 1.322 
GAL3 (reg) FTR1 = 1.322 
GAL3 (reg) NSR1 = 1.322 
GAL3 (reg) PXR1 = 1.322 
GAL3 (reg) PRS3 = 1.322 
GAL3 (reg) CIC1 = 1.322 
GAL3 (reg) RRP4 = 1.322 
GAL3 (reg) TRM5 = 1.322 
GAL3 (reg) GAT4 = 1.322 
GAL3 (reg) YVH1 = 1.322 
GAL3 (reg) HCA4 = 1.322 
GAL3 (reg) YJR111C = 1.322 
GAL3 (reg) MUD2 = 1.322 
GAL3 (reg) UTP11 = 1.322 
GAL3 (reg) EBP2 = 1.322 
GAL3 (reg) BUD20 = 1.322 
GAL3 (reg) YMR310C = 1.322 
GAL3 (reg) ISU2 = 1.322 
PPR1 (reg) PRS4 = 1.322 
PPR1 (reg) YBL083C = 1.322 
PPR1 (reg) CNS1 = 1.322 
PPR1 (reg) BUD23 = 1.322 
PPR1 (reg) DBP10 = 1.322 
PPR1 (reg) LHP1 = 1.322 
PPR1 (reg) LYS21 = 1.322 
PPR1 (reg) NOP6 = 1.322 
PPR1 (reg) BAP3 = 1.322 
PPR1 (reg) PPH3 = 1.322 
PPR1 (reg) YDR161W = 1.322 
PPR1 (reg) RRP45 = 1.322 
PPR1 (reg) FCF1 = 1.322 
PPR1 (reg) GLY1 = 1.322 
PPR1 (reg) UBC6 = 1.322 
PPR1 (reg) LCP5 = 1.322 
PPR1 (reg) FTR1 = 1.322 
PPR1 (reg) NSR1 = 1.322 
PPR1 (reg) PXR1 = 1.322 
PPR1 (reg) PRS3 = 1.322 
PPR1 (reg) CIC1 = 1.322 
PPR1 (reg) RRP4 = 1.322 
PPR1 (reg) TRM5 = 1.322 
PPR1 (reg) GAT4 = 1.322 
PPR1 (reg) YVH1 = 1.322 
PPR1 (reg) HCA4 = 1.322 
PPR1 (reg) YJR111C = 1.322 
PPR1 (reg) MUD2 = 1.322 
PPR1 (reg) UTP11 = 1.322 
PPR1 (reg) EBP2 = 1.322 
PPR1 (reg) BUD20 = 1.322 
PPR1 (reg) YMR310C = 1.322 
PPR1 (reg) ISU2 = 1.322 
TEA1 (reg) PRS4 = 1.778 
TEA1 (reg) YBL083C = 1.778 
TEA1 (reg) CNS1 = 1.778 
TEA1 (reg) BUD23 = 1.778 
TEA1 (reg) DBP10 = 1.778 
TEA1 (reg) LHP1 = 1.778 
TEA1 (reg) LYS21 = 1.778 
TEA1 (reg) NOP6 = 1.778 
TEA1 (reg) BAP3 = 1.778 
TEA1 (reg) PPH3 = 1.778 
TEA1 (reg) YDR161W = 1.778 
TEA1 (reg) RRP45 = 1.778 
TEA1 (reg) FCF1 = 1.778 
TEA1 (reg) GLY1 = 1.778 
TEA1 (reg) UBC6 = 1.778 
TEA1 (reg) LCP5 = 1.778 
TEA1 (reg) FTR1 = 1.778 
TEA1 (reg) NSR1 = 1.778 
TEA1 (reg) PXR1 = 1.778 
TEA1 (reg) PRS3 = 1.778 
TEA1 (reg) CIC1 = 1.778 
TEA1 (reg) RRP4 = 1.778 
TEA1 (reg) TRM5 = 1.778 
TEA1 (reg) GAT4 = 1.778 
TEA1 (reg) YVH1 = 1.778 
TEA1 (reg) HCA4 = 1.778 
TEA1 (reg) YJR111C = 1.778 
TEA1 (reg) MUD2 = 1.778 
TEA1 (reg) UTP11 = 1.778 
TEA1 (reg) EBP2 = 1.778 
TEA1 (reg) BUD20 = 1.778 
TEA1 (reg) YMR310C = 1.778 
TEA1 (reg) ISU2 = 1.778 
UGA3 (reg) PRS4 = 1.778 
UGA3 (reg) YBL083C = 1.778 
UGA3 (reg) CNS1 = 1.778 
UGA3 (reg) BUD23 = 1.778 
UGA3 (reg) DBP10 = 1.778 
UGA3 (reg) LHP1 = 1.778 
UGA3 (reg) LYS21 = 1.778 
UGA3 (reg) NOP6 = 1.778 
UGA3 (reg) BAP3 = 1.778 
UGA3 (reg) PPH3 = 1.778 
UGA3 (reg) YDR161W = 1.778 
UGA3 (reg) RRP45 = 1.778 
UGA3 (reg) FCF1 = 1.778 
UGA3 (reg) GLY1 = 1.778 
UGA3 (reg) UBC6 = 1.778 
UGA3 (reg) LCP5 = 1.778 
UGA3 (reg) FTR1 = 1.778 
UGA3 (reg) NSR1 = 1.778 
UGA3 (reg) PXR1 = 1.778 
UGA3 (reg) PRS3 = 1.778 
UGA3 (reg) CIC1 = 1.778 
UGA3 (reg) RRP4 = 1.778 
UGA3 (reg) TRM5 = 1.778 
UGA3 (reg) GAT4 = 1.778 
UGA3 (reg) YVH1 = 1.778 
UGA3 (reg) HCA4 = 1.778 
UGA3 (reg) YJR111C = 1.778 
UGA3 (reg) MUD2 = 1.778 
UGA3 (reg) UTP11 = 1.778 
UGA3 (reg) EBP2 = 1.778 
UGA3 (reg) BUD20 = 1.778 
UGA3 (reg) YMR310C = 1.778 
UGA3 (reg) ISU2 = 1.778 
ADR1 (reg) MAK16 = 1.778 
ADR1 (reg) RRN6 = 1.778 
ADR1 (reg) TAT-D = 1.778 
ADR1 (reg) SKT5 = 1.778 
ADR1 (reg) RKM3 = 1.778 
ADR1 (reg) GPX2 = 1.778 
ADR1 (reg) RRP43 = 1.778 
ADR1 (reg) TRM8 = 1.778 
ADR1 (reg) MAK10 = 1.778 
ADR1 (reg) NSA2 = 1.778 
ADR1 (reg) HNM1 = 1.778 
ADR1 (reg) NSA1 = 1.778 
ADR1 (reg) ROK1 = 1.778 
ADR1 (reg) NOP7 = 1.778 
ADR1 (reg) UTP8 = 1.778 
ADR1 (reg) RBG2 = 1.778 
ADR1 (reg) RRP3 = 1.778 
ADR1 (reg) SSF1 = 1.778 
ADR1 (reg) NMD3 = 1.778 
ADR1 (reg) LOS1 = 1.778 
ADR1 (reg) REX3 = 1.778 
ADR1 (reg) DBP9 = 1.778 
ADR1 (reg) YML010C-B = 1.778 
ADR1 (reg) FPR3 = 1.778 
ADR1 (reg) GIM5 = 1.778 
ADR1 (reg) NOC2 = 1.778 
ADR1 (reg) YAR1 = 1.778 
ADR1 (reg) DSS4 = 1.778 
ADR1 (reg) PRS4 = 1.778 
ADR1 (reg) RRP45 = 1.778 
ADR1 (reg) FCF1 = 1.778 
ADR1 (reg) DST1 = 1.778 
ADR1 (reg) HCA4 = 1.778 
ADR1 (reg) EBP2 = 1.778 
OAF3 (reg) MAK16 = 1.778 
OAF3 (reg) RRN6 = 1.778 
OAF3 (reg) TAT-D = 1.778 
OAF3 (reg) SKT5 = 1.778 
OAF3 (reg) RKM3 = 1.778 
OAF3 (reg) GPX2 = 1.778 
OAF3 (reg) RRP43 = 1.778 
OAF3 (reg) TRM8 = 1.778 
OAF3 (reg) MAK10 = 1.778 
OAF3 (reg) NSA2 = 1.778 
OAF3 (reg) HNM1 = 1.778 
OAF3 (reg) NSA1 = 1.778 
OAF3 (reg) ROK1 = 1.778 
OAF3 (reg) NOP7 = 1.778 
OAF3 (reg) UTP8 = 1.778 
OAF3 (reg) RBG2 = 1.778 
OAF3 (reg) RRP3 = 1.778 
OAF3 (reg) SSF1 = 1.778 
OAF3 (reg) NMD3 = 1.778 
OAF3 (reg) LOS1 = 1.778 
OAF3 (reg) REX3 = 1.778 
OAF3 (reg) DBP9 = 1.778 
OAF3 (reg) YML010C-B = 1.778 
OAF3 (reg) FPR3 = 1.778 
OAF3 (reg) GIM5 = 1.778 
OAF3 (reg) NOC2 = 1.778 
OAF3 (reg) YAR1 = 1.778 
OAF3 (reg) DSS4 = 1.778 
OAF3 (reg) PRS4 = 1.778 
OAF3 (reg) RRP45 = 1.778 
OAF3 (reg) FCF1 = 1.778 
OAF3 (reg) DST1 = 1.778 
OAF3 (reg) HCA4 = 1.778 
OAF3 (reg) EBP2 = 1.778 
OAF1 (reg) MAK16 = 1.778 
OAF1 (reg) RRN6 = 1.778 
OAF1 (reg) TAT-D = 1.778 
OAF1 (reg) SKT5 = 1.778 
OAF1 (reg) RKM3 = 1.778 
OAF1 (reg) GPX2 = 1.778 
OAF1 (reg) RRP43 = 1.778 
OAF1 (reg) TRM8 = 1.778 
OAF1 (reg) MAK10 = 1.778 
OAF1 (reg) NSA2 = 1.778 
OAF1 (reg) HNM1 = 1.778 
OAF1 (reg) NSA1 = 1.778 
OAF1 (reg) ROK1 = 1.778 
OAF1 (reg) NOP7 = 1.778 
OAF1 (reg) UTP8 = 1.778 
OAF1 (reg) RBG2 = 1.778 
OAF1 (reg) RRP3 = 1.778 
OAF1 (reg) SSF1 = 1.778 
OAF1 (reg) NMD3 = 1.778 
OAF1 (reg) LOS1 = 1.778 
OAF1 (reg) REX3 = 1.778 
OAF1 (reg) DBP9 = 1.778 
OAF1 (reg) YML010C-B = 1.778 
OAF1 (reg) FPR3 = 1.778 
OAF1 (reg) GIM5 = 1.778 
OAF1 (reg) NOC2 = 1.778 
OAF1 (reg) YAR1 = 1.778 
OAF1 (reg) DSS4 = 1.778 
OAF1 (reg) PRS4 = 1.778 
OAF1 (reg) RRP45 = 1.778 
OAF1 (reg) FCF1 = 1.778 
OAF1 (reg) DST1 = 1.778 
OAF1 (reg) HCA4 = 1.778 
OAF1 (reg) EBP2 = 1.778 
PIP2 (reg) MAK16 = 1.778 
PIP2 (reg) RRN6 = 1.778 
PIP2 (reg) TAT-D = 1.778 
PIP2 (reg) SKT5 = 1.778 
PIP2 (reg) RKM3 = 1.778 
PIP2 (reg) GPX2 = 1.778 
PIP2 (reg) RRP43 = 1.778 
PIP2 (reg) TRM8 = 1.778 
PIP2 (reg) MAK10 = 1.778 
PIP2 (reg) NSA2 = 1.778 
PIP2 (reg) HNM1 = 1.778 
PIP2 (reg) NSA1 = 1.778 
PIP2 (reg) ROK1 = 1.778 
PIP2 (reg) NOP7 = 1.778 
PIP2 (reg) UTP8 = 1.778 
PIP2 (reg) RBG2 = 1.778 
PIP2 (reg) RRP3 = 1.778 
PIP2 (reg) SSF1 = 1.778 
PIP2 (reg) NMD3 = 1.778 
PIP2 (reg) LOS1 = 1.778 
PIP2 (reg) REX3 = 1.778 
PIP2 (reg) DBP9 = 1.778 
PIP2 (reg) YML010C-B = 1.778 
PIP2 (reg) FPR3 = 1.778 
PIP2 (reg) GIM5 = 1.778 
PIP2 (reg) NOC2 = 1.778 
PIP2 (reg) YAR1 = 1.778 
PIP2 (reg) DSS4 = 1.778 
PIP2 (reg) PRS4 = 1.778 
PIP2 (reg) RRP45 = 1.778 
PIP2 (reg) FCF1 = 1.778 
PIP2 (reg) DST1 = 1.778 
PIP2 (reg) HCA4 = 1.778 
PIP2 (reg) EBP2 = 1.778 
CAT8 (reg) MAK16 = 1.322 
CAT8 (reg) RRN6 = 1.322 
CAT8 (reg) TAT-D = 1.322 
CAT8 (reg) SKT5 = 1.322 
CAT8 (reg) RKM3 = 1.322 
CAT8 (reg) GPX2 = 1.322 
CAT8 (reg) RRP43 = 1.322 
CAT8 (reg) TRM8 = 1.322 
CAT8 (reg) MAK10 = 1.322 
CAT8 (reg) NSA2 = 1.322 
CAT8 (reg) HNM1 = 1.322 
CAT8 (reg) NSA1 = 1.322 
CAT8 (reg) ROK1 = 1.322 
CAT8 (reg) NOP7 = 1.322 
CAT8 (reg) UTP8 = 1.322 
CAT8 (reg) RBG2 = 1.322 
CAT8 (reg) RRP3 = 1.322 
CAT8 (reg) SSF1 = 1.322 
CAT8 (reg) NMD3 = 1.322 
CAT8 (reg) LOS1 = 1.322 
CAT8 (reg) REX3 = 1.322 
CAT8 (reg) DBP9 = 1.322 
CAT8 (reg) YML010C-B = 1.322 
CAT8 (reg) FPR3 = 1.322 
CAT8 (reg) GIM5 = 1.322 
CAT8 (reg) NOC2 = 1.322 
CAT8 (reg) YAR1 = 1.322 
CAT8 (reg) DSS4 = 1.322 
CAT8 (reg) PRS4 = 1.322 
CAT8 (reg) RRP45 = 1.322 
CAT8 (reg) FCF1 = 1.322 
CAT8 (reg) DST1 = 1.322 
CAT8 (reg) HCA4 = 1.322 
CAT8 (reg) EBP2 = 1.322 
HAP4 (reg) MAK16 = 1.322 
HAP4 (reg) RRN6 = 1.322 
HAP4 (reg) TAT-D = 1.322 
HAP4 (reg) SKT5 = 1.322 
HAP4 (reg) RKM3 = 1.322 
HAP4 (reg) GPX2 = 1.322 
HAP4 (reg) RRP43 = 1.322 
HAP4 (reg) TRM8 = 1.322 
HAP4 (reg) MAK10 = 1.322 
HAP4 (reg) NSA2 = 1.322 
HAP4 (reg) HNM1 = 1.322 
HAP4 (reg) NSA1 = 1.322 
HAP4 (reg) ROK1 = 1.322 
HAP4 (reg) NOP7 = 1.322 
HAP4 (reg) UTP8 = 1.322 
HAP4 (reg) RBG2 = 1.322 
HAP4 (reg) RRP3 = 1.322 
HAP4 (reg) SSF1 = 1.322 
HAP4 (reg) NMD3 = 1.322 
HAP4 (reg) LOS1 = 1.322 
HAP4 (reg) REX3 = 1.322 
HAP4 (reg) DBP9 = 1.322 
HAP4 (reg) YML010C-B = 1.322 
HAP4 (reg) FPR3 = 1.322 
HAP4 (reg) GIM5 = 1.322 
HAP4 (reg) NOC2 = 1.322 
HAP4 (reg) YAR1 = 1.322 
HAP4 (reg) DSS4 = 1.322 
HAP4 (reg) PRS4 = 1.322 
HAP4 (reg) RRP45 = 1.322 
HAP4 (reg) FCF1 = 1.322 
HAP4 (reg) DST1 = 1.322 
HAP4 (reg) HCA4 = 1.322 
HAP4 (reg) EBP2 = 1.322 
GAL3 (reg) MAK16 = 1.322 
GAL3 (reg) RRN6 = 1.322 
GAL3 (reg) TAT-D = 1.322 
GAL3 (reg) SKT5 = 1.322 
GAL3 (reg) RKM3 = 1.322 
GAL3 (reg) GPX2 = 1.322 
GAL3 (reg) RRP43 = 1.322 
GAL3 (reg) TRM8 = 1.322 
GAL3 (reg) MAK10 = 1.322 
GAL3 (reg) NSA2 = 1.322 
GAL3 (reg) HNM1 = 1.322 
GAL3 (reg) NSA1 = 1.322 
GAL3 (reg) ROK1 = 1.322 
GAL3 (reg) NOP7 = 1.322 
GAL3 (reg) UTP8 = 1.322 
GAL3 (reg) RBG2 = 1.322 
GAL3 (reg) RRP3 = 1.322 
GAL3 (reg) SSF1 = 1.322 
GAL3 (reg) NMD3 = 1.322 
GAL3 (reg) LOS1 = 1.322 
GAL3 (reg) REX3 = 1.322 
GAL3 (reg) DBP9 = 1.322 
GAL3 (reg) YML010C-B = 1.322 
GAL3 (reg) FPR3 = 1.322 
GAL3 (reg) GIM5 = 1.322 
GAL3 (reg) NOC2 = 1.322 
GAL3 (reg) YAR1 = 1.322 
GAL3 (reg) DSS4 = 1.322 
GAL3 (reg) PRS4 = 1.322 
GAL3 (reg) RRP45 = 1.322 
GAL3 (reg) FCF1 = 1.322 
GAL3 (reg) DST1 = 1.322 
GAL3 (reg) HCA4 = 1.322 
GAL3 (reg) EBP2 = 1.322 
PPR1 (reg) MAK16 = 1.322 
PPR1 (reg) RRN6 = 1.322 
PPR1 (reg) TAT-D = 1.322 
PPR1 (reg) SKT5 = 1.322 
PPR1 (reg) RKM3 = 1.322 
PPR1 (reg) GPX2 = 1.322 
PPR1 (reg) RRP43 = 1.322 
PPR1 (reg) TRM8 = 1.322 
PPR1 (reg) MAK10 = 1.322 
PPR1 (reg) NSA2 = 1.322 
PPR1 (reg) HNM1 = 1.322 
PPR1 (reg) NSA1 = 1.322 
PPR1 (reg) ROK1 = 1.322 
PPR1 (reg) NOP7 = 1.322 
PPR1 (reg) UTP8 = 1.322 
PPR1 (reg) RBG2 = 1.322 
PPR1 (reg) RRP3 = 1.322 
PPR1 (reg) SSF1 = 1.322 
PPR1 (reg) NMD3 = 1.322 
PPR1 (reg) LOS1 = 1.322 
PPR1 (reg) REX3 = 1.322 
PPR1 (reg) DBP9 = 1.322 
PPR1 (reg) YML010C-B = 1.322 
PPR1 (reg) FPR3 = 1.322 
PPR1 (reg) GIM5 = 1.322 
PPR1 (reg) NOC2 = 1.322 
PPR1 (reg) YAR1 = 1.322 
PPR1 (reg) DSS4 = 1.322 
PPR1 (reg) PRS4 = 1.322 
PPR1 (reg) RRP45 = 1.322 
PPR1 (reg) FCF1 = 1.322 
PPR1 (reg) DST1 = 1.322 
PPR1 (reg) HCA4 = 1.322 
PPR1 (reg) EBP2 = 1.322 
TEA1 (reg) MAK16 = 1.322 
TEA1 (reg) RRN6 = 1.322 
TEA1 (reg) TAT-D = 1.322 
TEA1 (reg) SKT5 = 1.322 
TEA1 (reg) RKM3 = 1.322 
TEA1 (reg) GPX2 = 1.322 
TEA1 (reg) RRP43 = 1.322 
TEA1 (reg) TRM8 = 1.322 
TEA1 (reg) MAK10 = 1.322 
TEA1 (reg) NSA2 = 1.322 
TEA1 (reg) HNM1 = 1.322 
TEA1 (reg) NSA1 = 1.322 
TEA1 (reg) ROK1 = 1.322 
TEA1 (reg) NOP7 = 1.322 
TEA1 (reg) UTP8 = 1.322 
TEA1 (reg) RBG2 = 1.322 
TEA1 (reg) RRP3 = 1.322 
TEA1 (reg) SSF1 = 1.322 
TEA1 (reg) NMD3 = 1.322 
TEA1 (reg) LOS1 = 1.322 
TEA1 (reg) REX3 = 1.322 
TEA1 (reg) DBP9 = 1.322 
TEA1 (reg) YML010C-B = 1.322 
TEA1 (reg) FPR3 = 1.322 
TEA1 (reg) GIM5 = 1.322 
TEA1 (reg) NOC2 = 1.322 
TEA1 (reg) YAR1 = 1.322 
TEA1 (reg) DSS4 = 1.322 
TEA1 (reg) PRS4 = 1.322 
TEA1 (reg) RRP45 = 1.322 
TEA1 (reg) FCF1 = 1.322 
TEA1 (reg) DST1 = 1.322 
TEA1 (reg) HCA4 = 1.322 
TEA1 (reg) EBP2 = 1.322 
UGA3 (reg) MAK16 = 1.778 
UGA3 (reg) RRN6 = 1.778 
UGA3 (reg) TAT-D = 1.778 
UGA3 (reg) SKT5 = 1.778 
UGA3 (reg) RKM3 = 1.778 
UGA3 (reg) GPX2 = 1.778 
UGA3 (reg) RRP43 = 1.778 
UGA3 (reg) TRM8 = 1.778 
UGA3 (reg) MAK10 = 1.778 
UGA3 (reg) NSA2 = 1.778 
UGA3 (reg) HNM1 = 1.778 
UGA3 (reg) NSA1 = 1.778 
UGA3 (reg) ROK1 = 1.778 
UGA3 (reg) NOP7 = 1.778 
UGA3 (reg) UTP8 = 1.778 
UGA3 (reg) RBG2 = 1.778 
UGA3 (reg) RRP3 = 1.778 
UGA3 (reg) SSF1 = 1.778 
UGA3 (reg) NMD3 = 1.778 
UGA3 (reg) LOS1 = 1.778 
UGA3 (reg) REX3 = 1.778 
UGA3 (reg) DBP9 = 1.778 
UGA3 (reg) YML010C-B = 1.778 
UGA3 (reg) FPR3 = 1.778 
UGA3 (reg) GIM5 = 1.778 
UGA3 (reg) NOC2 = 1.778 
UGA3 (reg) YAR1 = 1.778 
UGA3 (reg) DSS4 = 1.778 
UGA3 (reg) PRS4 = 1.778 
UGA3 (reg) RRP45 = 1.778 
UGA3 (reg) FCF1 = 1.778 
UGA3 (reg) DST1 = 1.778 
UGA3 (reg) HCA4 = 1.778 
UGA3 (reg) EBP2 = 1.778 
ADR1 (reg) RPL19B = 1.778 
ADR1 (reg) RPS8A = 1.778 
ADR1 (reg) RPS11B = 1.778 
ADR1 (reg) RPS6B = 1.778 
ADR1 (reg) RPS16B = 1.778 
ADR1 (reg) RPS13 = 1.778 
ADR1 (reg) RPS8B = 1.778 
ADR1 (reg) RPL16A = 1.778 
ADR1 (reg) RPL32 = 1.778 
ADR1 (reg) RPL35A = 1.778 
ADR1 (reg) RPL2A = 1.778 
OAF3 (reg) RPL19B = 1.778 
OAF3 (reg) RPS8A = 1.778 
OAF3 (reg) RPS11B = 1.778 
OAF3 (reg) RPS6B = 1.778 
OAF3 (reg) RPS16B = 1.778 
OAF3 (reg) RPS13 = 1.778 
OAF3 (reg) RPS8B = 1.778 
OAF3 (reg) RPL16A = 1.778 
OAF3 (reg) RPL32 = 1.778 
OAF3 (reg) RPL35A = 1.778 
OAF3 (reg) RPL2A = 1.778 
OAF1 (reg) RPL19B = 1.778 
OAF1 (reg) RPS8A = 1.778 
OAF1 (reg) RPS11B = 1.778 
OAF1 (reg) RPS6B = 1.778 
OAF1 (reg) RPS16B = 1.778 
OAF1 (reg) RPS13 = 1.778 
OAF1 (reg) RPS8B = 1.778 
OAF1 (reg) RPL16A = 1.778 
OAF1 (reg) RPL32 = 1.778 
OAF1 (reg) RPL35A = 1.778 
OAF1 (reg) RPL2A = 1.778 
PIP2 (reg) RPL19B = 1.778 
PIP2 (reg) RPS8A = 1.778 
PIP2 (reg) RPS11B = 1.778 
PIP2 (reg) RPS6B = 1.778 
PIP2 (reg) RPS16B = 1.778 
PIP2 (reg) RPS13 = 1.778 
PIP2 (reg) RPS8B = 1.778 
PIP2 (reg) RPL16A = 1.778 
PIP2 (reg) RPL32 = 1.778 
PIP2 (reg) RPL35A = 1.778 
PIP2 (reg) RPL2A = 1.778 
CAT8 (reg) RPL19B = 1.778 
CAT8 (reg) RPS8A = 1.778 
CAT8 (reg) RPS11B = 1.778 
CAT8 (reg) RPS6B = 1.778 
CAT8 (reg) RPS16B = 1.778 
CAT8 (reg) RPS13 = 1.778 
CAT8 (reg) RPS8B = 1.778 
CAT8 (reg) RPL16A = 1.778 
CAT8 (reg) RPL32 = 1.778 
CAT8 (reg) RPL35A = 1.778 
CAT8 (reg) RPL2A = 1.778 
HAP4 (reg) RPL19B = 1.778 
HAP4 (reg) RPS8A = 1.778 
HAP4 (reg) RPS11B = 1.778 
HAP4 (reg) RPS6B = 1.778 
HAP4 (reg) RPS16B = 1.778 
HAP4 (reg) RPS13 = 1.778 
HAP4 (reg) RPS8B = 1.778 
HAP4 (reg) RPL16A = 1.778 
HAP4 (reg) RPL32 = 1.778 
HAP4 (reg) RPL35A = 1.778 
HAP4 (reg) RPL2A = 1.778 
GAL3 (reg) RPL19B = 1.778 
GAL3 (reg) RPS8A = 1.778 
GAL3 (reg) RPS11B = 1.778 
GAL3 (reg) RPS6B = 1.778 
GAL3 (reg) RPS16B = 1.778 
GAL3 (reg) RPS13 = 1.778 
GAL3 (reg) RPS8B = 1.778 
GAL3 (reg) RPL16A = 1.778 
GAL3 (reg) RPL32 = 1.778 
GAL3 (reg) RPL35A = 1.778 
GAL3 (reg) RPL2A = 1.778 
PPR1 (reg) RPL19B = 1.778 
PPR1 (reg) RPS8A = 1.778 
PPR1 (reg) RPS11B = 1.778 
PPR1 (reg) RPS6B = 1.778 
PPR1 (reg) RPS16B = 1.778 
PPR1 (reg) RPS13 = 1.778 
PPR1 (reg) RPS8B = 1.778 
PPR1 (reg) RPL16A = 1.778 
PPR1 (reg) RPL32 = 1.778 
PPR1 (reg) RPL35A = 1.778 
PPR1 (reg) RPL2A = 1.778 
TEA1 (reg) RPL19B = 1.778 
TEA1 (reg) RPS8A = 1.778 
TEA1 (reg) RPS11B = 1.778 
TEA1 (reg) RPS6B = 1.778 
TEA1 (reg) RPS16B = 1.778 
TEA1 (reg) RPS13 = 1.778 
TEA1 (reg) RPS8B = 1.778 
TEA1 (reg) RPL16A = 1.778 
TEA1 (reg) RPL32 = 1.778 
TEA1 (reg) RPL35A = 1.778 
TEA1 (reg) RPL2A = 1.778 
UGA3 (reg) RPL19B = 1.778 
UGA3 (reg) RPS8A = 1.778 
UGA3 (reg) RPS11B = 1.778 
UGA3 (reg) RPS6B = 1.778 
UGA3 (reg) RPS16B = 1.778 
UGA3 (reg) RPS13 = 1.778 
UGA3 (reg) RPS8B = 1.778 
UGA3 (reg) RPL16A = 1.778 
UGA3 (reg) RPL32 = 1.778 
UGA3 (reg) RPL35A = 1.778 
UGA3 (reg) RPL2A = 1.778 
ADR1 (reg) ECM21 = 1.322 
ADR1 (reg) YBR062C = 1.322 
ADR1 (reg) YCR006C = 1.322 
ADR1 (reg) SNA4 = 1.322 
ADR1 (reg) ECM18 = 1.322 
ADR1 (reg) SDH4 = 1.322 
ADR1 (reg) RRT6 = 1.322 
ADR1 (reg) MEP1 = 1.322 
ADR1 (reg) NAS2 = 1.322 
ADR1 (reg) SDH1B = 1.322 
ADR1 (reg) GSM1 = 1.322 
ADR1 (reg) YJR085C = 1.322 
ADR1 (reg) YJR107W = 1.322 
ADR1 (reg) ATP2 = 1.322 
ADR1 (reg) FRE2 = 1.322 
ADR1 (reg) YLL020C = 1.322 
ADR1 (reg) FRA1 = 1.322 
ADR1 (reg) YLR281C = 1.322 
ADR1 (reg) ORM2 = 1.322 
ADR1 (reg) YMR141C = 1.322 
ADR1 (reg) LST8 = 1.322 
ADR1 (reg) POR1 = 1.322 
ADR1 (reg) YNL092W = 1.322 
ADR1 (reg) ASI2 = 1.322 
ADR1 (reg) INO4 = 1.322 
ADR1 (reg) CYT1 = 1.322 
ADR1 (reg) PHO85 = 1.322 
ADR1 (reg) HPA2 = 1.322 
ADR1 (reg) ARR1 = 1.322 
ADR1 (reg) YOR152C = 1.322 
ADR1 (reg) YER039C-A = 1.322 
OAF3 (reg) ECM21 = 1.322 
OAF3 (reg) YBR062C = 1.322 
OAF3 (reg) YCR006C = 1.322 
OAF3 (reg) SNA4 = 1.322 
OAF3 (reg) ECM18 = 1.322 
OAF3 (reg) SDH4 = 1.322 
OAF3 (reg) RRT6 = 1.322 
OAF3 (reg) MEP1 = 1.322 
OAF3 (reg) NAS2 = 1.322 
OAF3 (reg) SDH1B = 1.322 
OAF3 (reg) GSM1 = 1.322 
OAF3 (reg) YJR085C = 1.322 
OAF3 (reg) YJR107W = 1.322 
OAF3 (reg) ATP2 = 1.322 
OAF3 (reg) FRE2 = 1.322 
OAF3 (reg) YLL020C = 1.322 
OAF3 (reg) FRA1 = 1.322 
OAF3 (reg) YLR281C = 1.322 
OAF3 (reg) ORM2 = 1.322 
OAF3 (reg) YMR141C = 1.322 
OAF3 (reg) LST8 = 1.322 
OAF3 (reg) POR1 = 1.322 
OAF3 (reg) YNL092W = 1.322 
OAF3 (reg) ASI2 = 1.322 
OAF3 (reg) INO4 = 1.322 
OAF3 (reg) CYT1 = 1.322 
OAF3 (reg) PHO85 = 1.322 
OAF3 (reg) HPA2 = 1.322 
OAF3 (reg) ARR1 = 1.322 
OAF3 (reg) YOR152C = 1.322 
OAF3 (reg) YER039C-A = 1.322 
PIP2 (reg) ECM21 = 1.322 
PIP2 (reg) YBR062C = 1.322 
PIP2 (reg) YCR006C = 1.322 
PIP2 (reg) SNA4 = 1.322 
PIP2 (reg) ECM18 = 1.322 
PIP2 (reg) SDH4 = 1.322 
PIP2 (reg) RRT6 = 1.322 
PIP2 (reg) MEP1 = 1.322 
PIP2 (reg) NAS2 = 1.322 
PIP2 (reg) SDH1B = 1.322 
PIP2 (reg) GSM1 = 1.322 
PIP2 (reg) YJR085C = 1.322 
PIP2 (reg) YJR107W = 1.322 
PIP2 (reg) ATP2 = 1.322 
PIP2 (reg) FRE2 = 1.322 
PIP2 (reg) YLL020C = 1.322 
PIP2 (reg) FRA1 = 1.322 
PIP2 (reg) YLR281C = 1.322 
PIP2 (reg) ORM2 = 1.322 
PIP2 (reg) YMR141C = 1.322 
PIP2 (reg) LST8 = 1.322 
PIP2 (reg) POR1 = 1.322 
PIP2 (reg) YNL092W = 1.322 
PIP2 (reg) ASI2 = 1.322 
PIP2 (reg) INO4 = 1.322 
PIP2 (reg) CYT1 = 1.322 
PIP2 (reg) PHO85 = 1.322 
PIP2 (reg) HPA2 = 1.322 
PIP2 (reg) ARR1 = 1.322 
PIP2 (reg) YOR152C = 1.322 
PIP2 (reg) YER039C-A = 1.322 
UGA3 (reg) ECM21 = 1.322 
UGA3 (reg) YBR062C = 1.322 
UGA3 (reg) YCR006C = 1.322 
UGA3 (reg) SNA4 = 1.322 
UGA3 (reg) ECM18 = 1.322 
UGA3 (reg) SDH4 = 1.322 
UGA3 (reg) RRT6 = 1.322 
UGA3 (reg) MEP1 = 1.322 
UGA3 (reg) NAS2 = 1.322 
UGA3 (reg) SDH1B = 1.322 
UGA3 (reg) GSM1 = 1.322 
UGA3 (reg) YJR085C = 1.322 
UGA3 (reg) YJR107W = 1.322 
UGA3 (reg) ATP2 = 1.322 
UGA3 (reg) FRE2 = 1.322 
UGA3 (reg) YLL020C = 1.322 
UGA3 (reg) FRA1 = 1.322 
UGA3 (reg) YLR281C = 1.322 
UGA3 (reg) ORM2 = 1.322 
UGA3 (reg) YMR141C = 1.322 
UGA3 (reg) LST8 = 1.322 
UGA3 (reg) POR1 = 1.322 
UGA3 (reg) YNL092W = 1.322 
UGA3 (reg) ASI2 = 1.322 
UGA3 (reg) INO4 = 1.322 
UGA3 (reg) CYT1 = 1.322 
UGA3 (reg) PHO85 = 1.322 
UGA3 (reg) HPA2 = 1.322 
UGA3 (reg) ARR1 = 1.322 
UGA3 (reg) YOR152C = 1.322 
UGA3 (reg) YER039C-A = 1.322 
UGA3 (reg) GRS1 = 1.322 
UGA3 (reg) NAT1 = 1.322 
UGA3 (reg) YDL085C-A = 1.322 
UGA3 (reg) MKC7 = 1.322 
UGA3 (reg) YCG1 = 1.322 
UGA3 (reg) YSP2 = 1.322 
UGA3 (reg) VTC2 = 1.322 
UGA3 (reg) PMA1 = 1.322 
UGA3 (reg) SPT16 = 1.322 
UGA3 (reg) THS1 = 1.322 
UGA3 (reg) AXL2 = 1.322 
UGA3 (reg) SCP160 = 1.322 
UGA3 (reg) TMA22 = 1.322 
UGA3 (reg) MAK11 = 1.322 
UGA3 (reg) EMP70 = 1.322 
UGA3 (reg) FKS1 = 1.322 
UGA3 (reg) ERG6 = 1.322 
UGA3 (reg) HSC82 = 1.322 
UGA3 (reg) YNL010W = 1.322 
UGA3 (reg) NMA111 = 1.322 
UGA3 (reg) YNL247W = 1.322 
UGA3 (reg) SIL1 = 1.322 
UGA3 (reg) DBP5 = 1.322 
UGA3 (reg) GLN4 = 1.322 
UGA3 (reg) SEC63 = 1.322 
UGA3 (reg) PLP2 = 1.322 
UGA3 (reg) ALA1 = 1.322 
UGA3 (reg) TIM50 = 1.322 
UGA3 (reg) CDC60 = 1.322 
UGA3 (reg) SRP72 = 1.322 
UGA3 (reg) ALG5 = 1.322 
ADR1 (reg) RPL21A = 1.778 
ADR1 (reg) RPS29B = 1.778 
ADR1 (reg) RPL31A = 1.778 
ADR1 (reg) RPL35B = 1.778 
ADR1 (reg) RPS17B = 1.778 
ADR1 (reg) RPL37B = 1.778 
ADR1 (reg) RPL12A = 1.778 
ADR1 (reg) RPL34A = 1.778 
ADR1 (reg) RPS24A = 1.778 
ADR1 (reg) RPL24A = 1.778 
ADR1 (reg) RPL7A = 1.778 
ADR1 (reg) RPS2 = 1.778 
ADR1 (reg) RPS25A = 1.778 
ADR1 (reg) RPS23A = 1.778 
ADR1 (reg) RPL27A = 1.778 
ADR1 (reg) RPS4B = 1.778 
ADR1 (reg) RPS24B = 1.778 
ADR1 (reg) RPL17A = 1.778 
ADR1 (reg) RPL10 = 1.778 
ADR1 (reg) RPL37A = 1.778 
ADR1 (reg) RPL26A = 1.778 
ADR1 (reg) RPS8B = 1.778 
ADR1 (reg) RPS26B = 1.778 
ADR1 (reg) RPL9A = 1.778 
ADR1 (reg) RPL16A = 1.778 
ADR1 (reg) RPL40A = 1.778 
ADR1 (reg) RPL35A = 1.778 
OAF3 (reg) RPL21A = 1.778 
OAF3 (reg) RPS29B = 1.778 
OAF3 (reg) RPL31A = 1.778 
OAF3 (reg) RPL35B = 1.778 
OAF3 (reg) RPS17B = 1.778 
OAF3 (reg) RPL37B = 1.778 
OAF3 (reg) RPL12A = 1.778 
OAF3 (reg) RPL34A = 1.778 
OAF3 (reg) RPS24A = 1.778 
OAF3 (reg) RPL24A = 1.778 
OAF3 (reg) RPL7A = 1.778 
OAF3 (reg) RPS2 = 1.778 
OAF3 (reg) RPS25A = 1.778 
OAF3 (reg) RPS23A = 1.778 
OAF3 (reg) RPL27A = 1.778 
OAF3 (reg) RPS4B = 1.778 
OAF3 (reg) RPS24B = 1.778 
OAF3 (reg) RPL17A = 1.778 
OAF3 (reg) RPL10 = 1.778 
OAF3 (reg) RPL37A = 1.778 
OAF3 (reg) RPL26A = 1.778 
OAF3 (reg) RPS8B = 1.778 
OAF3 (reg) RPS26B = 1.778 
OAF3 (reg) RPL9A = 1.778 
OAF3 (reg) RPL16A = 1.778 
OAF3 (reg) RPL40A = 1.778 
OAF3 (reg) RPL35A = 1.778 
OAF1 (reg) RPL21A = 1.778 
OAF1 (reg) RPS29B = 1.778 
OAF1 (reg) RPL31A = 1.778 
OAF1 (reg) RPL35B = 1.778 
OAF1 (reg) RPS17B = 1.778 
OAF1 (reg) RPL37B = 1.778 
OAF1 (reg) RPL12A = 1.778 
OAF1 (reg) RPL34A = 1.778 
OAF1 (reg) RPS24A = 1.778 
OAF1 (reg) RPL24A = 1.778 
OAF1 (reg) RPL7A = 1.778 
OAF1 (reg) RPS2 = 1.778 
OAF1 (reg) RPS25A = 1.778 
OAF1 (reg) RPS23A = 1.778 
OAF1 (reg) RPL27A = 1.778 
OAF1 (reg) RPS4B = 1.778 
OAF1 (reg) RPS24B = 1.778 
OAF1 (reg) RPL17A = 1.778 
OAF1 (reg) RPL10 = 1.778 
OAF1 (reg) RPL37A = 1.778 
OAF1 (reg) RPL26A = 1.778 
OAF1 (reg) RPS8B = 1.778 
OAF1 (reg) RPS26B = 1.778 
OAF1 (reg) RPL9A = 1.778 
OAF1 (reg) RPL16A = 1.778 
OAF1 (reg) RPL40A = 1.778 
OAF1 (reg) RPL35A = 1.778 
PIP2 (reg) RPL21A = 1.778 
PIP2 (reg) RPS29B = 1.778 
PIP2 (reg) RPL31A = 1.778 
PIP2 (reg) RPL35B = 1.778 
PIP2 (reg) RPS17B = 1.778 
PIP2 (reg) RPL37B = 1.778 
PIP2 (reg) RPL12A = 1.778 
PIP2 (reg) RPL34A = 1.778 
PIP2 (reg) RPS24A = 1.778 
PIP2 (reg) RPL24A = 1.778 
PIP2 (reg) RPL7A = 1.778 
PIP2 (reg) RPS2 = 1.778 
PIP2 (reg) RPS25A = 1.778 
PIP2 (reg) RPS23A = 1.778 
PIP2 (reg) RPL27A = 1.778 
PIP2 (reg) RPS4B = 1.778 
PIP2 (reg) RPS24B = 1.778 
PIP2 (reg) RPL17A = 1.778 
PIP2 (reg) RPL10 = 1.778 
PIP2 (reg) RPL37A = 1.778 
PIP2 (reg) RPL26A = 1.778 
PIP2 (reg) RPS8B = 1.778 
PIP2 (reg) RPS26B = 1.778 
PIP2 (reg) RPL9A = 1.778 
PIP2 (reg) RPL16A = 1.778 
PIP2 (reg) RPL40A = 1.778 
PIP2 (reg) RPL35A = 1.778 
CAT8 (reg) RPL21A = 1.778 
CAT8 (reg) RPS29B = 1.778 
CAT8 (reg) RPL31A = 1.778 
CAT8 (reg) RPL35B = 1.778 
CAT8 (reg) RPS17B = 1.778 
CAT8 (reg) RPL37B = 1.778 
CAT8 (reg) RPL12A = 1.778 
CAT8 (reg) RPL34A = 1.778 
CAT8 (reg) RPS24A = 1.778 
CAT8 (reg) RPL24A = 1.778 
CAT8 (reg) RPL7A = 1.778 
CAT8 (reg) RPS2 = 1.778 
CAT8 (reg) RPS25A = 1.778 
CAT8 (reg) RPS23A = 1.778 
CAT8 (reg) RPL27A = 1.778 
CAT8 (reg) RPS4B = 1.778 
CAT8 (reg) RPS24B = 1.778 
CAT8 (reg) RPL17A = 1.778 
CAT8 (reg) RPL10 = 1.778 
CAT8 (reg) RPL37A = 1.778 
CAT8 (reg) RPL26A = 1.778 
CAT8 (reg) RPS8B = 1.778 
CAT8 (reg) RPS26B = 1.778 
CAT8 (reg) RPL9A = 1.778 
CAT8 (reg) RPL16A = 1.778 
CAT8 (reg) RPL40A = 1.778 
CAT8 (reg) RPL35A = 1.778 
HAP4 (reg) RPL21A = 1.778 
HAP4 (reg) RPS29B = 1.778 
HAP4 (reg) RPL31A = 1.778 
HAP4 (reg) RPL35B = 1.778 
HAP4 (reg) RPS17B = 1.778 
HAP4 (reg) RPL37B = 1.778 
HAP4 (reg) RPL12A = 1.778 
HAP4 (reg) RPL34A = 1.778 
HAP4 (reg) RPS24A = 1.778 
HAP4 (reg) RPL24A = 1.778 
HAP4 (reg) RPL7A = 1.778 
HAP4 (reg) RPS2 = 1.778 
HAP4 (reg) RPS25A = 1.778 
HAP4 (reg) RPS23A = 1.778 
HAP4 (reg) RPL27A = 1.778 
HAP4 (reg) RPS4B = 1.778 
HAP4 (reg) RPS24B = 1.778 
HAP4 (reg) RPL17A = 1.778 
HAP4 (reg) RPL10 = 1.778 
HAP4 (reg) RPL37A = 1.778 
HAP4 (reg) RPL26A = 1.778 
HAP4 (reg) RPS8B = 1.778 
HAP4 (reg) RPS26B = 1.778 
HAP4 (reg) RPL9A = 1.778 
HAP4 (reg) RPL16A = 1.778 
HAP4 (reg) RPL40A = 1.778 
HAP4 (reg) RPL35A = 1.778 
GAL3 (reg) RPL21A = 1.778 
GAL3 (reg) RPS29B = 1.778 
GAL3 (reg) RPL31A = 1.778 
GAL3 (reg) RPL35B = 1.778 
GAL3 (reg) RPS17B = 1.778 
GAL3 (reg) RPL37B = 1.778 
GAL3 (reg) RPL12A = 1.778 
GAL3 (reg) RPL34A = 1.778 
GAL3 (reg) RPS24A = 1.778 
GAL3 (reg) RPL24A = 1.778 
GAL3 (reg) RPL7A = 1.778 
GAL3 (reg) RPS2 = 1.778 
GAL3 (reg) RPS25A = 1.778 
GAL3 (reg) RPS23A = 1.778 
GAL3 (reg) RPL27A = 1.778 
GAL3 (reg) RPS4B = 1.778 
GAL3 (reg) RPS24B = 1.778 
GAL3 (reg) RPL17A = 1.778 
GAL3 (reg) RPL10 = 1.778 
GAL3 (reg) RPL37A = 1.778 
GAL3 (reg) RPL26A = 1.778 
GAL3 (reg) RPS8B = 1.778 
GAL3 (reg) RPS26B = 1.778 
GAL3 (reg) RPL9A = 1.778 
GAL3 (reg) RPL16A = 1.778 
GAL3 (reg) RPL40A = 1.778 
GAL3 (reg) RPL35A = 1.778 
PPR1 (reg) RPL21A = 1.778 
PPR1 (reg) RPS29B = 1.778 
PPR1 (reg) RPL31A = 1.778 
PPR1 (reg) RPL35B = 1.778 
PPR1 (reg) RPS17B = 1.778 
PPR1 (reg) RPL37B = 1.778 
PPR1 (reg) RPL12A = 1.778 
PPR1 (reg) RPL34A = 1.778 
PPR1 (reg) RPS24A = 1.778 
PPR1 (reg) RPL24A = 1.778 
PPR1 (reg) RPL7A = 1.778 
PPR1 (reg) RPS2 = 1.778 
PPR1 (reg) RPS25A = 1.778 
PPR1 (reg) RPS23A = 1.778 
PPR1 (reg) RPL27A = 1.778 
PPR1 (reg) RPS4B = 1.778 
PPR1 (reg) RPS24B = 1.778 
PPR1 (reg) RPL17A = 1.778 
PPR1 (reg) RPL10 = 1.778 
PPR1 (reg) RPL37A = 1.778 
PPR1 (reg) RPL26A = 1.778 
PPR1 (reg) RPS8B = 1.778 
PPR1 (reg) RPS26B = 1.778 
PPR1 (reg) RPL9A = 1.778 
PPR1 (reg) RPL16A = 1.778 
PPR1 (reg) RPL40A = 1.778 
PPR1 (reg) RPL35A = 1.778 
TEA1 (reg) RPL21A = 1.778 
TEA1 (reg) RPS29B = 1.778 
TEA1 (reg) RPL31A = 1.778 
TEA1 (reg) RPL35B = 1.778 
TEA1 (reg) RPS17B = 1.778 
TEA1 (reg) RPL37B = 1.778 
TEA1 (reg) RPL12A = 1.778 
TEA1 (reg) RPL34A = 1.778 
TEA1 (reg) RPS24A = 1.778 
TEA1 (reg) RPL24A = 1.778 
TEA1 (reg) RPL7A = 1.778 
TEA1 (reg) RPS2 = 1.778 
TEA1 (reg) RPS25A = 1.778 
TEA1 (reg) RPS23A = 1.778 
TEA1 (reg) RPL27A = 1.778 
TEA1 (reg) RPS4B = 1.778 
TEA1 (reg) RPS24B = 1.778 
TEA1 (reg) RPL17A = 1.778 
TEA1 (reg) RPL10 = 1.778 
TEA1 (reg) RPL37A = 1.778 
TEA1 (reg) RPL26A = 1.778 
TEA1 (reg) RPS8B = 1.778 
TEA1 (reg) RPS26B = 1.778 
TEA1 (reg) RPL9A = 1.778 
TEA1 (reg) RPL16A = 1.778 
TEA1 (reg) RPL40A = 1.778 
TEA1 (reg) RPL35A = 1.778 
UGA3 (reg) RPL21A = 1.778 
UGA3 (reg) RPS29B = 1.778 
UGA3 (reg) RPL31A = 1.778 
UGA3 (reg) RPL35B = 1.778 
UGA3 (reg) RPS17B = 1.778 
UGA3 (reg) RPL37B = 1.778 
UGA3 (reg) RPL12A = 1.778 
UGA3 (reg) RPL34A = 1.778 
UGA3 (reg) RPS24A = 1.778 
UGA3 (reg) RPL24A = 1.778 
UGA3 (reg) RPL7A = 1.778 
UGA3 (reg) RPS2 = 1.778 
UGA3 (reg) RPS25A = 1.778 
UGA3 (reg) RPS23A = 1.778 
UGA3 (reg) RPL27A = 1.778 
UGA3 (reg) RPS4B = 1.778 
UGA3 (reg) RPS24B = 1.778 
UGA3 (reg) RPL17A = 1.778 
UGA3 (reg) RPL10 = 1.778 
UGA3 (reg) RPL37A = 1.778 
UGA3 (reg) RPL26A = 1.778 
UGA3 (reg) RPS8B = 1.778 
UGA3 (reg) RPS26B = 1.778 
UGA3 (reg) RPL9A = 1.778 
UGA3 (reg) RPL16A = 1.778 
UGA3 (reg) RPL40A = 1.778 
UGA3 (reg) RPL35A = 1.778 
ADR1 (reg) DAT1 = 1.778 
ADR1 (reg) RNT1 = 1.778 
ADR1 (reg) DOM34 = 1.778 
ADR1 (reg) NOP15 = 1.778 
ADR1 (reg) JJJ1 = 1.778 
ADR1 (reg) KRI1 = 1.778 
ADR1 (reg) URK1 = 1.778 
ADR1 (reg) DBP6 = 1.778 
ADR1 (reg) ESF2 = 1.778 
ADR1 (reg) TRM11 = 1.778 
ADR1 (reg) UTP23 = 1.778 
ADR1 (reg) DFR1 = 1.778 
ADR1 (reg) RRP36 = 1.778 
ADR1 (reg) TRM44 = 1.778 
ADR1 (reg) NAN1 = 1.778 
ADR1 (reg) NOP53 = 1.778 
ADR1 (reg) RRP9 = 1.778 
ADR1 (reg) RRP14 = 1.778 
ADR1 (reg) TSR4 = 1.778 
ADR1 (reg) EBP2 = 1.778 
OAF3 (reg) DAT1 = 1.778 
OAF3 (reg) RNT1 = 1.778 
OAF3 (reg) DOM34 = 1.778 
OAF3 (reg) NOP15 = 1.778 
OAF3 (reg) JJJ1 = 1.778 
OAF3 (reg) KRI1 = 1.778 
OAF3 (reg) URK1 = 1.778 
OAF3 (reg) DBP6 = 1.778 
OAF3 (reg) ESF2 = 1.778 
OAF3 (reg) TRM11 = 1.778 
OAF3 (reg) UTP23 = 1.778 
OAF3 (reg) DFR1 = 1.778 
OAF3 (reg) RRP36 = 1.778 
OAF3 (reg) TRM44 = 1.778 
OAF3 (reg) NAN1 = 1.778 
OAF3 (reg) NOP53 = 1.778 
OAF3 (reg) RRP9 = 1.778 
OAF3 (reg) RRP14 = 1.778 
OAF3 (reg) TSR4 = 1.778 
OAF3 (reg) EBP2 = 1.778 
OAF1 (reg) DAT1 = 1.778 
OAF1 (reg) RNT1 = 1.778 
OAF1 (reg) DOM34 = 1.778 
OAF1 (reg) NOP15 = 1.778 
OAF1 (reg) JJJ1 = 1.778 
OAF1 (reg) KRI1 = 1.778 
OAF1 (reg) URK1 = 1.778 
OAF1 (reg) DBP6 = 1.778 
OAF1 (reg) ESF2 = 1.778 
OAF1 (reg) TRM11 = 1.778 
OAF1 (reg) UTP23 = 1.778 
OAF1 (reg) DFR1 = 1.778 
OAF1 (reg) RRP36 = 1.778 
OAF1 (reg) TRM44 = 1.778 
OAF1 (reg) NAN1 = 1.778 
OAF1 (reg) NOP53 = 1.778 
OAF1 (reg) RRP9 = 1.778 
OAF1 (reg) RRP14 = 1.778 
OAF1 (reg) TSR4 = 1.778 
OAF1 (reg) EBP2 = 1.778 
PIP2 (reg) DAT1 = 1.778 
PIP2 (reg) RNT1 = 1.778 
PIP2 (reg) DOM34 = 1.778 
PIP2 (reg) NOP15 = 1.778 
PIP2 (reg) JJJ1 = 1.778 
PIP2 (reg) KRI1 = 1.778 
PIP2 (reg) URK1 = 1.778 
PIP2 (reg) DBP6 = 1.778 
PIP2 (reg) ESF2 = 1.778 
PIP2 (reg) TRM11 = 1.778 
PIP2 (reg) UTP23 = 1.778 
PIP2 (reg) DFR1 = 1.778 
PIP2 (reg) RRP36 = 1.778 
PIP2 (reg) TRM44 = 1.778 
PIP2 (reg) NAN1 = 1.778 
PIP2 (reg) NOP53 = 1.778 
PIP2 (reg) RRP9 = 1.778 
PIP2 (reg) RRP14 = 1.778 
PIP2 (reg) TSR4 = 1.778 
PIP2 (reg) EBP2 = 1.778 
CAT8 (reg) DAT1 = 1.778 
CAT8 (reg) RNT1 = 1.778 
CAT8 (reg) DOM34 = 1.778 
CAT8 (reg) NOP15 = 1.778 
CAT8 (reg) JJJ1 = 1.778 
CAT8 (reg) KRI1 = 1.778 
CAT8 (reg) URK1 = 1.778 
CAT8 (reg) DBP6 = 1.778 
CAT8 (reg) ESF2 = 1.778 
CAT8 (reg) TRM11 = 1.778 
CAT8 (reg) UTP23 = 1.778 
CAT8 (reg) DFR1 = 1.778 
CAT8 (reg) RRP36 = 1.778 
CAT8 (reg) TRM44 = 1.778 
CAT8 (reg) NAN1 = 1.778 
CAT8 (reg) NOP53 = 1.778 
CAT8 (reg) RRP9 = 1.778 
CAT8 (reg) RRP14 = 1.778 
CAT8 (reg) TSR4 = 1.778 
CAT8 (reg) EBP2 = 1.778 
HAP4 (reg) DAT1 = 1.778 
HAP4 (reg) RNT1 = 1.778 
HAP4 (reg) DOM34 = 1.778 
HAP4 (reg) NOP15 = 1.778 
HAP4 (reg) JJJ1 = 1.778 
HAP4 (reg) KRI1 = 1.778 
HAP4 (reg) URK1 = 1.778 
HAP4 (reg) DBP6 = 1.778 
HAP4 (reg) ESF2 = 1.778 
HAP4 (reg) TRM11 = 1.778 
HAP4 (reg) UTP23 = 1.778 
HAP4 (reg) DFR1 = 1.778 
HAP4 (reg) RRP36 = 1.778 
HAP4 (reg) TRM44 = 1.778 
HAP4 (reg) NAN1 = 1.778 
HAP4 (reg) NOP53 = 1.778 
HAP4 (reg) RRP9 = 1.778 
HAP4 (reg) RRP14 = 1.778 
HAP4 (reg) TSR4 = 1.778 
HAP4 (reg) EBP2 = 1.778 
GAL3 (reg) DAT1 = 1.778 
GAL3 (reg) RNT1 = 1.778 
GAL3 (reg) DOM34 = 1.778 
GAL3 (reg) NOP15 = 1.778 
GAL3 (reg) JJJ1 = 1.778 
GAL3 (reg) KRI1 = 1.778 
GAL3 (reg) URK1 = 1.778 
GAL3 (reg) DBP6 = 1.778 
GAL3 (reg) ESF2 = 1.778 
GAL3 (reg) TRM11 = 1.778 
GAL3 (reg) UTP23 = 1.778 
GAL3 (reg) DFR1 = 1.778 
GAL3 (reg) RRP36 = 1.778 
GAL3 (reg) TRM44 = 1.778 
GAL3 (reg) NAN1 = 1.778 
GAL3 (reg) NOP53 = 1.778 
GAL3 (reg) RRP9 = 1.778 
GAL3 (reg) RRP14 = 1.778 
GAL3 (reg) TSR4 = 1.778 
GAL3 (reg) EBP2 = 1.778 
PPR1 (reg) DAT1 = 1.778 
PPR1 (reg) RNT1 = 1.778 
PPR1 (reg) DOM34 = 1.778 
PPR1 (reg) NOP15 = 1.778 
PPR1 (reg) JJJ1 = 1.778 
PPR1 (reg) KRI1 = 1.778 
PPR1 (reg) URK1 = 1.778 
PPR1 (reg) DBP6 = 1.778 
PPR1 (reg) ESF2 = 1.778 
PPR1 (reg) TRM11 = 1.778 
PPR1 (reg) UTP23 = 1.778 
PPR1 (reg) DFR1 = 1.778 
PPR1 (reg) RRP36 = 1.778 
PPR1 (reg) TRM44 = 1.778 
PPR1 (reg) NAN1 = 1.778 
PPR1 (reg) NOP53 = 1.778 
PPR1 (reg) RRP9 = 1.778 
PPR1 (reg) RRP14 = 1.778 
PPR1 (reg) TSR4 = 1.778 
PPR1 (reg) EBP2 = 1.778 
TEA1 (reg) DAT1 = 1.778 
TEA1 (reg) RNT1 = 1.778 
TEA1 (reg) DOM34 = 1.778 
TEA1 (reg) NOP15 = 1.778 
TEA1 (reg) JJJ1 = 1.778 
TEA1 (reg) KRI1 = 1.778 
TEA1 (reg) URK1 = 1.778 
TEA1 (reg) DBP6 = 1.778 
TEA1 (reg) ESF2 = 1.778 
TEA1 (reg) TRM11 = 1.778 
TEA1 (reg) UTP23 = 1.778 
TEA1 (reg) DFR1 = 1.778 
TEA1 (reg) RRP36 = 1.778 
TEA1 (reg) TRM44 = 1.778 
TEA1 (reg) NAN1 = 1.778 
TEA1 (reg) NOP53 = 1.778 
TEA1 (reg) RRP9 = 1.778 
TEA1 (reg) RRP14 = 1.778 
TEA1 (reg) TSR4 = 1.778 
TEA1 (reg) EBP2 = 1.778 
UGA3 (reg) DAT1 = 1.778 
UGA3 (reg) RNT1 = 1.778 
UGA3 (reg) DOM34 = 1.778 
UGA3 (reg) NOP15 = 1.778 
UGA3 (reg) JJJ1 = 1.778 
UGA3 (reg) KRI1 = 1.778 
UGA3 (reg) URK1 = 1.778 
UGA3 (reg) DBP6 = 1.778 
UGA3 (reg) ESF2 = 1.778 
UGA3 (reg) TRM11 = 1.778 
UGA3 (reg) UTP23 = 1.778 
UGA3 (reg) DFR1 = 1.778 
UGA3 (reg) RRP36 = 1.778 
UGA3 (reg) TRM44 = 1.778 
UGA3 (reg) NAN1 = 1.778 
UGA3 (reg) NOP53 = 1.778 
UGA3 (reg) RRP9 = 1.778 
UGA3 (reg) RRP14 = 1.778 
UGA3 (reg) TSR4 = 1.778 
UGA3 (reg) EBP2 = 1.778 
ADR1 (reg) ECM1 = 1.322 
ADR1 (reg) HIR1 = 1.322 
ADR1 (reg) YBL070C = 1.322 
ADR1 (reg) SLM6 = 1.322 
ADR1 (reg) REI1 = 1.322 
ADR1 (reg) YCR050C = 1.322 
ADR1 (reg) YDL121C = 1.322 
ADR1 (reg) YDL241W = 1.322 
ADR1 (reg) FAL1 = 1.322 
ADR1 (reg) RRP8 = 1.322 
ADR1 (reg) ATC1 = 1.322 
ADR1 (reg) PHM6 = 1.322 
ADR1 (reg) YDR352W = 1.322 
ADR1 (reg) RBA50 = 1.322 
ADR1 (reg) UTP7 = 1.322 
ADR1 (reg) YGR079W = 1.322 
ADR1 (reg) YGR210C = 1.322 
ADR1 (reg) ZPR1 = 1.322 
ADR1 (reg) SDA1 = 1.322 
ADR1 (reg) YGR283C = 1.322 
ADR1 (reg) RPP1 = 1.322 
ADR1 (reg) IPI1 = 1.322 
ADR1 (reg) RPF1 = 1.322 
ADR1 (reg) CFD1 = 1.322 
ADR1 (reg) FAF1 = 1.322 
ADR1 (reg) SEE1 = 1.322 
ADR1 (reg) YIL091C = 1.322 
ADR1 (reg) DPH1 = 1.322 
ADR1 (reg) ATG27 = 1.322 
ADR1 (reg) IMP4 = 1.322 
ADR1 (reg) RPO31 = 1.322 
ADR1 (reg) CIC1 = 1.322 
ADR1 (reg) GAT4 = 1.322 
ADR1 (reg) YLR035C-A = 1.322 
ADR1 (reg) YMR310C = 1.322 
ADR1 (reg) YCR087C-A = 1.322 
OAF3 (reg) ECM1 = 1.322 
OAF3 (reg) HIR1 = 1.322 
OAF3 (reg) YBL070C = 1.322 
OAF3 (reg) SLM6 = 1.322 
OAF3 (reg) REI1 = 1.322 
OAF3 (reg) YCR050C = 1.322 
OAF3 (reg) YDL121C = 1.322 
OAF3 (reg) YDL241W = 1.322 
OAF3 (reg) FAL1 = 1.322 
OAF3 (reg) RRP8 = 1.322 
OAF3 (reg) ATC1 = 1.322 
OAF3 (reg) PHM6 = 1.322 
OAF3 (reg) YDR352W = 1.322 
OAF3 (reg) RBA50 = 1.322 
OAF3 (reg) UTP7 = 1.322 
OAF3 (reg) YGR079W = 1.322 
OAF3 (reg) YGR210C = 1.322 
OAF3 (reg) ZPR1 = 1.322 
OAF3 (reg) SDA1 = 1.322 
OAF3 (reg) YGR283C = 1.322 
OAF3 (reg) RPP1 = 1.322 
OAF3 (reg) IPI1 = 1.322 
OAF3 (reg) RPF1 = 1.322 
OAF3 (reg) CFD1 = 1.322 
OAF3 (reg) FAF1 = 1.322 
OAF3 (reg) SEE1 = 1.322 
OAF3 (reg) YIL091C = 1.322 
OAF3 (reg) DPH1 = 1.322 
OAF3 (reg) ATG27 = 1.322 
OAF3 (reg) IMP4 = 1.322 
OAF3 (reg) RPO31 = 1.322 
OAF3 (reg) CIC1 = 1.322 
OAF3 (reg) GAT4 = 1.322 
OAF3 (reg) YLR035C-A = 1.322 
OAF3 (reg) YMR310C = 1.322 
OAF3 (reg) YCR087C-A = 1.322 
OAF1 (reg) ECM1 = 1.322 
OAF1 (reg) HIR1 = 1.322 
OAF1 (reg) YBL070C = 1.322 
OAF1 (reg) SLM6 = 1.322 
OAF1 (reg) REI1 = 1.322 
OAF1 (reg) YCR050C = 1.322 
OAF1 (reg) YDL121C = 1.322 
OAF1 (reg) YDL241W = 1.322 
OAF1 (reg) FAL1 = 1.322 
OAF1 (reg) RRP8 = 1.322 
OAF1 (reg) ATC1 = 1.322 
OAF1 (reg) PHM6 = 1.322 
OAF1 (reg) YDR352W = 1.322 
OAF1 (reg) RBA50 = 1.322 
OAF1 (reg) UTP7 = 1.322 
OAF1 (reg) YGR079W = 1.322 
OAF1 (reg) YGR210C = 1.322 
OAF1 (reg) ZPR1 = 1.322 
OAF1 (reg) SDA1 = 1.322 
OAF1 (reg) YGR283C = 1.322 
OAF1 (reg) RPP1 = 1.322 
OAF1 (reg) IPI1 = 1.322 
OAF1 (reg) RPF1 = 1.322 
OAF1 (reg) CFD1 = 1.322 
OAF1 (reg) FAF1 = 1.322 
OAF1 (reg) SEE1 = 1.322 
OAF1 (reg) YIL091C = 1.322 
OAF1 (reg) DPH1 = 1.322 
OAF1 (reg) ATG27 = 1.322 
OAF1 (reg) IMP4 = 1.322 
OAF1 (reg) RPO31 = 1.322 
OAF1 (reg) CIC1 = 1.322 
OAF1 (reg) GAT4 = 1.322 
OAF1 (reg) YLR035C-A = 1.322 
OAF1 (reg) YMR310C = 1.322 
OAF1 (reg) YCR087C-A = 1.322 
PIP2 (reg) ECM1 = 1.322 
PIP2 (reg) HIR1 = 1.322 
PIP2 (reg) YBL070C = 1.322 
PIP2 (reg) SLM6 = 1.322 
PIP2 (reg) REI1 = 1.322 
PIP2 (reg) YCR050C = 1.322 
PIP2 (reg) YDL121C = 1.322 
PIP2 (reg) YDL241W = 1.322 
PIP2 (reg) FAL1 = 1.322 
PIP2 (reg) RRP8 = 1.322 
PIP2 (reg) ATC1 = 1.322 
PIP2 (reg) PHM6 = 1.322 
PIP2 (reg) YDR352W = 1.322 
PIP2 (reg) RBA50 = 1.322 
PIP2 (reg) UTP7 = 1.322 
PIP2 (reg) YGR079W = 1.322 
PIP2 (reg) YGR210C = 1.322 
PIP2 (reg) ZPR1 = 1.322 
PIP2 (reg) SDA1 = 1.322 
PIP2 (reg) YGR283C = 1.322 
PIP2 (reg) RPP1 = 1.322 
PIP2 (reg) IPI1 = 1.322 
PIP2 (reg) RPF1 = 1.322 
PIP2 (reg) CFD1 = 1.322 
PIP2 (reg) FAF1 = 1.322 
PIP2 (reg) SEE1 = 1.322 
PIP2 (reg) YIL091C = 1.322 
PIP2 (reg) DPH1 = 1.322 
PIP2 (reg) ATG27 = 1.322 
PIP2 (reg) IMP4 = 1.322 
PIP2 (reg) RPO31 = 1.322 
PIP2 (reg) CIC1 = 1.322 
PIP2 (reg) GAT4 = 1.322 
PIP2 (reg) YLR035C-A = 1.322 
PIP2 (reg) YMR310C = 1.322 
PIP2 (reg) YCR087C-A = 1.322 
CAT8 (reg) ECM1 = 1.322 
CAT8 (reg) HIR1 = 1.322 
CAT8 (reg) YBL070C = 1.322 
CAT8 (reg) SLM6 = 1.322 
CAT8 (reg) REI1 = 1.322 
CAT8 (reg) YCR050C = 1.322 
CAT8 (reg) YDL121C = 1.322 
CAT8 (reg) YDL241W = 1.322 
CAT8 (reg) FAL1 = 1.322 
CAT8 (reg) RRP8 = 1.322 
CAT8 (reg) ATC1 = 1.322 
CAT8 (reg) PHM6 = 1.322 
CAT8 (reg) YDR352W = 1.322 
CAT8 (reg) RBA50 = 1.322 
CAT8 (reg) UTP7 = 1.322 
CAT8 (reg) YGR079W = 1.322 
CAT8 (reg) YGR210C = 1.322 
CAT8 (reg) ZPR1 = 1.322 
CAT8 (reg) SDA1 = 1.322 
CAT8 (reg) YGR283C = 1.322 
CAT8 (reg) RPP1 = 1.322 
CAT8 (reg) IPI1 = 1.322 
CAT8 (reg) RPF1 = 1.322 
CAT8 (reg) CFD1 = 1.322 
CAT8 (reg) FAF1 = 1.322 
CAT8 (reg) SEE1 = 1.322 
CAT8 (reg) YIL091C = 1.322 
CAT8 (reg) DPH1 = 1.322 
CAT8 (reg) ATG27 = 1.322 
CAT8 (reg) IMP4 = 1.322 
CAT8 (reg) RPO31 = 1.322 
CAT8 (reg) CIC1 = 1.322 
CAT8 (reg) GAT4 = 1.322 
CAT8 (reg) YLR035C-A = 1.322 
CAT8 (reg) YMR310C = 1.322 
CAT8 (reg) YCR087C-A = 1.322 
UGA3 (reg) ECM1 = 1.778 
UGA3 (reg) HIR1 = 1.778 
UGA3 (reg) YBL070C = 1.778 
UGA3 (reg) SLM6 = 1.778 
UGA3 (reg) REI1 = 1.778 
UGA3 (reg) YCR050C = 1.778 
UGA3 (reg) YDL121C = 1.778 
UGA3 (reg) YDL241W = 1.778 
UGA3 (reg) FAL1 = 1.778 
UGA3 (reg) RRP8 = 1.778 
UGA3 (reg) ATC1 = 1.778 
UGA3 (reg) PHM6 = 1.778 
UGA3 (reg) YDR352W = 1.778 
UGA3 (reg) RBA50 = 1.778 
UGA3 (reg) UTP7 = 1.778 
UGA3 (reg) YGR079W = 1.778 
UGA3 (reg) YGR210C = 1.778 
UGA3 (reg) ZPR1 = 1.778 
UGA3 (reg) SDA1 = 1.778 
UGA3 (reg) YGR283C = 1.778 
UGA3 (reg) RPP1 = 1.778 
UGA3 (reg) IPI1 = 1.778 
UGA3 (reg) RPF1 = 1.778 
UGA3 (reg) CFD1 = 1.778 
UGA3 (reg) FAF1 = 1.778 
UGA3 (reg) SEE1 = 1.778 
UGA3 (reg) YIL091C = 1.778 
UGA3 (reg) DPH1 = 1.778 
UGA3 (reg) ATG27 = 1.778 
UGA3 (reg) IMP4 = 1.778 
UGA3 (reg) RPO31 = 1.778 
UGA3 (reg) CIC1 = 1.778 
UGA3 (reg) GAT4 = 1.778 
UGA3 (reg) YLR035C-A = 1.778 
UGA3 (reg) YMR310C = 1.778 
UGA3 (reg) YCR087C-A = 1.778 
ADR1 (reg) RBG1 = 1.778 
ADR1 (reg) URA7 = 1.778 
ADR1 (reg) RRP1 = 1.778 
ADR1 (reg) ARX1 = 1.778 
ADR1 (reg) ARB1 = 1.778 
ADR1 (reg) LSG1 = 1.778 
ADR1 (reg) PRP43 = 1.778 
ADR1 (reg) BAT1 = 1.778 
ADR1 (reg) TIF5 = 1.778 
ADR1 (reg) RPC40 = 1.778 
ADR1 (reg) UTP8 = 1.778 
ADR1 (reg) RBG2 = 1.778 
OAF3 (reg) RBG1 = 1.778 
OAF3 (reg) URA7 = 1.778 
OAF3 (reg) RRP1 = 1.778 
OAF3 (reg) ARX1 = 1.778 
OAF3 (reg) ARB1 = 1.778 
OAF3 (reg) LSG1 = 1.778 
OAF3 (reg) PRP43 = 1.778 
OAF3 (reg) BAT1 = 1.778 
OAF3 (reg) TIF5 = 1.778 
OAF3 (reg) RPC40 = 1.778 
OAF3 (reg) UTP8 = 1.778 
OAF3 (reg) RBG2 = 1.778 
OAF1 (reg) RBG1 = 1.778 
OAF1 (reg) URA7 = 1.778 
OAF1 (reg) RRP1 = 1.778 
OAF1 (reg) ARX1 = 1.778 
OAF1 (reg) ARB1 = 1.778 
OAF1 (reg) LSG1 = 1.778 
OAF1 (reg) PRP43 = 1.778 
OAF1 (reg) BAT1 = 1.778 
OAF1 (reg) TIF5 = 1.778 
OAF1 (reg) RPC40 = 1.778 
OAF1 (reg) UTP8 = 1.778 
OAF1 (reg) RBG2 = 1.778 
PIP2 (reg) RBG1 = 1.778 
PIP2 (reg) URA7 = 1.778 
PIP2 (reg) RRP1 = 1.778 
PIP2 (reg) ARX1 = 1.778 
PIP2 (reg) ARB1 = 1.778 
PIP2 (reg) LSG1 = 1.778 
PIP2 (reg) PRP43 = 1.778 
PIP2 (reg) BAT1 = 1.778 
PIP2 (reg) TIF5 = 1.778 
PIP2 (reg) RPC40 = 1.778 
PIP2 (reg) UTP8 = 1.778 
PIP2 (reg) RBG2 = 1.778 
CAT8 (reg) RBG1 = 1.778 
CAT8 (reg) URA7 = 1.778 
CAT8 (reg) RRP1 = 1.778 
CAT8 (reg) ARX1 = 1.778 
CAT8 (reg) ARB1 = 1.778 
CAT8 (reg) LSG1 = 1.778 
CAT8 (reg) PRP43 = 1.778 
CAT8 (reg) BAT1 = 1.778 
CAT8 (reg) TIF5 = 1.778 
CAT8 (reg) RPC40 = 1.778 
CAT8 (reg) UTP8 = 1.778 
CAT8 (reg) RBG2 = 1.778 
HAP4 (reg) RBG1 = 1.778 
HAP4 (reg) URA7 = 1.778 
HAP4 (reg) RRP1 = 1.778 
HAP4 (reg) ARX1 = 1.778 
HAP4 (reg) ARB1 = 1.778 
HAP4 (reg) LSG1 = 1.778 
HAP4 (reg) PRP43 = 1.778 
HAP4 (reg) BAT1 = 1.778 
HAP4 (reg) TIF5 = 1.778 
HAP4 (reg) RPC40 = 1.778 
HAP4 (reg) UTP8 = 1.778 
HAP4 (reg) RBG2 = 1.778 
GAL3 (reg) RBG1 = 1.778 
GAL3 (reg) URA7 = 1.778 
GAL3 (reg) RRP1 = 1.778 
GAL3 (reg) ARX1 = 1.778 
GAL3 (reg) ARB1 = 1.778 
GAL3 (reg) LSG1 = 1.778 
GAL3 (reg) PRP43 = 1.778 
GAL3 (reg) BAT1 = 1.778 
GAL3 (reg) TIF5 = 1.778 
GAL3 (reg) RPC40 = 1.778 
GAL3 (reg) UTP8 = 1.778 
GAL3 (reg) RBG2 = 1.778 
PPR1 (reg) RBG1 = 1.778 
PPR1 (reg) URA7 = 1.778 
PPR1 (reg) RRP1 = 1.778 
PPR1 (reg) ARX1 = 1.778 
PPR1 (reg) ARB1 = 1.778 
PPR1 (reg) LSG1 = 1.778 
PPR1 (reg) PRP43 = 1.778 
PPR1 (reg) BAT1 = 1.778 
PPR1 (reg) TIF5 = 1.778 
PPR1 (reg) RPC40 = 1.778 
PPR1 (reg) UTP8 = 1.778 
PPR1 (reg) RBG2 = 1.778 
TEA1 (reg) RBG1 = 1.778 
TEA1 (reg) URA7 = 1.778 
TEA1 (reg) RRP1 = 1.778 
TEA1 (reg) ARX1 = 1.778 
TEA1 (reg) ARB1 = 1.778 
TEA1 (reg) LSG1 = 1.778 
TEA1 (reg) PRP43 = 1.778 
TEA1 (reg) BAT1 = 1.778 
TEA1 (reg) TIF5 = 1.778 
TEA1 (reg) RPC40 = 1.778 
TEA1 (reg) UTP8 = 1.778 
TEA1 (reg) RBG2 = 1.778 
UGA3 (reg) RBG1 = 1.778 
UGA3 (reg) URA7 = 1.778 
UGA3 (reg) RRP1 = 1.778 
UGA3 (reg) ARX1 = 1.778 
UGA3 (reg) ARB1 = 1.778 
UGA3 (reg) LSG1 = 1.778 
UGA3 (reg) PRP43 = 1.778 
UGA3 (reg) BAT1 = 1.778 
UGA3 (reg) TIF5 = 1.778 
UGA3 (reg) RPC40 = 1.778 
UGA3 (reg) UTP8 = 1.778 
UGA3 (reg) RBG2 = 1.778 
ADR1 (reg) HMRA1 = 1.778 
ADR1 (reg) GIP2 = 1.778 
ADR1 (reg) HSP12 = 1.778 
ADR1 (reg) MIG1 = 1.778 
ADR1 (reg) GSY2 = 1.778 
ADR1 (reg) TMA10 = 1.778 
ADR1 (reg) MSC1 = 1.778 
ADR1 (reg) ATG19 = 1.778 
ADR1 (reg) GCY1 = 1.778 
ADR1 (reg) DCS2 = 1.778 
ADR1 (reg) YOR289W = 1.778 
ADR1 (reg) LSP1 = 1.778 
ADR1 (reg) ATP15 = 1.778 
ADR1 (reg) NCE102 = 1.778 
ADR1 (reg) GDB1 = 1.778 
ADR1 (reg) YLR345W = 1.778 
ADR1 (reg) YOL083W = 1.778 
ADR1 (reg) EMP46 = 1.778 
OAF3 (reg) HMRA1 = 1.778 
OAF3 (reg) GIP2 = 1.778 
OAF3 (reg) HSP12 = 1.778 
OAF3 (reg) MIG1 = 1.778 
OAF3 (reg) GSY2 = 1.778 
OAF3 (reg) TMA10 = 1.778 
OAF3 (reg) MSC1 = 1.778 
OAF3 (reg) ATG19 = 1.778 
OAF3 (reg) GCY1 = 1.778 
OAF3 (reg) DCS2 = 1.778 
OAF3 (reg) YOR289W = 1.778 
OAF3 (reg) LSP1 = 1.778 
OAF3 (reg) ATP15 = 1.778 
OAF3 (reg) NCE102 = 1.778 
OAF3 (reg) GDB1 = 1.778 
OAF3 (reg) YLR345W = 1.778 
OAF3 (reg) YOL083W = 1.778 
OAF3 (reg) EMP46 = 1.778 
OAF1 (reg) HMRA1 = 1.778 
OAF1 (reg) GIP2 = 1.778 
OAF1 (reg) HSP12 = 1.778 
OAF1 (reg) MIG1 = 1.778 
OAF1 (reg) GSY2 = 1.778 
OAF1 (reg) TMA10 = 1.778 
OAF1 (reg) MSC1 = 1.778 
OAF1 (reg) ATG19 = 1.778 
OAF1 (reg) GCY1 = 1.778 
OAF1 (reg) DCS2 = 1.778 
OAF1 (reg) YOR289W = 1.778 
OAF1 (reg) LSP1 = 1.778 
OAF1 (reg) ATP15 = 1.778 
OAF1 (reg) NCE102 = 1.778 
OAF1 (reg) GDB1 = 1.778 
OAF1 (reg) YLR345W = 1.778 
OAF1 (reg) YOL083W = 1.778 
OAF1 (reg) EMP46 = 1.778 
PIP2 (reg) HMRA1 = 1.778 
PIP2 (reg) GIP2 = 1.778 
PIP2 (reg) HSP12 = 1.778 
PIP2 (reg) MIG1 = 1.778 
PIP2 (reg) GSY2 = 1.778 
PIP2 (reg) TMA10 = 1.778 
PIP2 (reg) MSC1 = 1.778 
PIP2 (reg) ATG19 = 1.778 
PIP2 (reg) GCY1 = 1.778 
PIP2 (reg) DCS2 = 1.778 
PIP2 (reg) YOR289W = 1.778 
PIP2 (reg) LSP1 = 1.778 
PIP2 (reg) ATP15 = 1.778 
PIP2 (reg) NCE102 = 1.778 
PIP2 (reg) GDB1 = 1.778 
PIP2 (reg) YLR345W = 1.778 
PIP2 (reg) YOL083W = 1.778 
PIP2 (reg) EMP46 = 1.778 
CAT8 (reg) HMRA1 = 1.778 
CAT8 (reg) GIP2 = 1.778 
CAT8 (reg) HSP12 = 1.778 
CAT8 (reg) MIG1 = 1.778 
CAT8 (reg) GSY2 = 1.778 
CAT8 (reg) TMA10 = 1.778 
CAT8 (reg) MSC1 = 1.778 
CAT8 (reg) ATG19 = 1.778 
CAT8 (reg) GCY1 = 1.778 
CAT8 (reg) DCS2 = 1.778 
CAT8 (reg) YOR289W = 1.778 
CAT8 (reg) LSP1 = 1.778 
CAT8 (reg) ATP15 = 1.778 
CAT8 (reg) NCE102 = 1.778 
CAT8 (reg) GDB1 = 1.778 
CAT8 (reg) YLR345W = 1.778 
CAT8 (reg) YOL083W = 1.778 
CAT8 (reg) EMP46 = 1.778 
HAP4 (reg) HMRA1 = 1.778 
HAP4 (reg) GIP2 = 1.778 
HAP4 (reg) HSP12 = 1.778 
HAP4 (reg) MIG1 = 1.778 
HAP4 (reg) GSY2 = 1.778 
HAP4 (reg) TMA10 = 1.778 
HAP4 (reg) MSC1 = 1.778 
HAP4 (reg) ATG19 = 1.778 
HAP4 (reg) GCY1 = 1.778 
HAP4 (reg) DCS2 = 1.778 
HAP4 (reg) YOR289W = 1.778 
HAP4 (reg) LSP1 = 1.778 
HAP4 (reg) ATP15 = 1.778 
HAP4 (reg) NCE102 = 1.778 
HAP4 (reg) GDB1 = 1.778 
HAP4 (reg) YLR345W = 1.778 
HAP4 (reg) YOL083W = 1.778 
HAP4 (reg) EMP46 = 1.778 
GAL3 (reg) HMRA1 = 1.778 
GAL3 (reg) GIP2 = 1.778 
GAL3 (reg) HSP12 = 1.778 
GAL3 (reg) MIG1 = 1.778 
GAL3 (reg) GSY2 = 1.778 
GAL3 (reg) TMA10 = 1.778 
GAL3 (reg) MSC1 = 1.778 
GAL3 (reg) ATG19 = 1.778 
GAL3 (reg) GCY1 = 1.778 
GAL3 (reg) DCS2 = 1.778 
GAL3 (reg) YOR289W = 1.778 
GAL3 (reg) LSP1 = 1.778 
GAL3 (reg) ATP15 = 1.778 
GAL3 (reg) NCE102 = 1.778 
GAL3 (reg) GDB1 = 1.778 
GAL3 (reg) YLR345W = 1.778 
GAL3 (reg) YOL083W = 1.778 
GAL3 (reg) EMP46 = 1.778 
PPR1 (reg) HMRA1 = 1.778 
PPR1 (reg) GIP2 = 1.778 
PPR1 (reg) HSP12 = 1.778 
PPR1 (reg) MIG1 = 1.778 
PPR1 (reg) GSY2 = 1.778 
PPR1 (reg) TMA10 = 1.778 
PPR1 (reg) MSC1 = 1.778 
PPR1 (reg) ATG19 = 1.778 
PPR1 (reg) GCY1 = 1.778 
PPR1 (reg) DCS2 = 1.778 
PPR1 (reg) YOR289W = 1.778 
PPR1 (reg) LSP1 = 1.778 
PPR1 (reg) ATP15 = 1.778 
PPR1 (reg) NCE102 = 1.778 
PPR1 (reg) GDB1 = 1.778 
PPR1 (reg) YLR345W = 1.778 
PPR1 (reg) YOL083W = 1.778 
PPR1 (reg) EMP46 = 1.778 
TEA1 (reg) HMRA1 = 1.778 
TEA1 (reg) GIP2 = 1.778 
TEA1 (reg) HSP12 = 1.778 
TEA1 (reg) MIG1 = 1.778 
TEA1 (reg) GSY2 = 1.778 
TEA1 (reg) TMA10 = 1.778 
TEA1 (reg) MSC1 = 1.778 
TEA1 (reg) ATG19 = 1.778 
TEA1 (reg) GCY1 = 1.778 
TEA1 (reg) DCS2 = 1.778 
TEA1 (reg) YOR289W = 1.778 
TEA1 (reg) LSP1 = 1.778 
TEA1 (reg) ATP15 = 1.778 
TEA1 (reg) NCE102 = 1.778 
TEA1 (reg) GDB1 = 1.778 
TEA1 (reg) YLR345W = 1.778 
TEA1 (reg) YOL083W = 1.778 
TEA1 (reg) EMP46 = 1.778 
UGA3 (reg) HMRA1 = 1.778 
UGA3 (reg) GIP2 = 1.778 
UGA3 (reg) HSP12 = 1.778 
UGA3 (reg) MIG1 = 1.778 
UGA3 (reg) GSY2 = 1.778 
UGA3 (reg) TMA10 = 1.778 
UGA3 (reg) MSC1 = 1.778 
UGA3 (reg) ATG19 = 1.778 
UGA3 (reg) GCY1 = 1.778 
UGA3 (reg) DCS2 = 1.778 
UGA3 (reg) YOR289W = 1.778 
UGA3 (reg) LSP1 = 1.778 
UGA3 (reg) ATP15 = 1.778 
UGA3 (reg) NCE102 = 1.778 
UGA3 (reg) GDB1 = 1.778 
UGA3 (reg) YLR345W = 1.778 
UGA3 (reg) YOL083W = 1.778 
UGA3 (reg) EMP46 = 1.778 
ADR1 (reg) GPM2 = 1.322 
ADR1 (reg) NRG1 = 1.322 
ADR1 (reg) HEM14 = 1.322 
ADR1 (reg) GON3 = 1.322 
ADR1 (reg) YIR043C = 1.322 
ADR1 (reg) DPB11 = 1.322 
ADR1 (reg) ARP3 = 1.322 
ADR1 (reg) PAN3 = 1.322 
ADR1 (reg) PTM1 = 1.322 
ADR1 (reg) YKL105C = 1.322 
ADR1 (reg) OCT1 = 1.322 
ADR1 (reg) TGL4 = 1.322 
ADR1 (reg) MSC3 = 1.322 
ADR1 (reg) YLR241W = 1.322 
ADR1 (reg) ACO1 = 1.322 
ADR1 (reg) SRC1 = 1.322 
ADR1 (reg) NAB6 = 1.322 
ADR1 (reg) EAR1 = 1.322 
ADR1 (reg) YMR291W = 1.322 
ADR1 (reg) GAC1 = 1.322 
ADR1 (reg) RDS2 = 1.322 
ADR1 (reg) ATH1 = 1.322 
ADR1 (reg) APE3 = 1.322 
ADR1 (reg) YMR160W = 1.322 
ADR1 (reg) VNX1 = 1.322 
ADR1 (reg) ECM30 = 1.322 
ADR1 (reg) YIR020W-B = 1.322 
OAF3 (reg) GPM2 = 1.322 
OAF3 (reg) NRG1 = 1.322 
OAF3 (reg) HEM14 = 1.322 
OAF3 (reg) GON3 = 1.322 
OAF3 (reg) YIR043C = 1.322 
OAF3 (reg) DPB11 = 1.322 
OAF3 (reg) ARP3 = 1.322 
OAF3 (reg) PAN3 = 1.322 
OAF3 (reg) PTM1 = 1.322 
OAF3 (reg) YKL105C = 1.322 
OAF3 (reg) OCT1 = 1.322 
OAF3 (reg) TGL4 = 1.322 
OAF3 (reg) MSC3 = 1.322 
OAF3 (reg) YLR241W = 1.322 
OAF3 (reg) ACO1 = 1.322 
OAF3 (reg) SRC1 = 1.322 
OAF3 (reg) NAB6 = 1.322 
OAF3 (reg) EAR1 = 1.322 
OAF3 (reg) YMR291W = 1.322 
OAF3 (reg) GAC1 = 1.322 
OAF3 (reg) RDS2 = 1.322 
OAF3 (reg) ATH1 = 1.322 
OAF3 (reg) APE3 = 1.322 
OAF3 (reg) YMR160W = 1.322 
OAF3 (reg) VNX1 = 1.322 
OAF3 (reg) ECM30 = 1.322 
OAF3 (reg) YIR020W-B = 1.322 
OAF1 (reg) GPM2 = 1.322 
OAF1 (reg) NRG1 = 1.322 
OAF1 (reg) HEM14 = 1.322 
OAF1 (reg) GON3 = 1.322 
OAF1 (reg) YIR043C = 1.322 
OAF1 (reg) DPB11 = 1.322 
OAF1 (reg) ARP3 = 1.322 
OAF1 (reg) PAN3 = 1.322 
OAF1 (reg) PTM1 = 1.322 
OAF1 (reg) YKL105C = 1.322 
OAF1 (reg) OCT1 = 1.322 
OAF1 (reg) TGL4 = 1.322 
OAF1 (reg) MSC3 = 1.322 
OAF1 (reg) YLR241W = 1.322 
OAF1 (reg) ACO1 = 1.322 
OAF1 (reg) SRC1 = 1.322 
OAF1 (reg) NAB6 = 1.322 
OAF1 (reg) EAR1 = 1.322 
OAF1 (reg) YMR291W = 1.322 
OAF1 (reg) GAC1 = 1.322 
OAF1 (reg) RDS2 = 1.322 
OAF1 (reg) ATH1 = 1.322 
OAF1 (reg) APE3 = 1.322 
OAF1 (reg) YMR160W = 1.322 
OAF1 (reg) VNX1 = 1.322 
OAF1 (reg) ECM30 = 1.322 
OAF1 (reg) YIR020W-B = 1.322 
PIP2 (reg) GPM2 = 1.322 
PIP2 (reg) NRG1 = 1.322 
PIP2 (reg) HEM14 = 1.322 
PIP2 (reg) GON3 = 1.322 
PIP2 (reg) YIR043C = 1.322 
PIP2 (reg) DPB11 = 1.322 
PIP2 (reg) ARP3 = 1.322 
PIP2 (reg) PAN3 = 1.322 
PIP2 (reg) PTM1 = 1.322 
PIP2 (reg) YKL105C = 1.322 
PIP2 (reg) OCT1 = 1.322 
PIP2 (reg) TGL4 = 1.322 
PIP2 (reg) MSC3 = 1.322 
PIP2 (reg) YLR241W = 1.322 
PIP2 (reg) ACO1 = 1.322 
PIP2 (reg) SRC1 = 1.322 
PIP2 (reg) NAB6 = 1.322 
PIP2 (reg) EAR1 = 1.322 
PIP2 (reg) YMR291W = 1.322 
PIP2 (reg) GAC1 = 1.322 
PIP2 (reg) RDS2 = 1.322 
PIP2 (reg) ATH1 = 1.322 
PIP2 (reg) APE3 = 1.322 
PIP2 (reg) YMR160W = 1.322 
PIP2 (reg) VNX1 = 1.322 
PIP2 (reg) ECM30 = 1.322 
PIP2 (reg) YIR020W-B = 1.322 
CAT8 (reg) GPM2 = 1.322 
CAT8 (reg) NRG1 = 1.322 
CAT8 (reg) HEM14 = 1.322 
CAT8 (reg) GON3 = 1.322 
CAT8 (reg) YIR043C = 1.322 
CAT8 (reg) DPB11 = 1.322 
CAT8 (reg) ARP3 = 1.322 
CAT8 (reg) PAN3 = 1.322 
CAT8 (reg) PTM1 = 1.322 
CAT8 (reg) YKL105C = 1.322 
CAT8 (reg) OCT1 = 1.322 
CAT8 (reg) TGL4 = 1.322 
CAT8 (reg) MSC3 = 1.322 
CAT8 (reg) YLR241W = 1.322 
CAT8 (reg) ACO1 = 1.322 
CAT8 (reg) SRC1 = 1.322 
CAT8 (reg) NAB6 = 1.322 
CAT8 (reg) EAR1 = 1.322 
CAT8 (reg) YMR291W = 1.322 
CAT8 (reg) GAC1 = 1.322 
CAT8 (reg) RDS2 = 1.322 
CAT8 (reg) ATH1 = 1.322 
CAT8 (reg) APE3 = 1.322 
CAT8 (reg) YMR160W = 1.322 
CAT8 (reg) VNX1 = 1.322 
CAT8 (reg) ECM30 = 1.322 
CAT8 (reg) YIR020W-B = 1.322 
TEA1 (reg) GPM2 = 1.322 
TEA1 (reg) NRG1 = 1.322 
TEA1 (reg) HEM14 = 1.322 
TEA1 (reg) GON3 = 1.322 
TEA1 (reg) YIR043C = 1.322 
TEA1 (reg) DPB11 = 1.322 
TEA1 (reg) ARP3 = 1.322 
TEA1 (reg) PAN3 = 1.322 
TEA1 (reg) PTM1 = 1.322 
TEA1 (reg) YKL105C = 1.322 
TEA1 (reg) OCT1 = 1.322 
TEA1 (reg) TGL4 = 1.322 
TEA1 (reg) MSC3 = 1.322 
TEA1 (reg) YLR241W = 1.322 
TEA1 (reg) ACO1 = 1.322 
TEA1 (reg) SRC1 = 1.322 
TEA1 (reg) NAB6 = 1.322 
TEA1 (reg) EAR1 = 1.322 
TEA1 (reg) YMR291W = 1.322 
TEA1 (reg) GAC1 = 1.322 
TEA1 (reg) RDS2 = 1.322 
TEA1 (reg) ATH1 = 1.322 
TEA1 (reg) APE3 = 1.322 
TEA1 (reg) YMR160W = 1.322 
TEA1 (reg) VNX1 = 1.322 
TEA1 (reg) ECM30 = 1.322 
TEA1 (reg) YIR020W-B = 1.322 
UGA3 (reg) GPM2 = 1.322 
UGA3 (reg) NRG1 = 1.322 
UGA3 (reg) HEM14 = 1.322 
UGA3 (reg) GON3 = 1.322 
UGA3 (reg) YIR043C = 1.322 
UGA3 (reg) DPB11 = 1.322 
UGA3 (reg) ARP3 = 1.322 
UGA3 (reg) PAN3 = 1.322 
UGA3 (reg) PTM1 = 1.322 
UGA3 (reg) YKL105C = 1.322 
UGA3 (reg) OCT1 = 1.322 
UGA3 (reg) TGL4 = 1.322 
UGA3 (reg) MSC3 = 1.322 
UGA3 (reg) YLR241W = 1.322 
UGA3 (reg) ACO1 = 1.322 
UGA3 (reg) SRC1 = 1.322 
UGA3 (reg) NAB6 = 1.322 
UGA3 (reg) EAR1 = 1.322 
UGA3 (reg) YMR291W = 1.322 
UGA3 (reg) GAC1 = 1.322 
UGA3 (reg) RDS2 = 1.322 
UGA3 (reg) ATH1 = 1.322 
UGA3 (reg) APE3 = 1.322 
UGA3 (reg) YMR160W = 1.322 
UGA3 (reg) VNX1 = 1.322 
UGA3 (reg) ECM30 = 1.322 
UGA3 (reg) YIR020W-B = 1.322 
UGA3 (reg) AIM2 = 1.778 
UGA3 (reg) YBR204C = 1.778 
UGA3 (reg) MAL31 = 1.778 
UGA3 (reg) HTL1 = 1.778 
UGA3 (reg) OSH2 = 1.778 
UGA3 (reg) TMA17 = 1.778 
UGA3 (reg) YDR248C = 1.778 
UGA3 (reg) UBX5 = 1.778 
UGA3 (reg) GGA1 = 1.778 
UGA3 (reg) RSM28 = 1.778 
UGA3 (reg) YER067W = 1.778 
UGA3 (reg) COX15 = 1.778 
UGA3 (reg) YGL036W = 1.778 
UGA3 (reg) VPS73 = 1.778 
UGA3 (reg) MRF1 = 1.778 
UGA3 (reg) SHY1 = 1.778 
UGA3 (reg) YGR127W = 1.778 
UGA3 (reg) YGR205W = 1.778 
UGA3 (reg) YGR237C = 1.778 
UGA3 (reg) KEL2 = 1.778 
UGA3 (reg) YHR080C = 1.778 
UGA3 (reg) AIM18 = 1.778 
UGA3 (reg) UBP7 = 1.778 
UGA3 (reg) AIM21 = 1.778 
UGA3 (reg) YIR014W = 1.778 
UGA3 (reg) CYR1 = 1.778 
UGA3 (reg) YJL017W = 1.778 
UGA3 (reg) YJL017W = 1.778 
UGA3 (reg) AIM23 = 1.778 
UGA3 (reg) NTH1 = 1.778 
UGA3 (reg) YDR034W-B = 1.778 
UGA3 (reg) FEN1 = 1.322 
UGA3 (reg) YHP1 = 1.322 
UGA3 (reg) GUK1 = 1.322 
UGA3 (reg) TRL1 = 1.322 
UGA3 (reg) SWE1 = 1.322 
UGA3 (reg) POL32 = 1.322 
UGA3 (reg) YLR057W = 1.322 
UGA3 (reg) YLR143W = 1.322 
UGA3 (reg) VID22 = 1.322 
UGA3 (reg) RPS1A = 1.322 
UGA3 (reg) UNG1 = 1.322 
UGA3 (reg) ERG13 = 1.322 
UGA3 (reg) EFR3 = 1.322 
UGA3 (reg) FCP1 = 1.322 
UGA3 (reg) TMA46 = 1.322 
UGA3 (reg) SLK19 = 1.322 
UGA3 (reg) ELP3 = 1.322 
UGA3 (reg) PZF1 = 1.322 
UGA3 (reg) ARGRS|RRS1 = 1.322 
UGA3 (reg) SAM2 = 1.322 
UGA3 (reg) LHS1 = 1.322 
UGA3 (reg) YMD8 = 1.322 
UGA3 (reg) COG8 = 1.322 
UGA3 (reg) SCJ1 = 1.322 
UGA3 (reg) YNL247W = 1.322 
UGA3 (reg) MVD1 = 1.322 
UGA3 (reg) SEC63 = 1.322 
UGA3 (reg) RTT10 = 1.322 
UGA3 (reg) KRE6 = 1.322 
UGA3 (reg) EMP70 = 1.322 
UGA3 (reg) YBR137W = 1.778 
UGA3 (reg) YBR139W = 1.778 
UGA3 (reg) ARA1 = 1.778 
UGA3 (reg) TBS1 = 1.778 
UGA3 (reg) YCL056C = 1.778 
UGA3 (reg) STF1 = 1.778 
UGA3 (reg) AFR1 = 1.778 
UGA3 (reg) TMS1 = 1.778 
UGA3 (reg) HSP78 = 1.778 
UGA3 (reg) YDR282C = 1.778 
UGA3 (reg) PEX29 = 1.778 
UGA3 (reg) PRB1 = 1.778 
UGA3 (reg) ZRG8 = 1.778 
UGA3 (reg) HAC1 = 1.778 
UGA3 (reg) VID30 = 1.778 
UGA3 (reg) YGR016W = 1.778 
UGA3 (reg) ROM1 = 1.778 
UGA3 (reg) PEX8 = 1.778 
UGA3 (reg) YAP1801 = 1.778 
UGA3 (reg) NVJ1 = 1.778 
UGA3 (reg) TOK1 = 1.778 
UGA3 (reg) MEF2 = 1.778 
UGA3 (reg) IDS2 = 1.778 
UGA3 (reg) YKL123W = 1.778 
UGA3 (reg) YKL151C = 1.778 
UGA3 (reg) YKR017C = 1.778 
UGA3 (reg) YKR033C = 1.778 
UGA3 (reg) YLR280C = 1.778 
UGA3 (reg) ATG17 = 1.778 
UGA3 (reg) IRA2 = 1.778 
UGA3 (reg) UFE1 = 1.778 
UGA3 (reg) YOR292C = 1.778 
UGA3 (reg) POS5 = 1.778 
UGA3 (reg) PAU5 = 1.778 
UGA3 (reg) YHR080C = 1.778 
UGA3 (reg) YLR290C = 1.778 
UGA3 (reg) GCY1 = 1.778 
UGA3 (reg) YMR160W = 1.778 
ADR1 (reg) ACS1 = 1.778 
ADR1 (reg) HSP26 = 1.778 
ADR1 (reg) ATG9 = 1.778 
ADR1 (reg) FIT1 = 1.778 
ADR1 (reg) FBP26 = 1.778 
ADR1 (reg) JEN1 = 1.778 
ADR1 (reg) SDH2 = 1.778 
ADR1 (reg) YET2 = 1.778 
ADR1 (reg) HFD1 = 1.778 
ADR1 (reg) YME2 = 1.778 
ADR1 (reg) YNL115C = 1.778 
ADR1 (reg) RIM21 = 1.778 
ADR1 (reg) RCN2 = 1.778 
ADR1 (reg) DGA1 = 1.778 
ADR1 (reg) FIT3 = 1.778 
ADR1 (reg) PXA1 = 1.778 
ADR1 (reg) CSM4 = 1.778 
ADR1 (reg) YIG1 = 1.778 
ADR1 (reg) FMP40 = 1.778 
ADR1 (reg) SNA2 = 1.778 
ADR1 (reg) CIT3 = 1.778 
ADR1 (reg) SUE1 = 1.778 
ADR1 (reg) YLR345W = 1.778 
OAF3 (reg) ACS1 = 1.778 
OAF3 (reg) HSP26 = 1.778 
OAF3 (reg) ATG9 = 1.778 
OAF3 (reg) FIT1 = 1.778 
OAF3 (reg) FBP26 = 1.778 
OAF3 (reg) JEN1 = 1.778 
OAF3 (reg) SDH2 = 1.778 
OAF3 (reg) YET2 = 1.778 
OAF3 (reg) HFD1 = 1.778 
OAF3 (reg) YME2 = 1.778 
OAF3 (reg) YNL115C = 1.778 
OAF3 (reg) RIM21 = 1.778 
OAF3 (reg) RCN2 = 1.778 
OAF3 (reg) DGA1 = 1.778 
OAF3 (reg) FIT3 = 1.778 
OAF3 (reg) PXA1 = 1.778 
OAF3 (reg) CSM4 = 1.778 
OAF3 (reg) YIG1 = 1.778 
OAF3 (reg) FMP40 = 1.778 
OAF3 (reg) SNA2 = 1.778 
OAF3 (reg) CIT3 = 1.778 
OAF3 (reg) SUE1 = 1.778 
OAF3 (reg) YLR345W = 1.778 
OAF1 (reg) ACS1 = 1.778 
OAF1 (reg) HSP26 = 1.778 
OAF1 (reg) ATG9 = 1.778 
OAF1 (reg) FIT1 = 1.778 
OAF1 (reg) FBP26 = 1.778 
OAF1 (reg) JEN1 = 1.778 
OAF1 (reg) SDH2 = 1.778 
OAF1 (reg) YET2 = 1.778 
OAF1 (reg) HFD1 = 1.778 
OAF1 (reg) YME2 = 1.778 
OAF1 (reg) YNL115C = 1.778 
OAF1 (reg) RIM21 = 1.778 
OAF1 (reg) RCN2 = 1.778 
OAF1 (reg) DGA1 = 1.778 
OAF1 (reg) FIT3 = 1.778 
OAF1 (reg) PXA1 = 1.778 
OAF1 (reg) CSM4 = 1.778 
OAF1 (reg) YIG1 = 1.778 
OAF1 (reg) FMP40 = 1.778 
OAF1 (reg) SNA2 = 1.778 
OAF1 (reg) CIT3 = 1.778 
OAF1 (reg) SUE1 = 1.778 
OAF1 (reg) YLR345W = 1.778 
PIP2 (reg) ACS1 = 1.778 
PIP2 (reg) HSP26 = 1.778 
PIP2 (reg) ATG9 = 1.778 
PIP2 (reg) FIT1 = 1.778 
PIP2 (reg) FBP26 = 1.778 
PIP2 (reg) JEN1 = 1.778 
PIP2 (reg) SDH2 = 1.778 
PIP2 (reg) YET2 = 1.778 
PIP2 (reg) HFD1 = 1.778 
PIP2 (reg) YME2 = 1.778 
PIP2 (reg) YNL115C = 1.778 
PIP2 (reg) RIM21 = 1.778 
PIP2 (reg) RCN2 = 1.778 
PIP2 (reg) DGA1 = 1.778 
PIP2 (reg) FIT3 = 1.778 
PIP2 (reg) PXA1 = 1.778 
PIP2 (reg) CSM4 = 1.778 
PIP2 (reg) YIG1 = 1.778 
PIP2 (reg) FMP40 = 1.778 
PIP2 (reg) SNA2 = 1.778 
PIP2 (reg) CIT3 = 1.778 
PIP2 (reg) SUE1 = 1.778 
PIP2 (reg) YLR345W = 1.778 
CAT8 (reg) ACS1 = 1.778 
CAT8 (reg) HSP26 = 1.778 
CAT8 (reg) ATG9 = 1.778 
CAT8 (reg) FIT1 = 1.778 
CAT8 (reg) FBP26 = 1.778 
CAT8 (reg) JEN1 = 1.778 
CAT8 (reg) SDH2 = 1.778 
CAT8 (reg) YET2 = 1.778 
CAT8 (reg) HFD1 = 1.778 
CAT8 (reg) YME2 = 1.778 
CAT8 (reg) YNL115C = 1.778 
CAT8 (reg) RIM21 = 1.778 
CAT8 (reg) RCN2 = 1.778 
CAT8 (reg) DGA1 = 1.778 
CAT8 (reg) FIT3 = 1.778 
CAT8 (reg) PXA1 = 1.778 
CAT8 (reg) CSM4 = 1.778 
CAT8 (reg) YIG1 = 1.778 
CAT8 (reg) FMP40 = 1.778 
CAT8 (reg) SNA2 = 1.778 
CAT8 (reg) CIT3 = 1.778 
CAT8 (reg) SUE1 = 1.778 
CAT8 (reg) YLR345W = 1.778 
HAP4 (reg) ACS1 = 1.322 
HAP4 (reg) HSP26 = 1.322 
HAP4 (reg) ATG9 = 1.322 
HAP4 (reg) FIT1 = 1.322 
HAP4 (reg) FBP26 = 1.322 
HAP4 (reg) JEN1 = 1.322 
HAP4 (reg) SDH2 = 1.322 
HAP4 (reg) YET2 = 1.322 
HAP4 (reg) HFD1 = 1.322 
HAP4 (reg) YME2 = 1.322 
HAP4 (reg) YNL115C = 1.322 
HAP4 (reg) RIM21 = 1.322 
HAP4 (reg) RCN2 = 1.322 
HAP4 (reg) DGA1 = 1.322 
HAP4 (reg) FIT3 = 1.322 
HAP4 (reg) PXA1 = 1.322 
HAP4 (reg) CSM4 = 1.322 
HAP4 (reg) YIG1 = 1.322 
HAP4 (reg) FMP40 = 1.322 
HAP4 (reg) SNA2 = 1.322 
HAP4 (reg) CIT3 = 1.322 
HAP4 (reg) SUE1 = 1.322 
HAP4 (reg) YLR345W = 1.322 
GAL3 (reg) ACS1 = 1.322 
GAL3 (reg) HSP26 = 1.322 
GAL3 (reg) ATG9 = 1.322 
GAL3 (reg) FIT1 = 1.322 
GAL3 (reg) FBP26 = 1.322 
GAL3 (reg) JEN1 = 1.322 
GAL3 (reg) SDH2 = 1.322 
GAL3 (reg) YET2 = 1.322 
GAL3 (reg) HFD1 = 1.322 
GAL3 (reg) YME2 = 1.322 
GAL3 (reg) YNL115C = 1.322 
GAL3 (reg) RIM21 = 1.322 
GAL3 (reg) RCN2 = 1.322 
GAL3 (reg) DGA1 = 1.322 
GAL3 (reg) FIT3 = 1.322 
GAL3 (reg) PXA1 = 1.322 
GAL3 (reg) CSM4 = 1.322 
GAL3 (reg) YIG1 = 1.322 
GAL3 (reg) FMP40 = 1.322 
GAL3 (reg) SNA2 = 1.322 
GAL3 (reg) CIT3 = 1.322 
GAL3 (reg) SUE1 = 1.322 
GAL3 (reg) YLR345W = 1.322 
PPR1 (reg) ACS1 = 1.322 
PPR1 (reg) HSP26 = 1.322 
PPR1 (reg) ATG9 = 1.322 
PPR1 (reg) FIT1 = 1.322 
PPR1 (reg) FBP26 = 1.322 
PPR1 (reg) JEN1 = 1.322 
PPR1 (reg) SDH2 = 1.322 
PPR1 (reg) YET2 = 1.322 
PPR1 (reg) HFD1 = 1.322 
PPR1 (reg) YME2 = 1.322 
PPR1 (reg) YNL115C = 1.322 
PPR1 (reg) RIM21 = 1.322 
PPR1 (reg) RCN2 = 1.322 
PPR1 (reg) DGA1 = 1.322 
PPR1 (reg) FIT3 = 1.322 
PPR1 (reg) PXA1 = 1.322 
PPR1 (reg) CSM4 = 1.322 
PPR1 (reg) YIG1 = 1.322 
PPR1 (reg) FMP40 = 1.322 
PPR1 (reg) SNA2 = 1.322 
PPR1 (reg) CIT3 = 1.322 
PPR1 (reg) SUE1 = 1.322 
PPR1 (reg) YLR345W = 1.322 
TEA1 (reg) ACS1 = 1.778 
TEA1 (reg) HSP26 = 1.778 
TEA1 (reg) ATG9 = 1.778 
TEA1 (reg) FIT1 = 1.778 
TEA1 (reg) FBP26 = 1.778 
TEA1 (reg) JEN1 = 1.778 
TEA1 (reg) SDH2 = 1.778 
TEA1 (reg) YET2 = 1.778 
TEA1 (reg) HFD1 = 1.778 
TEA1 (reg) YME2 = 1.778 
TEA1 (reg) YNL115C = 1.778 
TEA1 (reg) RIM21 = 1.778 
TEA1 (reg) RCN2 = 1.778 
TEA1 (reg) DGA1 = 1.778 
TEA1 (reg) FIT3 = 1.778 
TEA1 (reg) PXA1 = 1.778 
TEA1 (reg) CSM4 = 1.778 
TEA1 (reg) YIG1 = 1.778 
TEA1 (reg) FMP40 = 1.778 
TEA1 (reg) SNA2 = 1.778 
TEA1 (reg) CIT3 = 1.778 
TEA1 (reg) SUE1 = 1.778 
TEA1 (reg) YLR345W = 1.778 
UGA3 (reg) ACS1 = 1.778 
UGA3 (reg) HSP26 = 1.778 
UGA3 (reg) ATG9 = 1.778 
UGA3 (reg) FIT1 = 1.778 
UGA3 (reg) FBP26 = 1.778 
UGA3 (reg) JEN1 = 1.778 
UGA3 (reg) SDH2 = 1.778 
UGA3 (reg) YET2 = 1.778 
UGA3 (reg) HFD1 = 1.778 
UGA3 (reg) YME2 = 1.778 
UGA3 (reg) YNL115C = 1.778 
UGA3 (reg) RIM21 = 1.778 
UGA3 (reg) RCN2 = 1.778 
UGA3 (reg) DGA1 = 1.778 
UGA3 (reg) FIT3 = 1.778 
UGA3 (reg) PXA1 = 1.778 
UGA3 (reg) CSM4 = 1.778 
UGA3 (reg) YIG1 = 1.778 
UGA3 (reg) FMP40 = 1.778 
UGA3 (reg) SNA2 = 1.778 
UGA3 (reg) CIT3 = 1.778 
UGA3 (reg) SUE1 = 1.778 
UGA3 (reg) YLR345W = 1.778 
ADR1 (reg) COS111 = 1.778 
ADR1 (reg) YCL041C = 1.778 
ADR1 (reg) RTN2 = 1.778 
ADR1 (reg) MDV1 = 1.778 
ADR1 (reg) YJL160C = 1.778 
ADR1 (reg) GPT2 = 1.778 
ADR1 (reg) DCS1 = 1.778 
ADR1 (reg) YTP1 = 1.778 
ADR1 (reg) YOL153C = 1.778 
ADR1 (reg) TPK2 = 1.778 
ADR1 (reg) HAL1 = 1.778 
ADR1 (reg) CSR2 = 1.778 
ADR1 (reg) YAK1 = 1.778 
ADR1 (reg) NYV1 = 1.778 
ADR1 (reg) YLR149C = 1.778 
ADR1 (reg) YML035C-A = 1.778 
ADR1 (reg) MSC1 = 1.778 
ADR1 (reg) YME2 = 1.778 
ADR1 (reg) YGP1 = 1.778 
ADR1 (reg) ATG19 = 1.778 
ADR1 (reg) VHS3 = 1.778 
ADR1 (reg) YLR290C = 1.778 
ADR1 (reg) YLR035C-A = 1.778 
ADR1 (reg) YER039C-A = 1.778 
OAF3 (reg) COS111 = 1.322 
OAF3 (reg) YCL041C = 1.322 
OAF3 (reg) RTN2 = 1.322 
OAF3 (reg) MDV1 = 1.322 
OAF3 (reg) YJL160C = 1.322 
OAF3 (reg) GPT2 = 1.322 
OAF3 (reg) DCS1 = 1.322 
OAF3 (reg) YTP1 = 1.322 
OAF3 (reg) YOL153C = 1.322 
OAF3 (reg) TPK2 = 1.322 
OAF3 (reg) HAL1 = 1.322 
OAF3 (reg) CSR2 = 1.322 
OAF3 (reg) YAK1 = 1.322 
OAF3 (reg) NYV1 = 1.322 
OAF3 (reg) YLR149C = 1.322 
OAF3 (reg) YML035C-A = 1.322 
OAF3 (reg) MSC1 = 1.322 
OAF3 (reg) YME2 = 1.322 
OAF3 (reg) YGP1 = 1.322 
OAF3 (reg) ATG19 = 1.322 
OAF3 (reg) VHS3 = 1.322 
OAF3 (reg) YLR290C = 1.322 
OAF3 (reg) YLR035C-A = 1.322 
OAF3 (reg) YER039C-A = 1.322 
OAF1 (reg) COS111 = 1.322 
OAF1 (reg) YCL041C = 1.322 
OAF1 (reg) RTN2 = 1.322 
OAF1 (reg) MDV1 = 1.322 
OAF1 (reg) YJL160C = 1.322 
OAF1 (reg) GPT2 = 1.322 
OAF1 (reg) DCS1 = 1.322 
OAF1 (reg) YTP1 = 1.322 
OAF1 (reg) YOL153C = 1.322 
OAF1 (reg) TPK2 = 1.322 
OAF1 (reg) HAL1 = 1.322 
OAF1 (reg) CSR2 = 1.322 
OAF1 (reg) YAK1 = 1.322 
OAF1 (reg) NYV1 = 1.322 
OAF1 (reg) YLR149C = 1.322 
OAF1 (reg) YML035C-A = 1.322 
OAF1 (reg) MSC1 = 1.322 
OAF1 (reg) YME2 = 1.322 
OAF1 (reg) YGP1 = 1.322 
OAF1 (reg) ATG19 = 1.322 
OAF1 (reg) VHS3 = 1.322 
OAF1 (reg) YLR290C = 1.322 
OAF1 (reg) YLR035C-A = 1.322 
OAF1 (reg) YER039C-A = 1.322 
UGA3 (reg) COS111 = 1.778 
UGA3 (reg) YCL041C = 1.778 
UGA3 (reg) RTN2 = 1.778 
UGA3 (reg) MDV1 = 1.778 
UGA3 (reg) YJL160C = 1.778 
UGA3 (reg) GPT2 = 1.778 
UGA3 (reg) DCS1 = 1.778 
UGA3 (reg) YTP1 = 1.778 
UGA3 (reg) YOL153C = 1.778 
UGA3 (reg) TPK2 = 1.778 
UGA3 (reg) HAL1 = 1.778 
UGA3 (reg) CSR2 = 1.778 
UGA3 (reg) YAK1 = 1.778 
UGA3 (reg) NYV1 = 1.778 
UGA3 (reg) YLR149C = 1.778 
UGA3 (reg) YML035C-A = 1.778 
UGA3 (reg) MSC1 = 1.778 
UGA3 (reg) YME2 = 1.778 
UGA3 (reg) YGP1 = 1.778 
UGA3 (reg) ATG19 = 1.778 
UGA3 (reg) VHS3 = 1.778 
UGA3 (reg) YLR290C = 1.778 
UGA3 (reg) YLR035C-A = 1.778 
UGA3 (reg) YER039C-A = 1.778 
PIP2 (reg) PEX22 = 1.322 
PIP2 (reg) BIT2 = 1.322 
PIP2 (reg) UBX7 = 1.322 
PIP2 (reg) PBN1 = 1.322 
PIP2 (reg) UBX3 = 1.322 
PIP2 (reg) ATG20 = 1.322 
PIP2 (reg) STB3 = 1.322 
PIP2 (reg) CHL4 = 1.322 
PIP2 (reg) ZIP1 = 1.322 
PIP2 (reg) PIB1 = 1.322 
PIP2 (reg) UGO1 = 1.322 
PIP2 (reg) YEA4 = 1.322 
PIP2 (reg) SPO73 = 1.322 
PIP2 (reg) YER076C = 1.322 
PIP2 (reg) CAK1 = 1.322 
PIP2 (reg) IRC6 = 1.322 
PIP2 (reg) PKP2 = 1.322 
PIP2 (reg) YGL193C = 1.322 
PIP2 (reg) YIL152W = 1.322 
PIP2 (reg) MRPL24 = 1.322 
PIP2 (reg) VAB2 = 1.322 
PIP2 (reg) TMT1 = 1.322 
PIP2 (reg) YGR053C = 1.322 
PIP2 (reg) NVJ1 = 1.322 
PIP2 (reg) NAS2 = 1.322 
UGA3 (reg) PEX22 = 1.322 
UGA3 (reg) BIT2 = 1.322 
UGA3 (reg) UBX7 = 1.322 
UGA3 (reg) PBN1 = 1.322 
UGA3 (reg) UBX3 = 1.322 
UGA3 (reg) ATG20 = 1.322 
UGA3 (reg) STB3 = 1.322 
UGA3 (reg) CHL4 = 1.322 
UGA3 (reg) ZIP1 = 1.322 
UGA3 (reg) PIB1 = 1.322 
UGA3 (reg) UGO1 = 1.322 
UGA3 (reg) YEA4 = 1.322 
UGA3 (reg) SPO73 = 1.322 
UGA3 (reg) YER076C = 1.322 
UGA3 (reg) CAK1 = 1.322 
UGA3 (reg) IRC6 = 1.322 
UGA3 (reg) PKP2 = 1.322 
UGA3 (reg) YGL193C = 1.322 
UGA3 (reg) YIL152W = 1.322 
UGA3 (reg) MRPL24 = 1.322 
UGA3 (reg) VAB2 = 1.322 
UGA3 (reg) TMT1 = 1.322 
UGA3 (reg) YGR053C = 1.322 
UGA3 (reg) NVJ1 = 1.322 
UGA3 (reg) NAS2 = 1.322 
ADR1 (reg) ENP1 = 1.778 
ADR1 (reg) YBR271W = 1.778 
ADR1 (reg) RRP7 = 1.778 
ADR1 (reg) YCR016W = 1.778 
ADR1 (reg) YDL050C = 1.778 
ADR1 (reg) RRP42 = 1.778 
ADR1 (reg) OST4 = 1.778 
ADR1 (reg) RRP17 = 1.778 
ADR1 (reg) ADA2 = 1.778 
ADR1 (reg) FCY2 = 1.778 
ADR1 (reg) RPB9 = 1.778 
ADR1 (reg) RRP46 = 1.778 
ADR1 (reg) CHS7 = 1.778 
ADR1 (reg) IMP3 = 1.778 
ADR1 (reg) DBP8 = 1.778 
ADR1 (reg) RIX1 = 1.778 
ADR1 (reg) SHQ1 = 1.778 
ADR1 (reg) RRT14 = 1.778 
ADR1 (reg) NUC1 = 1.778 
ADR1 (reg) SPE4 = 1.778 
ADR1 (reg) YNL114C = 1.778 
ADR1 (reg) YOR342C = 1.778 
ADR1 (reg) TIF6 = 1.778 
ADR1 (reg) GPX2 = 1.778 
ADR1 (reg) DBP10 = 1.778 
ADR1 (reg) TRM8 = 1.778 
ADR1 (reg) LCP5 = 1.778 
ADR1 (reg) TAN1 = 1.778 
ADR1 (reg) SMD1 = 1.778 
ADR1 (reg) YVH1 = 1.778 
OAF3 (reg) ENP1 = 1.778 
OAF3 (reg) YBR271W = 1.778 
OAF3 (reg) RRP7 = 1.778 
OAF3 (reg) YCR016W = 1.778 
OAF3 (reg) YDL050C = 1.778 
OAF3 (reg) RRP42 = 1.778 
OAF3 (reg) OST4 = 1.778 
OAF3 (reg) RRP17 = 1.778 
OAF3 (reg) ADA2 = 1.778 
OAF3 (reg) FCY2 = 1.778 
OAF3 (reg) RPB9 = 1.778 
OAF3 (reg) RRP46 = 1.778 
OAF3 (reg) CHS7 = 1.778 
OAF3 (reg) IMP3 = 1.778 
OAF3 (reg) DBP8 = 1.778 
OAF3 (reg) RIX1 = 1.778 
OAF3 (reg) SHQ1 = 1.778 
OAF3 (reg) RRT14 = 1.778 
OAF3 (reg) NUC1 = 1.778 
OAF3 (reg) SPE4 = 1.778 
OAF3 (reg) YNL114C = 1.778 
OAF3 (reg) YOR342C = 1.778 
OAF3 (reg) TIF6 = 1.778 
OAF3 (reg) GPX2 = 1.778 
OAF3 (reg) DBP10 = 1.778 
OAF3 (reg) TRM8 = 1.778 
OAF3 (reg) LCP5 = 1.778 
OAF3 (reg) TAN1 = 1.778 
OAF3 (reg) SMD1 = 1.778 
OAF3 (reg) YVH1 = 1.778 
OAF1 (reg) ENP1 = 1.778 
OAF1 (reg) YBR271W = 1.778 
OAF1 (reg) RRP7 = 1.778 
OAF1 (reg) YCR016W = 1.778 
OAF1 (reg) YDL050C = 1.778 
OAF1 (reg) RRP42 = 1.778 
OAF1 (reg) OST4 = 1.778 
OAF1 (reg) RRP17 = 1.778 
OAF1 (reg) ADA2 = 1.778 
OAF1 (reg) FCY2 = 1.778 
OAF1 (reg) RPB9 = 1.778 
OAF1 (reg) RRP46 = 1.778 
OAF1 (reg) CHS7 = 1.778 
OAF1 (reg) IMP3 = 1.778 
OAF1 (reg) DBP8 = 1.778 
OAF1 (reg) RIX1 = 1.778 
OAF1 (reg) SHQ1 = 1.778 
OAF1 (reg) RRT14 = 1.778 
OAF1 (reg) NUC1 = 1.778 
OAF1 (reg) SPE4 = 1.778 
OAF1 (reg) YNL114C = 1.778 
OAF1 (reg) YOR342C = 1.778 
OAF1 (reg) TIF6 = 1.778 
OAF1 (reg) GPX2 = 1.778 
OAF1 (reg) DBP10 = 1.778 
OAF1 (reg) TRM8 = 1.778 
OAF1 (reg) LCP5 = 1.778 
OAF1 (reg) TAN1 = 1.778 
OAF1 (reg) SMD1 = 1.778 
OAF1 (reg) YVH1 = 1.778 
PIP2 (reg) ENP1 = 1.778 
PIP2 (reg) YBR271W = 1.778 
PIP2 (reg) RRP7 = 1.778 
PIP2 (reg) YCR016W = 1.778 
PIP2 (reg) YDL050C = 1.778 
PIP2 (reg) RRP42 = 1.778 
PIP2 (reg) OST4 = 1.778 
PIP2 (reg) RRP17 = 1.778 
PIP2 (reg) ADA2 = 1.778 
PIP2 (reg) FCY2 = 1.778 
PIP2 (reg) RPB9 = 1.778 
PIP2 (reg) RRP46 = 1.778 
PIP2 (reg) CHS7 = 1.778 
PIP2 (reg) IMP3 = 1.778 
PIP2 (reg) DBP8 = 1.778 
PIP2 (reg) RIX1 = 1.778 
PIP2 (reg) SHQ1 = 1.778 
PIP2 (reg) RRT14 = 1.778 
PIP2 (reg) NUC1 = 1.778 
PIP2 (reg) SPE4 = 1.778 
PIP2 (reg) YNL114C = 1.778 
PIP2 (reg) YOR342C = 1.778 
PIP2 (reg) TIF6 = 1.778 
PIP2 (reg) GPX2 = 1.778 
PIP2 (reg) DBP10 = 1.778 
PIP2 (reg) TRM8 = 1.778 
PIP2 (reg) LCP5 = 1.778 
PIP2 (reg) TAN1 = 1.778 
PIP2 (reg) SMD1 = 1.778 
PIP2 (reg) YVH1 = 1.778 
CAT8 (reg) ENP1 = 1.778 
CAT8 (reg) YBR271W = 1.778 
CAT8 (reg) RRP7 = 1.778 
CAT8 (reg) YCR016W = 1.778 
CAT8 (reg) YDL050C = 1.778 
CAT8 (reg) RRP42 = 1.778 
CAT8 (reg) OST4 = 1.778 
CAT8 (reg) RRP17 = 1.778 
CAT8 (reg) ADA2 = 1.778 
CAT8 (reg) FCY2 = 1.778 
CAT8 (reg) RPB9 = 1.778 
CAT8 (reg) RRP46 = 1.778 
CAT8 (reg) CHS7 = 1.778 
CAT8 (reg) IMP3 = 1.778 
CAT8 (reg) DBP8 = 1.778 
CAT8 (reg) RIX1 = 1.778 
CAT8 (reg) SHQ1 = 1.778 
CAT8 (reg) RRT14 = 1.778 
CAT8 (reg) NUC1 = 1.778 
CAT8 (reg) SPE4 = 1.778 
CAT8 (reg) YNL114C = 1.778 
CAT8 (reg) YOR342C = 1.778 
CAT8 (reg) TIF6 = 1.778 
CAT8 (reg) GPX2 = 1.778 
CAT8 (reg) DBP10 = 1.778 
CAT8 (reg) TRM8 = 1.778 
CAT8 (reg) LCP5 = 1.778 
CAT8 (reg) TAN1 = 1.778 
CAT8 (reg) SMD1 = 1.778 
CAT8 (reg) YVH1 = 1.778 
HAP4 (reg) ENP1 = 1.322 
HAP4 (reg) YBR271W = 1.322 
HAP4 (reg) RRP7 = 1.322 
HAP4 (reg) YCR016W = 1.322 
HAP4 (reg) YDL050C = 1.322 
HAP4 (reg) RRP42 = 1.322 
HAP4 (reg) OST4 = 1.322 
HAP4 (reg) RRP17 = 1.322 
HAP4 (reg) ADA2 = 1.322 
HAP4 (reg) FCY2 = 1.322 
HAP4 (reg) RPB9 = 1.322 
HAP4 (reg) RRP46 = 1.322 
HAP4 (reg) CHS7 = 1.322 
HAP4 (reg) IMP3 = 1.322 
HAP4 (reg) DBP8 = 1.322 
HAP4 (reg) RIX1 = 1.322 
HAP4 (reg) SHQ1 = 1.322 
HAP4 (reg) RRT14 = 1.322 
HAP4 (reg) NUC1 = 1.322 
HAP4 (reg) SPE4 = 1.322 
HAP4 (reg) YNL114C = 1.322 
HAP4 (reg) YOR342C = 1.322 
HAP4 (reg) TIF6 = 1.322 
HAP4 (reg) GPX2 = 1.322 
HAP4 (reg) DBP10 = 1.322 
HAP4 (reg) TRM8 = 1.322 
HAP4 (reg) LCP5 = 1.322 
HAP4 (reg) TAN1 = 1.322 
HAP4 (reg) SMD1 = 1.322 
HAP4 (reg) YVH1 = 1.322 
PPR1 (reg) ENP1 = 1.322 
PPR1 (reg) YBR271W = 1.322 
PPR1 (reg) RRP7 = 1.322 
PPR1 (reg) YCR016W = 1.322 
PPR1 (reg) YDL050C = 1.322 
PPR1 (reg) RRP42 = 1.322 
PPR1 (reg) OST4 = 1.322 
PPR1 (reg) RRP17 = 1.322 
PPR1 (reg) ADA2 = 1.322 
PPR1 (reg) FCY2 = 1.322 
PPR1 (reg) RPB9 = 1.322 
PPR1 (reg) RRP46 = 1.322 
PPR1 (reg) CHS7 = 1.322 
PPR1 (reg) IMP3 = 1.322 
PPR1 (reg) DBP8 = 1.322 
PPR1 (reg) RIX1 = 1.322 
PPR1 (reg) SHQ1 = 1.322 
PPR1 (reg) RRT14 = 1.322 
PPR1 (reg) NUC1 = 1.322 
PPR1 (reg) SPE4 = 1.322 
PPR1 (reg) YNL114C = 1.322 
PPR1 (reg) YOR342C = 1.322 
PPR1 (reg) TIF6 = 1.322 
PPR1 (reg) GPX2 = 1.322 
PPR1 (reg) DBP10 = 1.322 
PPR1 (reg) TRM8 = 1.322 
PPR1 (reg) LCP5 = 1.322 
PPR1 (reg) TAN1 = 1.322 
PPR1 (reg) SMD1 = 1.322 
PPR1 (reg) YVH1 = 1.322 
TEA1 (reg) ENP1 = 1.778 
TEA1 (reg) YBR271W = 1.778 
TEA1 (reg) RRP7 = 1.778 
TEA1 (reg) YCR016W = 1.778 
TEA1 (reg) YDL050C = 1.778 
TEA1 (reg) RRP42 = 1.778 
TEA1 (reg) OST4 = 1.778 
TEA1 (reg) RRP17 = 1.778 
TEA1 (reg) ADA2 = 1.778 
TEA1 (reg) FCY2 = 1.778 
TEA1 (reg) RPB9 = 1.778 
TEA1 (reg) RRP46 = 1.778 
TEA1 (reg) CHS7 = 1.778 
TEA1 (reg) IMP3 = 1.778 
TEA1 (reg) DBP8 = 1.778 
TEA1 (reg) RIX1 = 1.778 
TEA1 (reg) SHQ1 = 1.778 
TEA1 (reg) RRT14 = 1.778 
TEA1 (reg) NUC1 = 1.778 
TEA1 (reg) SPE4 = 1.778 
TEA1 (reg) YNL114C = 1.778 
TEA1 (reg) YOR342C = 1.778 
TEA1 (reg) TIF6 = 1.778 
TEA1 (reg) GPX2 = 1.778 
TEA1 (reg) DBP10 = 1.778 
TEA1 (reg) TRM8 = 1.778 
TEA1 (reg) LCP5 = 1.778 
TEA1 (reg) TAN1 = 1.778 
TEA1 (reg) SMD1 = 1.778 
TEA1 (reg) YVH1 = 1.778 
UGA3 (reg) ENP1 = 1.778 
UGA3 (reg) YBR271W = 1.778 
UGA3 (reg) RRP7 = 1.778 
UGA3 (reg) YCR016W = 1.778 
UGA3 (reg) YDL050C = 1.778 
UGA3 (reg) RRP42 = 1.778 
UGA3 (reg) OST4 = 1.778 
UGA3 (reg) RRP17 = 1.778 
UGA3 (reg) ADA2 = 1.778 
UGA3 (reg) FCY2 = 1.778 
UGA3 (reg) RPB9 = 1.778 
UGA3 (reg) RRP46 = 1.778 
UGA3 (reg) CHS7 = 1.778 
UGA3 (reg) IMP3 = 1.778 
UGA3 (reg) DBP8 = 1.778 
UGA3 (reg) RIX1 = 1.778 
UGA3 (reg) SHQ1 = 1.778 
UGA3 (reg) RRT14 = 1.778 
UGA3 (reg) NUC1 = 1.778 
UGA3 (reg) SPE4 = 1.778 
UGA3 (reg) YNL114C = 1.778 
UGA3 (reg) YOR342C = 1.778 
UGA3 (reg) TIF6 = 1.778 
UGA3 (reg) GPX2 = 1.778 
UGA3 (reg) DBP10 = 1.778 
UGA3 (reg) TRM8 = 1.778 
UGA3 (reg) LCP5 = 1.778 
UGA3 (reg) TAN1 = 1.778 
UGA3 (reg) SMD1 = 1.778 
UGA3 (reg) YVH1 = 1.778 
ADR1 (reg) FMP21 = 1.322 
ADR1 (reg) UBC5 = 1.322 
ADR1 (reg) DOA4 = 1.322 
ADR1 (reg) PEX7 = 1.322 
ADR1 (reg) OTU1 = 1.322 
ADR1 (reg) DDI2 = 1.322 
ADR1 (reg) YFR020W = 1.322 
ADR1 (reg) YPS5 = 1.322 
ADR1 (reg) SKN1 = 1.322 
ADR1 (reg) YGR201C = 1.322 
ADR1 (reg) RAD2 = 1.322 
ADR1 (reg) GTT1 = 1.322 
ADR1 (reg) YJL163C = 1.322 
ADR1 (reg) ECM27 = 1.322 
ADR1 (reg) PIR3 = 1.322 
ADR1 (reg) PAI3 = 1.322 
ADR1 (reg) YMR181C = 1.322 
ADR1 (reg) YMR252C = 1.322 
ADR1 (reg) DDI3 = 1.322 
ADR1 (reg) LEE1 = 1.322 
ADR1 (reg) SUR1 = 1.322 
ADR1 (reg) COS111 = 1.322 
ADR1 (reg) YLR164W = 1.322 
ADR1 (reg) HAL1 = 1.322 
ADR1 (reg) YDL114W-A = 1.322 
OAF3 (reg) FMP21 = 1.322 
OAF3 (reg) UBC5 = 1.322 
OAF3 (reg) DOA4 = 1.322 
OAF3 (reg) PEX7 = 1.322 
OAF3 (reg) OTU1 = 1.322 
OAF3 (reg) DDI2 = 1.322 
OAF3 (reg) YFR020W = 1.322 
OAF3 (reg) YPS5 = 1.322 
OAF3 (reg) SKN1 = 1.322 
OAF3 (reg) YGR201C = 1.322 
OAF3 (reg) RAD2 = 1.322 
OAF3 (reg) GTT1 = 1.322 
OAF3 (reg) YJL163C = 1.322 
OAF3 (reg) ECM27 = 1.322 
OAF3 (reg) PIR3 = 1.322 
OAF3 (reg) PAI3 = 1.322 
OAF3 (reg) YMR181C = 1.322 
OAF3 (reg) YMR252C = 1.322 
OAF3 (reg) DDI3 = 1.322 
OAF3 (reg) LEE1 = 1.322 
OAF3 (reg) SUR1 = 1.322 
OAF3 (reg) COS111 = 1.322 
OAF3 (reg) YLR164W = 1.322 
OAF3 (reg) HAL1 = 1.322 
OAF3 (reg) YDL114W-A = 1.322 
OAF1 (reg) FMP21 = 1.322 
OAF1 (reg) UBC5 = 1.322 
OAF1 (reg) DOA4 = 1.322 
OAF1 (reg) PEX7 = 1.322 
OAF1 (reg) OTU1 = 1.322 
OAF1 (reg) DDI2 = 1.322 
OAF1 (reg) YFR020W = 1.322 
OAF1 (reg) YPS5 = 1.322 
OAF1 (reg) SKN1 = 1.322 
OAF1 (reg) YGR201C = 1.322 
OAF1 (reg) RAD2 = 1.322 
OAF1 (reg) GTT1 = 1.322 
OAF1 (reg) YJL163C = 1.322 
OAF1 (reg) ECM27 = 1.322 
OAF1 (reg) PIR3 = 1.322 
OAF1 (reg) PAI3 = 1.322 
OAF1 (reg) YMR181C = 1.322 
OAF1 (reg) YMR252C = 1.322 
OAF1 (reg) DDI3 = 1.322 
OAF1 (reg) LEE1 = 1.322 
OAF1 (reg) SUR1 = 1.322 
OAF1 (reg) COS111 = 1.322 
OAF1 (reg) YLR164W = 1.322 
OAF1 (reg) HAL1 = 1.322 
OAF1 (reg) YDL114W-A = 1.322 
PIP2 (reg) FMP21 = 1.322 
PIP2 (reg) UBC5 = 1.322 
PIP2 (reg) DOA4 = 1.322 
PIP2 (reg) PEX7 = 1.322 
PIP2 (reg) OTU1 = 1.322 
PIP2 (reg) DDI2 = 1.322 
PIP2 (reg) YFR020W = 1.322 
PIP2 (reg) YPS5 = 1.322 
PIP2 (reg) SKN1 = 1.322 
PIP2 (reg) YGR201C = 1.322 
PIP2 (reg) RAD2 = 1.322 
PIP2 (reg) GTT1 = 1.322 
PIP2 (reg) YJL163C = 1.322 
PIP2 (reg) ECM27 = 1.322 
PIP2 (reg) PIR3 = 1.322 
PIP2 (reg) PAI3 = 1.322 
PIP2 (reg) YMR181C = 1.322 
PIP2 (reg) YMR252C = 1.322 
PIP2 (reg) DDI3 = 1.322 
PIP2 (reg) LEE1 = 1.322 
PIP2 (reg) SUR1 = 1.322 
PIP2 (reg) COS111 = 1.322 
PIP2 (reg) YLR164W = 1.322 
PIP2 (reg) HAL1 = 1.322 
PIP2 (reg) YDL114W-A = 1.322 
CAT8 (reg) FMP21 = 1.322 
CAT8 (reg) UBC5 = 1.322 
CAT8 (reg) DOA4 = 1.322 
CAT8 (reg) PEX7 = 1.322 
CAT8 (reg) OTU1 = 1.322 
CAT8 (reg) DDI2 = 1.322 
CAT8 (reg) YFR020W = 1.322 
CAT8 (reg) YPS5 = 1.322 
CAT8 (reg) SKN1 = 1.322 
CAT8 (reg) YGR201C = 1.322 
CAT8 (reg) RAD2 = 1.322 
CAT8 (reg) GTT1 = 1.322 
CAT8 (reg) YJL163C = 1.322 
CAT8 (reg) ECM27 = 1.322 
CAT8 (reg) PIR3 = 1.322 
CAT8 (reg) PAI3 = 1.322 
CAT8 (reg) YMR181C = 1.322 
CAT8 (reg) YMR252C = 1.322 
CAT8 (reg) DDI3 = 1.322 
CAT8 (reg) LEE1 = 1.322 
CAT8 (reg) SUR1 = 1.322 
CAT8 (reg) COS111 = 1.322 
CAT8 (reg) YLR164W = 1.322 
CAT8 (reg) HAL1 = 1.322 
CAT8 (reg) YDL114W-A = 1.322 
UGA3 (reg) FMP21 = 1.778 
UGA3 (reg) UBC5 = 1.778 
UGA3 (reg) DOA4 = 1.778 
UGA3 (reg) PEX7 = 1.778 
UGA3 (reg) OTU1 = 1.778 
UGA3 (reg) DDI2 = 1.778 
UGA3 (reg) YFR020W = 1.778 
UGA3 (reg) YPS5 = 1.778 
UGA3 (reg) SKN1 = 1.778 
UGA3 (reg) YGR201C = 1.778 
UGA3 (reg) RAD2 = 1.778 
UGA3 (reg) GTT1 = 1.778 
UGA3 (reg) YJL163C = 1.778 
UGA3 (reg) ECM27 = 1.778 
UGA3 (reg) PIR3 = 1.778 
UGA3 (reg) PAI3 = 1.778 
UGA3 (reg) YMR181C = 1.778 
UGA3 (reg) YMR252C = 1.778 
UGA3 (reg) DDI3 = 1.778 
UGA3 (reg) LEE1 = 1.778 
UGA3 (reg) SUR1 = 1.778 
UGA3 (reg) COS111 = 1.778 
UGA3 (reg) YLR164W = 1.778 
UGA3 (reg) HAL1 = 1.778 
UGA3 (reg) YDL114W-A = 1.778 
ADR1 (reg) RPP1A = 1.778 
ADR1 (reg) RPP2B = 1.778 
ADR1 (reg) RPL23B = 1.778 
ADR1 (reg) RPL14B = 1.778 
ADR1 (reg) RPS27B = 1.778 
ADR1 (reg) RPL42B = 1.778 
ADR1 (reg) RPS22A = 1.778 
ADR1 (reg) YEF3 = 1.778 
ADR1 (reg) RPS1B = 1.778 
ADR1 (reg) ASC1 = 1.778 
ADR1 (reg) RPS16A = 1.778 
ADR1 (reg) RPL16B = 1.778 
ADR1 (reg) SSB2 = 1.778 
ADR1 (reg) RPS28A = 1.778 
ADR1 (reg) RPL11A = 1.778 
ADR1 (reg) RPL12B = 1.778 
ADR1 (reg) RPS2 = 1.778 
ADR1 (reg) BUD19 = 1.778 
ADR1 (reg) RPL26A = 1.778 
ADR1 (reg) RPL1A = 1.778 
ADR1 (reg) RPL2A = 1.778 
ADR1 (reg) RPL16A = 1.778 
ADR1 (reg) RPL40A = 1.778 
OAF3 (reg) RPP1A = 1.778 
OAF3 (reg) RPP2B = 1.778 
OAF3 (reg) RPL23B = 1.778 
OAF3 (reg) RPL14B = 1.778 
OAF3 (reg) RPS27B = 1.778 
OAF3 (reg) RPL42B = 1.778 
OAF3 (reg) RPS22A = 1.778 
OAF3 (reg) YEF3 = 1.778 
OAF3 (reg) RPS1B = 1.778 
OAF3 (reg) ASC1 = 1.778 
OAF3 (reg) RPS16A = 1.778 
OAF3 (reg) RPL16B = 1.778 
OAF3 (reg) SSB2 = 1.778 
OAF3 (reg) RPS28A = 1.778 
OAF3 (reg) RPL11A = 1.778 
OAF3 (reg) RPL12B = 1.778 
OAF3 (reg) RPS2 = 1.778 
OAF3 (reg) BUD19 = 1.778 
OAF3 (reg) RPL26A = 1.778 
OAF3 (reg) RPL1A = 1.778 
OAF3 (reg) RPL2A = 1.778 
OAF3 (reg) RPL16A = 1.778 
OAF3 (reg) RPL40A = 1.778 
OAF1 (reg) RPP1A = 1.778 
OAF1 (reg) RPP2B = 1.778 
OAF1 (reg) RPL23B = 1.778 
OAF1 (reg) RPL14B = 1.778 
OAF1 (reg) RPS27B = 1.778 
OAF1 (reg) RPL42B = 1.778 
OAF1 (reg) RPS22A = 1.778 
OAF1 (reg) YEF3 = 1.778 
OAF1 (reg) RPS1B = 1.778 
OAF1 (reg) ASC1 = 1.778 
OAF1 (reg) RPS16A = 1.778 
OAF1 (reg) RPL16B = 1.778 
OAF1 (reg) SSB2 = 1.778 
OAF1 (reg) RPS28A = 1.778 
OAF1 (reg) RPL11A = 1.778 
OAF1 (reg) RPL12B = 1.778 
OAF1 (reg) RPS2 = 1.778 
OAF1 (reg) BUD19 = 1.778 
OAF1 (reg) RPL26A = 1.778 
OAF1 (reg) RPL1A = 1.778 
OAF1 (reg) RPL2A = 1.778 
OAF1 (reg) RPL16A = 1.778 
OAF1 (reg) RPL40A = 1.778 
PIP2 (reg) RPP1A = 1.778 
PIP2 (reg) RPP2B = 1.778 
PIP2 (reg) RPL23B = 1.778 
PIP2 (reg) RPL14B = 1.778 
PIP2 (reg) RPS27B = 1.778 
PIP2 (reg) RPL42B = 1.778 
PIP2 (reg) RPS22A = 1.778 
PIP2 (reg) YEF3 = 1.778 
PIP2 (reg) RPS1B = 1.778 
PIP2 (reg) ASC1 = 1.778 
PIP2 (reg) RPS16A = 1.778 
PIP2 (reg) RPL16B = 1.778 
PIP2 (reg) SSB2 = 1.778 
PIP2 (reg) RPS28A = 1.778 
PIP2 (reg) RPL11A = 1.778 
PIP2 (reg) RPL12B = 1.778 
PIP2 (reg) RPS2 = 1.778 
PIP2 (reg) BUD19 = 1.778 
PIP2 (reg) RPL26A = 1.778 
PIP2 (reg) RPL1A = 1.778 
PIP2 (reg) RPL2A = 1.778 
PIP2 (reg) RPL16A = 1.778 
PIP2 (reg) RPL40A = 1.778 
CAT8 (reg) RPP1A = 1.778 
CAT8 (reg) RPP2B = 1.778 
CAT8 (reg) RPL23B = 1.778 
CAT8 (reg) RPL14B = 1.778 
CAT8 (reg) RPS27B = 1.778 
CAT8 (reg) RPL42B = 1.778 
CAT8 (reg) RPS22A = 1.778 
CAT8 (reg) YEF3 = 1.778 
CAT8 (reg) RPS1B = 1.778 
CAT8 (reg) ASC1 = 1.778 
CAT8 (reg) RPS16A = 1.778 
CAT8 (reg) RPL16B = 1.778 
CAT8 (reg) SSB2 = 1.778 
CAT8 (reg) RPS28A = 1.778 
CAT8 (reg) RPL11A = 1.778 
CAT8 (reg) RPL12B = 1.778 
CAT8 (reg) RPS2 = 1.778 
CAT8 (reg) BUD19 = 1.778 
CAT8 (reg) RPL26A = 1.778 
CAT8 (reg) RPL1A = 1.778 
CAT8 (reg) RPL2A = 1.778 
CAT8 (reg) RPL16A = 1.778 
CAT8 (reg) RPL40A = 1.778 
HAP4 (reg) RPP1A = 1.778 
HAP4 (reg) RPP2B = 1.778 
HAP4 (reg) RPL23B = 1.778 
HAP4 (reg) RPL14B = 1.778 
HAP4 (reg) RPS27B = 1.778 
HAP4 (reg) RPL42B = 1.778 
HAP4 (reg) RPS22A = 1.778 
HAP4 (reg) YEF3 = 1.778 
HAP4 (reg) RPS1B = 1.778 
HAP4 (reg) ASC1 = 1.778 
HAP4 (reg) RPS16A = 1.778 
HAP4 (reg) RPL16B = 1.778 
HAP4 (reg) SSB2 = 1.778 
HAP4 (reg) RPS28A = 1.778 
HAP4 (reg) RPL11A = 1.778 
HAP4 (reg) RPL12B = 1.778 
HAP4 (reg) RPS2 = 1.778 
HAP4 (reg) BUD19 = 1.778 
HAP4 (reg) RPL26A = 1.778 
HAP4 (reg) RPL1A = 1.778 
HAP4 (reg) RPL2A = 1.778 
HAP4 (reg) RPL16A = 1.778 
HAP4 (reg) RPL40A = 1.778 
GAL3 (reg) RPP1A = 1.778 
GAL3 (reg) RPP2B = 1.778 
GAL3 (reg) RPL23B = 1.778 
GAL3 (reg) RPL14B = 1.778 
GAL3 (reg) RPS27B = 1.778 
GAL3 (reg) RPL42B = 1.778 
GAL3 (reg) RPS22A = 1.778 
GAL3 (reg) YEF3 = 1.778 
GAL3 (reg) RPS1B = 1.778 
GAL3 (reg) ASC1 = 1.778 
GAL3 (reg) RPS16A = 1.778 
GAL3 (reg) RPL16B = 1.778 
GAL3 (reg) SSB2 = 1.778 
GAL3 (reg) RPS28A = 1.778 
GAL3 (reg) RPL11A = 1.778 
GAL3 (reg) RPL12B = 1.778 
GAL3 (reg) RPS2 = 1.778 
GAL3 (reg) BUD19 = 1.778 
GAL3 (reg) RPL26A = 1.778 
GAL3 (reg) RPL1A = 1.778 
GAL3 (reg) RPL2A = 1.778 
GAL3 (reg) RPL16A = 1.778 
GAL3 (reg) RPL40A = 1.778 
PPR1 (reg) RPP1A = 1.778 
PPR1 (reg) RPP2B = 1.778 
PPR1 (reg) RPL23B = 1.778 
PPR1 (reg) RPL14B = 1.778 
PPR1 (reg) RPS27B = 1.778 
PPR1 (reg) RPL42B = 1.778 
PPR1 (reg) RPS22A = 1.778 
PPR1 (reg) YEF3 = 1.778 
PPR1 (reg) RPS1B = 1.778 
PPR1 (reg) ASC1 = 1.778 
PPR1 (reg) RPS16A = 1.778 
PPR1 (reg) RPL16B = 1.778 
PPR1 (reg) SSB2 = 1.778 
PPR1 (reg) RPS28A = 1.778 
PPR1 (reg) RPL11A = 1.778 
PPR1 (reg) RPL12B = 1.778 
PPR1 (reg) RPS2 = 1.778 
PPR1 (reg) BUD19 = 1.778 
PPR1 (reg) RPL26A = 1.778 
PPR1 (reg) RPL1A = 1.778 
PPR1 (reg) RPL2A = 1.778 
PPR1 (reg) RPL16A = 1.778 
PPR1 (reg) RPL40A = 1.778 
TEA1 (reg) RPP1A = 1.778 
TEA1 (reg) RPP2B = 1.778 
TEA1 (reg) RPL23B = 1.778 
TEA1 (reg) RPL14B = 1.778 
TEA1 (reg) RPS27B = 1.778 
TEA1 (reg) RPL42B = 1.778 
TEA1 (reg) RPS22A = 1.778 
TEA1 (reg) YEF3 = 1.778 
TEA1 (reg) RPS1B = 1.778 
TEA1 (reg) ASC1 = 1.778 
TEA1 (reg) RPS16A = 1.778 
TEA1 (reg) RPL16B = 1.778 
TEA1 (reg) SSB2 = 1.778 
TEA1 (reg) RPS28A = 1.778 
TEA1 (reg) RPL11A = 1.778 
TEA1 (reg) RPL12B = 1.778 
TEA1 (reg) RPS2 = 1.778 
TEA1 (reg) BUD19 = 1.778 
TEA1 (reg) RPL26A = 1.778 
TEA1 (reg) RPL1A = 1.778 
TEA1 (reg) RPL2A = 1.778 
TEA1 (reg) RPL16A = 1.778 
TEA1 (reg) RPL40A = 1.778 
UGA3 (reg) RPP1A = 1.778 
UGA3 (reg) RPP2B = 1.778 
UGA3 (reg) RPL23B = 1.778 
UGA3 (reg) RPL14B = 1.778 
UGA3 (reg) RPS27B = 1.778 
UGA3 (reg) RPL42B = 1.778 
UGA3 (reg) RPS22A = 1.778 
UGA3 (reg) YEF3 = 1.778 
UGA3 (reg) RPS1B = 1.778 
UGA3 (reg) ASC1 = 1.778 
UGA3 (reg) RPS16A = 1.778 
UGA3 (reg) RPL16B = 1.778 
UGA3 (reg) SSB2 = 1.778 
UGA3 (reg) RPS28A = 1.778 
UGA3 (reg) RPL11A = 1.778 
UGA3 (reg) RPL12B = 1.778 
UGA3 (reg) RPS2 = 1.778 
UGA3 (reg) BUD19 = 1.778 
UGA3 (reg) RPL26A = 1.778 
UGA3 (reg) RPL1A = 1.778 
UGA3 (reg) RPL2A = 1.778 
UGA3 (reg) RPL16A = 1.778 
UGA3 (reg) RPL40A = 1.778 
MBR1 (reg) KRR1 = 1.322 
MBR1 (reg) UTP30 = 1.322 
MBR1 (reg) DRS1 = 1.322 
MBR1 (reg) SOF1 = 1.322 
MBR1 (reg) GRC3 = 1.322 
MBR1 (reg) MEU1 = 1.322 
MBR1 (reg) KRE33 = 1.322 
MBR1 (reg) RCL1 = 1.322 
MBR1 (reg) NOC4 = 1.322 
MBR1 (reg) NOC3 = 1.322 
MBR1 (reg) TRM11 = 1.322 
MBR1 (reg) NOC2 = 1.322 
MBR1 (reg) DFR1 = 1.322 
MBR1 (reg) NAN1 = 1.322 
MBR1 (reg) RRP9 = 1.322 
MBR1 (reg) DBP9 = 1.322 
ADR1 (reg) KRR1 = 1.778 
ADR1 (reg) UTP30 = 1.778 
ADR1 (reg) DRS1 = 1.778 
ADR1 (reg) SOF1 = 1.778 
ADR1 (reg) GRC3 = 1.778 
ADR1 (reg) MEU1 = 1.778 
ADR1 (reg) KRE33 = 1.778 
ADR1 (reg) RCL1 = 1.778 
ADR1 (reg) NOC4 = 1.778 
ADR1 (reg) NOC3 = 1.778 
ADR1 (reg) TRM11 = 1.778 
ADR1 (reg) NOC2 = 1.778 
ADR1 (reg) DFR1 = 1.778 
ADR1 (reg) NAN1 = 1.778 
ADR1 (reg) RRP9 = 1.778 
ADR1 (reg) DBP9 = 1.778 
OAF3 (reg) KRR1 = 1.778 
OAF3 (reg) UTP30 = 1.778 
OAF3 (reg) DRS1 = 1.778 
OAF3 (reg) SOF1 = 1.778 
OAF3 (reg) GRC3 = 1.778 
OAF3 (reg) MEU1 = 1.778 
OAF3 (reg) KRE33 = 1.778 
OAF3 (reg) RCL1 = 1.778 
OAF3 (reg) NOC4 = 1.778 
OAF3 (reg) NOC3 = 1.778 
OAF3 (reg) TRM11 = 1.778 
OAF3 (reg) NOC2 = 1.778 
OAF3 (reg) DFR1 = 1.778 
OAF3 (reg) NAN1 = 1.778 
OAF3 (reg) RRP9 = 1.778 
OAF3 (reg) DBP9 = 1.778 
OAF1 (reg) KRR1 = 1.778 
OAF1 (reg) UTP30 = 1.778 
OAF1 (reg) DRS1 = 1.778 
OAF1 (reg) SOF1 = 1.778 
OAF1 (reg) GRC3 = 1.778 
OAF1 (reg) MEU1 = 1.778 
OAF1 (reg) KRE33 = 1.778 
OAF1 (reg) RCL1 = 1.778 
OAF1 (reg) NOC4 = 1.778 
OAF1 (reg) NOC3 = 1.778 
OAF1 (reg) TRM11 = 1.778 
OAF1 (reg) NOC2 = 1.778 
OAF1 (reg) DFR1 = 1.778 
OAF1 (reg) NAN1 = 1.778 
OAF1 (reg) RRP9 = 1.778 
OAF1 (reg) DBP9 = 1.778 
PIP2 (reg) KRR1 = 1.778 
PIP2 (reg) UTP30 = 1.778 
PIP2 (reg) DRS1 = 1.778 
PIP2 (reg) SOF1 = 1.778 
PIP2 (reg) GRC3 = 1.778 
PIP2 (reg) MEU1 = 1.778 
PIP2 (reg) KRE33 = 1.778 
PIP2 (reg) RCL1 = 1.778 
PIP2 (reg) NOC4 = 1.778 
PIP2 (reg) NOC3 = 1.778 
PIP2 (reg) TRM11 = 1.778 
PIP2 (reg) NOC2 = 1.778 
PIP2 (reg) DFR1 = 1.778 
PIP2 (reg) NAN1 = 1.778 
PIP2 (reg) RRP9 = 1.778 
PIP2 (reg) DBP9 = 1.778 
CAT8 (reg) KRR1 = 1.778 
CAT8 (reg) UTP30 = 1.778 
CAT8 (reg) DRS1 = 1.778 
CAT8 (reg) SOF1 = 1.778 
CAT8 (reg) GRC3 = 1.778 
CAT8 (reg) MEU1 = 1.778 
CAT8 (reg) KRE33 = 1.778 
CAT8 (reg) RCL1 = 1.778 
CAT8 (reg) NOC4 = 1.778 
CAT8 (reg) NOC3 = 1.778 
CAT8 (reg) TRM11 = 1.778 
CAT8 (reg) NOC2 = 1.778 
CAT8 (reg) DFR1 = 1.778 
CAT8 (reg) NAN1 = 1.778 
CAT8 (reg) RRP9 = 1.778 
CAT8 (reg) DBP9 = 1.778 
HAP4 (reg) KRR1 = 1.778 
HAP4 (reg) UTP30 = 1.778 
HAP4 (reg) DRS1 = 1.778 
HAP4 (reg) SOF1 = 1.778 
HAP4 (reg) GRC3 = 1.778 
HAP4 (reg) MEU1 = 1.778 
HAP4 (reg) KRE33 = 1.778 
HAP4 (reg) RCL1 = 1.778 
HAP4 (reg) NOC4 = 1.778 
HAP4 (reg) NOC3 = 1.778 
HAP4 (reg) TRM11 = 1.778 
HAP4 (reg) NOC2 = 1.778 
HAP4 (reg) DFR1 = 1.778 
HAP4 (reg) NAN1 = 1.778 
HAP4 (reg) RRP9 = 1.778 
HAP4 (reg) DBP9 = 1.778 
SPS18 (reg) KRR1 = 1.322 
SPS18 (reg) UTP30 = 1.322 
SPS18 (reg) DRS1 = 1.322 
SPS18 (reg) SOF1 = 1.322 
SPS18 (reg) GRC3 = 1.322 
SPS18 (reg) MEU1 = 1.322 
SPS18 (reg) KRE33 = 1.322 
SPS18 (reg) RCL1 = 1.322 
SPS18 (reg) NOC4 = 1.322 
SPS18 (reg) NOC3 = 1.322 
SPS18 (reg) TRM11 = 1.322 
SPS18 (reg) NOC2 = 1.322 
SPS18 (reg) DFR1 = 1.322 
SPS18 (reg) NAN1 = 1.322 
SPS18 (reg) RRP9 = 1.322 
SPS18 (reg) DBP9 = 1.322 
GAL3 (reg) KRR1 = 1.778 
GAL3 (reg) UTP30 = 1.778 
GAL3 (reg) DRS1 = 1.778 
GAL3 (reg) SOF1 = 1.778 
GAL3 (reg) GRC3 = 1.778 
GAL3 (reg) MEU1 = 1.778 
GAL3 (reg) KRE33 = 1.778 
GAL3 (reg) RCL1 = 1.778 
GAL3 (reg) NOC4 = 1.778 
GAL3 (reg) NOC3 = 1.778 
GAL3 (reg) TRM11 = 1.778 
GAL3 (reg) NOC2 = 1.778 
GAL3 (reg) DFR1 = 1.778 
GAL3 (reg) NAN1 = 1.778 
GAL3 (reg) RRP9 = 1.778 
GAL3 (reg) DBP9 = 1.778 
PPR1 (reg) KRR1 = 1.778 
PPR1 (reg) UTP30 = 1.778 
PPR1 (reg) DRS1 = 1.778 
PPR1 (reg) SOF1 = 1.778 
PPR1 (reg) GRC3 = 1.778 
PPR1 (reg) MEU1 = 1.778 
PPR1 (reg) KRE33 = 1.778 
PPR1 (reg) RCL1 = 1.778 
PPR1 (reg) NOC4 = 1.778 
PPR1 (reg) NOC3 = 1.778 
PPR1 (reg) TRM11 = 1.778 
PPR1 (reg) NOC2 = 1.778 
PPR1 (reg) DFR1 = 1.778 
PPR1 (reg) NAN1 = 1.778 
PPR1 (reg) RRP9 = 1.778 
PPR1 (reg) DBP9 = 1.778 
TEA1 (reg) KRR1 = 1.778 
TEA1 (reg) UTP30 = 1.778 
TEA1 (reg) DRS1 = 1.778 
TEA1 (reg) SOF1 = 1.778 
TEA1 (reg) GRC3 = 1.778 
TEA1 (reg) MEU1 = 1.778 
TEA1 (reg) KRE33 = 1.778 
TEA1 (reg) RCL1 = 1.778 
TEA1 (reg) NOC4 = 1.778 
TEA1 (reg) NOC3 = 1.778 
TEA1 (reg) TRM11 = 1.778 
TEA1 (reg) NOC2 = 1.778 
TEA1 (reg) DFR1 = 1.778 
TEA1 (reg) NAN1 = 1.778 
TEA1 (reg) RRP9 = 1.778 
TEA1 (reg) DBP9 = 1.778 
UGA3 (reg) KRR1 = 1.778 
UGA3 (reg) UTP30 = 1.778 
UGA3 (reg) DRS1 = 1.778 
UGA3 (reg) SOF1 = 1.778 
UGA3 (reg) GRC3 = 1.778 
UGA3 (reg) MEU1 = 1.778 
UGA3 (reg) KRE33 = 1.778 
UGA3 (reg) RCL1 = 1.778 
UGA3 (reg) NOC4 = 1.778 
UGA3 (reg) NOC3 = 1.778 
UGA3 (reg) TRM11 = 1.778 
UGA3 (reg) NOC2 = 1.778 
UGA3 (reg) DFR1 = 1.778 
UGA3 (reg) NAN1 = 1.778 
UGA3 (reg) RRP9 = 1.778 
UGA3 (reg) DBP9 = 1.778 
ADR1 (reg) URB2 = 1.778 
ADR1 (reg) URB1 = 1.778 
ADR1 (reg) TRZ1 = 1.778 
ADR1 (reg) SGD1 = 1.778 
ADR1 (reg) DUS3 = 1.778 
ADR1 (reg) UTP14 = 1.778 
ADR1 (reg) ECM16 = 1.778 
ADR1 (reg) ADE4 = 1.778 
ADR1 (reg) NOP2 = 1.778 
ADR1 (reg) TRF5 = 1.778 
ADR1 (reg) PRS5 = 1.778 
ADR1 (reg) THI80 = 1.778 
ADR1 (reg) RPA43 = 1.778 
ADR1 (reg) VTS1 = 1.778 
ADR1 (reg) RRP12 = 1.778 
ADR1 (reg) GRC3 = 1.778 
ADR1 (reg) UTP13 = 1.778 
ADR1 (reg) GCD10 = 1.778 
ADR1 (reg) RCL1 = 1.778 
ADR1 (reg) NOC2 = 1.778 
ADR1 (reg) YML095C-A = 1.778 
ADR1 (reg) YKL165C-A = 1.778 
OAF3 (reg) URB2 = 1.778 
OAF3 (reg) URB1 = 1.778 
OAF3 (reg) TRZ1 = 1.778 
OAF3 (reg) SGD1 = 1.778 
OAF3 (reg) DUS3 = 1.778 
OAF3 (reg) UTP14 = 1.778 
OAF3 (reg) ECM16 = 1.778 
OAF3 (reg) ADE4 = 1.778 
OAF3 (reg) NOP2 = 1.778 
OAF3 (reg) TRF5 = 1.778 
OAF3 (reg) PRS5 = 1.778 
OAF3 (reg) THI80 = 1.778 
OAF3 (reg) RPA43 = 1.778 
OAF3 (reg) VTS1 = 1.778 
OAF3 (reg) RRP12 = 1.778 
OAF3 (reg) GRC3 = 1.778 
OAF3 (reg) UTP13 = 1.778 
OAF3 (reg) GCD10 = 1.778 
OAF3 (reg) RCL1 = 1.778 
OAF3 (reg) NOC2 = 1.778 
OAF3 (reg) YML095C-A = 1.778 
OAF3 (reg) YKL165C-A = 1.778 
OAF1 (reg) URB2 = 1.322 
OAF1 (reg) URB1 = 1.322 
OAF1 (reg) TRZ1 = 1.322 
OAF1 (reg) SGD1 = 1.322 
OAF1 (reg) DUS3 = 1.322 
OAF1 (reg) UTP14 = 1.322 
OAF1 (reg) ECM16 = 1.322 
OAF1 (reg) ADE4 = 1.322 
OAF1 (reg) NOP2 = 1.322 
OAF1 (reg) TRF5 = 1.322 
OAF1 (reg) PRS5 = 1.322 
OAF1 (reg) THI80 = 1.322 
OAF1 (reg) RPA43 = 1.322 
OAF1 (reg) VTS1 = 1.322 
OAF1 (reg) RRP12 = 1.322 
OAF1 (reg) GRC3 = 1.322 
OAF1 (reg) UTP13 = 1.322 
OAF1 (reg) GCD10 = 1.322 
OAF1 (reg) RCL1 = 1.322 
OAF1 (reg) NOC2 = 1.322 
OAF1 (reg) YML095C-A = 1.322 
OAF1 (reg) YKL165C-A = 1.322 
PIP2 (reg) URB2 = 1.322 
PIP2 (reg) URB1 = 1.322 
PIP2 (reg) TRZ1 = 1.322 
PIP2 (reg) SGD1 = 1.322 
PIP2 (reg) DUS3 = 1.322 
PIP2 (reg) UTP14 = 1.322 
PIP2 (reg) ECM16 = 1.322 
PIP2 (reg) ADE4 = 1.322 
PIP2 (reg) NOP2 = 1.322 
PIP2 (reg) TRF5 = 1.322 
PIP2 (reg) PRS5 = 1.322 
PIP2 (reg) THI80 = 1.322 
PIP2 (reg) RPA43 = 1.322 
PIP2 (reg) VTS1 = 1.322 
PIP2 (reg) RRP12 = 1.322 
PIP2 (reg) GRC3 = 1.322 
PIP2 (reg) UTP13 = 1.322 
PIP2 (reg) GCD10 = 1.322 
PIP2 (reg) RCL1 = 1.322 
PIP2 (reg) NOC2 = 1.322 
PIP2 (reg) YML095C-A = 1.322 
PIP2 (reg) YKL165C-A = 1.322 
CAT8 (reg) URB2 = 1.322 
CAT8 (reg) URB1 = 1.322 
CAT8 (reg) TRZ1 = 1.322 
CAT8 (reg) SGD1 = 1.322 
CAT8 (reg) DUS3 = 1.322 
CAT8 (reg) UTP14 = 1.322 
CAT8 (reg) ECM16 = 1.322 
CAT8 (reg) ADE4 = 1.322 
CAT8 (reg) NOP2 = 1.322 
CAT8 (reg) TRF5 = 1.322 
CAT8 (reg) PRS5 = 1.322 
CAT8 (reg) THI80 = 1.322 
CAT8 (reg) RPA43 = 1.322 
CAT8 (reg) VTS1 = 1.322 
CAT8 (reg) RRP12 = 1.322 
CAT8 (reg) GRC3 = 1.322 
CAT8 (reg) UTP13 = 1.322 
CAT8 (reg) GCD10 = 1.322 
CAT8 (reg) RCL1 = 1.322 
CAT8 (reg) NOC2 = 1.322 
CAT8 (reg) YML095C-A = 1.322 
CAT8 (reg) YKL165C-A = 1.322 
HAP4 (reg) URB2 = 1.322 
HAP4 (reg) URB1 = 1.322 
HAP4 (reg) TRZ1 = 1.322 
HAP4 (reg) SGD1 = 1.322 
HAP4 (reg) DUS3 = 1.322 
HAP4 (reg) UTP14 = 1.322 
HAP4 (reg) ECM16 = 1.322 
HAP4 (reg) ADE4 = 1.322 
HAP4 (reg) NOP2 = 1.322 
HAP4 (reg) TRF5 = 1.322 
HAP4 (reg) PRS5 = 1.322 
HAP4 (reg) THI80 = 1.322 
HAP4 (reg) RPA43 = 1.322 
HAP4 (reg) VTS1 = 1.322 
HAP4 (reg) RRP12 = 1.322 
HAP4 (reg) GRC3 = 1.322 
HAP4 (reg) UTP13 = 1.322 
HAP4 (reg) GCD10 = 1.322 
HAP4 (reg) RCL1 = 1.322 
HAP4 (reg) NOC2 = 1.322 
HAP4 (reg) YML095C-A = 1.322 
HAP4 (reg) YKL165C-A = 1.322 
GAL3 (reg) URB2 = 1.322 
GAL3 (reg) URB1 = 1.322 
GAL3 (reg) TRZ1 = 1.322 
GAL3 (reg) SGD1 = 1.322 
GAL3 (reg) DUS3 = 1.322 
GAL3 (reg) UTP14 = 1.322 
GAL3 (reg) ECM16 = 1.322 
GAL3 (reg) ADE4 = 1.322 
GAL3 (reg) NOP2 = 1.322 
GAL3 (reg) TRF5 = 1.322 
GAL3 (reg) PRS5 = 1.322 
GAL3 (reg) THI80 = 1.322 
GAL3 (reg) RPA43 = 1.322 
GAL3 (reg) VTS1 = 1.322 
GAL3 (reg) RRP12 = 1.322 
GAL3 (reg) GRC3 = 1.322 
GAL3 (reg) UTP13 = 1.322 
GAL3 (reg) GCD10 = 1.322 
GAL3 (reg) RCL1 = 1.322 
GAL3 (reg) NOC2 = 1.322 
GAL3 (reg) YML095C-A = 1.322 
GAL3 (reg) YKL165C-A = 1.322 
PPR1 (reg) URB2 = 1.322 
PPR1 (reg) URB1 = 1.322 
PPR1 (reg) TRZ1 = 1.322 
PPR1 (reg) SGD1 = 1.322 
PPR1 (reg) DUS3 = 1.322 
PPR1 (reg) UTP14 = 1.322 
PPR1 (reg) ECM16 = 1.322 
PPR1 (reg) ADE4 = 1.322 
PPR1 (reg) NOP2 = 1.322 
PPR1 (reg) TRF5 = 1.322 
PPR1 (reg) PRS5 = 1.322 
PPR1 (reg) THI80 = 1.322 
PPR1 (reg) RPA43 = 1.322 
PPR1 (reg) VTS1 = 1.322 
PPR1 (reg) RRP12 = 1.322 
PPR1 (reg) GRC3 = 1.322 
PPR1 (reg) UTP13 = 1.322 
PPR1 (reg) GCD10 = 1.322 
PPR1 (reg) RCL1 = 1.322 
PPR1 (reg) NOC2 = 1.322 
PPR1 (reg) YML095C-A = 1.322 
PPR1 (reg) YKL165C-A = 1.322 
TEA1 (reg) URB2 = 1.322 
TEA1 (reg) URB1 = 1.322 
TEA1 (reg) TRZ1 = 1.322 
TEA1 (reg) SGD1 = 1.322 
TEA1 (reg) DUS3 = 1.322 
TEA1 (reg) UTP14 = 1.322 
TEA1 (reg) ECM16 = 1.322 
TEA1 (reg) ADE4 = 1.322 
TEA1 (reg) NOP2 = 1.322 
TEA1 (reg) TRF5 = 1.322 
TEA1 (reg) PRS5 = 1.322 
TEA1 (reg) THI80 = 1.322 
TEA1 (reg) RPA43 = 1.322 
TEA1 (reg) VTS1 = 1.322 
TEA1 (reg) RRP12 = 1.322 
TEA1 (reg) GRC3 = 1.322 
TEA1 (reg) UTP13 = 1.322 
TEA1 (reg) GCD10 = 1.322 
TEA1 (reg) RCL1 = 1.322 
TEA1 (reg) NOC2 = 1.322 
TEA1 (reg) YML095C-A = 1.322 
TEA1 (reg) YKL165C-A = 1.322 
UGA3 (reg) URB2 = 1.778 
UGA3 (reg) URB1 = 1.778 
UGA3 (reg) TRZ1 = 1.778 
UGA3 (reg) SGD1 = 1.778 
UGA3 (reg) DUS3 = 1.778 
UGA3 (reg) UTP14 = 1.778 
UGA3 (reg) ECM16 = 1.778 
UGA3 (reg) ADE4 = 1.778 
UGA3 (reg) NOP2 = 1.778 
UGA3 (reg) TRF5 = 1.778 
UGA3 (reg) PRS5 = 1.778 
UGA3 (reg) THI80 = 1.778 
UGA3 (reg) RPA43 = 1.778 
UGA3 (reg) VTS1 = 1.778 
UGA3 (reg) RRP12 = 1.778 
UGA3 (reg) GRC3 = 1.778 
UGA3 (reg) UTP13 = 1.778 
UGA3 (reg) GCD10 = 1.778 
UGA3 (reg) RCL1 = 1.778 
UGA3 (reg) NOC2 = 1.778 
UGA3 (reg) YML095C-A = 1.778 
UGA3 (reg) YKL165C-A = 1.778 
ADR1 (reg) UBC9 = 1.322 
ADR1 (reg) YDR333C = 1.322 
ADR1 (reg) POL5 = 1.322 
ADR1 (reg) YER156C = 1.322 
ADR1 (reg) CCA1 = 1.322 
ADR1 (reg) MTO1 = 1.322 
ADR1 (reg) PEX31 = 1.322 
ADR1 (reg) UTP22 = 1.322 
ADR1 (reg) BIO2 = 1.322 
ADR1 (reg) YHR045W = 1.322 
ADR1 (reg) AGE2 = 1.322 
ADR1 (reg) KTR7 = 1.322 
ADR1 (reg) LYS12 = 1.322 
ADR1 (reg) CCT2 = 1.322 
ADR1 (reg) MTR4 = 1.322 
ADR1 (reg) PHO86 = 1.322 
ADR1 (reg) RPE1 = 1.322 
ADR1 (reg) PAM18 = 1.322 
ADR1 (reg) SUI1 = 1.322 
ADR1 (reg) TRM10 = 1.322 
ADR1 (reg) PHO3 = 1.322 
ADR1 (reg) FYV1 = 1.322 
ADR1 (reg) TYW3 = 1.322 
ADR1 (reg) LSG1 = 1.322 
ADR1 (reg) YGR210C = 1.322 
ADR1 (reg) DCP1 = 1.322 
PIP2 (reg) UBC9 = 1.322 
PIP2 (reg) YDR333C = 1.322 
PIP2 (reg) POL5 = 1.322 
PIP2 (reg) YER156C = 1.322 
PIP2 (reg) CCA1 = 1.322 
PIP2 (reg) MTO1 = 1.322 
PIP2 (reg) PEX31 = 1.322 
PIP2 (reg) UTP22 = 1.322 
PIP2 (reg) BIO2 = 1.322 
PIP2 (reg) YHR045W = 1.322 
PIP2 (reg) AGE2 = 1.322 
PIP2 (reg) KTR7 = 1.322 
PIP2 (reg) LYS12 = 1.322 
PIP2 (reg) CCT2 = 1.322 
PIP2 (reg) MTR4 = 1.322 
PIP2 (reg) PHO86 = 1.322 
PIP2 (reg) RPE1 = 1.322 
PIP2 (reg) PAM18 = 1.322 
PIP2 (reg) SUI1 = 1.322 
PIP2 (reg) TRM10 = 1.322 
PIP2 (reg) PHO3 = 1.322 
PIP2 (reg) FYV1 = 1.322 
PIP2 (reg) TYW3 = 1.322 
PIP2 (reg) LSG1 = 1.322 
PIP2 (reg) YGR210C = 1.322 
PIP2 (reg) DCP1 = 1.322 
UGA3 (reg) UBC9 = 1.322 
UGA3 (reg) YDR333C = 1.322 
UGA3 (reg) POL5 = 1.322 
UGA3 (reg) YER156C = 1.322 
UGA3 (reg) CCA1 = 1.322 
UGA3 (reg) MTO1 = 1.322 
UGA3 (reg) PEX31 = 1.322 
UGA3 (reg) UTP22 = 1.322 
UGA3 (reg) BIO2 = 1.322 
UGA3 (reg) YHR045W = 1.322 
UGA3 (reg) AGE2 = 1.322 
UGA3 (reg) KTR7 = 1.322 
UGA3 (reg) LYS12 = 1.322 
UGA3 (reg) CCT2 = 1.322 
UGA3 (reg) MTR4 = 1.322 
UGA3 (reg) PHO86 = 1.322 
UGA3 (reg) RPE1 = 1.322 
UGA3 (reg) PAM18 = 1.322 
UGA3 (reg) SUI1 = 1.322 
UGA3 (reg) TRM10 = 1.322 
UGA3 (reg) PHO3 = 1.322 
UGA3 (reg) FYV1 = 1.322 
UGA3 (reg) TYW3 = 1.322 
UGA3 (reg) LSG1 = 1.322 
UGA3 (reg) YGR210C = 1.322 
UGA3 (reg) DCP1 = 1.322 
ADR1 (reg) UBP1 = 1.778 
ADR1 (reg) SAS10 = 1.778 
ADR1 (reg) ARO3 = 1.778 
ADR1 (reg) DPB4 = 1.778 
ADR1 (reg) DPH2 = 1.778 
ADR1 (reg) DBP7 = 1.778 
ADR1 (reg) RFU1 = 1.778 
ADR1 (reg) YLR413W = 1.778 
ADR1 (reg) YNL022C = 1.778 
ADR1 (reg) FAP1 = 1.778 
ADR1 (reg) YNL024C = 1.778 
ADR1 (reg) YNL234W = 1.778 
ADR1 (reg) SKP2 = 1.778 
ADR1 (reg) YOR021C = 1.778 
ADR1 (reg) YOR262W = 1.778 
ADR1 (reg) NIP7 = 1.778 
ADR1 (reg) KEL3 = 1.778 
ADR1 (reg) SNT309 = 1.778 
ADR1 (reg) LHP1 = 1.778 
ADR1 (reg) ROK1 = 1.778 
ADR1 (reg) NOP7 = 1.778 
ADR1 (reg) IMP3 = 1.778 
ADR1 (reg) DHR2 = 1.778 
ADR1 (reg) NNT1 = 1.778 
ADR1 (reg) RNT1 = 1.778 
ADR1 (reg) TAT2 = 1.778 
ADR1 (reg) DIM1 = 1.778 
ADR1 (reg) YMC1 = 1.778 
ADR1 (reg) MAK16 = 1.778 
ADR1 (reg) RRT14 = 1.778 
ADR1 (reg) RRP14 = 1.778 
ADR1 (reg) DBP9 = 1.778 
ADR1 (reg) TSR4 = 1.778 
OAF3 (reg) UBP1 = 1.778 
OAF3 (reg) SAS10 = 1.778 
OAF3 (reg) ARO3 = 1.778 
OAF3 (reg) DPB4 = 1.778 
OAF3 (reg) DPH2 = 1.778 
OAF3 (reg) DBP7 = 1.778 
OAF3 (reg) RFU1 = 1.778 
OAF3 (reg) YLR413W = 1.778 
OAF3 (reg) YNL022C = 1.778 
OAF3 (reg) FAP1 = 1.778 
OAF3 (reg) YNL024C = 1.778 
OAF3 (reg) YNL234W = 1.778 
OAF3 (reg) SKP2 = 1.778 
OAF3 (reg) YOR021C = 1.778 
OAF3 (reg) YOR262W = 1.778 
OAF3 (reg) NIP7 = 1.778 
OAF3 (reg) KEL3 = 1.778 
OAF3 (reg) SNT309 = 1.778 
OAF3 (reg) LHP1 = 1.778 
OAF3 (reg) ROK1 = 1.778 
OAF3 (reg) NOP7 = 1.778 
OAF3 (reg) IMP3 = 1.778 
OAF3 (reg) DHR2 = 1.778 
OAF3 (reg) NNT1 = 1.778 
OAF3 (reg) RNT1 = 1.778 
OAF3 (reg) TAT2 = 1.778 
OAF3 (reg) DIM1 = 1.778 
OAF3 (reg) YMC1 = 1.778 
OAF3 (reg) MAK16 = 1.778 
OAF3 (reg) RRT14 = 1.778 
OAF3 (reg) RRP14 = 1.778 
OAF3 (reg) DBP9 = 1.778 
OAF3 (reg) TSR4 = 1.778 
OAF1 (reg) UBP1 = 1.778 
OAF1 (reg) SAS10 = 1.778 
OAF1 (reg) ARO3 = 1.778 
OAF1 (reg) DPB4 = 1.778 
OAF1 (reg) DPH2 = 1.778 
OAF1 (reg) DBP7 = 1.778 
OAF1 (reg) RFU1 = 1.778 
OAF1 (reg) YLR413W = 1.778 
OAF1 (reg) YNL022C = 1.778 
OAF1 (reg) FAP1 = 1.778 
OAF1 (reg) YNL024C = 1.778 
OAF1 (reg) YNL234W = 1.778 
OAF1 (reg) SKP2 = 1.778 
OAF1 (reg) YOR021C = 1.778 
OAF1 (reg) YOR262W = 1.778 
OAF1 (reg) NIP7 = 1.778 
OAF1 (reg) KEL3 = 1.778 
OAF1 (reg) SNT309 = 1.778 
OAF1 (reg) LHP1 = 1.778 
OAF1 (reg) ROK1 = 1.778 
OAF1 (reg) NOP7 = 1.778 
OAF1 (reg) IMP3 = 1.778 
OAF1 (reg) DHR2 = 1.778 
OAF1 (reg) NNT1 = 1.778 
OAF1 (reg) RNT1 = 1.778 
OAF1 (reg) TAT2 = 1.778 
OAF1 (reg) DIM1 = 1.778 
OAF1 (reg) YMC1 = 1.778 
OAF1 (reg) MAK16 = 1.778 
OAF1 (reg) RRT14 = 1.778 
OAF1 (reg) RRP14 = 1.778 
OAF1 (reg) DBP9 = 1.778 
OAF1 (reg) TSR4 = 1.778 
PIP2 (reg) UBP1 = 1.778 
PIP2 (reg) SAS10 = 1.778 
PIP2 (reg) ARO3 = 1.778 
PIP2 (reg) DPB4 = 1.778 
PIP2 (reg) DPH2 = 1.778 
PIP2 (reg) DBP7 = 1.778 
PIP2 (reg) RFU1 = 1.778 
PIP2 (reg) YLR413W = 1.778 
PIP2 (reg) YNL022C = 1.778 
PIP2 (reg) FAP1 = 1.778 
PIP2 (reg) YNL024C = 1.778 
PIP2 (reg) YNL234W = 1.778 
PIP2 (reg) SKP2 = 1.778 
PIP2 (reg) YOR021C = 1.778 
PIP2 (reg) YOR262W = 1.778 
PIP2 (reg) NIP7 = 1.778 
PIP2 (reg) KEL3 = 1.778 
PIP2 (reg) SNT309 = 1.778 
PIP2 (reg) LHP1 = 1.778 
PIP2 (reg) ROK1 = 1.778 
PIP2 (reg) NOP7 = 1.778 
PIP2 (reg) IMP3 = 1.778 
PIP2 (reg) DHR2 = 1.778 
PIP2 (reg) NNT1 = 1.778 
PIP2 (reg) RNT1 = 1.778 
PIP2 (reg) TAT2 = 1.778 
PIP2 (reg) DIM1 = 1.778 
PIP2 (reg) YMC1 = 1.778 
PIP2 (reg) MAK16 = 1.778 
PIP2 (reg) RRT14 = 1.778 
PIP2 (reg) RRP14 = 1.778 
PIP2 (reg) DBP9 = 1.778 
PIP2 (reg) TSR4 = 1.778 
CAT8 (reg) UBP1 = 1.778 
CAT8 (reg) SAS10 = 1.778 
CAT8 (reg) ARO3 = 1.778 
CAT8 (reg) DPB4 = 1.778 
CAT8 (reg) DPH2 = 1.778 
CAT8 (reg) DBP7 = 1.778 
CAT8 (reg) RFU1 = 1.778 
CAT8 (reg) YLR413W = 1.778 
CAT8 (reg) YNL022C = 1.778 
CAT8 (reg) FAP1 = 1.778 
CAT8 (reg) YNL024C = 1.778 
CAT8 (reg) YNL234W = 1.778 
CAT8 (reg) SKP2 = 1.778 
CAT8 (reg) YOR021C = 1.778 
CAT8 (reg) YOR262W = 1.778 
CAT8 (reg) NIP7 = 1.778 
CAT8 (reg) KEL3 = 1.778 
CAT8 (reg) SNT309 = 1.778 
CAT8 (reg) LHP1 = 1.778 
CAT8 (reg) ROK1 = 1.778 
CAT8 (reg) NOP7 = 1.778 
CAT8 (reg) IMP3 = 1.778 
CAT8 (reg) DHR2 = 1.778 
CAT8 (reg) NNT1 = 1.778 
CAT8 (reg) RNT1 = 1.778 
CAT8 (reg) TAT2 = 1.778 
CAT8 (reg) DIM1 = 1.778 
CAT8 (reg) YMC1 = 1.778 
CAT8 (reg) MAK16 = 1.778 
CAT8 (reg) RRT14 = 1.778 
CAT8 (reg) RRP14 = 1.778 
CAT8 (reg) DBP9 = 1.778 
CAT8 (reg) TSR4 = 1.778 
UGA3 (reg) UBP1 = 1.778 
UGA3 (reg) SAS10 = 1.778 
UGA3 (reg) ARO3 = 1.778 
UGA3 (reg) DPB4 = 1.778 
UGA3 (reg) DPH2 = 1.778 
UGA3 (reg) DBP7 = 1.778 
UGA3 (reg) RFU1 = 1.778 
UGA3 (reg) YLR413W = 1.778 
UGA3 (reg) YNL022C = 1.778 
UGA3 (reg) FAP1 = 1.778 
UGA3 (reg) YNL024C = 1.778 
UGA3 (reg) YNL234W = 1.778 
UGA3 (reg) SKP2 = 1.778 
UGA3 (reg) YOR021C = 1.778 
UGA3 (reg) YOR262W = 1.778 
UGA3 (reg) NIP7 = 1.778 
UGA3 (reg) KEL3 = 1.778 
UGA3 (reg) SNT309 = 1.778 
UGA3 (reg) LHP1 = 1.778 
UGA3 (reg) ROK1 = 1.778 
UGA3 (reg) NOP7 = 1.778 
UGA3 (reg) IMP3 = 1.778 
UGA3 (reg) DHR2 = 1.778 
UGA3 (reg) NNT1 = 1.778 
UGA3 (reg) RNT1 = 1.778 
UGA3 (reg) TAT2 = 1.778 
UGA3 (reg) DIM1 = 1.778 
UGA3 (reg) YMC1 = 1.778 
UGA3 (reg) MAK16 = 1.778 
UGA3 (reg) RRT14 = 1.778 
UGA3 (reg) RRP14 = 1.778 
UGA3 (reg) DBP9 = 1.778 
UGA3 (reg) TSR4 = 1.778 
ADR1 (reg) HMT1 = 1.778 
ADR1 (reg) UTP5 = 1.778 
ADR1 (reg) CGR1 = 1.778 
ADR1 (reg) YHL039W = 1.778 
ADR1 (reg) LTV1 = 1.778 
ADR1 (reg) TMA16 = 1.778 
ADR1 (reg) MRD1 = 1.778 
ADR1 (reg) ENP1 = 1.778 
ADR1 (reg) REI1 = 1.778 
ADR1 (reg) BUD23 = 1.778 
ADR1 (reg) RSA4 = 1.778 
ADR1 (reg) RRP8 = 1.778 
ADR1 (reg) ATC1 = 1.778 
ADR1 (reg) RPF1 = 1.778 
ADR1 (reg) KRI1 = 1.778 
ADR1 (reg) LCP5 = 1.778 
ADR1 (reg) YMR310C = 1.778 
ADR1 (reg) IMP4 = 1.778 
ADR1 (reg) NCS2 = 1.778 
OAF3 (reg) HMT1 = 1.778 
OAF3 (reg) UTP5 = 1.778 
OAF3 (reg) CGR1 = 1.778 
OAF3 (reg) YHL039W = 1.778 
OAF3 (reg) LTV1 = 1.778 
OAF3 (reg) TMA16 = 1.778 
OAF3 (reg) MRD1 = 1.778 
OAF3 (reg) ENP1 = 1.778 
OAF3 (reg) REI1 = 1.778 
OAF3 (reg) BUD23 = 1.778 
OAF3 (reg) RSA4 = 1.778 
OAF3 (reg) RRP8 = 1.778 
OAF3 (reg) ATC1 = 1.778 
OAF3 (reg) RPF1 = 1.778 
OAF3 (reg) KRI1 = 1.778 
OAF3 (reg) LCP5 = 1.778 
OAF3 (reg) YMR310C = 1.778 
OAF3 (reg) IMP4 = 1.778 
OAF3 (reg) NCS2 = 1.778 
OAF1 (reg) HMT1 = 1.778 
OAF1 (reg) UTP5 = 1.778 
OAF1 (reg) CGR1 = 1.778 
OAF1 (reg) YHL039W = 1.778 
OAF1 (reg) LTV1 = 1.778 
OAF1 (reg) TMA16 = 1.778 
OAF1 (reg) MRD1 = 1.778 
OAF1 (reg) ENP1 = 1.778 
OAF1 (reg) REI1 = 1.778 
OAF1 (reg) BUD23 = 1.778 
OAF1 (reg) RSA4 = 1.778 
OAF1 (reg) RRP8 = 1.778 
OAF1 (reg) ATC1 = 1.778 
OAF1 (reg) RPF1 = 1.778 
OAF1 (reg) KRI1 = 1.778 
OAF1 (reg) LCP5 = 1.778 
OAF1 (reg) YMR310C = 1.778 
OAF1 (reg) IMP4 = 1.778 
OAF1 (reg) NCS2 = 1.778 
PIP2 (reg) HMT1 = 1.778 
PIP2 (reg) UTP5 = 1.778 
PIP2 (reg) CGR1 = 1.778 
PIP2 (reg) YHL039W = 1.778 
PIP2 (reg) LTV1 = 1.778 
PIP2 (reg) TMA16 = 1.778 
PIP2 (reg) MRD1 = 1.778 
PIP2 (reg) ENP1 = 1.778 
PIP2 (reg) REI1 = 1.778 
PIP2 (reg) BUD23 = 1.778 
PIP2 (reg) RSA4 = 1.778 
PIP2 (reg) RRP8 = 1.778 
PIP2 (reg) ATC1 = 1.778 
PIP2 (reg) RPF1 = 1.778 
PIP2 (reg) KRI1 = 1.778 
PIP2 (reg) LCP5 = 1.778 
PIP2 (reg) YMR310C = 1.778 
PIP2 (reg) IMP4 = 1.778 
PIP2 (reg) NCS2 = 1.778 
CAT8 (reg) HMT1 = 1.778 
CAT8 (reg) UTP5 = 1.778 
CAT8 (reg) CGR1 = 1.778 
CAT8 (reg) YHL039W = 1.778 
CAT8 (reg) LTV1 = 1.778 
CAT8 (reg) TMA16 = 1.778 
CAT8 (reg) MRD1 = 1.778 
CAT8 (reg) ENP1 = 1.778 
CAT8 (reg) REI1 = 1.778 
CAT8 (reg) BUD23 = 1.778 
CAT8 (reg) RSA4 = 1.778 
CAT8 (reg) RRP8 = 1.778 
CAT8 (reg) ATC1 = 1.778 
CAT8 (reg) RPF1 = 1.778 
CAT8 (reg) KRI1 = 1.778 
CAT8 (reg) LCP5 = 1.778 
CAT8 (reg) YMR310C = 1.778 
CAT8 (reg) IMP4 = 1.778 
CAT8 (reg) NCS2 = 1.778 
HAP4 (reg) HMT1 = 1.778 
HAP4 (reg) UTP5 = 1.778 
HAP4 (reg) CGR1 = 1.778 
HAP4 (reg) YHL039W = 1.778 
HAP4 (reg) LTV1 = 1.778 
HAP4 (reg) TMA16 = 1.778 
HAP4 (reg) MRD1 = 1.778 
HAP4 (reg) ENP1 = 1.778 
HAP4 (reg) REI1 = 1.778 
HAP4 (reg) BUD23 = 1.778 
HAP4 (reg) RSA4 = 1.778 
HAP4 (reg) RRP8 = 1.778 
HAP4 (reg) ATC1 = 1.778 
HAP4 (reg) RPF1 = 1.778 
HAP4 (reg) KRI1 = 1.778 
HAP4 (reg) LCP5 = 1.778 
HAP4 (reg) YMR310C = 1.778 
HAP4 (reg) IMP4 = 1.778 
HAP4 (reg) NCS2 = 1.778 
GAL3 (reg) HMT1 = 1.778 
GAL3 (reg) UTP5 = 1.778 
GAL3 (reg) CGR1 = 1.778 
GAL3 (reg) YHL039W = 1.778 
GAL3 (reg) LTV1 = 1.778 
GAL3 (reg) TMA16 = 1.778 
GAL3 (reg) MRD1 = 1.778 
GAL3 (reg) ENP1 = 1.778 
GAL3 (reg) REI1 = 1.778 
GAL3 (reg) BUD23 = 1.778 
GAL3 (reg) RSA4 = 1.778 
GAL3 (reg) RRP8 = 1.778 
GAL3 (reg) ATC1 = 1.778 
GAL3 (reg) RPF1 = 1.778 
GAL3 (reg) KRI1 = 1.778 
GAL3 (reg) LCP5 = 1.778 
GAL3 (reg) YMR310C = 1.778 
GAL3 (reg) IMP4 = 1.778 
GAL3 (reg) NCS2 = 1.778 
PPR1 (reg) HMT1 = 1.778 
PPR1 (reg) UTP5 = 1.778 
PPR1 (reg) CGR1 = 1.778 
PPR1 (reg) YHL039W = 1.778 
PPR1 (reg) LTV1 = 1.778 
PPR1 (reg) TMA16 = 1.778 
PPR1 (reg) MRD1 = 1.778 
PPR1 (reg) ENP1 = 1.778 
PPR1 (reg) REI1 = 1.778 
PPR1 (reg) BUD23 = 1.778 
PPR1 (reg) RSA4 = 1.778 
PPR1 (reg) RRP8 = 1.778 
PPR1 (reg) ATC1 = 1.778 
PPR1 (reg) RPF1 = 1.778 
PPR1 (reg) KRI1 = 1.778 
PPR1 (reg) LCP5 = 1.778 
PPR1 (reg) YMR310C = 1.778 
PPR1 (reg) IMP4 = 1.778 
PPR1 (reg) NCS2 = 1.778 
TEA1 (reg) HMT1 = 1.778 
TEA1 (reg) UTP5 = 1.778 
TEA1 (reg) CGR1 = 1.778 
TEA1 (reg) YHL039W = 1.778 
TEA1 (reg) LTV1 = 1.778 
TEA1 (reg) TMA16 = 1.778 
TEA1 (reg) MRD1 = 1.778 
TEA1 (reg) ENP1 = 1.778 
TEA1 (reg) REI1 = 1.778 
TEA1 (reg) BUD23 = 1.778 
TEA1 (reg) RSA4 = 1.778 
TEA1 (reg) RRP8 = 1.778 
TEA1 (reg) ATC1 = 1.778 
TEA1 (reg) RPF1 = 1.778 
TEA1 (reg) KRI1 = 1.778 
TEA1 (reg) LCP5 = 1.778 
TEA1 (reg) YMR310C = 1.778 
TEA1 (reg) IMP4 = 1.778 
TEA1 (reg) NCS2 = 1.778 
UGA3 (reg) HMT1 = 1.778 
UGA3 (reg) UTP5 = 1.778 
UGA3 (reg) CGR1 = 1.778 
UGA3 (reg) YHL039W = 1.778 
UGA3 (reg) LTV1 = 1.778 
UGA3 (reg) TMA16 = 1.778 
UGA3 (reg) MRD1 = 1.778 
UGA3 (reg) ENP1 = 1.778 
UGA3 (reg) REI1 = 1.778 
UGA3 (reg) BUD23 = 1.778 
UGA3 (reg) RSA4 = 1.778 
UGA3 (reg) RRP8 = 1.778 
UGA3 (reg) ATC1 = 1.778 
UGA3 (reg) RPF1 = 1.778 
UGA3 (reg) KRI1 = 1.778 
UGA3 (reg) LCP5 = 1.778 
UGA3 (reg) YMR310C = 1.778 
UGA3 (reg) IMP4 = 1.778 
UGA3 (reg) NCS2 = 1.778 
ADR1 (reg) RPL4A = 1.322 
ADR1 (reg) PHO88 = 1.322 
ADR1 (reg) RPS14A = 1.322 
ADR1 (reg) THR4 = 1.322 
ADR1 (reg) RPL4B = 1.322 
ADR1 (reg) SSS1 = 1.322 
ADR1 (reg) EFT2 = 1.322 
ADR1 (reg) YGL101W = 1.322 
ADR1 (reg) YGR054W = 1.322 
ADR1 (reg) NUP85 = 1.322 
ADR1 (reg) SUR4 = 1.322 
ADR1 (reg) IMD3 = 1.322 
ADR1 (reg) RPL18B = 1.322 
ADR1 (reg) RPP2A = 1.322 
ADR1 (reg) YOR199W = 1.322 
ADR1 (reg) RPL21B = 1.322 
ADR1 (reg) RPL7B = 1.322 
ADR1 (reg) IMD2 = 1.322 
ADR1 (reg) SRP102 = 1.322 
OAF3 (reg) RPL4A = 1.322 
OAF3 (reg) PHO88 = 1.322 
OAF3 (reg) RPS14A = 1.322 
OAF3 (reg) THR4 = 1.322 
OAF3 (reg) RPL4B = 1.322 
OAF3 (reg) SSS1 = 1.322 
OAF3 (reg) EFT2 = 1.322 
OAF3 (reg) YGL101W = 1.322 
OAF3 (reg) YGR054W = 1.322 
OAF3 (reg) NUP85 = 1.322 
OAF3 (reg) SUR4 = 1.322 
OAF3 (reg) IMD3 = 1.322 
OAF3 (reg) RPL18B = 1.322 
OAF3 (reg) RPP2A = 1.322 
OAF3 (reg) YOR199W = 1.322 
OAF3 (reg) RPL21B = 1.322 
OAF3 (reg) RPL7B = 1.322 
OAF3 (reg) IMD2 = 1.322 
OAF3 (reg) SRP102 = 1.322 
OAF1 (reg) RPL4A = 1.322 
OAF1 (reg) PHO88 = 1.322 
OAF1 (reg) RPS14A = 1.322 
OAF1 (reg) THR4 = 1.322 
OAF1 (reg) RPL4B = 1.322 
OAF1 (reg) SSS1 = 1.322 
OAF1 (reg) EFT2 = 1.322 
OAF1 (reg) YGL101W = 1.322 
OAF1 (reg) YGR054W = 1.322 
OAF1 (reg) NUP85 = 1.322 
OAF1 (reg) SUR4 = 1.322 
OAF1 (reg) IMD3 = 1.322 
OAF1 (reg) RPL18B = 1.322 
OAF1 (reg) RPP2A = 1.322 
OAF1 (reg) YOR199W = 1.322 
OAF1 (reg) RPL21B = 1.322 
OAF1 (reg) RPL7B = 1.322 
OAF1 (reg) IMD2 = 1.322 
OAF1 (reg) SRP102 = 1.322 
PIP2 (reg) RPL4A = 1.322 
PIP2 (reg) PHO88 = 1.322 
PIP2 (reg) RPS14A = 1.322 
PIP2 (reg) THR4 = 1.322 
PIP2 (reg) RPL4B = 1.322 
PIP2 (reg) SSS1 = 1.322 
PIP2 (reg) EFT2 = 1.322 
PIP2 (reg) YGL101W = 1.322 
PIP2 (reg) YGR054W = 1.322 
PIP2 (reg) NUP85 = 1.322 
PIP2 (reg) SUR4 = 1.322 
PIP2 (reg) IMD3 = 1.322 
PIP2 (reg) RPL18B = 1.322 
PIP2 (reg) RPP2A = 1.322 
PIP2 (reg) YOR199W = 1.322 
PIP2 (reg) RPL21B = 1.322 
PIP2 (reg) RPL7B = 1.322 
PIP2 (reg) IMD2 = 1.322 
PIP2 (reg) SRP102 = 1.322 
CAT8 (reg) RPL4A = 1.322 
CAT8 (reg) PHO88 = 1.322 
CAT8 (reg) RPS14A = 1.322 
CAT8 (reg) THR4 = 1.322 
CAT8 (reg) RPL4B = 1.322 
CAT8 (reg) SSS1 = 1.322 
CAT8 (reg) EFT2 = 1.322 
CAT8 (reg) YGL101W = 1.322 
CAT8 (reg) YGR054W = 1.322 
CAT8 (reg) NUP85 = 1.322 
CAT8 (reg) SUR4 = 1.322 
CAT8 (reg) IMD3 = 1.322 
CAT8 (reg) RPL18B = 1.322 
CAT8 (reg) RPP2A = 1.322 
CAT8 (reg) YOR199W = 1.322 
CAT8 (reg) RPL21B = 1.322 
CAT8 (reg) RPL7B = 1.322 
CAT8 (reg) IMD2 = 1.322 
CAT8 (reg) SRP102 = 1.322 
UGA3 (reg) RPL4A = 1.322 
UGA3 (reg) PHO88 = 1.322 
UGA3 (reg) RPS14A = 1.322 
UGA3 (reg) THR4 = 1.322 
UGA3 (reg) RPL4B = 1.322 
UGA3 (reg) SSS1 = 1.322 
UGA3 (reg) EFT2 = 1.322 
UGA3 (reg) YGL101W = 1.322 
UGA3 (reg) YGR054W = 1.322 
UGA3 (reg) NUP85 = 1.322 
UGA3 (reg) SUR4 = 1.322 
UGA3 (reg) IMD3 = 1.322 
UGA3 (reg) RPL18B = 1.322 
UGA3 (reg) RPP2A = 1.322 
UGA3 (reg) YOR199W = 1.322 
UGA3 (reg) RPL21B = 1.322 
UGA3 (reg) RPL7B = 1.322 
UGA3 (reg) IMD2 = 1.322 
UGA3 (reg) SRP102 = 1.322 
ADR1 (reg) SUP45 = 1.778 
ADR1 (reg) NOP1 = 1.778 
ADR1 (reg) SES1 = 1.778 
ADR1 (reg) RLI1 = 1.778 
ADR1 (reg) GCD11 = 1.778 
ADR1 (reg) MES1 = 1.778 
ADR1 (reg) YHR020W = 1.778 
ADR1 (reg) CBF5 = 1.778 
ADR1 (reg) IMD4 = 1.778 
ADR1 (reg) HAS1 = 1.778 
ADR1 (reg) PSE1 = 1.778 
ADR1 (reg) YMR321C = 1.778 
ADR1 (reg) GIS2 = 1.778 
ADR1 (reg) NOP58 = 1.778 
ADR1 (reg) RPA135 = 1.778 
ADR1 (reg) YDR417C = 1.778 
ADR1 (reg) SNU13 = 1.778 
ADR1 (reg) GUA1 = 1.778 
ADR1 (reg) NIP1 = 1.778 
ADR1 (reg) GLN4 = 1.778 
ADR1 (reg) CDC60 = 1.778 
ADR1 (reg) SEC63 = 1.778 
OAF3 (reg) SUP45 = 1.778 
OAF3 (reg) NOP1 = 1.778 
OAF3 (reg) SES1 = 1.778 
OAF3 (reg) RLI1 = 1.778 
OAF3 (reg) GCD11 = 1.778 
OAF3 (reg) MES1 = 1.778 
OAF3 (reg) YHR020W = 1.778 
OAF3 (reg) CBF5 = 1.778 
OAF3 (reg) IMD4 = 1.778 
OAF3 (reg) HAS1 = 1.778 
OAF3 (reg) PSE1 = 1.778 
OAF3 (reg) YMR321C = 1.778 
OAF3 (reg) GIS2 = 1.778 
OAF3 (reg) NOP58 = 1.778 
OAF3 (reg) RPA135 = 1.778 
OAF3 (reg) YDR417C = 1.778 
OAF3 (reg) SNU13 = 1.778 
OAF3 (reg) GUA1 = 1.778 
OAF3 (reg) NIP1 = 1.778 
OAF3 (reg) GLN4 = 1.778 
OAF3 (reg) CDC60 = 1.778 
OAF3 (reg) SEC63 = 1.778 
OAF1 (reg) SUP45 = 1.778 
OAF1 (reg) NOP1 = 1.778 
OAF1 (reg) SES1 = 1.778 
OAF1 (reg) RLI1 = 1.778 
OAF1 (reg) GCD11 = 1.778 
OAF1 (reg) MES1 = 1.778 
OAF1 (reg) YHR020W = 1.778 
OAF1 (reg) CBF5 = 1.778 
OAF1 (reg) IMD4 = 1.778 
OAF1 (reg) HAS1 = 1.778 
OAF1 (reg) PSE1 = 1.778 
OAF1 (reg) YMR321C = 1.778 
OAF1 (reg) GIS2 = 1.778 
OAF1 (reg) NOP58 = 1.778 
OAF1 (reg) RPA135 = 1.778 
OAF1 (reg) YDR417C = 1.778 
OAF1 (reg) SNU13 = 1.778 
OAF1 (reg) GUA1 = 1.778 
OAF1 (reg) NIP1 = 1.778 
OAF1 (reg) GLN4 = 1.778 
OAF1 (reg) CDC60 = 1.778 
OAF1 (reg) SEC63 = 1.778 
PIP2 (reg) SUP45 = 1.778 
PIP2 (reg) NOP1 = 1.778 
PIP2 (reg) SES1 = 1.778 
PIP2 (reg) RLI1 = 1.778 
PIP2 (reg) GCD11 = 1.778 
PIP2 (reg) MES1 = 1.778 
PIP2 (reg) YHR020W = 1.778 
PIP2 (reg) CBF5 = 1.778 
PIP2 (reg) IMD4 = 1.778 
PIP2 (reg) HAS1 = 1.778 
PIP2 (reg) PSE1 = 1.778 
PIP2 (reg) YMR321C = 1.778 
PIP2 (reg) GIS2 = 1.778 
PIP2 (reg) NOP58 = 1.778 
PIP2 (reg) RPA135 = 1.778 
PIP2 (reg) YDR417C = 1.778 
PIP2 (reg) SNU13 = 1.778 
PIP2 (reg) GUA1 = 1.778 
PIP2 (reg) NIP1 = 1.778 
PIP2 (reg) GLN4 = 1.778 
PIP2 (reg) CDC60 = 1.778 
PIP2 (reg) SEC63 = 1.778 
CAT8 (reg) SUP45 = 1.778 
CAT8 (reg) NOP1 = 1.778 
CAT8 (reg) SES1 = 1.778 
CAT8 (reg) RLI1 = 1.778 
CAT8 (reg) GCD11 = 1.778 
CAT8 (reg) MES1 = 1.778 
CAT8 (reg) YHR020W = 1.778 
CAT8 (reg) CBF5 = 1.778 
CAT8 (reg) IMD4 = 1.778 
CAT8 (reg) HAS1 = 1.778 
CAT8 (reg) PSE1 = 1.778 
CAT8 (reg) YMR321C = 1.778 
CAT8 (reg) GIS2 = 1.778 
CAT8 (reg) NOP58 = 1.778 
CAT8 (reg) RPA135 = 1.778 
CAT8 (reg) YDR417C = 1.778 
CAT8 (reg) SNU13 = 1.778 
CAT8 (reg) GUA1 = 1.778 
CAT8 (reg) NIP1 = 1.778 
CAT8 (reg) GLN4 = 1.778 
CAT8 (reg) CDC60 = 1.778 
CAT8 (reg) SEC63 = 1.778 
HAP4 (reg) SUP45 = 1.322 
HAP4 (reg) NOP1 = 1.322 
HAP4 (reg) SES1 = 1.322 
HAP4 (reg) RLI1 = 1.322 
HAP4 (reg) GCD11 = 1.322 
HAP4 (reg) MES1 = 1.322 
HAP4 (reg) YHR020W = 1.322 
HAP4 (reg) CBF5 = 1.322 
HAP4 (reg) IMD4 = 1.322 
HAP4 (reg) HAS1 = 1.322 
HAP4 (reg) PSE1 = 1.322 
HAP4 (reg) YMR321C = 1.322 
HAP4 (reg) GIS2 = 1.322 
HAP4 (reg) NOP58 = 1.322 
HAP4 (reg) RPA135 = 1.322 
HAP4 (reg) YDR417C = 1.322 
HAP4 (reg) SNU13 = 1.322 
HAP4 (reg) GUA1 = 1.322 
HAP4 (reg) NIP1 = 1.322 
HAP4 (reg) GLN4 = 1.322 
HAP4 (reg) CDC60 = 1.322 
HAP4 (reg) SEC63 = 1.322 
PPR1 (reg) SUP45 = 1.322 
PPR1 (reg) NOP1 = 1.322 
PPR1 (reg) SES1 = 1.322 
PPR1 (reg) RLI1 = 1.322 
PPR1 (reg) GCD11 = 1.322 
PPR1 (reg) MES1 = 1.322 
PPR1 (reg) YHR020W = 1.322 
PPR1 (reg) CBF5 = 1.322 
PPR1 (reg) IMD4 = 1.322 
PPR1 (reg) HAS1 = 1.322 
PPR1 (reg) PSE1 = 1.322 
PPR1 (reg) YMR321C = 1.322 
PPR1 (reg) GIS2 = 1.322 
PPR1 (reg) NOP58 = 1.322 
PPR1 (reg) RPA135 = 1.322 
PPR1 (reg) YDR417C = 1.322 
PPR1 (reg) SNU13 = 1.322 
PPR1 (reg) GUA1 = 1.322 
PPR1 (reg) NIP1 = 1.322 
PPR1 (reg) GLN4 = 1.322 
PPR1 (reg) CDC60 = 1.322 
PPR1 (reg) SEC63 = 1.322 
TEA1 (reg) SUP45 = 1.322 
TEA1 (reg) NOP1 = 1.322 
TEA1 (reg) SES1 = 1.322 
TEA1 (reg) RLI1 = 1.322 
TEA1 (reg) GCD11 = 1.322 
TEA1 (reg) MES1 = 1.322 
TEA1 (reg) YHR020W = 1.322 
TEA1 (reg) CBF5 = 1.322 
TEA1 (reg) IMD4 = 1.322 
TEA1 (reg) HAS1 = 1.322 
TEA1 (reg) PSE1 = 1.322 
TEA1 (reg) YMR321C = 1.322 
TEA1 (reg) GIS2 = 1.322 
TEA1 (reg) NOP58 = 1.322 
TEA1 (reg) RPA135 = 1.322 
TEA1 (reg) YDR417C = 1.322 
TEA1 (reg) SNU13 = 1.322 
TEA1 (reg) GUA1 = 1.322 
TEA1 (reg) NIP1 = 1.322 
TEA1 (reg) GLN4 = 1.322 
TEA1 (reg) CDC60 = 1.322 
TEA1 (reg) SEC63 = 1.322 
UGA3 (reg) SUP45 = 1.778 
UGA3 (reg) NOP1 = 1.778 
UGA3 (reg) SES1 = 1.778 
UGA3 (reg) RLI1 = 1.778 
UGA3 (reg) GCD11 = 1.778 
UGA3 (reg) MES1 = 1.778 
UGA3 (reg) YHR020W = 1.778 
UGA3 (reg) CBF5 = 1.778 
UGA3 (reg) IMD4 = 1.778 
UGA3 (reg) HAS1 = 1.778 
UGA3 (reg) PSE1 = 1.778 
UGA3 (reg) YMR321C = 1.778 
UGA3 (reg) GIS2 = 1.778 
UGA3 (reg) NOP58 = 1.778 
UGA3 (reg) RPA135 = 1.778 
UGA3 (reg) YDR417C = 1.778 
UGA3 (reg) SNU13 = 1.778 
UGA3 (reg) GUA1 = 1.778 
UGA3 (reg) NIP1 = 1.778 
UGA3 (reg) GLN4 = 1.778 
UGA3 (reg) CDC60 = 1.778 
UGA3 (reg) SEC63 = 1.778 
ADR1 (reg) RPL17B = 1.778 
ADR1 (reg) RPS4A = 1.778 
ADR1 (reg) TEF4 = 1.778 
ADR1 (reg) RPL8B = 1.778 
ADR1 (reg) RPL15A = 1.778 
ADR1 (reg) RPS0B = 1.778 
ADR1 (reg) RPS28B = 1.778 
ADR1 (reg) RPL6B = 1.778 
ADR1 (reg) RPL20A = 1.778 
ADR1 (reg) RPS7B = 1.778 
ADR1 (reg) RPS19A = 1.778 
ADR1 (reg) RPS10A = 1.778 
ADR1 (reg) RPS6A = 1.778 
ADR1 (reg) RPL5 = 1.778 
ADR1 (reg) RPL17A = 1.778 
ADR1 (reg) SUR4 = 1.778 
ADR1 (reg) IMD3 = 1.778 
ADR1 (reg) ASC1 = 1.778 
ADR1 (reg) RPL16B = 1.778 
ADR1 (reg) SSB2 = 1.778 
ADR1 (reg) RPS9A = 1.778 
ADR1 (reg) RPL26A = 1.778 
ADR1 (reg) RPL36B = 1.778 
OAF3 (reg) RPL17B = 1.778 
OAF3 (reg) RPS4A = 1.778 
OAF3 (reg) TEF4 = 1.778 
OAF3 (reg) RPL8B = 1.778 
OAF3 (reg) RPL15A = 1.778 
OAF3 (reg) RPS0B = 1.778 
OAF3 (reg) RPS28B = 1.778 
OAF3 (reg) RPL6B = 1.778 
OAF3 (reg) RPL20A = 1.778 
OAF3 (reg) RPS7B = 1.778 
OAF3 (reg) RPS19A = 1.778 
OAF3 (reg) RPS10A = 1.778 
OAF3 (reg) RPS6A = 1.778 
OAF3 (reg) RPL5 = 1.778 
OAF3 (reg) RPL17A = 1.778 
OAF3 (reg) SUR4 = 1.778 
OAF3 (reg) IMD3 = 1.778 
OAF3 (reg) ASC1 = 1.778 
OAF3 (reg) RPL16B = 1.778 
OAF3 (reg) SSB2 = 1.778 
OAF3 (reg) RPS9A = 1.778 
OAF3 (reg) RPL26A = 1.778 
OAF3 (reg) RPL36B = 1.778 
OAF1 (reg) RPL17B = 1.778 
OAF1 (reg) RPS4A = 1.778 
OAF1 (reg) TEF4 = 1.778 
OAF1 (reg) RPL8B = 1.778 
OAF1 (reg) RPL15A = 1.778 
OAF1 (reg) RPS0B = 1.778 
OAF1 (reg) RPS28B = 1.778 
OAF1 (reg) RPL6B = 1.778 
OAF1 (reg) RPL20A = 1.778 
OAF1 (reg) RPS7B = 1.778 
OAF1 (reg) RPS19A = 1.778 
OAF1 (reg) RPS10A = 1.778 
OAF1 (reg) RPS6A = 1.778 
OAF1 (reg) RPL5 = 1.778 
OAF1 (reg) RPL17A = 1.778 
OAF1 (reg) SUR4 = 1.778 
OAF1 (reg) IMD3 = 1.778 
OAF1 (reg) ASC1 = 1.778 
OAF1 (reg) RPL16B = 1.778 
OAF1 (reg) SSB2 = 1.778 
OAF1 (reg) RPS9A = 1.778 
OAF1 (reg) RPL26A = 1.778 
OAF1 (reg) RPL36B = 1.778 
PIP2 (reg) RPL17B = 1.778 
PIP2 (reg) RPS4A = 1.778 
PIP2 (reg) TEF4 = 1.778 
PIP2 (reg) RPL8B = 1.778 
PIP2 (reg) RPL15A = 1.778 
PIP2 (reg) RPS0B = 1.778 
PIP2 (reg) RPS28B = 1.778 
PIP2 (reg) RPL6B = 1.778 
PIP2 (reg) RPL20A = 1.778 
PIP2 (reg) RPS7B = 1.778 
PIP2 (reg) RPS19A = 1.778 
PIP2 (reg) RPS10A = 1.778 
PIP2 (reg) RPS6A = 1.778 
PIP2 (reg) RPL5 = 1.778 
PIP2 (reg) RPL17A = 1.778 
PIP2 (reg) SUR4 = 1.778 
PIP2 (reg) IMD3 = 1.778 
PIP2 (reg) ASC1 = 1.778 
PIP2 (reg) RPL16B = 1.778 
PIP2 (reg) SSB2 = 1.778 
PIP2 (reg) RPS9A = 1.778 
PIP2 (reg) RPL26A = 1.778 
PIP2 (reg) RPL36B = 1.778 
CAT8 (reg) RPL17B = 1.778 
CAT8 (reg) RPS4A = 1.778 
CAT8 (reg) TEF4 = 1.778 
CAT8 (reg) RPL8B = 1.778 
CAT8 (reg) RPL15A = 1.778 
CAT8 (reg) RPS0B = 1.778 
CAT8 (reg) RPS28B = 1.778 
CAT8 (reg) RPL6B = 1.778 
CAT8 (reg) RPL20A = 1.778 
CAT8 (reg) RPS7B = 1.778 
CAT8 (reg) RPS19A = 1.778 
CAT8 (reg) RPS10A = 1.778 
CAT8 (reg) RPS6A = 1.778 
CAT8 (reg) RPL5 = 1.778 
CAT8 (reg) RPL17A = 1.778 
CAT8 (reg) SUR4 = 1.778 
CAT8 (reg) IMD3 = 1.778 
CAT8 (reg) ASC1 = 1.778 
CAT8 (reg) RPL16B = 1.778 
CAT8 (reg) SSB2 = 1.778 
CAT8 (reg) RPS9A = 1.778 
CAT8 (reg) RPL26A = 1.778 
CAT8 (reg) RPL36B = 1.778 
TEA1 (reg) RPL17B = 1.322 
TEA1 (reg) RPS4A = 1.322 
TEA1 (reg) TEF4 = 1.322 
TEA1 (reg) RPL8B = 1.322 
TEA1 (reg) RPL15A = 1.322 
TEA1 (reg) RPS0B = 1.322 
TEA1 (reg) RPS28B = 1.322 
TEA1 (reg) RPL6B = 1.322 
TEA1 (reg) RPL20A = 1.322 
TEA1 (reg) RPS7B = 1.322 
TEA1 (reg) RPS19A = 1.322 
TEA1 (reg) RPS10A = 1.322 
TEA1 (reg) RPS6A = 1.322 
TEA1 (reg) RPL5 = 1.322 
TEA1 (reg) RPL17A = 1.322 
TEA1 (reg) SUR4 = 1.322 
TEA1 (reg) IMD3 = 1.322 
TEA1 (reg) ASC1 = 1.322 
TEA1 (reg) RPL16B = 1.322 
TEA1 (reg) SSB2 = 1.322 
TEA1 (reg) RPS9A = 1.322 
TEA1 (reg) RPL26A = 1.322 
TEA1 (reg) RPL36B = 1.322 
UGA3 (reg) RPL17B = 1.778 
UGA3 (reg) RPS4A = 1.778 
UGA3 (reg) TEF4 = 1.778 
UGA3 (reg) RPL8B = 1.778 
UGA3 (reg) RPL15A = 1.778 
UGA3 (reg) RPS0B = 1.778 
UGA3 (reg) RPS28B = 1.778 
UGA3 (reg) RPL6B = 1.778 
UGA3 (reg) RPL20A = 1.778 
UGA3 (reg) RPS7B = 1.778 
UGA3 (reg) RPS19A = 1.778 
UGA3 (reg) RPS10A = 1.778 
UGA3 (reg) RPS6A = 1.778 
UGA3 (reg) RPL5 = 1.778 
UGA3 (reg) RPL17A = 1.778 
UGA3 (reg) SUR4 = 1.778 
UGA3 (reg) IMD3 = 1.778 
UGA3 (reg) ASC1 = 1.778 
UGA3 (reg) RPL16B = 1.778 
UGA3 (reg) SSB2 = 1.778 
UGA3 (reg) RPS9A = 1.778 
UGA3 (reg) RPL26A = 1.778 
UGA3 (reg) RPL36B = 1.778 
ADR1 (reg) MRK1 = 1.778 
ADR1 (reg) FMP16 = 1.778 
ADR1 (reg) SPI1 = 1.778 
ADR1 (reg) YFL052W = 1.778 
ADR1 (reg) AIM19 = 1.778 
ADR1 (reg) PEX2 = 1.778 
ADR1 (reg) SYM1 = 1.778 
ADR1 (reg) ATG33 = 1.778 
ADR1 (reg) YMR090W = 1.778 
ADR1 (reg) DDR2 = 1.778 
ADR1 (reg) RDL1 = 1.778 
ADR1 (reg) YPL264C = 1.778 
ADR1 (reg) GPG1 = 1.778 
ADR1 (reg) CTT1 = 1.778 
ADR1 (reg) GTT1 = 1.778 
ADR1 (reg) GSM1 = 1.778 
ADR1 (reg) YJR115W = 1.778 
ADR1 (reg) YLR297W = 1.778 
ADR1 (reg) PAI3 = 1.778 
ADR1 (reg) YNL200C = 1.778 
ADR1 (reg) YDR034W-B = 1.778 
ADR1 (reg) HSP12 = 1.778 
ADR1 (reg) YGP1 = 1.778 
OAF3 (reg) MRK1 = 1.778 
OAF3 (reg) FMP16 = 1.778 
OAF3 (reg) SPI1 = 1.778 
OAF3 (reg) YFL052W = 1.778 
OAF3 (reg) AIM19 = 1.778 
OAF3 (reg) PEX2 = 1.778 
OAF3 (reg) SYM1 = 1.778 
OAF3 (reg) ATG33 = 1.778 
OAF3 (reg) YMR090W = 1.778 
OAF3 (reg) DDR2 = 1.778 
OAF3 (reg) RDL1 = 1.778 
OAF3 (reg) YPL264C = 1.778 
OAF3 (reg) GPG1 = 1.778 
OAF3 (reg) CTT1 = 1.778 
OAF3 (reg) GTT1 = 1.778 
OAF3 (reg) GSM1 = 1.778 
OAF3 (reg) YJR115W = 1.778 
OAF3 (reg) YLR297W = 1.778 
OAF3 (reg) PAI3 = 1.778 
OAF3 (reg) YNL200C = 1.778 
OAF3 (reg) YDR034W-B = 1.778 
OAF3 (reg) HSP12 = 1.778 
OAF3 (reg) YGP1 = 1.778 
OAF1 (reg) MRK1 = 1.778 
OAF1 (reg) FMP16 = 1.778 
OAF1 (reg) SPI1 = 1.778 
OAF1 (reg) YFL052W = 1.778 
OAF1 (reg) AIM19 = 1.778 
OAF1 (reg) PEX2 = 1.778 
OAF1 (reg) SYM1 = 1.778
[truncated: 448,070 more chars]
