# Supplementary material for: Molecular mechanisms of system responses to novel stimuli are predictable from public data
Source: Nucleic Acids Res. 2013 Oct 31;42(3):1442–60. doi: 10.1093/nar/gkt938 (PMC3919619; doi:10.1093/nar/gkt938)
Supplement: Supplementary Data [file supp_gkt938_nar-01979-n-2013-File012.zip › SupplementaryTable6.ChIP_chip.new.csv]

BINDING SITES (p <= 0.05)	TIME	TARGET CHROMOSOME	LOCATION	P-VALUE	DISTANCE	NAME	STANDARD NAME	ALIAS
Cat8	0.5h	chr12	64792	0.0364333652924257
Cat8	0.5h	chr12	96008	0.0330776605944391
Cat8	0.5h	chr12	96998	0.0203739213806328
Cat8	0.5h	chr12	220771	0.0385906040268456
Cat8	0.5h	chr12	329803	0.0213326941514861	564	YLR094C	GIS3
Cat8	0.5h	chr12	369973	0.0179769894534995	419	YLR111W
Cat8	0.5h	chr12	369973	0.0179769894534995	819	YLR112W
Cat8	0.5h	chr12	370693	0.0335570469798658	594	YLR110C	CCW12
Cat8	0.5h	chr12	370693	0.0335570469798658	99	YLR112W
Cat8	0.5h	chr12	370693	0.0335570469798658	928	YLR113W	HOG1	SSK3
Cat8	0.5h	chr12	504367	0.00910834132310642	226	YLR174W	IDP2
Cat8	0.5h	chr12	513654	0.0433844678811122
Cat8	0.5h	chr12	611881	0.0465004793863854	-51	YLR235C
Cat8	0.5h	chr12	611881	0.0465004793863854	488	YLR237W	THI7	THI10
Cat8	0.5h	chr12	783277	0.0186960690316395
Cat8	0.5h	chr12	836139	0.0191754554170662
Cat8	0.5h	chr12	875333	0.000479386385426654	541.986759207561	YLR377C	FBP1	ACN8
Cat8	0.5h	chr12	904123	0.0426653883029722
Cat8	0.5h	chr10	62883	0.0088686481303931	921	YJL197W	UBP12
Cat8	0.5h	chr10	120747	0.0285234899328859
Cat8	0.5h	chr10	135952	0.0371524448705657	23	YJL153C	INO1	1-Apr
Cat8	0.5h	chr10	135952	0.0371524448705657	218	YJL152W
Cat8	0.5h	chr10	136192	0.0467401725790988	263	YJL153C	INO1	1-Apr
Cat8	0.5h	chr10	136192	0.0467401725790988	-22	YJL152W
Cat8	0.5h	chr10	136192	0.0467401725790988	927	YJL150W
Cat8	0.5h	chr10	158777	0.0208533077660594
Cat8	0.5h	chr10	159497	0.0496164908916587
Cat8	0.5h	chr10	265403	0.00814956855225312	358	YJL090C	DPB11
Cat8	0.5h	chr10	265403	0.00814956855225312	517	YJL089W	SIP4
Cat8	0.5h	chr10	265673	0.0206136145733461	628	YJL090C	DPB11
Cat8	0.5h	chr10	265673	0.0206136145733461	247	YJL089W	SIP4
Cat8	0.5h	chr10	338593	0.0290028763183126	596	YJL052C-A
Cat8	0.5h	chr10	338819	0.0340364333652924	822	YJL052C-A
Cat8	0.5h	chr10	338819	0.0340364333652924	962	YJL051W	IRC8
Cat8	0.5h	chr10	374267	0.0486577181208054	474	YJL039C	NUP192
Cat8	0.5h	chr10	399891	0.0239693192713327
Cat8	0.5h	chr10	520705	0.0162991371045062
Cat8	0.5h	chr10	541468	0.0397890699904123
Cat8	0.5h	chr10	608865	0.00167785234899329	900	YJR095W	SFC1	ACR1
Cat8	0.5h	chr10	648063	0.0419463087248322
Cat8	0.5h	chr10	648873	0.0275647171620326	893	YJR122W	IBA57	CAF17
Cat8	0.5h	chr10	705083	0.0136625119846596	651	YJR148W	BAT2	ECA40|TWT2
Cat8	0.5h	chr11	21653	0.0134228187919463	581	YKL217W	JEN1
Cat8	0.5h	chr11	21863	0.00647171620325983	371	YKL217W	JEN1
Cat8	0.5h	chr11	23581	0.0182166826462128
Cat8	0.5h	chr11	64138	0.0450623202301055	778	YKL203C	TOR2	DRR2
Cat8	0.5h	chr11	68397	0.0129434324065197	930	YKL201C	MNN4	YKL200C
Cat8	0.5h	chr11	171480	0.035953978906999	346	YKL148C	SDH1	SDHA
Cat8	0.5h	chr11	171480	0.035953978906999	308	YKL146W	AVT3
Cat8	0.5h	chr11	172200	0.048418024928092	27	YKL147C
Cat8	0.5h	chr11	231034.6	0.00599232981783317	836.384929443186	YKL109W	HAP4
Cat8	0.5h	chr11	258434.4	0.0302013422818792	462.596766777569	YKL096W-A	CWP2	YKL097W-A|LPR1
Cat8	0.5h	chr11	279561	0.0457813998082454	592	YKL084W	HOT13
Cat8	0.5h	chr11	326415	0.0400287631831256
Cat8	0.5h	chr11	393931	0.0469798657718121	915	YKL023C-A
Cat8	0.5h	chr11	630293	0.00215723873441994	497	YKR097W	PCK1	PPC1|JPM2
Cat8	0.5h	chr16	16439	0.00838926174496644
Cat8	0.5h	chr16	257129	0.00191754554170662	363	YPL156C	PRM4
Cat8	0.5h	chr16	431999	0.00311601150527325	586	YPL061W	ALD6	ALD1
Cat8	0.5h	chr16	453643	0.0424256951102589	589	YPL057C	SUR1	LPE15|CSG1|BCL21
Cat8	0.5h	chr16	453643	0.0424256951102589	-89	YPL056C
Cat8	0.5h	chr16	610246	0.0421860019175455	218	YPR023C	EAF3
Cat8	0.5h	chr16	610246	0.0421860019175455	232	YPR024W	YME1	YTA11|OSD1
Cat8	0.5h	chr16	627563	0.00527325023969319	599	YPR029C	APL4
Cat8	0.5h	chr16	627563	0.00527325023969319	314	YPR030W	CSR2	ART8|MRG19
Cat8	0.5h	chr16	641471	0.0115052732502397	734	YPR035W	GLN1
Cat8	0.5h	chr16	645605.1	0.00143815915627996	341.927730974508	YPR036W-A
Cat8	0.5h	chr16	646319	0.0158197507190796	514	YPR038W	IRC16
Cat8	0.5h	chr16	646319	0.0158197507190796	690	YPR039W
Cat8	0.5h	chr16	646319	0.0158197507190796	983	YPR040W	TIP41
Cat8	0.5h	chr16	679104	0.0172579098753595	786.981592137367	YPR063C
Cat8	0.5h	chr16	679104	0.0172579098753595	586.018407862633	YPR065W	ROX1	REO1
Cat8	0.5h	chr16	701760	0.0143815915627996
Cat8	0.5h	chr16	920169	0.0189357622243528
Cat8	0.5h	chr16	921259	0.0294822627037392	597	YPR192W	AQY1
Cat8	0.5h	chr16	922099	0.038830297219559
Cat8	0.5h	chr14	197155	0.0313998082454458
Cat8	0.5h	chr14	198505	0.0488974113135187	561	YNL241C	ZWF1	POS10|MET19
Cat8	0.5h	chr14	281891.0	0.0292425695110259	505.031970003853	YNL190W
Cat8	0.5h	chr14	405927	0.00119846596356663	361	YNL118C	DCP2	PSU1
Cat8	0.5h	chr14	405927	0.00119846596356663	433	YNL117W	MLS1
Cat8	0.5h	chr14	518099	0.0460210930009588
Cat8	0.5h	chr14	531941	0.024209012464046	720	YNL051W	COG5	COD4|API4
Cat8	0.5h	chr1	45447	0.00551294343240652	424	YAL054C	ACS1	FUN44
Cat8	0.5h	chr1	45447	0.00551294343240652	453	YAL053W	FLC2	HUF2
Cat8	0.5h	chr1	73073	0.0462607861936721	948	YAL037W
Cat8	0.5h	chr1	139901	0.00958772770853308	861	YAL004W
Cat8	0.5h	chr1	190101	0.00287631831255992	86	YAR035W	YAT1
Cat8	0.5h	chr8	126107	0.0218120805369128	432	YHR009C
Cat8	0.5h	chr8	126107	0.0218120805369128	408	YHR010W	RPL27A	L27A|RPL27
Cat8	0.5h	chr8	212497	0.0278044103547459	15	YHR052W-A
Cat8	0.5h	chr8	297275	0.013183125599233	825	YHR096C	HXT5
Cat8	0.5h	chr8	396737	0.0127037392138063	75	YHR149C	SKG6
Cat8	0.5h	chr8	396737	0.0127037392138063	517	YHR150W	PEX28
Cat8	0.5h	chr8	421237	0.049137104506232
Cat8	0.5h	chr8	452457	0.0270853307766059	415	YHR175W	CTR2
Cat8	0.5h	chr7	2468	0.026366251198466	322	YGL263W	COS12
Cat8	0.5h	chr7	89797	0.0153403643336529	214	YGL214W
Cat8	0.5h	chr7	97644	0.0321188878235858
Cat8	0.5h	chr7	149279	0.0155800575263663	685	YGL189C	RPS26A	S26A|RPS26
Cat8	0.5h	chr7	149279	0.0155800575263663	309	YGL188C-A
Cat8	0.5h	chr7	288160	0.0220517737296261	358	YGL117W
Cat8	0.5h	chr7	346277	0.0393096836049856	845	YGL086W	MAD1
Cat8	0.5h	chr7	366231	0.00503355704697987	232	YGL076C	RPL7A	YL8|L7A|L6A|rp11
Cat8	0.5h	chr7	385949	0.0107861936720997
Cat8	0.5h	chr7	386699	0.0337967401725791
Cat8	0.5h	chr7	483567	0.0170182166826462	896	YGL008C	PMA1	KTI10
Cat8	0.5h	chr7	483567	0.0170182166826462	535	YGL007C-A
Cat8	0.5h	chr7	547399	0.0273250239693193	95	YGR031C-A	NAG1
Cat8	0.5h	chr7	547399	0.0273250239693193	869	YGR032W	GSC2	FKS2
Cat8	0.5h	chr7	625019	0.00671140939597315	229	YGR067C
Cat8	0.5h	chr7	625319	0.0035953978906999	529	YGR067C
Cat8	0.5h	chr7	625319	0.0035953978906999	979	YGR068W-A
Cat8	0.5h	chr7	649769	0.025647171620326	858	YGR085C	RPL11B	rp39B|YL22|L16B|L11B
Cat8	0.5h	chr7	751537	0.0376318312559923
Cat8	0.5h	chr7	883079	0.00790987535953979
Cat8	0.5h	chr7	977633	0.0357142857142857
Cat8	0.5h	chr7	987233	0.0100671140939597	821	YGR249W	MGA1
Cat8	0.5h	chr7	994225	0.049856184084372	699	YGR250C
Cat8	0.5h	chr7	1001377	0.0167785234899329
Cat8	0.5h	chr7	1002067	0.0345158197507191
Cat8	0.5h	chr15	14092	0.0119846596356663	220	YOL160W
Cat8	0.5h	chr15	31311	0.0352348993288591
Cat8	0.5h	chr15	83361	0.0112655800575264	441	YOL126C	MDH2
Cat8	0.5h	chr15	83361	0.0112655800575264	473	YOL125W	TRM13
Cat8	0.5h	chr15	109615	0.00862895493767977	719	YOL111C	MDY2	GET5|TMA24
Cat8	0.5h	chr15	109615	0.00862895493767977	682	YOL109W	ZEO1
Cat8	0.5h	chr15	109885	0.011025886864813	989	YOL111C	MDY2	GET5|TMA24
Cat8	0.5h	chr15	109885	0.011025886864813	412	YOL109W	ZEO1
Cat8	0.5h	chr15	110802	0.0316395014381592
Cat8	0.5h	chr15	160224.9	0.0455417066155321
Cat8	0.5h	chr15	232193	0.0309204218600192	439	YOL052C-A	DDR2	YOL053C-A|DDRA2
Cat8	0.5h	chr15	480175.3	0.0306807286673058	985.280387264036	YOR081C	TGL5	STC2
Cat8	0.5h	chr15	480175.3	0.0306807286673058	536.280387264036	YOR082C
Cat8	0.5h	chr15	480175.3	0.0306807286673058	413.719612735964	YOR084W	LPX1
Cat8	0.5h	chr15	504705	0.0098274209012464	376	YOR095C	RKI1
Cat8	0.5h	chr15	771915	0.0383509108341323	687	YOR231W	MKK1	SSP32
Cat8	0.5h	chr15	854213	0.0474592521572387
Cat8	0.5h	chr15	968249	0.0369127516778524	627	YOR342C
Cat8	0.5h	chr15	987745	0.0409875359539789
Cat8	0.5h	chr15	989395	0.00383509108341323	616	YOR348C	PUT4
Cat8	0.5h	chr15	989395	0.00383509108341323	391	YOR349W	CIN1
Cat8	0.5h	chr15	1040448	0.0436241610738255
Cat8	0.5h	chr15	1040707	0.0261265580057526
Cat8	0.5h	chr15	1046589	0.0448226270373921
Cat8	0.5h	chr4	74258	0.00934803451581975	339	YDL215C	GDH2	GDHB|GDH-B
Cat8	0.5h	chr4	146913	0.0222914669223394
Cat8	0.5h	chr4	387026	0.00575263662511985
Cat8	0.5h	chr4	463123.8	0.0414669223394056	523.781214398448	YDR008C
Cat8	0.5h	chr4	463123.8	0.0414669223394056	308.218785601552	YDR009W	GAL3
Cat8	0.5h	chr4	472681	0.0244487056567593	474	YDR013W	PSF1	CDC101
Cat8	0.5h	chr4	601043	0.0405081495685523
Cat8	0.5h	chr4	721215	0.0342761265580057	914	YDR132C
Cat8	0.5h	chr4	721215	0.0342761265580057	-80	YDR133C
Cat8	0.5h	chr4	836245	0.0196548418024928	755	YDR186C
Cat8	0.5h	chr4	836245	0.0196548418024928	174	YDR188W	CCT6	TCP20|TCP6|HTR3
Cat8	0.5h	chr4	894127	0.00479386385426654	905	YDR216W	ADR1
Cat8	0.5h	chr4	1242507	0.0472195589645254	483	YDR384C	ATO3
Cat8	0.5h	chr4	1242507	0.0472195589645254	716	YDR385W	EFT2
Cat8	0.5h	chr4	1308335	0.0232502396931927
Cat8	0.5h	chr4	1496413	0.0304410354745925
Cat8	0.5h	chr4	1507393	0.0105465004793864	39	YDR535C
Cat8	0.5h	chr4	1507393	0.0105465004793864	604	YDR536W	STL1
Cat8	0.5h	chr9	25189	0.0349952061361457
Cat8	0.5h	chr9	25609	0.0160594439117929
Cat8	0.5h	chr9	40715	0.0311601150527325
Cat8	0.5h	chr9	53309	0.0318791946308725
Cat8	0.5h	chr9	94103	0.0198945349952061
Cat8	0.5h	chr9	94643	0.0287631831255992
Cat8	0.5h	chr9	122373	0.0225311601150527	316	YIL125W	KGD1	OGD1
Cat8	0.5h	chr9	128154	0.0251677852348993	-3	YIL123W	SIM1
Cat8	0.5h	chr9	249171	0.00695110258868648	778	YIL057C
Cat8	0.5h	chr9	249171	0.00695110258868648	818	YIL056W	VHR1
Cat8	0.5h	chr3	8999	0.0026366251198466	673	YCL073C
Cat8	0.5h	chr3	8999	0.0026366251198466	707	YCL069W	VBA3
Cat8	0.5h	chr3	51022.72	0.0390699904122723	801.722947760456	YCL043C	PDI1	TRG1|MFP1
Cat8	0.5h	chr3	51022.72	0.0390699904122723	395.722947760456	YCL041C
Cat8	0.5h	chr3	51576	0.023489932885906	949	YCL041C
Cat8	0.5h	chr3	51816	0.0282837967401726	829	YCL039W	GID7	MOH2
Cat8	0.5h	chr3	52206	0.011744966442953	439	YCL039W	GID7	MOH2
Cat8	0.5h	chr3	123161	0.0201342281879195	835	YCR005C	CIT2
Cat8	0.5h	chr3	123161	0.0201342281879195	160	YCR006C
Cat8	0.5h	chr3	123611	0.0280441035474593	610	YCR006C
Cat8	0.5h	chr3	133609.6	0.00407478427612656	487.555344967986	YCR010C	ADY2	ATO1
Cat8	0.5h	chr3	138311	0.0378715244487057
Cat8	0.5h	chr3	138812.1	0.0254074784276127
Cat8	0.5h	chr3	149906.2	0.0227708533077661
Cat8	0.5h	chr3	151397	0.0122243528283797
Cat8	0.5h	chr3	163989	0.0453020134228188	926	YCR024C-A	PMP1
Cat8	0.5h	chr3	163989	0.0453020134228188	137	YCR025C
Cat8	0.5h	chr3	206025	0.00335570469798658	632	YCR042C	TAF2	TafII150|TSM1|TAF150
Cat8	0.5h	chr5	40563	0.0297219558964525
Cat8	0.5h	chr5	41493	0.0445829338446788
Cat8	0.5h	chr5	42453	0.0266059443911793	500	YEL060C	PRB1	CVT1
Cat8	0.5h	chr5	42453	0.0266059443911793	199	YEL059W	HHY1	ENV6
Cat8	0.5h	chr5	42453	0.0266059443911793	799	YEL058W	PCM1	AGM1
Cat8	0.5h	chr5	118037	0.0347555129434324	657	YEL020C-B
Cat8	0.5h	chr5	139081	0.037392138063279
Cat8	0.5h	chr5	139561	0.0412272291466922	951	YEL008W
Cat8	0.5h	chr5	201959	0.0165388302972196	226	YER023C-A
Cat8	0.5h	chr5	201959	0.0165388302972196	232	YER024W	YAT2
Cat8	0.5h	chr5	225643	0.0354745925215724	445	YER036C	ARB1
Cat8	0.5h	chr5	225643	0.0354745925215724	245	YER037W	PHM8
Cat8	0.5h	chr5	287331	0.00743048897411314	419	YER065C	ICL1
Cat8	0.5h	chr5	350589	0.0441035474592522
Cat8	0.5h	chr2	37547	0.0184563758389262	247	YBL100C
Cat8	0.5h	chr2	38057	0.0299616490891659	757	YBL100C
Cat8	0.5h	chr2	193803	0.0103068072866731	322	YBL015W	ACH1
Cat8	0.5h	chr2	256489	0.0417066155321189	807	YBR009C	HHF1
Cat8	0.5h	chr2	338537	0.00719079578139981	340	YBR050C	REG2
Cat8	0.5h	chr2	470399	0.0215723873441994
Cat8	0.5h	chr2	471359	0.0479386385426654
Cat8	0.5h	chr2	472739	0.0230105465004794
Cat8	0.5h	chr2	679777	0.038111217641419	561	YBR229C	ROT2	GLS2
Cat8	0.5h	chr2	679777	0.038111217641419	580	YBR230W-A
Cat8	0.5h	chr2	680197	0.00767018216682646	981	YBR229C	ROT2	GLS2
Cat8	0.5h	chr2	680197	0.00767018216682646	152	YBR230C	OM14
Cat8	0.5h	chr2	680197	0.00767018216682646	160	YBR230W-A
Cat8	0.5h	chr2	680437	0.0402684563758389	392	YBR230C	OM14
Cat8	0.5h	chr2	680437	0.0402684563758389	-80	YBR230W-A
Cat8	0.5h	chr13	28753	0.0246883988494727
Cat8	0.5h	chr13	29413	0.0438638542665388
Cat8	0.5h	chr13	91386.55	0.0493767976989454	655.550150076248	YML091C	RPM2
Cat8	0.5h	chr13	91386.55	0.0493767976989454	-22.4498499237525	YML089C
Cat8	0.5h	chr13	91386.55	0.0493767976989454	848.449849923752	YML088W	UFO1
Cat8	0.5h	chr13	92056	0.0443432406519655	647	YML089C
Cat8	0.5h	chr13	92056	0.0443432406519655	179	YML088W	UFO1
Cat8	0.5h	chr13	192547	0.0210930009587728	780	YML043C	RRN11
Cat8	0.5h	chr13	192547	0.0210930009587728	241	YML042W	CAT2	YCAT
Cat8	0.5h	chr13	259193	0.0429050814956855	777	YML006C	GIS4
Cat8	0.5h	chr13	352718	0.024928092042186	746	YMR041C	ARA2
Cat8	0.5h	chr13	556131	0.0177372962607862
Cat8	0.5h	chr13	557151	0.047698945349952	677	YMR145C	NDE1	NDH1
Cat8	0.5h	chr13	633355	0.0361936720997124
Cat8	0.5h	chr13	673683	0.036673058485139
Cat8	0.5h	chr13	775177	0.0268456375838926
Cat8	0.5h	chr13	860233	0.0325982742090125
Cat8	0.5h	chr13	860989.2	0.0151006711409396	99.162563447142	YMR296C	LCB1	TSC2|END8
Cat8	0.5h	chr13	860989.2	0.0151006711409396	931.837436552858	YMR297W	PRC1	CPY|LBC1
Cat8	0.5h	chr13	862915	0.0481783317353787	903	YMR298W	LIP1
Cat8	0.5h	chr13	874107	0.0323585810162991	879	YMR304W	UBP15
Cat8	0.5h	chr6	55339	0.0333173537871524	644	YFL039C	ACT1	actin|ABY1|END7
Cat8	0.5h	chr6	55339	0.0333173537871524	996	YFL037W	TUB2	SHE8|ARM10
Cat8	0.5h	chr6	105745	0.0407478427612656	664	YFL015W-A
Cat8	0.5h	chr6	107867	0.0395493767976989	910	YFL015C
Cat8	0.5h	chr6	107867	0.0395493767976989	-74	YFL013W-A
Cat8	0.5h	chr6	183179.7	0.0431447746883988	330.708722840704	YFR017C
Cat8	0.5h	chrM	3409	0.000719079578139981
Cat8	0.5h	chrM	10247	0.0141418983700863
Cat8	0.5h	chrM	11232.80	0.00431447746883989
Cat8	0.5h	chrM	12579	0.0237296260786194
Cat8	0.5h	chrM	33991	0.0258868648130393
Cat8	0.5h	chrM	37321	0.0148609779482263
Cat8	0.5h	chrM	44435.12	0.0062320230105465
Cat8	0.5h	chrM	53811	0.0194151486097795
Cat8	0.5h	chrM	56543	0.00239693192713327
Cat8	0.5h	chrM	62661	0.012464046021093
Cat8	0.5h	chrM	63771	0.0174976030680729
Cat8	0.5h	chrM	64791	0.0328379674017258
Cat8	0.5h	chrM	70075	0.013902205177373
Cat8	0.5h	chrM	75521	0.0146212847555129
Cat8	0.5h	chrM	78649	0.000958772770853308
Cat8	0.5h	chrM	83887	0.00455417066155321
Cat8	0h	chr12	87185	0.0292441140024783	217	YLL027W	ISA1
Cat8	0h	chr12	108697	0.0351920693928129	799	YLL019C	KNS1	L124
Cat8	0h	chr12	233719	0.0131350681536555
Cat8	0h	chr12	329833	0.0294919454770756	594	YLR094C	GIS3
Cat8	0h	chr12	369973	0.00892193308550186	419	YLR111W
Cat8	0h	chr12	369973	0.00892193308550186	819	YLR112W
Cat8	0h	chr12	370693	0.0193308550185874	594	YLR110C	CCW12
Cat8	0h	chr12	370693	0.0193308550185874	99	YLR112W
Cat8	0h	chr12	370693	0.0193308550185874	928	YLR113W	HOG1	SSK3
Cat8	0h	chr12	657041	0.0406443618339529
Cat8	0h	chr12	783247	0.0173482032218092
Cat8	0h	chr12	836139	0.0237918215613383
Cat8	0h	chr12	838568	0.0066914498141264
Cat8	0h	chr12	875333	0.000743494423791822	541.98804499791	YLR377C	FBP1	ACN8
Cat8	0h	chr12	904183	0.0255266418835192
Cat8	0h	chr12	921821	0.0287484510532838	225	YLR399C	BDF1
Cat8	0h	chr12	921821	0.0287484510532838	242	YLR400W
Cat8	0h	chr11	64138	0.0250309789343247	778	YKL203C	TOR2	DRR2
Cat8	0h	chr11	68427	0.0356877323420074	960	YKL201C	MNN4	YKL200C
Cat8	0h	chr11	69597	0.0366790582403965
Cat8	0h	chr11	163875	0.0195786864931846
Cat8	0h	chr11	231050	0.0163568773234201	820.996804900875	YKL109W	HAP4
Cat8	0h	chr11	258478.1	0.0203221809169765	-78.864870647376	YKL097C
Cat8	0h	chr11	258478.1	0.0203221809169765	418.864870647376	YKL096W-A	CWP2	YKL097W-A|LPR1
Cat8	0h	chr11	259187.4	0.0312267657992565	630.427290185995	YKL097C
Cat8	0h	chr11	259187.4	0.0312267657992565	321.427290185995	YKL096C-B
Cat8	0h	chr11	326445	0.0317224287484511
Cat8	0h	chr11	401357	0.0371747211895911	854	YKL019W	RAM2
Cat8	0h	chr11	519651	0.0304832713754647
Cat8	0h	chr11	630293	0.00123915737298637	497	YKR097W	PCK1	PPC1|JPM2
Cat8	0h	chr8	35736.6	0.0302354399008674
Cat8	0h	chr8	126137	0.0218091697645601	462	YHR009C
Cat8	0h	chr8	126137	0.0218091697645601	378	YHR010W	RPL27A	L27A|RPL27
Cat8	0h	chr8	146033	0.0463444857496902
Cat8	0h	chr8	297275	0.0183395291201983	825	YHR096C	HXT5
Cat8	0h	chr8	389093	0.0342007434944238	364	YHR144C	DCD1
Cat8	0h	chr8	396737	0.0161090458488228	75	YHR149C	SKG6
Cat8	0h	chr8	396737	0.0161090458488228	517	YHR150W	PEX28
Cat8	0h	chr8	451647	0.0460966542750929	494	YHR173C
Cat8	0h	chr16	16379	0.00619578686493185
Cat8	0h	chr16	75655	0.0210656753407683	936	YPL250C	ICY2
Cat8	0h	chr16	75655	0.0210656753407683	47	YPL250W-A
Cat8	0h	chr16	187443	0.0413878562577447
Cat8	0h	chr16	194014	0.0260223048327138
Cat8	0h	chr16	257099	0.000991325898389095	333	YPL156C	PRM4
Cat8	0h	chr16	303601	0.0297397769516729	785	YPL130W	SPO19
Cat8	0h	chr16	377741	0.0138785625774473
Cat8	0h	chr16	405919	0.0240396530359356	714	YPL079W	RPL21B	L21B
Cat8	0h	chr16	431999	0.00322180916976456	586	YPL061W	ALD6	ALD1
Cat8	0h	chr16	572365	0.0379182156133829	990	YPR007C	REC8	SPO69
Cat8	0h	chr16	572365	0.0379182156133829	650	YPR008W	HAA1
Cat8	0h	chr16	627563	0.00545229244114002	599	YPR029C	APL4
Cat8	0h	chr16	627563	0.00545229244114002	314	YPR030W	CSR2	ART8|MRG19
Cat8	0h	chr16	645560.5	0.00223048327137546	386.523878286243	YPR036W-A
Cat8	0h	chr16	679118.4	0.0319702602230483	801.400947688031	YPR063C
Cat8	0h	chr16	679118.4	0.0319702602230483	571.599052311969	YPR065W	ROX1	REO1
Cat8	0h	chr16	701730	0.00495662949194548
Cat8	0h	chr16	769403	0.0344485749690211
Cat8	0h	chr10	62913	0.00371747211895911	891	YJL197W	UBP12
Cat8	0h	chr10	120747	0.023543990086741
Cat8	0h	chr10	158807	0.0438661710037175
Cat8	0h	chr10	265403	0.00966542750929368	358	YJL090C	DPB11
Cat8	0h	chr10	265403	0.00966542750929368	517	YJL089W	SIP4
Cat8	0h	chr10	265673	0.0265179677819083	628	YJL090C	DPB11
Cat8	0h	chr10	265673	0.0265179677819083	247	YJL089W	SIP4
Cat8	0h	chr10	338585.6	0.0267657992565056	588.599748825189	YJL052C-A
Cat8	0h	chr10	399891	0.0299876084262701
Cat8	0h	chr10	422825	0.0426270136307311
Cat8	0h	chr10	541468	0.0128872366790582
Cat8	0h	chr10	608865	0.00173482032218092	900	YJR095W	SFC1	ACR1
Cat8	0h	chr10	622351	0.028996282527881
Cat8	0h	chr10	705053	0.0421313506815366	681	YJR148W	BAT2	ECA40|TWT2
Cat8	0h	chr7	2468	0.0453531598513011	322	YGL263W	COS12
Cat8	0h	chr7	89797	0.0433705080545229	214	YGL214W
Cat8	0h	chr7	149279	0.0178438661710037	685	YGL189C	RPS26A	S26A|RPS26
Cat8	0h	chr7	149279	0.0178438661710037	309	YGL188C-A
Cat8	0h	chr7	280027	0.0381660470879802
Cat8	0h	chr7	346247	0.0166047087980173	875	YGL086W	MAD1
Cat8	0h	chr7	366231	0.00272614622057001	232	YGL076C	RPL7A	YL8|L7A|L6A|rp11
Cat8	0h	chr7	405223	0.0242874845105328	556	YGL050W	TYW3
Cat8	0h	chr7	481167	0.0394052044609665
Cat8	0h	chr7	481527	0.0327137546468401
Cat8	0h	chr7	482397	0.020817843866171	868	YGL007W	BRP1
Cat8	0h	chr7	483627	0.0468401486988848	956	YGL008C	PMA1	KTI10
Cat8	0h	chr7	483627	0.0468401486988848	595	YGL007C-A
Cat8	0h	chr7	582907.5	0.0114002478314746
Cat8	0h	chr7	625019	0.0118959107806691	229	YGR067C
Cat8	0h	chr7	625319	0.00644361833952912	529	YGR067C
Cat8	0h	chr7	625319	0.00644361833952912	979	YGR068W-A
Cat8	0h	chr7	649769	0.0354399008674102	858	YGR085C	RPL11B	rp39B|YL22|L16B|L11B
Cat8	0h	chr7	751597	0.0309789343246592
Cat8	0h	chr7	883079	0.00520446096654275
Cat8	0h	chr7	931033	0.0359355638166047
Cat8	0h	chr7	977663	0.0478314745972739
Cat8	0h	chr7	987233	0.0136307311028501	821	YGR249W	MGA1
Cat8	0h	chr7	1002037	0.0339529120198265
Cat8	0h	chr1	45447	0.0282527881040892	424	YAL054C	ACS1	FUN44
Cat8	0h	chr1	45447	0.0282527881040892	453	YAL053W	FLC2	HUF2
Cat8	0h	chr1	72383	0.0257744733581165
Cat8	0h	chr1	73073	0.0151177199504337	948	YAL037W
Cat8	0h	chr1	151591	0.0324659231722429	423	YAL001C	TFC3	tau 138|TSV115|FUN24
Cat8	0h	chr1	151591	0.0324659231722429	668	YAR002W	NUP60
Cat8	0h	chr1	190101	0.00743494423791822	86	YAR035W	YAT1
Cat8	0h	chr15	14092	0.00718711276332094	220	YOL160W
Cat8	0h	chr15	31011	0.0399008674101611
Cat8	0h	chr15	109615	0.00867410161090459	719	YOL111C	MDY2	GET5|TMA24
Cat8	0h	chr15	109615	0.00867410161090459	682	YOL109W	ZEO1
Cat8	0h	chr15	109885	0.00842627013630731	989	YOL111C	MDY2	GET5|TMA24
Cat8	0h	chr15	109885	0.00842627013630731	412	YOL109W	ZEO1
Cat8	0h	chr15	159835.6	0.036183395291202
Cat8	0h	chr15	160241	0.0232961586121437
Cat8	0h	chr15	232193	0.0441140024783147	439	YOL052C-A	DDR2	YOL053C-A|DDRA2
Cat8	0h	chr15	301214	0.0346964064436183
Cat8	0h	chr15	445249	0.0215613382899628
Cat8	0h	chr15	504705	0.0171003717472119	376	YOR095C	RKI1
Cat8	0h	chr15	854273	0.044361833952912
Cat8	0h	chr15	980664	0.026270136307311
Cat8	0h	chr15	989365	0.00446096654275093	586	YOR348C	PUT4
Cat8	0h	chr15	989365	0.00446096654275093	421	YOR349W	CIN1
Cat8	0h	chr15	1040707	0.0451053283767038
Cat8	0h	chr4	74258	0.0146220570012392	339	YDL215C	GDH2	GDHB|GDH-B
Cat8	0h	chr4	200299	0.0374225526641884	566	YDL144C
Cat8	0h	chr4	205875.1	0.0314745972738538
Cat8	0h	chr4	355987	0.0403965303593556
Cat8	0h	chr4	386996.8	0.00817843866171004
Cat8	0h	chr4	463105	0.0337050805452292	505	YDR008C
Cat8	0h	chr4	463105	0.0337050805452292	327	YDR009W	GAL3
Cat8	0h	chr4	472681	0.00916976456009913	474	YDR013W	PSF1	CDC101
Cat8	0h	chr4	569003	0.0411400247831475	301	YDR058C	TGL2
Cat8	0h	chr4	721185	0.0185873605947955	884	YDR132C
Cat8	0h	chr4	721785	0.0465923172242875	490	YDR133C
Cat8	0h	chr4	837752.3	0.0349442379182156	637.65750181803	YDR189W	SLY1
Cat8	0h	chr4	894098	0.0175960346964064	933.93862517958	YDR216W	ADR1
Cat8	0h	chr4	1161139	0.0252788104089219
Cat8	0h	chr4	1237051	0.0188351920693928
Cat8	0h	chr4	1237861	0.0485749690210657
Cat8	0h	chr4	1308335	0.0148698884758364
Cat8	0h	chr4	1385437	0.0101610904584882	629	YDR462W	MRPL28	YmL28
Cat8	0h	chr4	1489713	0.0200743494423792	730	YDR524C	AGE1	SAT1
Cat8	0h	chr4	1489713	0.0200743494423792	-78	YDR524C-B
Cat8	0h	chr4	1489713	0.0200743494423792	185	YDR525W	API2
Cat8	0h	chr4	1489713	0.0200743494423792	876	YDR525W-A	SNA2
Cat8	0h	chr4	1490253	0.0230483271375465	462	YDR524C-B
Cat8	0h	chr4	1490253	0.0230483271375465	270	YDR524C-A		YDR524C-C
Cat8	0h	chr4	1490253	0.0230483271375465	336	YDR525W-A	SNA2
Cat8	0h	chr4	1490253	0.0230483271375465	834	YDR527W	RBA50
Cat8	0h	chr4	1507393	0.0448574969021066	39	YDR535C
Cat8	0h	chr4	1507393	0.0448574969021066	604	YDR536W	STL1
Cat8	0h	chr3	24143	0.048822800495663	764	YCL059C	KRR1
Cat8	0h	chr3	24143	0.048822800495663	162	YCL058C	FYV5	MDF1
Cat8	0h	chr3	24143	0.048822800495663	625	YCL057W	PRD1
Cat8	0h	chr3	51576	0.0143742255266419	949	YCL041C
Cat8	0h	chr3	52206	0.00594795539033457	439	YCL039W	GID7	MOH2
Cat8	0h	chr3	78591.3	0.0396530359355638	672.303437999362	YCL025C	AGP1	YCC5
Cat8	0h	chr3	78591.3	0.0396530359355638	570.696562000638	YCL024W	KCC4
Cat8	0h	chr3	91185	0.0168525402726146	139	YCL018W	LEU2
Cat8	0h	chr3	92145	0.0121437422552664
Cat8	0h	chr3	123641	0.0408921933085502	640	YCR006C
Cat8	0h	chr3	133624.8	0.00346964064436183	502.76040716705	YCR010C	ADY2	ATO1
Cat8	0h	chr3	138131	0.0391573729863693
Cat8	0h	chr3	138558.6	0.0220570012391574
Cat8	0h	chr3	138851	0.0480793060718711
Cat8	0h	chr3	149837	0.0418835192069393	936	YCR018C	SRD1
Cat8	0h	chr3	150377	0.0490706319702602
Cat8	0h	chr3	206025	0.00198265179677819	632	YCR042C	TAF2	TafII150|TSM1|TAF150
Cat8	0h	chr3	295485	0.038909541511772
Cat8	0h	chr5	6073	0.01090458488228	959	YEL076C-A
Cat8	0h	chr5	6073	0.01090458488228	959	YEL076C
Cat8	0h	chr5	6073	0.01090458488228	360	YEL075C
Cat8	0h	chr5	6073	0.01090458488228	53	YEL074W
Cat8	0h	chr5	41523	0.0446096654275093
Cat8	0h	chr5	86635.08	0.0458488228004957	420.076897037972	YEL034C-A
Cat8	0h	chr5	86635.08	0.0458488228004957	301.923102962028	YEL032W	MCM3
Cat8	0h	chr5	100197	0.0473358116480793	572	YEL027W	CUP5	VMA3|GEF2|CLS7
Cat8	0h	chr5	118037	0.0280049566294919	657	YEL020C-B
Cat8	0h	chr5	135553	0.0495662949194548	726	YEL010W
Cat8	0h	chr5	141241	0.0369268897149938	423	YEL008C-A
Cat8	0h	chr5	141241	0.0369268897149938	650	YEL007W		TOS9
Cat8	0h	chr5	201959	0.0245353159851301	226	YER023C-A
Cat8	0h	chr5	201959	0.0245353159851301	232	YER024W	YAT2
Cat8	0h	chr5	287331	0.00768277571251549	419	YER065C	ICL1
Cat8	0h	chr5	312093	0.0376703841387856	897.984156628314	YER075C	PTP3
Cat8	0h	chr5	334925	0.018091697645601	998	YER088W-B
Cat8	0h	chr5	442325	0.00991325898389095	510	YER137C
Cat8	0h	chr14	253695	0.0275092936802974	724	YNL208W
Cat8	0h	chr14	396968	0.0111524163568773
Cat8	0h	chr14	405897	0.0047087980173482	331	YNL118C	DCP2	PSU1
Cat8	0h	chr14	405897	0.0047087980173482	463	YNL117W	MLS1
Cat8	0h	chr14	500059	0.0329615861214374
Cat8	0h	chr14	518429	0.0384138785625774
Cat8	0h	chr14	531941	0.0322180916976456	720	YNL051W	COG5	COD4|API4
Cat8	0h	chr14	576355	0.047087980173482	303	YNL031C	HHT2
Cat8	0h	chr14	576355	0.047087980173482	374	YNL030W	HHF2
Cat8	0h	chr14	727492.5	0.00148698884758364
Cat8	0h	chr13	124757	0.0456009913258984	585	YML073C	RPL6A	rp18|YL16|L6A|L17A|YL16A
Cat8	0h	chr13	220412	0.033457249070632	994	YML027W	YOX1
Cat8	0h	chr13	352718	0.0198265179677819	746	YMR041C	ARA2
Cat8	0h	chr13	556161	0.0225526641883519
Cat8	0h	chr13	590401	0.0386617100371747	852	YMR164C	MSS11
Cat8	0h	chr13	673683	0.0364312267657993
Cat8	0h	chr13	860995	0.0272614622057001	105	YMR296C	LCB1	TSC2|END8
Cat8	0h	chr13	860995	0.0272614622057001	926	YMR297W	PRC1	CPY|LBC1
Cat8	0h	chr13	874107	0.049814126394052	879	YMR304W	UBP15
Cat8	0h	chr6	54229	0.0270136307311028
Cat8	0h	chr6	57933	0.0277571251548947	848	YFL036W	RPO41
Cat8	0h	chr6	75615	0.0423791821561338
Cat8	0h	chr6	105745	0.0332094175960347	664	YFL015W-A
Cat8	0h	chr6	204953.9	0.041635687732342	215.893956759304	YFR025C	HIS2
Cat8	0h	chrM	7787	0.0094175960346964
Cat8	0h	chrM	11229	0.00421313506815366
Cat8	0h	chrM	27567	0.0483271375464684
Cat8	0h	chrM	35491	0.00693928128872367
Cat8	0h	chrM	38407	0.0431226765799256
Cat8	0h	chrM	44467	0.0123915737298637
Cat8	0h	chrM	55252.13	0.0104089219330855
Cat8	0h	chrM	57683	0.0228004956629492
Cat8	0h	chrM	59213	0.0156133828996283
Cat8	0h	chrM	60263	0.0141263940520446
Cat8	0h	chrM	67555	0.0428748451053284
Cat8	0h	chrM	76241	0.00247831474597274
Cat8	0h	chrM	78649	0.000495662949194548
Cat8	0h	chrM	84127	0.00297397769516729
Cat8	0h	chr2	38777	0.0190830235439901	365	YBL098W	BNA4
Cat8	0h	chr2	66985	0.00793060718711276
Cat8	0h	chr2	88771	0.0436183395291202	984	YBL074C	AAR2
Cat8	0h	chr2	197643	0.0116480793060719
Cat8	0h	chr2	256459	0.0213135068153656	777	YBR009C	HHF1
Cat8	0h	chr2	300969	0.012639405204461	550	YBR032W
Cat8	0h	chr2	300969	0.012639405204461	975	YBR033W	EDS1
Cat8	0h	chr2	478775	0.00396530359355638	557	YBR119W	MUD1	U1A|U1-A
Cat8	0h	chr2	592111	0.0106567534076828
Cat8	0h	chr2	605297.9	0.0247831474597274	663.087429719279	YBR190W
Cat8	0h	chr2	605297.9	0.0247831474597274	967.087429719279	YBR191W	RPL21A	L21A|URP1
Cat8	0h	chr2	680167	0.0205700123915737	951	YBR229C	ROT2	GLS2
Cat8	0h	chr2	680167	0.0205700123915737	122	YBR230C	OM14
Cat8	0h	chr2	680167	0.0205700123915737	190	YBR230W-A
Cat8	0h	chr2	680437	0.0223048327137546	392	YBR230C	OM14
Cat8	0h	chr2	680437	0.0223048327137546	-80	YBR230W-A
Cat8	0h	chr2	775271	0.0493184634448575
Cat8	0h	chr9	25609	0.0057001239157373
Cat8	0h	chr9	128154	0.0158612143742255	-3	YIL123W	SIM1
Cat8	0h	chr9	147073	0.0475836431226766
Cat8	0h	chr9	249111	0.015365551425031	718	YIL057C
Cat8	0h	chr9	249111	0.015365551425031	878	YIL056W	VHR1
Cat8	0h	chr9	258141	0.030731102850062	771	YIL050W	PCL7
Cat8	0h	chr9	264941	0.0133828996282528
Cat8	0h	chr9	317759	0.0285006195786865
Cat8	0h	chr9	324409	0.0401486988847584
Cat8	5h	chr11	21023	0.0221511198621708
Cat8	5h	chr11	21743	0.00910657149889244	491	YKL217W	JEN1
Cat8	5h	chr11	68007	0.0172286487816884	540	YKL201C	MNN4	YKL200C
Cat8	5h	chr11	68427	0.00935269505291656	960	YKL201C	MNN4	YKL200C
Cat8	5h	chr11	68937	0.045040610386414
Cat8	5h	chr11	69207	0.049224710804824
Cat8	5h	chr11	92013	0.0482402165887275	472	YKL187C
Cat8	5h	chr11	99847	0.0209205020920502	829	YKL182W	FAS1
Cat8	5h	chr11	171363.5	0.0497169579128723	229.50869400159	YKL148C	SDH1	SDHA
Cat8	5h	chr11	171363.5	0.0497169579128723	424.49130599841	YKL146W	AVT3
Cat8	5h	chr11	231035	0.00590696529657888	836.020697910251	YKL109W	HAP4
Cat8	5h	chr11	258403.9	0.006153088850603	493.12626542506	YKL096W-A	CWP2	YKL097W-A|LPR1
Cat8	5h	chr11	260283	0.0300270735909427	493	YKL096W	CWP1	YJU1
Cat8	5h	chr11	322243	0.0305193206989909	629	YKL062W	MSN4
Cat8	5h	chr11	326445	0.0371646566576421
Cat8	5h	chr11	382681	0.0440561161703175
Cat8	5h	chr11	383251	0.0413487570760522
Cat8	5h	chr11	517107	0.0214127492000984	733	YKR041W
Cat8	5h	chr11	518691	0.0159980310115678	483	YKR040C
Cat8	5h	chr11	518691	0.0159980310115678	478	YKR042W	UTH1
Cat8	5h	chr11	519681	0.0361801624415457
Cat8	5h	chr11	577329	0.0455328574944622
Cat8	5h	chr11	614671	0.0196898843219296	701	YKR093W	PTR2
Cat8	5h	chr11	630293	0.00073837066207236	497	YKR097W	PCK1	PPC1|JPM2
Cat8	5h	chr10	62913	0.0135367954713266	891	YJL197W	UBP12
Cat8	5h	chr10	120747	0.0475018459266552
Cat8	5h	chr10	136027.0	0.0420871277381245	97.96782159945	YJL153C	INO1	1-Apr
Cat8	5h	chr10	136027.0	0.0420871277381245	143.03217840055	YJL152W
Cat8	5h	chr10	158777	0.0386413979817869
Cat8	5h	chr10	265403	0.0251046025104603	358	YJL090C	DPB11
Cat8	5h	chr10	265403	0.0251046025104603	517	YJL089W	SIP4
Cat8	5h	chr10	366995	0.0347034211174009
Cat8	5h	chr10	391638	0.0223972434161949	791	YJL029C	VPS53
Cat8	5h	chr10	391638	0.0223972434161949	760	YJL026W	RNR2	CRT6
Cat8	5h	chr10	393376.5	0.0145212896874231	95.451977285673	YJL026C-A
Cat8	5h	chr10	393376.5	0.0145212896874231	584.548022714327	YJL025W	RRN7
Cat8	5h	chr10	541468	0.0356879153334974
Cat8	5h	chr10	608865	0.00049224710804824	900	YJR095W	SFC1	ACR1
Cat8	5h	chr10	703823	0.0290425793748462	765	YJR145C	RPS4A	rp5|YS6|S7A|S4A
Cat8	5h	chr10	703823	0.0290425793748462	52	YJR146W
Cat8	5h	chr10	703823	0.0290425793748462	363	YJR147W	HMS2
Cat8	5h	chr10	705083	0.0130445483632784	651	YJR148W	BAT2	ECA40|TWT2
Cat8	5h	chr12	65572	0.0344572975633768	366	YLL039C	UBI4	UB14|SCD2
Cat8	5h	chr12	65572	0.0344572975633768	989	YLL037W
Cat8	5h	chr12	84245	0.0258429731725326	558	YLL028W	TPO1
Cat8	5h	chr12	87155	0.0248584789564361	247	YLL027W	ISA1
Cat8	5h	chr12	108547	0.018459266551809	649	YLL019C	KNS1	L124
Cat8	5h	chr12	108787	0.0470095988186069	889	YLL019C	KNS1	L124
Cat8	5h	chr12	220771	0.030765444253015
Cat8	5h	chr12	329803	0.0187053901058331	564	YLR094C	GIS3
Cat8	5h	chr12	370723	0.00762983017474772	624	YLR110C	CCW12
Cat8	5h	chr12	370723	0.00762983017474772	69	YLR112W
Cat8	5h	chr12	370723	0.00762983017474772	898	YLR113W	HOG1	SSK3
Cat8	5h	chr12	424267.7	0.0433177455082451	793.715369906975	YLR139C	SLS1
Cat8	5h	chr12	424267.7	0.0433177455082451	919.284630093025	YLR142W	PUT1
Cat8	5h	chr12	504367	0.0169825252276643	226	YLR174W	IDP2
Cat8	5h	chr12	747626	0.0049224710804824	513	YLR307C-A
Cat8	5h	chr12	747626	0.0049224710804824	313	YLR308W	CDA2
Cat8	5h	chr12	838598	0.0108294363770613
Cat8	5h	chr12	875333	0.0012306177701206	541.983205242548	YLR377C	FBP1	ACN8
Cat8	5h	chr12	1012245	0.0460251046025105	225.189618642675	YLR437C	DIF1
Cat8	5h	chr12	1012245	0.0460251046025105	252.810381357325	YLR438W	CAR2	cargB
Cat8	5h	chr16	16379	0.0152596603494954
Cat8	5h	chr16	40599	0.0423332512921487	444	YPL265W	DIP5
Cat8	5h	chr16	75625	0.0295348264828944	906	YPL250C	ICY2
Cat8	5h	chr16	75625	0.0295348264828944	77	YPL250W-A
Cat8	5h	chr16	114581	0.026581343834605	731	YPL230W	USV1	NSF1
Cat8	5h	chr16	214801	0.0329805562392321	840	YPL177C	CUP9
Cat8	5h	chr16	257099	0.00443022397243416	333	YPL156C	PRM4
Cat8	5h	chr16	377531	0.0334728033472803
Cat8	5h	chr16	431999	0.00147674132414472	586	YPL061W	ALD6	ALD1
Cat8	5h	chr16	433109	0.0462712281565346
Cat8	5h	chr16	433769	0.0275658380507015	751	YPL060W	LPE10
Cat8	5h	chr16	453613	0.0228894905242432	559	YPL057C	SUR1	LPE15|CSG1|BCL21
Cat8	5h	chr16	455173	0.0479940930347034	186	YPL055C	LGE1
Cat8	5h	chr16	455173	0.0479940930347034	583	YPL054W	LEE1
Cat8	5h	chr16	502941	0.0233817376322914	760.014083420218	YPL026C	SKS1	SHA3
Cat8	5h	chr16	502941	0.0233817376322914	-86.9859165797825	YPL025C
Cat8	5h	chr16	502941	0.0233817376322914	573.985916579782	YPL024W	RMI1	NCE4
Cat8	5h	chr16	627563	0.00713758306669948	599	YPR029C	APL4
Cat8	5h	chr16	627563	0.00713758306669948	314	YPR030W	CSR2	ART8|MRG19
Cat8	5h	chr16	645560.4	0.00172286487816884	386.587299658451	YPR036W-A
Cat8	5h	chr16	679134	0.0100910657149889	816.984652996063	YPR063C
Cat8	5h	chr16	679134	0.0100910657149889	556.015347003937	YPR065W	ROX1	REO1
Cat8	5h	chr16	701880	0.0287964558208221
Cat8	5h	chr16	919839	0.0445483632783657	802	YPR190C	RPC82	C82|RPC3
Cat8	5h	chr16	920529	0.0359340388875215
Cat8	5h	chr16	921289	0.0157519074575437	567	YPR192W	AQY1
Cat8	5h	chr16	922099	0.0467634752645828
Cat8	5h	chr1	45417	0.00886044794486832	394	YAL054C	ACS1	FUN44
Cat8	5h	chr1	45417	0.00886044794486832	483	YAL053W	FLC2	HUF2
Cat8	5h	chr1	139901	0.0349495446714251	861	YAL004W
Cat8	5h	chr1	141791	0.0268274673886291	358	YAL005C	SSA1	YG100
Cat8	5h	chr1	141791	0.0268274673886291	385	YAL003W	EFB1	TEF5
Cat8	5h	chr1	190101	0.00196898843219296	86	YAR035W	YAT1
Cat8	5h	chr14	253125	0.0253507260644844
Cat8	5h	chr14	343880	0.0484863401427517
Cat8	5h	chr14	355615	0.0411026335220281	571	YNL144C
Cat8	5h	chr14	405897	0.00098449421609648	331	YNL118C	DCP2	PSU1
Cat8	5h	chr14	405897	0.00098449421609648	463	YNL117W	MLS1
Cat8	5h	chr14	427204	0.0477479694806793	448	YNL104C	LEU4
Cat8	5h	chr14	427204	0.0477479694806793	533	YNL103W	MET4
Cat8	5h	chr14	518429	0.0457789810484863
Cat8	5h	chr14	633433	0.0332266797932562	990	YNR003W-A
Cat8	5h	chr14	727492.5	0.0110755599310854
Cat8	5h	chr5	6073	0.00566084174255476	959	YEL076C-A
Cat8	5h	chr5	6073	0.00566084174255476	959	YEL076C
Cat8	5h	chr5	6073	0.00566084174255476	360	YEL075C
Cat8	5h	chr5	6073	0.00566084174255476	53	YEL074W
Cat8	5h	chr5	42303	0.0174747723357125	350	YEL060C	PRB1	CVT1
Cat8	5h	chr5	42303	0.0174747723357125	349	YEL059W	HHY1	ENV6
Cat8	5h	chr5	42303	0.0174747723357125	949	YEL058W	PCM1	AGM1
Cat8	5h	chr5	85351	0.0418410041841004	799	YEL036C	ANP1	MNN8|GEM3
Cat8	5h	chr5	85351	0.0418410041841004	325	YEL034W	HYP2	eIF-5A|eIF5A|TIF51A
Cat8	5h	chr5	85351	0.0418410041841004	828	YEL033W	MTC7
Cat8	5h	chr5	86748	0.0396258921978833	533	YEL034C-A
Cat8	5h	chr5	86748	0.0396258921978833	189	YEL032W	MCM3
Cat8	5h	chr5	116867	0.0408565099680039	344	YEL020W-A	TIM9
Cat8	5h	chr5	117977	0.0315038149150874	597	YEL020C-B
Cat8	5h	chr5	201989	0.0435638690622693	256	YER023C-A
Cat8	5h	chr5	201989	0.0435638690622693	202	YER024W	YAT2
Cat8	5h	chr5	284957.2	0.0231356140782673	737.202895254013	YER064C
Cat8	5h	chr5	287301	0.00270735909426532	389	YER065C	ICL1
Cat8	5h	chr5	334925	0.0324883091311839	998	YER088W-B
Cat8	5h	chr5	442295	0.0179670194437608	480	YER137C
Cat8	5h	chr4	74228	0.032734432685208	309	YDL215C	GDH2	GDHB|GDH-B
Cat8	5h	chr4	302025	0.00541471818853064	-64	YDL086C-A
Cat8	5h	chr4	369055	0.0241201082943638	844	YDL048C	STP4
Cat8	5h	chr4	369055	0.0241201082943638	714	YDL047W	SIT4
Cat8	5h	chr4	386950.5	0.00319960620231356
Cat8	5h	chr4	463135	0.00639921240462712	535	YDR008C
Cat8	5h	chr4	463135	0.00639921240462712	297	YDR009W	GAL3
Cat8	5h	chr4	465319	0.0120600541471819	-62	YDR010C
Cat8	5h	chr4	465319	0.0120600541471819	598	YDR011W	SNQ2
Cat8	5h	chr4	472711	0.0182131429977849	444	YDR013W	PSF1	CDC101
Cat8	5h	chr4	599993	0.036918533103618	798	YDR077W	SED1
Cat8	5h	chr4	601043	0.0487324636967758
Cat8	5h	chr4	721185	0.0216588727541226	884	YDR132C
Cat8	5h	chr4	721905	0.012306177701206	610	YDR133C
Cat8	5h	chr4	837745	0.0312576913610633	645	YDR189W	SLY1
Cat8	5h	chr4	894121.8	0.00787595372877184	910.197899072664	YDR216W	ADR1
Cat8	5h	chr4	969918	0.0379030273197145	241.038760797121	YDR256C	CTA1
Cat8	5h	chr4	1080649	0.0499630814668964	453	YDR309C	GIC2
Cat8	5h	chr4	1161889	0.0322421855771597	574	YDR343C	HXT6
Cat8	5h	chr4	1242507	0.0115678070391336	483	YDR384C	ATO3
Cat8	5h	chr4	1242507	0.0115678070391336	716	YDR385W	EFT2
Cat8	5h	chr4	1308335	0.0167364016736402
Cat8	5h	chr4	1385437	0.0086143243908442	629	YDR462W	MRPL28	YmL28
Cat8	5h	chr4	1489683	0.0489785872507999	700	YDR524C	AGE1	SAT1
Cat8	5h	chr4	1489683	0.0489785872507999	215	YDR525W	API2
Cat8	5h	chr4	1489683	0.0489785872507999	906	YDR525W-A	SNA2
Cat8	5h	chr4	1490253	0.00959881860694068	462	YDR524C-B
Cat8	5h	chr4	1490253	0.00959881860694068	270	YDR524C-A		YDR524C-C
Cat8	5h	chr4	1490253	0.00959881860694068	336	YDR525W-A	SNA2
Cat8	5h	chr4	1490253	0.00959881860694068	834	YDR527W	RBA50
Cat8	5h	chr4	1496353	0.0452867339404381
Cat8	5h	chr4	1507393	0.00467634752645828	39	YDR535C
Cat8	5h	chr4	1507393	0.00467634752645828	604	YDR536W	STL1
Cat8	5h	chr9	128154	0.0337189269013045	-3	YIL123W	SIM1
Cat8	5h	chr9	249231	0.00344572975633768	838	YIL057C
Cat8	5h	chr9	249231	0.00344572975633768	758	YIL056W	VHR1
Cat8	5h	chr15	14092	0.0243662318483879	220	YOL160W
Cat8	5h	chr15	83271	0.00221511198621708	351	YOL126C	MDH2
Cat8	5h	chr15	83271	0.00221511198621708	563	YOL125W	TRM13
Cat8	5h	chr15	109645	0.00393797686438592	749	YOL111C	MDY2	GET5|TMA24
Cat8	5h	chr15	109645	0.00393797686438592	652	YOL109W	ZEO1
Cat8	5h	chr15	109855	0.00664533595865124	959	YOL111C	MDY2	GET5|TMA24
Cat8	5h	chr15	109855	0.00664533595865124	442	YOL109W	ZEO1
Cat8	5h	chr15	160237.6	0.0494708343588481
Cat8	5h	chr15	232193	0.0155057839035196	439	YOL052C-A	DDR2	YOL053C-A|DDRA2
Cat8	5h	chr15	480143	0.0127984248092542	953	YOR081C	TGL5	STC2
Cat8	5h	chr15	480143	0.0127984248092542	504	YOR082C
Cat8	5h	chr15	480143	0.0127984248092542	446	YOR084W	LPX1
Cat8	5h	chr15	481043	0.0199360078759537	992	YOR085W	OST3
Cat8	5h	chr15	504645	0.0132906719173025	316	YOR095C	RKI1
Cat8	5h	chr15	836893	0.022643366970219	463	YOR273C	TPO4
Cat8	5h	chr15	836893	0.022643366970219	780	YOR274W	MOD5
Cat8	5h	chr15	968236	0.0191976372138814	614.05999402504	YOR342C
Cat8	5h	chr15	980634	0.0364262859955698
Cat8	5h	chr15	987715	0.010337189269013
Cat8	5h	chr15	988345	0.0125523012552301
Cat8	5h	chr15	989365	0.00295348264828944	586	YOR348C	PUT4
Cat8	5h	chr15	989365	0.00295348264828944	421	YOR349W	CIN1
Cat8	5h	chr15	1074947	0.0383952744277627
Cat8	5h	chr2	8053	0.0302731971449668	320	YBL108C-A	PAU9
Cat8	5h	chr2	8053	0.0302731971449668	124	YBL108W
Cat8	5h	chr2	38777	0.0376569037656904	365	YBL098W	BNA4
Cat8	5h	chr2	165190.9	0.0438099926162934	415.865221923363	YBL029C-A
Cat8	5h	chr2	165190.9	0.0438099926162934	946.134778076637	YBL029W
Cat8	5h	chr2	193743	0.0118139305931578	382	YBL015W	ACH1
Cat8	5h	chr2	195003	0.0297809500369185
Cat8	5h	chr2	197643	0.0366724095495939
Cat8	5h	chr2	300969	0.0137829190253507	550	YBR032W
Cat8	5h	chr2	300969	0.0137829190253507	975	YBR033W	EDS1
Cat8	5h	chr2	338537	0.0036918533103618	340	YBR050C	REG2
Cat8	5h	chr2	478775	0.00689145951267536	557	YBR119W	MUD1	U1A|U1-A
Cat8	5h	chr2	592111	0.0219049963081467
Cat8	5h	chr2	680197	0.0238739847403397	981	YBR229C	ROT2	GLS2
Cat8	5h	chr2	680197	0.0238739847403397	152	YBR230C	OM14
Cat8	5h	chr2	680197	0.0238739847403397	160	YBR230W-A
Cat8	5h	chr2	680827	0.0425793748461728	782	YBR230C	OM14
Cat8	5h	chr7	149309	0.0342111740093527	715	YGL189C	RPS26A	S26A|RPS26
Cat8	5h	chr7	149309	0.0342111740093527	339	YGL188C-A
Cat8	5h	chr7	323489	0.024612355402412
Cat8	5h	chr7	366231	0.0073837066207236	232	YGL076C	RPL7A	YL8|L7A|L6A|rp11
Cat8	5h	chr7	384885.7	0.0263352202805809	231.732316275418	YGL063C-A
Cat8	5h	chr7	384885.7	0.0263352202805809	313.267683724582	YGL062W	PYC1
Cat8	5h	chr7	398096	0.0393797686438592	472	YGL056C	SDS23
Cat8	5h	chr7	398096	0.0393797686438592	535	YGL055W	OLE1	MDM2
Cat8	5h	chr7	481197	0.0285503322667979
Cat8	5h	chr7	481527	0.0447944868323899
Cat8	5h	chr7	482397	0.0398720157519075	868	YGL007W	BRP1
Cat8	5h	chr7	483567	0.0098449421609648	896	YGL008C	PMA1	KTI10
Cat8	5h	chr7	483567	0.0098449421609648	535	YGL007C-A
Cat8	5h	chr7	547399	0.0177208958897366	95	YGR031C-A	NAG1
Cat8	5h	chr7	547399	0.0177208958897366	869	YGR032W	GSC2	FKS2
Cat8	5h	chr7	592727	0.0189515136598572	281	YGR050C
Cat8	5h	chr7	592727	0.0189515136598572	873	YGR052W	FMP48
Cat8	5h	chr7	625049	0.0211666256460743	259	YGR067C
Cat8	5h	chr7	625289	0.0024612355402412	499	YGR067C
Cat8	5h	chr7	883049	0.038887521535811
Cat8	5h	chr7	987322.4	0.014275166133399	731.57088679215	YGR249W	MGA1
Cat8	5h	chr7	994165	0.0255968496185085	639	YGR250C
Cat8	5h	chr7	1001377	0.0339650504553286
Cat8	5h	chr8	5199	0.016490278119616	659	YHL049C
Cat8	5h	chr8	35406.29	0.0273197144966773
Cat8	5h	chr8	126137	0.0465173517105587	462	YHR009C
Cat8	5h	chr8	126137	0.0465173517105587	378	YHR010W	RPL27A	L27A|RPL27
Cat8	5h	chr8	297215	0.0113216834851095	765	YHR096C	HXT5
Cat8	5h	chr8	396797	0.0201821314299778	135	YHR149C	SKG6
Cat8	5h	chr8	396797	0.0201821314299778	457	YHR150W	PEX28
Cat8	5h	chr8	452457	0.0351956682254492	415	YHR175W	CTR2
Cat8	5h	chr8	504793	0.0391336450898351
Cat8	5h	chr13	24578	0.0283042087127738	894	YML124C	TUB3
Cat8	5h	chr13	28723	0.0403642628599557
Cat8	5h	chr13	91348.37	0.0236278611863155	617.373602900145	YML091C	RPM2
Cat8	5h	chr13	91348.37	0.0236278611863155	-60.6263970998552	YML089C
Cat8	5h	chr13	91348.37	0.0236278611863155	886.626397099855	YML088W	UFO1
Cat8	5h	chr13	306393	0.0310115678070391	801	YMR016C	SOK2
Cat8	5h	chr13	306723	0.0443022397243416	765	YMR017W	SPO20	DBI9
Cat8	5h	chr13	352778	0.0194437607679055	806	YMR041C	ARA2
Cat8	5h	chr13	353288	0.0401181393059316	582	YMR043W	MCM1	FUN80
Cat8	5h	chr13	434831	0.0374107802116663	-44	YMR083W	ADH3
Cat8	5h	chr13	540591	0.0406103864139798	536	YMR135C	GID8	DCR1
Cat8	5h	chr13	540591	0.0406103864139798	607	YMR136W	GAT2
Cat8	5h	chr13	556131	0.0472557223726311
Cat8	5h	chr13	557151	0.0162441545655919	677	YMR145C	NDE1	NDH1
Cat8	5h	chr13	653461	0.020428254984002	575	YMR194C-B	CMC4
Cat8	5h	chr13	653461	0.020428254984002	326	YMR194C-A
Cat8	5h	chr13	653461	0.020428254984002	572	YMR195W	ICY1
Cat8	5h	chr13	662035	0.0317499384691115	608	YMR199W	CLN1
Cat8	5h	chr13	774337.4	0.0260890967265567	413.567251831759	YMR251W-A	HOR7
Cat8	5h	chr13	860990.6	0.0319960620231356	100.558378834394	YMR296C	LCB1	TSC2|END8
Cat8	5h	chr13	860990.6	0.0319960620231356	930.441621165606	YMR297W	PRC1	CPY|LBC1
Cat8	5h	chr13	874107	0.0206743785380261	879	YMR304W	UBP15
Cat8	5h	chr3	52206	0.043071621954221	439	YCL039W	GID7	MOH2
Cat8	5h	chr3	92145	0.0270735909426532
Cat8	5h	chr3	122771	0.0140290425793748	445	YCR005C	CIT2
Cat8	5h	chr3	123251	0.0150135367954713	925	YCR005C	CIT2
Cat8	5h	chr3	123251	0.0150135367954713	250	YCR006C
Cat8	5h	chr3	123641	0.0415948806300763	640	YCR006C
Cat8	5h	chr3	133594.8	0.0105833128230372	472.78027032211	YCR010C	ADY2	ATO1
Cat8	5h	chr3	163749	0.0428254984001969	888	YCR024C-B
Cat8	5h	chr3	163749	0.0428254984001969	686	YCR024C-A	PMP1
Cat8	5h	chr3	163959	0.0292887029288703	896	YCR024C-A	PMP1
Cat8	5h	chr3	163959	0.0292887029288703	107	YCR025C
Cat8	5h	chr6	55339	0.0278119616047256	644	YFL039C	ACT1	actin|ABY1|END7
Cat8	5h	chr6	55339	0.0278119616047256	996	YFL037W	TUB2	SHE8|ARM10
Cat8	5h	chrM	2479	0.0354417917794733
Cat8	5h	chrM	11322.52	0.00836820083682008
Cat8	5h	chrM	59303	0.00812207728279596
Cat8	5h	chrM	60233	0.00516859463450652
Cat8	5h	chrM	67615	0.00418410041841004
Cat8	5h	chrM	76271	0.0147674132414472
Cat8	5h	chrM	81769	0.0280580851587497
Cat8	5h	chrM	83827	0.0381491508737386
Hap4	0.5h	chr8	28977	0.0346986694495173
Hap4	0.5h	chr8	56515	0.0409600834855205	132	YHL024W	RIM4
Hap4	0.5h	chr8	119791	0.00521784503000261
Hap4	0.5h	chr8	209507	0.0151317505870076	-38	YHR050W-A
Hap4	0.5h	chr8	209507	0.0151317505870076	192	YHR051W	COX6
Hap4	0.5h	chr8	308715	0.0109574745630055
Hap4	0.5h	chr8	356505	0.0237411948865119	59	YHR124W	NDT80
Hap4	0.5h	chr8	385467	0.0391338377250196	46	YHR143W	DSE2
Hap4	0.5h	chr8	391703	0.00365249152100183
Hap4	0.5h	chr8	430425	0.00808765979650404
Hap4	0.5h	chr8	452517	0.0461779285155231	355	YHR175W	CTR2
Hap4	0.5h	chr8	466535	0.00965301330550483	397	YHR180W-A
Hap4	0.5h	chr8	466535	0.00965301330550483	693	YHR181W	SVP26	ERV26
Hap4	0.5h	chr16	47113	0.0396556222280198	607	YPL263C	KEL3
Hap4	0.5h	chr16	47113	0.0396556222280198	223	YPL262W	FUM1
Hap4	0.5h	chr16	90384.32	0.0234803026350117
Hap4	0.5h	chr16	182491	0.00678319853900339
Hap4	0.5h	chr16	192874	0.0156535350900078	773	YPL187W	MF(ALPHA)1
Hap4	0.5h	chr16	194104	0.0281763631620141
Hap4	0.5h	chr16	210117	0.0146099660840073
Hap4	0.5h	chr16	377741	0.0182624576050091
Hap4	0.5h	chr16	602555	0.0153926428385077
Hap4	0.5h	chr16	607330.4	0.00756587529350378	21.3711666659219	YPR022C
Hap4	0.5h	chr16	668188.7	0.0373075919645187
Hap4	0.5h	chr16	679164	0.0386120532220193	846.971703478601	YPR063C
Hap4	0.5h	chr16	679164	0.0386120532220193	526.028296521399	YPR065W	ROX1	REO1
Hap4	0.5h	chr16	701730	0.00730498304200365
Hap4	0.5h	chr16	795496	0.0315679624315158
Hap4	0.5h	chr16	826825	0.030002608922515	270	YPR147C
Hap4	0.5h	chr16	883899	0.0026089225150013	585	YPR170C
Hap4	0.5h	chr16	883899	0.0026089225150013	-75	YPR171W	BSP1
Hap4	0.5h	chr16	919209	0.0286981476650143	172	YPR190C	RPC82	C82|RPC3
Hap4	0.5h	chr16	919209	0.0286981476650143	168	YPR191W	QCR2	UCR2|COR2
Hap4	0.5h	chr16	922849	0.0169579963475085
Hap4	0.5h	chr16	941155	0.0117401513175059
Hap4	0.5h	chr12	65512	0.0482650665275241	306	YLL039C	UBI4	UB14|SCD2
Hap4	0.5h	chr12	77109	0.00469606052700235	363	YLL032C
Hap4	0.5h	chr12	87215	0.0354813462040177	187	YLL027W	ISA1
Hap4	0.5h	chr12	94778	0.0086094442995043	-32	YLL025W	PAU17
Hap4	0.5h	chr12	129207	0.0307852856770154
Hap4	0.5h	chr12	374053	0.0341768849465171
Hap4	0.5h	chr12	426629	0.0318288546830159	701	YLR143W
Hap4	0.5h	chr12	500435	0.0427863292460214	163	YLR168C	UPS2	GEP1|AIM30|MSF1|MSF1'
Hap4	0.5h	chr12	500435	0.0427863292460214	-98	YLR169W
Hap4	0.5h	chr12	500435	0.0427863292460214	300	YLR171W
Hap4	0.5h	chr12	519617	0.0495695277850248
Hap4	0.5h	chr12	530541	0.0258283328985129
Hap4	0.5h	chr12	547617	0.00391338377250196	-30	YLR198C
Hap4	0.5h	chr12	672677	0.0453952517610227	456	YLR264W	RPS28B	YS27|S33B|S28B|RPS33B
Hap4	0.5h	chr12	712889	0.00704409079050352	829	YLR287C
Hap4	0.5h	chr12	730545	0.0133055048265067	282	YLR301W
Hap4	0.5h	chr12	878785	0.0195669188625098	938	YLR381W	CTF3	CHL3
Hap4	0.5h	chr3	10979	0.00313070701800157
Hap4	0.5h	chr3	24143	0.0187842421080094	764	YCL059C	KRR1
Hap4	0.5h	chr3	24143	0.0187842421080094	162	YCL058C	FYV5	MDF1
Hap4	0.5h	chr3	24143	0.0187842421080094	625	YCL057W	PRD1
Hap4	0.5h	chr3	138872.1	0.0446125750065223
Hap4	0.5h	chr3	232414.8	0.0310461779285155
Hap4	0.5h	chr3	308929	0.0193060266110097	138	YCR105W	ADH7	ADHVII
Hap4	0.5h	chr2	36707	0.015914427341508	343	YBL099W	ATP1
Hap4	0.5h	chr2	88291	0.0172188885990086	504	YBL074C	AAR2
Hap4	0.5h	chr2	88681	0.0323506391860162	894	YBL074C	AAR2
Hap4	0.5h	chr2	96507	0.0284372554135142	623	YBL067C	UBP13
Hap4	0.5h	chr2	134045	0.0401774067310201
Hap4	0.5h	chr2	136265	0.027915470910514	746	YBL045C	COR1	QCR1
Hap4	0.5h	chr2	136265	0.027915470910514	426	YBL043W	ECM13
Hap4	0.5h	chr2	172387	0.0276545786590138	150	YBL024W	NCL1	TRM4
Hap4	0.5h	chr2	219405	0.00834855204800417
Hap4	0.5h	chr2	275805.5	0.0208713801200104	278.497491446731	YBR018C	GAL7
Hap4	0.5h	chr2	315509	0.0125228280720063	66	YBR039W	ATP3
Hap4	0.5h	chr2	517157	0.0367858074615184
Hap4	0.5h	chr2	587939	0.0425254369945213
Hap4	0.5h	chr2	592111	0.0177406731020089
Hap4	0.5h	chr2	600587	0.0245238716410123	633	YBR185C	MBA1
Hap4	0.5h	chr2	600587	0.0245238716410123	-39	YBR186W	PCH2
Hap4	0.5h	chr2	605299	0.0336551004435168	662	YBR190W
Hap4	0.5h	chr2	605299	0.0336551004435168	966	YBR191W	RPL21A	L21A|URP1
Hap4	0.5h	chr2	681337	0.00417427602400209
Hap4	0.5h	chr2	779439	0.0255674406470128	-20	YBR288C	APM3	YKS6
Hap4	0.5h	chr2	779439	0.0255674406470128	224	YBR289W	SNF5	TYE4|SWI10|HAF4
Hap4	0.5h	chr13	53731	0.044090790503522
Hap4	0.5h	chr13	64533	0.0148708583355074
Hap4	0.5h	chr13	91122.56	0.0229585181320115	391.564829341762	YML091C	RPM2
Hap4	0.5h	chr13	101173	0.0451343595095226	123	YML083C
Hap4	0.5h	chr13	101173	0.0451343595095226	689	YML082W
Hap4	0.5h	chr13	261588.9	0.0435690060005218
Hap4	0.5h	chr13	331768	0.0112183668145056
Hap4	0.5h	chr13	353648	0.0474823897730237	222	YMR043W	MCM1	FUN80
Hap4	0.5h	chr13	403233	0.0466997130185234
Hap4	0.5h	chr13	410647	0.00182624576050091	921	YMR072W	ABF2
Hap4	0.5h	chr13	433091	0.0216540568745108	967	YMR082C
Hap4	0.5h	chr13	459245	0.0438298982520219
Hap4	0.5h	chr13	500083	0.00104356900600052
Hap4	0.5h	chr13	633235	0.0122619358205061
Hap4	0.5h	chr13	634615	0.00652230628750326
Hap4	0.5h	chr13	650342	0.0224367336290112	802	YMR194W	RPL36A	YL39|L39|L36A|RPL39B
Hap4	0.5h	chr13	779597	0.0271327941560136	471	YMR256C	COX7
Hap4	0.5h	chr13	861985	0.0406991912340203	-64	YMR297W	PRC1	CPY|LBC1
Hap4	0.5h	chr13	910560.2	0.0404382989825202
Hap4	0.5h	chr13	919489	0.0313070701800157	412	YMR322C	SNO4	HSP34
Hap4	0.5h	chr13	919489	0.0313070701800157	597	YMR323W	ERR3
Hap4	0.5h	chr4	134851	0.0456561440125228	329	YDL181W	INH1
Hap4	0.5h	chr4	176769	0.0443516827550222	5	YDL155W	CLB3
Hap4	0.5h	chr4	198101	0.021914949126011	-76	YDL145C	COP1	SOO1|RET1|SEC33
Hap4	0.5h	chr4	244961	0.038090268719019	962	YDL120W	YFH1
Hap4	0.5h	chr4	334207	0.0242629793895121	397	YDL069C	CBS1
Hap4	0.5h	chr4	334207	0.0242629793895121	628	YDL066W	IDP1
Hap4	0.5h	chr4	400736	0.000521784503000261
Hap4	0.5h	chr4	446445	0.0485259587790243
Hap4	0.5h	chr4	472681	0.006000521784503	474	YDR013W	PSF1	CDC101
Hap4	0.5h	chr4	513305.1	0.0487868510305244
Hap4	0.5h	chr4	555221	0.0378293764675189
Hap4	0.5h	chr4	768163	0.0198278111140099	194	YDR153C	ENT5
Hap4	0.5h	chr4	837738.4	0.0333942081920167	994.413265262265	YDR187C
Hap4	0.5h	chr4	837738.4	0.0333942081920167	651.586734737735	YDR189W	SLY1
Hap4	0.5h	chr4	946713	0.0498304200365249	91	YDR242W	AMD2
Hap4	0.5h	chr4	1308335	0.0104356900600052
Hap4	0.5h	chr4	1329821	0.0472214975215236
Hap4	0.5h	chr4	1377683	0.00782676754500391
Hap4	0.5h	chr4	1496683	0.0206104878685103	142	YDR529C	QCR7	UCR7|CRO1|COR4
Hap4	0.5h	chr4	1524901	0.0106965823115053	-18	YDR543C
Hap4	0.5h	chr10	161507	0.00573962953300287	403	YJL132W
Hap4	0.5h	chr10	357809	0.0302635011740151
Hap4	0.5h	chr10	462473	0.0393947299765197	240	YJR015W
Hap4	0.5h	chr10	525115	0.0221758413775111
Hap4	0.5h	chr10	541018	0.0161753195930081
Hap4	0.5h	chr10	547241	0.036003130707018
Hap4	0.5h	chr10	577207	0.0490477432820245	614	YJR076C	CDC11	PSL9
Hap4	0.5h	chr10	577957	0.00991390555700496	895	YJR078W	BNA2
Hap4	0.5h	chr10	647046.5	0.0448734672580224	566.453072430333	YJR119C	JHD2	KDM5|KDM5
Hap4	0.5h	chr10	647046.5	0.0448734672580224	69.5469275696669	YJR120W
Hap4	0.5h	chr10	647046.5	0.0448734672580224	550.546927569667	YJR121W	ATP2
Hap4	0.5h	chr10	703823	0.0263501174015132	765	YJR145C	RPS4A	rp5|YS6|S7A|S4A
Hap4	0.5h	chr10	703823	0.0263501174015132	52	YJR146W
Hap4	0.5h	chr10	703823	0.0263501174015132	363	YJR147W	HMS2
Hap4	0.5h	chr1	67847	0.0135663970780068	326	YAL040C	CLN3	WHI1|FUN10|DAF1
Hap4	0.5h	chr1	73163	0.0127837203235064	858	YAL037W
Hap4	0.5h	chr1	139301	0.0174797808505087	954	YAL007C	ERP2
Hap4	0.5h	chr1	145085	0.0297417166710149
Hap4	0.5h	chr1	207231	0.032089746934516
Hap4	0.5h	chr15	11303.56	0.0138272893295069
Hap4	0.5h	chr15	31311	0.0344377771980172
Hap4	0.5h	chr15	92035	0.0226976258805114	616	YOL122C	SMF1	SBS1
Hap4	0.5h	chr15	93565	0.00913122880250457	715	YOL121C	RPS19A	rp55a|YS16A|S19A|S16aA
Hap4	0.5h	chr15	110478.6	0.0190451343595095
Hap4	0.5h	chr15	213875	0.0464388207670232
Hap4	0.5h	chr15	290441	0.045917036264023
Hap4	0.5h	chr15	344937	0.0357422384555179
Hap4	0.5h	chr15	579991	0.0273936864075137	260	YOR136W	IDH2
Hap4	0.5h	chr15	697997	0.0433081137490217
Hap4	0.5h	chr15	728313	0.0164362118445082
Hap4	0.5h	chr15	746767	0.0326115314375163	463	YOR214C
Hap4	0.5h	chr15	765691	0.0266110096530133
Hap4	0.5h	chr15	783213	0.0331333159405166	465	YOR238W
Hap4	0.5h	chr15	825202	0.0422645447430211	336.006257211324	YOR267C	HRK1
Hap4	0.5h	chr15	831049	0.00547873728150274	475.991518102819	YOR270C	VPH1
Hap4	0.5h	chr15	868809	0.0294808244195147	663	YOR293C-A
Hap4	0.5h	chr15	868809	0.0294808244195147	398	YOR295W	UAF30
Hap4	0.5h	chr15	900667	0.0375684842160188	742	YOR311C	DGK1	HSD1
Hap4	0.5h	chr15	980784	0.0388729454735194
Hap4	0.5h	chr15	1005411	0.0203495956170102
Hap4	0.5h	chr6	54349	0.0493086355335247
Hap4	0.5h	chr6	59883	0.00626141403600313
Hap4	0.5h	chr6	224636	0.0430472214975215	675	YFR032C-B
Hap4	0.5h	chr7	60479.52	0.00208713801200104
Hap4	0.5h	chr7	79099	0.0093921210540047	243	YGL224C	SDT1	SSM1
Hap4	0.5h	chr7	111221	0.00887033655100444
Hap4	0.5h	chr7	120845	0.0305243934255153	-66	YGL201C	MCM6
Hap4	0.5h	chr7	342047	0.00234803026350117
Hap4	0.5h	chr7	362069	0.0232194103835116	207	YGL078C	DBP3
Hap4	0.5h	chr7	394885	0.03991651447952
Hap4	0.5h	chr7	437505	0.0250456561440125	667	YGL032C	AGA2	a-agglutinin adhesion subunit
Hap4	0.5h	chr7	531771	0.0253065483955127	872	YGR025W
Hap4	0.5h	chr7	611851	0.00286981476650143
Hap4	0.5h	chr7	701317	0.0362640229585181
Hap4	0.5h	chr7	735509	0.00130446125750065
Hap4	0.5h	chr7	876097	0.0247847638925124	983	YGR188C	BUB1
Hap4	0.5h	chr7	931993	0.018001565353509	551	YGR218W	CRM1	XPO1|KAP124
Hap4	0.5h	chr7	932803	0.0289590399165145
Hap4	0.5h	chr7	988943	0.0412209757370206
Hap4	0.5h	chrM	6407	0.0292199321680146
Hap4	0.5h	chrM	24807	0.0101747978085051
Hap4	0.5h	chr9	25609.57	0.0185233498565093
Hap4	0.5h	chr9	115589	0.024002087138012
Hap4	0.5h	chr9	197309	0.0114792590660057
Hap4	0.5h	chr9	277223	0.0417427602400209	932	YIL042C	PKP1
Hap4	0.5h	chr9	277223	0.0417427602400209	499	YIL040W	APQ12
Hap4	0.5h	chr9	362203	0.0130446125750065
Hap4	0.5h	chr11	8921	0.00495695277850248
Hap4	0.5h	chr11	171420	0.048004174276024	286	YKL148C	SDH1	SDHA
Hap4	0.5h	chr11	171420	0.048004174276024	368	YKL146W	AVT3
Hap4	0.5h	chr11	208191	0.0414818679885207
Hap4	0.5h	chr11	458957	0.014088181581007
Hap4	0.5h	chr11	497005	0.0166971040960083
Hap4	0.5h	chr11	513417	0.0328724236890164	616	YKR038C	KAE1
Hap4	0.5h	chr11	577773	0.033915992695017	8	YKR072C	SIS2	HAL3
Hap4	0.5h	chr14	17008	0.0383511609705192
Hap4	0.5h	chr14	186403	0.0365249152100183
Hap4	0.5h	chr14	220635	0.0213931646230107	433	YNL229C	URE2	[URE3]
Hap4	0.5h	chr14	220635	0.0213931646230107	11	YNL228W
Hap4	0.5h	chr14	300429	0.012001043569006
Hap4	0.5h	chr14	458685	0.0370466997130185
Hap4	0.5h	chr14	469963	0.0143490738325072
Hap4	0.5h	chr14	531881	0.0349595617010175	780	YNL051W	COG5	COD4|API4
Hap4	0.5h	chr14	577015	0.00443516827550222	963	YNL031C	HHT2
Hap4	0.5h	chr14	598407	0.0469606052700235	866	YNL020C	ARK1
Hap4	0.5h	chr14	633403	0.042003652491521
Hap4	0.5h	chr14	661626	0.0033915992695017	249.001151205855	YNR016C	ACC1	MTR7|FAS3|ABP2
Hap4	0.5h	chr14	691383	0.00156535350900078
Hap4	0.5h	chr14	744595	0.000782676754500391
Hap4	0.5h	chr5	107093	0.0477432820245239	946	YEL025C		SRI1
Hap4	0.5h	chr5	107093	0.0477432820245239	167	YEL024W	RIP1
Hap4	0.5h	chr5	128485	0.0211322723715106	340	YEL013W	VAC8	YEB3
Hap4	0.5h	chr5	175758	0.0352204539525176
Hap4	0.5h	chr5	208455	0.026089225150013	-18	YER026C	CHO1	PSS1
Hap4	0.5h	chr5	431629	0.02008870336551	862	YER133W	GLC7	DIS2S1|PP1|DIS2|CID1
Hap4	0.5h	chr5	512005	0.0268719019045134	734	YER166W	DNF1
Hap4	0h	chr8	7659	0.00655084021646255
Hap4	0h	chr8	13494.01	0.00341782967815437	68.9907794075752	YHL044W
Hap4	0h	chr8	119761	0.0142409569923099
Hap4	0h	chr8	209537	0.00370264881800057	-68	YHR050W-A
Hap4	0h	chr8	209537	0.00370264881800057	162	YHR051W	COX6
Hap4	0h	chr8	210497	0.0225007120478496	345	YHR052W	CIC1	NSA3
Hap4	0h	chr8	296435	0.047564796354315	-15	YHR096C	HXT5
Hap4	0h	chr8	353425	0.0415835944175449	203	YHR122W
Hap4	0h	chr8	461741	0.0108231273141555	761	YHR179W	OYE2	Old Yellow Enzyme
Hap4	0h	chr8	466535	0.00484192537738536	397	YHR180W-A
Hap4	0h	chr8	466535	0.00484192537738536	693	YHR181W	SVP26	ERV26
Hap4	0h	chr3	8729	0.00712047849615494	403	YCL073C
Hap4	0h	chr3	8729	0.00712047849615494	977	YCL069W	VBA3
Hap4	0h	chr3	14437	0.0279122757049274
Hap4	0h	chr3	18666	0.00968385075477072
Hap4	0h	chr3	304279	0.0119624038735403
Hap4	0h	chr3	308929	0.000569638279692395	138	YCR105W	ADH7	ADHVII
Hap4	0h	chr14	27237	0.0290515522643122
Hap4	0h	chr14	63757	0.0361720307604671	814	YNL302C	RPS19B	rp55B|YS16B|S19B|S16aB|RP55B
Hap4	0h	chr14	126741	0.0193677015095414
Hap4	0h	chr14	300399	0.0350327542010823
Hap4	0h	chr14	316231	0.0116775847336941	232	YNL171C
Hap4	0h	chr14	458685	0.0156650526915409
Hap4	0h	chr14	469963	0.00398746795784677
Hap4	0h	chr14	531851	0.0370264881800057	810	YNL051W	COG5	COD4|API4
Hap4	0h	chr14	632233	0.0438621475363144
Hap4	0h	chr14	723146	0.0481344346340074	32	YNR053C	NOG2	NUG2
Hap4	0h	chr15	11303.48	0.0316149245229279
Hap4	0h	chr15	22671	0.0387354030190829
Hap4	0h	chr15	93505	0.0185132440900028	655	YOL121C	RPS19A	rp55a|YS16A|S19A|S16aA
Hap4	0h	chr15	197120	0.0444317858160068
Hap4	0h	chr15	204619	0.00427228709769297	148	YOL066C	RIB2	PUS8
Hap4	0h	chr15	238511	0.048988892053546	310	YOL050C
Hap4	0h	chr15	238511	0.048988892053546	107	YOL049W	GSH2
Hap4	0h	chr15	340455	0.00256337225861578	476	YOR007C	SGT2
Hap4	0h	chr15	346077	0.0233551694673882
Hap4	0h	chr15	355537	0.00142409569923099	115	YOR011W-A
Hap4	0h	chr15	429073.8	0.0344631159213899	406.227212111233	YOR055W		YOR29-06
Hap4	0h	chr15	630783	0.0390202221589291	242	YOR156C	NFI1	SIZ2
Hap4	0h	chr15	651727	0.00313301053830817	132	YOR170W
Hap4	0h	chr15	737525	0.0375961264596981	796	YOR210W	RPB10	ABC10-beta
Hap4	0h	chr15	1005381	0.0464255197949302
Hap4	0h	chr15	1012900	0.0190828823696952
Hap4	0h	chr15	1057785	0.0150954144118485	636	YOR381W-A
Hap4	0h	chr4	79233.35	0.00769011677584734
Hap4	0h	chr4	91455	0.0227855311876958
Hap4	0h	chr4	118509	0.0122472230133865
Hap4	0h	chr4	141661	0.0222158929080034	-61	YDL177C
Hap4	0h	chr4	141661	0.0222158929080034	437	YDL176W
Hap4	0h	chr4	160839	0.0102534890344631
Hap4	0h	chr4	507981.4	0.0424380518370834	163.644545673858	YDR033W	MRH1
Hap4	0h	chr4	555191	0.0133864995727713
Hap4	0h	chr4	601073	0.0435773283964682
Hap4	0h	chr4	721005	0.0199373397892338	704	YDR132C
Hap4	0h	chr4	837798	0.0407291369980063	592.049508284312	YDR189W	SLY1
Hap4	0h	chr4	918003	0.00825975505553973
Hap4	0h	chr4	920411	0.0367416690401595
Hap4	0h	chr4	1138693	0.0469951580746226
Hap4	0h	chr4	1175394	0.0364568499003133
Hap4	0h	chr4	1196177	0.021646254628311	-79	YDR361C	BCP1
Hap4	0h	chr4	1201657	0.0467103389347764	464	YDR363W-A	SEM1	HOD1|DSS1
Hap4	0h	chr4	1221077	0.0452862432355454
Hap4	0h	chr4	1254589	0.027342637425235
Hap4	0h	chr4	1308335	0.00939903161492452
Hap4	0h	chr4	1356595	0.0398746795784677
Hap4	0h	chr4	1496593	0.0111079464540017	52	YDR529C	QCR7	UCR7|CRO1|COR4
Hap4	0h	chr4	1524901	0.0139561378524637	-18	YDR543C
Hap4	0h	chr9	25609	0.025918541726004
Hap4	0h	chr9	122163	0.0162346909712333	526	YIL125W	KGD1	OGD1
Hap4	0h	chr9	197309	0.00569638279692395
Hap4	0h	chr9	255045	0.00911421247507833	68	YIL053W	RHR2	GPP1
Hap4	0h	chr9	258171	0.0210766163486186	741	YIL050W	PCL7
Hap4	0h	chr9	277193	0.0358872116206209	902	YIL042C	PKP1
Hap4	0h	chr9	277193	0.0358872116206209	529	YIL040W	APQ12
Hap4	0h	chr9	317849	0.00854457419538593
Hap4	0h	chr9	324379	0.030190828823697
Hap4	0h	chr9	412047	0.0168043292509257	849	YIR030W-A
Hap4	0h	chr9	434073	0.0128168612930789	356	YIR040C
Hap4	0h	chr2	6343	0.0441469666761606
Hap4	0h	chr2	9253	0.0427228709769297	15	YBL107W-A
Hap4	0h	chr2	38990.16	0.018798063229849	151.838098244378	YBL098W	BNA4
Hap4	0h	chr2	153485	0.0421532326972373
Hap4	0h	chr2	197643	0.0404443178581601
Hap4	0h	chr2	270615	0.0356023924807747
Hap4	0h	chr2	315479	0.00626602107661635	96	YBR039W	ATP3
Hap4	0h	chr2	334523	0.0148105952720023
Hap4	0h	chr2	364577	0.023070350327542
Hap4	0h	chr2	456487	0.0384505838792367
Hap4	0h	chr2	472529	0.00996866989461692
Hap4	0h	chr2	517157	0.0131016804329251
Hap4	0h	chr2	608869	0.0336086585018513
Hap4	0h	chr2	680857	0.0450014240956992	812	YBR230C	OM14
Hap4	0h	chr13	60121	0.0242096268869268
Hap4	0h	chr13	91119	0.0264881800056964	388	YML091C	RPM2
Hap4	0h	chr13	179662	0.0313301053830817	231	YML047W-A		YML048W-A
Hap4	0h	chr13	212219.1	0.0182284249501567
Hap4	0h	chr13	237459	0.0293363714041584
Hap4	0h	chr13	268152	0.0205069780689262
Hap4	0h	chr13	421409	0.0296211905440046
Hap4	0h	chr13	491207	0.0145257761321561
Hap4	0h	chr13	633295	0.0173739675306181
Hap4	0h	chr13	642029	0.0498433494730846
Hap4	0h	chr13	669873	0.00882939333523213
Hap4	0h	chr13	858313	0.0213614354884648
Hap4	0h	chr13	910693.8	0.0338934776416975
Hap4	0h	chr13	919489	0.0472799772144688	412	YMR322C	SNO4	HSP34
Hap4	0h	chr13	919489	0.0472799772144688	597	YMR323W	ERR3
Hap4	0h	chr12	35522	0.0256337225861578	319	YLL054C
Hap4	0h	chr12	129207	0.0179436058103105
Hap4	0h	chr12	201915	0.0136713187126175	599	YLR028C	ADE16
Hap4	0h	chr12	563610	0.00683565935630874
Hap4	0h	chr12	635163	0.043292509256622
Hap4	0h	chr12	1059541	0.0430076901167758
Hap4	0h	chr12	1061521	0.0378809455995443	636	YLR460C
Hap4	0h	chr7	111221	0.00455710623753916
Hap4	0h	chr7	149063.9	0.0495585303332384	469.943151047803	YGL189C	RPS26A	S26A|RPS26
Hap4	0h	chr7	149063.9	0.0495585303332384	93.9431510478025	YGL188C-A
Hap4	0h	chr7	232265	0.0353175733409285
Hap4	0h	chr7	359309	0.0304756479635431	138	YGL079W
Hap4	0h	chr7	361829	0.0418684135573911	-33	YGL078C	DBP3
Hap4	0h	chr7	437475	0.0196525206493876	637	YGL032C	AGA2	a-agglutinin adhesion subunit
Hap4	0h	chr7	481257	0.0395898604386215
Hap4	0h	chr7	489611	0.0347479350612361
Hap4	0h	chr7	504491	0.0270578182853888
Hap4	0h	chr7	556669	0.0165195101110795	900	YGR035W-A
Hap4	0h	chr7	593477	0.0236399886072344	244	YGR051C
Hap4	0h	chr7	593477	0.0236399886072344	123	YGR052W	FMP48
Hap4	0h	chr7	697222	0.00199373397892338
Hap4	0h	chr7	736649	0.0341782967815437	886	YGR122C-A
Hap4	0h	chr7	851067	0.0333238393620051	626	YGR177C	ATF2
Hap4	0h	chr7	859715	0.0393050412987753	806	YGR182C
Hap4	0h	chr7	859715	0.0393050412987753	234	YGR183C	QCR9	UCR9
Hap4	0h	chr7	883049	0.0176587866704643
Hap4	0h	chr7	931993	0.00598120193677015	551	YGR218W	CRM1	XPO1|KAP124
Hap4	0h	chr7	959977	0.00797493591569353	-69	YGR234W	YHB1	YHB4
Hap4	0h	chr7	1029859	0.0478496154941612
Hap4	0h	chr1	73193	0.0105383081743093	828	YAL037W
Hap4	0h	chr1	74963	0.0250640843064654
Hap4	0h	chr1	139361	0.0219310737681572
Hap4	0h	chr1	139931	0.0262033608658502	831	YAL004W
Hap4	0h	chr16	90354.22	0.0327542010823127
Hap4	0h	chr16	154680	0.0284819139846198
Hap4	0h	chr16	221845	0.00740529763600114
Hap4	0h	chr16	354300.9	0.0381657647393905
Hap4	0h	chr16	404929	0.0159498718313871	849	YPL082C	MOT1	BTAF1|LPF4|BUR3
Hap4	0h	chr16	404929	0.0159498718313871	18	YPL081W	RPS9A	rp21|YS11|S9A|S13
Hap4	0h	chr16	599567	0.00227855311876958	300	YPR020W	ATP20
Hap4	0h	chr16	701730	0.00541156365707776
Hap4	0h	chr16	711327	0.0170891483907719	25	YPR087W	VPS69
Hap4	0h	chr16	731649	0.0113927655938479	-97	YPR102C	RPL11A	rp39A|YL22|L16A|L11A
Hap4	0h	chr16	731649	0.0113927655938479	698	YPR103W	PRE2	SRR2|PRG1|DOA3
Hap4	0h	chr16	769133	0.0330390202221589
Hap4	0h	chr16	795496	0.0458558815152378
Hap4	0h	chr16	830683	0.044716604955853	312	YPR150W
Hap4	0h	chr16	909623	0.0207917972087724
Hap4	0h	chr10	338511.5	0.0373113073198519	514.46162721049	YJL052C-A
Hap4	0h	chr10	363247	0.0281970948447736
Hap4	0h	chr10	524605	0.00512674451723156
Hap4	0h	chr10	576817	0.028766733124466	224	YJR076C	CDC11	PSL9
Hap4	0h	chr10	577987	0.0324693819424665	865	YJR078W	BNA2
Hap4	0h	chr10	600059	0.0276274565650812
Hap4	0h	chr6	122347.1	0.0321845628026203
Hap4	0h	chr6	216335.9	0.0484192537738536
Hap4	0h	chr6	223316	0.0153802335516947	369	YFR032C	RRT5
Hap4	0h	chr6	224696	0.046140700655084	735	YFR032C-B
Hap4	0h	chr6	224696	0.046140700655084	-61	YFR033C	QCR6	UCR6|COR3
Hap4	0h	chr6	265299	0.0455710623753916	987	YFR056C
Hap4	0h	chr11	3635	0.0125320421532327
Hap4	0h	chr11	15857	0.0267729991455426
Hap4	0h	chr11	36685	0.0410139561378525
Hap4	0h	chr11	51211	0.024494446026773
Hap4	0h	chr11	153731	0.00170891483907719
Hap4	0h	chr11	315023	0.00284819139846198	-98	YKL066W
Hap4	0h	chr11	315023	0.00284819139846198	575	YKL065W-A
Hap4	0h	chr11	364183	0.02022215892908
Hap4	0h	chr11	513447	0.0247792651666192	646	YKR038C	KAE1
Hap4	0h	chr11	658418	0.0401594987183139
Hap4	0h	chr5	52729	0.0299060096838508	179	YEL053W-A
Hap4	0h	chr5	116117	0.0239248077470806	50	YEL021W	URA3
Hap4	0h	chr5	143147	0.0310452862432355
Hap4	0h	chr5	208485	0.0412987752776987	12	YER026C	CHO1	PSS1
Hap4	0h	chr5	431659	0.0318997436627741	832	YER133W	GLC7	DIS2S1|PP1|DIS2|CID1
Hap4	0h	chrM	6467	0.00113927655938479
Hap4	0h	chrM	24777	0.0307604671033893
Hap4	0h	chrM	39847	0.0253489034463116
Hap4	0h	chrM	53811	0.000854457419538593
Hap4	0h	chrM	67615	0.0492737111933922
Hap4	0h	chrM	83917	0.0487040729136998
Hap4	5h	chr13	91122.54	0.00342382000489117	391.536629656635	YML091C	RPM2
Hap4	5h	chr13	99673	0.00586940572267058	273	YML085C	TUB1
Hap4	5h	chr13	159821	0.024700415749572	359	YML057W	CMP2	CNA2
Hap4	5h	chr13	306393	0.0352164343360235	801	YMR016C	SOK2
Hap4	5h	chr13	388406.2	0.0471998043531426	163.228079217486	YMR056C	AAC1
Hap4	5h	chr13	388406.2	0.0471998043531426	414.771920782514	YMR058W	FET3
Hap4	5h	chr13	489827	0.0469552457813646
Hap4	5h	chr13	633325	0.028857911469797
Hap4	5h	chr13	860935	0.0381511371973588	45	YMR296C	LCB1	TSC2|END8
Hap4	5h	chr13	860935	0.0381511371973588	986	YMR297W	PRC1	CPY|LBC1
Hap4	5h	chr13	908397	0.0210320371729029	770	YMR316C-B
Hap4	5h	chr13	919969	0.0261677671802397	892	YMR322C	SNO4	HSP34
Hap4	5h	chr13	919969	0.0261677671802397	117	YMR323W	ERR3
Hap4	5h	chr12	31783	0.0171191000244559
Hap4	5h	chr12	65542	0.0335045243335779	336	YLL039C	UBI4	UB14|SCD2
Hap4	5h	chr12	87185	0.00489117143555882	217	YLL027W	ISA1
Hap4	5h	chr12	233719	0.0361946686231352
Hap4	5h	chr12	243919	0.00195646857422353
Hap4	5h	chr12	329803	0.0215211543164588	564	YLR094C	GIS3
Hap4	5h	chr12	370693	0.0435314257764735	594	YLR110C	CCW12
Hap4	5h	chr12	370693	0.0435314257764735	99	YLR112W
Hap4	5h	chr12	370693	0.0435314257764735	928	YLR113W	HOG1	SSK3
Hap4	5h	chr12	500435	0.0339936414771338	163	YLR168C	UPS2	GEP1|AIM30|MSF1|MSF1'
Hap4	5h	chr12	500435	0.0339936414771338	-98	YLR169W
Hap4	5h	chr12	500435	0.0339936414771338	300	YLR171W
Hap4	5h	chr12	547827	0.0166299828809	180	YLR198C
Hap4	5h	chr12	637953	0.0359501100513573
Hap4	5h	chr12	769379	0.0183418928833456
Hap4	5h	chr12	789119	0.0464661286378088
Hap4	5h	chr12	868397	0.0149180728784544
Hap4	5h	chr12	875303	0.016385424309122	511.951316960156	YLR377C	FBP1	ACN8
Hap4	5h	chr12	878665	0.02494497432135
Hap4	5h	chr12	904153	0.0232330643189044
Hap4	5h	chr12	953259	0.0234776228906823
Hap4	5h	chr12	1059541	0.0220102714600147
Hap4	5h	chr10	20911	0.0212765957446809
Hap4	5h	chr10	121047	0.049400831499144
Hap4	5h	chr10	156211	0.0237221814624603	88	YJL137C	GLG2
Hap4	5h	chr10	156211	0.0237221814624603	-46	YJL136W-A
Hap4	5h	chr10	251407	0.0418195157740279
Hap4	5h	chr10	303807	0.0322817314746882	964	YJL074C	SMC3
Hap4	5h	chr10	338519	0.0273905600391294	522	YJL052C-A
Hap4	5h	chr10	462503	0.0229885057471264	210	YJR015W
Hap4	5h	chr10	577957	0.00415749572022499	895	YJR078W	BNA2
Hap4	5h	chr10	608865	0.0154071900220103	900	YJR095W	SFC1	ACR1
Hap4	5h	chr10	647046.1	0.012227928588897	566.073035495123	YJR119C	JHD2	KDM5|KDM5
Hap4	5h	chr10	647046.1	0.012227928588897	69.9269645048771	YJR120W
Hap4	5h	chr10	647046.1	0.012227928588897	550.926964504877	YJR121W	ATP2
Hap4	5h	chr10	701910.7	0.00464661286378088
Hap4	5h	chr10	703823	0.0156517485937882	765	YJR145C	RPS4A	rp5|YS6|S7A|S4A
Hap4	5h	chr10	703823	0.0156517485937882	52	YJR146W
Hap4	5h	chr10	703823	0.0156517485937882	363	YJR147W	HMS2
Hap4	5h	chr10	704993	0.0327708486182441	741	YJR148W	BAT2	ECA40|TWT2
Hap4	5h	chr10	708397	0.00317926143311323
Hap4	5h	chr11	36685	0.00244558571777941
Hap4	5h	chr11	69627	0.0349718757642455
Hap4	5h	chr11	163905	0.0440205429200293
Hap4	5h	chr11	171390	0.00807043286867205	256	YKL148C	SDH1	SDHA
Hap4	5h	chr11	171390	0.00807043286867205	398	YKL146W	AVT3
Hap4	5h	chr11	190351	0.0176082171680117
Hap4	5h	chr11	230991.0	0.0129616043042309	879.959920119494	YKL109W	HAP4
Hap4	5h	chr11	258450.9	0.0178527757397897	446.117874626536	YKL096W-A	CWP2	YKL097W-A|LPR1
Hap4	5h	chr11	275751	0.0278796771826853
Hap4	5h	chr11	278181	0.0317926143311323	674	YKL087C	CYT2	CC1HL|cytochrome c1 heme lyase
Hap4	5h	chr11	278181	0.0317926143311323	586	YKL085W	MDH1
Hap4	5h	chr11	322183	0.0127170457324529	689	YKL062W	MSN4
Hap4	5h	chr11	369597	0.0486671557838102	34	YKL036C
Hap4	5h	chr11	369597	0.0486671557838102	-63	YKL035W	UGP1
Hap4	5h	chr11	394021	0.0224993886035706
Hap4	5h	chr11	401357	0.0347273171924676	854	YKL019W	RAM2
Hap4	5h	chr11	518661	0.0325262900464661	453	YKR040C
Hap4	5h	chr11	518661	0.0325262900464661	508	YKR042W	UTH1
Hap4	5h	chr11	589655	0.0449987772071411	708	YKR079C	TRZ1
Hap4	5h	chr11	589655	0.0449987772071411	382	YKR080W	MTD1
Hap4	5h	chr11	615361	0.0168745414526779	11	YKR093W	PTR2
Hap4	5h	chr11	630293	0.00513573000733676	497	YKR097W	PCK1	PPC1|JPM2
Hap4	5h	chr11	647209	0.0408412814869161
Hap4	5h	chr4	118509	0.0430423086329176
Hap4	5h	chr4	134863.6	0.0315480557593544	316.354900199396	YDL181W	INH1
Hap4	5h	chr4	334597	0.0114942528735632	787	YDL069C	CBS1
Hap4	5h	chr4	334597	0.0114942528735632	201	YDL067C	COX9
Hap4	5h	chr4	334597	0.0114942528735632	238	YDL066W	IDP1
Hap4	5h	chr4	368935	0.0410858400586941	724	YDL048C	STP4
Hap4	5h	chr4	368935	0.0410858400586941	834	YDL047W	SIT4
Hap4	5h	chr4	449689	0.0379065786255808
Hap4	5h	chr4	472681	0.0078258742968941	474	YDR013W	PSF1	CDC101
Hap4	5h	chr4	478179	0.0484225972120323	-18	YDR015C
Hap4	5h	chr4	598463	0.0173636585962338	3	YDR076W	RAD55
Hap4	5h	chr4	668487	0.00635852286622646
Hap4	5h	chr4	691575	0.00146735143066764
Hap4	5h	chr4	768763	0.0374174614820249	794	YDR153C	ENT5
Hap4	5h	chr4	768763	0.0374174614820249	12	YDR154C
Hap4	5h	chr4	768763	0.0374174614820249	760	YDR156W	RPA14	A14
Hap4	5h	chr4	981371	0.0112496943017853
Hap4	5h	chr4	1161889	0.0251895328931279	574	YDR343C	HXT6
Hap4	5h	chr4	1228384	0.0293470286133529	220.238079497125	YDR377W	ATP17
Hap4	5h	chr4	1293309	0.0376620200538029	225	YDR410C	STE14
Hap4	5h	chr4	1308335	0.00171191000244559
Hap4	5h	chr4	1329071	0.0354609929078014	608	YDR430C	CYM1	MOP112
Hap4	5h	chr4	1329071	0.0354609929078014	522	YDR433W		KRE22
Hap4	5h	chr4	1496593	0.00269014428955735	52	YDR529C	QCR7	UCR7|CRO1|COR4
Hap4	5h	chr4	1504243	0.0447542186353632
Hap4	5h	chr4	1507363	0.0151626314502323	9	YDR535C
Hap4	5h	chr4	1507363	0.0151626314502323	634	YDR536W	STL1
Hap4	5h	chr4	1524901	0.00978234287111763	-18	YDR543C
Hap4	5h	chr2	36647	0.00758131572511616	403	YBL099W	ATP1
Hap4	5h	chr2	88307.84	0.00733675715333822	520.842172865712	YBL074C	AAR2
Hap4	5h	chr2	88681	0.0107605771582294	894	YBL074C	AAR2
Hap4	5h	chr2	136295	0.00220102714600147	776	YBL045C	COR1	QCR1
Hap4	5h	chr2	136295	0.00220102714600147	396	YBL043W	ECM13
Hap4	5h	chr2	164285	0.0227439471753485	285	YBL030C	PET9	OP1|ANC2|AAC2
Hap4	5h	chr2	193803	0.0481780386402543	322	YBL015W	ACH1
Hap4	5h	chr2	197673	0.0190755685986794
Hap4	5h	chr2	238129	0.00831499144044999	660	YBL001C	ECM15
Hap4	5h	chr2	253062	0.0188310100269014
Hap4	5h	chr2	300969	0.00293470286133529	550	YBR032W
Hap4	5h	chr2	300969	0.00293470286133529	975	YBR033W	EDS1
Hap4	5h	chr2	315509	0.00440205429200293	66	YBR039W	ATP3
Hap4	5h	chr2	338537	0.0269014428955735	340	YBR050C	REG2
Hap4	5h	chr2	408733	0.0405967229151382	430	YBR083W	TEC1	ROC1
Hap4	5h	chr2	559712	0.0222548300317926	360	YBR160W	CDC28	SRM5|HSL5|CDK1
Hap4	5h	chr2	592111	0.00929322572756175
Hap4	5h	chr2	605268	0.0337490829053558	693.018563190708	YBR190W
Hap4	5h	chr2	605268	0.0337490829053558	997.018563190708	YBR191W	RPL21A	L21A|URP1
Hap4	5h	chr16	47053	0.0320371729029102	547	YPL263C	KEL3
Hap4	5h	chr16	47053	0.0320371729029102	283	YPL262W	FUM1
Hap4	5h	chr16	75655	0.0283687943262411	936	YPL250C	ICY2
Hap4	5h	chr16	75655	0.0283687943262411	47	YPL250W-A
Hap4	5h	chr16	136030	0.033015407190022	719	YPL219W	PCL8
Hap4	5h	chr16	297211	0.0459770114942529	565	YPL137C	GIP3
Hap4	5h	chr16	297211	0.0459770114942529	341	YPL135W	ISU1	NUA1
Hap4	5h	chr16	377741	0.0117388114453412
Hap4	5h	chr16	431969	0.0139398385913426	-77	YPL062W
Hap4	5h	chr16	431969	0.0139398385913426	616	YPL061W	ALD6	ALD1
Hap4	5h	chr16	465033	0.0474443629249205	926	YPL047W	SGF11
Hap4	5h	chr16	502671.1	0.0136952800195647	490.051837550825	YPL026C	SKS1	SHA3
Hap4	5h	chr16	502671.1	0.0136952800195647	843.948162449175	YPL024W	RMI1	NCE4
Hap4	5h	chr16	502941	0.00391293714844705	759.983452754328	YPL026C	SKS1	SHA3
Hap4	5h	chr16	502941	0.00391293714844705	-87.016547245672	YPL025C
Hap4	5h	chr16	502941	0.00391293714844705	574.016547245672	YPL024W	RMI1	NCE4
Hap4	5h	chr16	642311	0.0095377842993397
Hap4	5h	chr16	645605.1	0.0161408657373441	341.919290440623	YPR036W-A
Hap4	5h	chr16	679164	0.00562484715089264	846.997260665987	YPR063C
Hap4	5h	chr16	679164	0.00562484715089264	526.002739334013	YPR065W	ROX1	REO1
Hap4	5h	chr16	685953	0.0102714600146735	519	YPR069C	SPE3
Hap4	5h	chr16	685953	0.0102714600146735	-58	YPR070W	MED1
Hap4	5h	chr16	701730	0.00855955001222793
Hap4	5h	chr16	711357	0.049645390070922	-5	YPR087W	VPS69
Hap4	5h	chr16	731349	0.000733675715333822	998	YPR103W	PRE2	SRR2|PRG1|DOA3
Hap4	5h	chr16	869171	0.0332599657618	871	YPR162C	ORC4
Hap4	5h	chr16	906944	0.0144289557348985	270	YPR185W	ATG13	APG13
Hap4	5h	chr16	920169	0.0479334800684764
Hap4	5h	chr5	40533	0.037172902910247	996	YEL061C	CIN8	SDS15|KSL2
Hap4	5h	chr5	42273	0.0388848129126926	320	YEL060C	PRB1	CVT1
Hap4	5h	chr5	42273	0.0388848129126926	379	YEL059W	HHY1	ENV6
Hap4	5h	chr5	42273	0.0388848129126926	979	YEL058W	PCM1	AGM1
Hap4	5h	chr5	52789	0.0119833700171191	119	YEL053W-A
Hap4	5h	chr5	107063	0.0244558571777941	916	YEL025C		SRI1
Hap4	5h	chr5	107063	0.0244558571777941	197	YEL024W	RIP1
Hap4	5h	chr5	141211	0.0427977500611396	393	YEL008C-A
Hap4	5h	chr5	141211	0.0427977500611396	680	YEL007W		TOS9
Hap4	5h	chr5	175728	0.0276351186109073
Hap4	5h	chr5	207915	0.0364392271949132
Hap4	5h	chr5	210945	0.0391293714844705	714	YER027C	GAL83	SPM1
Hap4	5h	chr5	236933	0.0457324529224749
Hap4	5h	chr5	387789	0.0012227928588897
Hap4	5h	chr5	425067	0.00904866715578381
Hap4	5h	chr8	5199	0.0198092443140132	659	YHL049C
Hap4	5h	chr8	35745	0.045487894350697
Hap4	5h	chr8	107733	0.0393739300562485	88	YHR001W-A	QCR10
Hap4	5h	chr8	209507	0.0100269014428956	-38	YHR050W-A
Hap4	5h	chr8	209507	0.0100269014428956	192	YHR051W	COX6
Hap4	5h	chr8	235413	0.0357055514795794	753	YHR069C	RRP4
Hap4	5h	chr8	235413	0.0357055514795794	175	YHR069C-A
Hap4	5h	chr8	391673	0.0195646857422353
Hap4	5h	chr8	452427	0.0313034971875764	445	YHR175W	CTR2
Hap4	5h	chr8	474485	0.0491562729273661
Hap4	5h	chr8	553281	0.0146735143066764
Hap4	5h	chrM	31391	0.0053802885791147
Hap4	5h	chrM	68275	0.0254340914649058
Hap4	5h	chr7	158855	0.0462215700660308
Hap4	5h	chr7	252707	0.0489117143555882
Hap4	5h	chr7	384847	0.045243335778919	193	YGL063C-A
Hap4	5h	chr7	384847	0.045243335778919	352	YGL062W	PYC1
Hap4	5h	chr7	385949	0.0366837857666911
Hap4	5h	chr7	387659	0.0437759843482514
Hap4	5h	chr7	431355	0.00611396429444852
Hap4	5h	chr7	481467	0.041330398630472
Hap4	5h	chr7	483537	0.0066030814380044	866	YGL008C	PMA1	KTI10
Hap4	5h	chr7	483537	0.0066030814380044	505	YGL007C-A
Hap4	5h	chr7	556639	0.0305698214722426	930	YGR035W-A
Hap4	5h	chr7	859685	0.0217657128882367	776	YGR182C
Hap4	5h	chr7	859685	0.0217657128882367	204	YGR183C	QCR9	UCR9
Hap4	5h	chr7	959977	0.0271460014673514	-69	YGR234W	YHB1	YHB4
Hap4	5h	chr7	1001377	0.0158963071655662
Hap4	5h	chr7	1080505	0.000978234287111763	152	YGR293C
Hap4	5h	chr3	138587.7	0.0383956957691367
Hap4	5h	chr3	205815	0.0141843971631206	422	YCR042C	TAF2	TafII150|TSM1|TAF150
Hap4	5h	chr3	266149	0.0420640743458058
Hap4	5h	chr3	268729	0.0415749572022499
Hap4	5h	chr3	293955	0.00366837857666911	420	YCR096C	HMRA2	A2
Hap4	5h	chr3	293955	0.00366837857666911	481	YCR097W-A
Hap4	5h	chr14	17008	0.0239667400342382
Hap4	5h	chr14	31494	0.0300807043286867	117	YNL325C	FIG4
Hap4	5h	chr14	31494	0.0300807043286867	449	YNL323W	LEM3	ROS3|BRE3
Hap4	5h	chr14	63757	0.0396184886280264	814	YNL302C	RPS19B	rp55B|YS16B|S19B|S16aB|RP55B
Hap4	5h	chr14	220665	0.0498899486426999	463	YNL229C	URE2	[URE3]
Hap4	5h	chr14	220665	0.0498899486426999	-19	YNL228W
Hap4	5h	chr14	253125	0.0202983614575691
Hap4	5h	chr14	405867	0.020787478601125	301	YNL118C	DCP2	PSU1
Hap4	5h	chr14	405867	0.020787478601125	493	YNL117W	MLS1
Hap4	5h	chr14	416561	0.0180973343115676
Hap4	5h	chr14	478795	0.0467106872095867	761	YNL080C	EOS1
Hap4	5h	chr14	478795	0.0467106872095867	975	YNL078W	NIS1	JIP1
Hap4	5h	chr14	519293	0.0185864514551235	446	YNL055C	POR1	VDAC|YVDAC1|OMP2
Hap4	5h	chr14	531371	0.0110051357300073	356	YNL052W	COX5A
Hap4	5h	chr14	531851	0.00709219858156028	810	YNL051W	COG5	COD4|API4
Hap4	5h	chr14	632203	0.00684764000978234
Hap4	5h	chr14	676023	0.0295915871851308	157	YNR028W	CPR8
Hap4	5h	chr14	723116	0.0401076057715823	2	YNR053C	NOG2	NUG2
Hap4	5h	chr14	777623	0.0105160185864515
Hap4	5h	chr15	11303.52	0.0403521643433602
Hap4	5h	chr15	83301	0.0308143800440205	381	YOL126C	MDH2
Hap4	5h	chr15	83301	0.0308143800440205	533	YOL125W	TRM13
Hap4	5h	chr15	138191	0.00880410858400587	366	YOL097C	WRS1	tryptophanyl-tRNA synthetase|HRE342
Hap4	5h	chr15	218406	0.0442651014918073	804	YOL058W	ARG1	ARG10
Hap4	5h	chr15	241451	0.0303252629004647	142	YOL048C	RRT8
Hap4	5h	chr15	344937	0.0132061628760088
Hap4	5h	chr15	445219	0.0423086329175838
Hap4	5h	chr15	506494.5	0.0266568843237955
Hap4	5h	chr15	579931	0.0242112986060161	320	YOR136W	IDH2
Hap4	5h	chr15	980664	0.0256786500366838
Hap4	5h	chr15	1040107	0.0432868672046955
Hap4	5h	chr15	1074917	0.0259232086084617
Hap4	5h	chr9	25593.75	0.020542920029347
Hap4	5h	chr9	44197	0.0298361457569088
Hap4	5h	chr9	249201	0.0476889214966985	808	YIL057C
Hap4	5h	chr9	249201	0.0476889214966985	788	YIL056W	VHR1
Hap4	5h	chr9	277223	0.029102470041575	932	YIL042C	PKP1
Hap4	5h	chr9	277223	0.029102470041575	499	YIL040W	APQ12
Hap4	5h	chr9	317759	0.0398630471998044
Hap4	5h	chr9	334295	0.0344827586206897	584	YIL010W	DOT5
Hap4	5h	chr9	362653	0.012472487160675	565	YIR004W	DJP1	PAS22|ICS1
Hap4	5h	chr9	421409.9	0.0342382000489117	676.862376789213	YIR034C	LYS1
Hap4	5h	chr9	434073	0.000489117143555882	356	YIR040C
Hap4	5h	chr1	1301	0.0264123257520176
Hap4	5h	chr1	73103	0.0134507214477867	918	YAL037W
Hap4	5h	chr1	139391	0.0310589386157985
Hap4	5h	chr1	139901	0.0200538028857911	861	YAL004W
Hap4	5h	chr1	141701	0.0425531914893617	268	YAL005C	SSA1	YG100
Hap4	5h	chr1	141701	0.0425531914893617	475	YAL003W	EFB1	TEF5
Hap4	5h	chr1	142841	0.0281242357544632	868	YAL002W	VPS8	VPL8|VPT8|FUN15
Hap4	5h	chr6	76665	0.0193201271704573	552	YFL031C-A		YFL030C-A
Hap4	5h	chr6	76665	0.0193201271704573	164	YFL030W	AGX1	alanine:glyoxylate aminotransferase
Hap4	5h	chr6	106697	0.0386402543409146	467	YFL016C	MDJ1
Hap4	5h	chr6	106697	0.0386402543409146	553	YFL014W	HSP12	HOR5|GLP1
Hap4	5h	chr6	115353	0.0286133528980191	786	YFL009W	CDC4
Hap4	5h	chr6	224606	0.0445096600635852	645	YFR032C-B
Hap4	5h	chr6	265239	0.0369283443384691	927	YFR056C
Oaf1	0h1	chr1	145883	0.0456365092073659
Oaf1	0h1	chr1	146483	0.0139311449159327
Oaf1	0h1	chr1	197869.1	0.0169735788630905
Oaf1	0h1	chr10	47089	0.0056044835868695
Oaf1	0h1	chr10	51903	0.0470776621297038
Oaf1	0h1	chr10	54603	0.0155324259407526	313	YJL202C
Oaf1	0h1	chr10	85841.86	0.0344275420336269	91.8639394568163	YJL182C
Oaf1	0h1	chr10	139689	0.0198558847077662	744	YJL148W	RPA34	A34.5
Oaf1	0h1	chr10	199543	0.0067253803042434
Oaf1	0h1	chr10	202693	0.0253002401921537
Oaf1	0h1	chr10	212891	0.0377902321857486
Oaf1	0h1	chr10	213191	0.0044835868694956
Oaf1	0h1	chr10	215042.6	0.0361889511609287
Oaf1	0h1	chr10	216625	0.00736589271417134
Oaf1	0h1	chr10	225606.1	0.0352281825460368
Oaf1	0h1	chr10	270042.8	0.0134507606084868
Oaf1	0h1	chr10	270399	0.0339471577261809
Oaf1	0h1	chr10	274768.9	0.0496397117694155
Oaf1	0h1	chr10	321153	0.044515612489992
Oaf1	0h1	chr10	321447.1	0.032826261008807
Oaf1	0h1	chr10	322053	0.0385908726981585
Oaf1	0h1	chr10	322263	0.0453162530024019
Oaf1	0h1	chr10	322503	0.0128102481985588	877	YJL060W	BNA3
Oaf1	0h1	chr10	386592.3	0.0379503602882306
Oaf1	0h1	chr10	397969	0.032986389111289	134	YJL022W
Oaf1	0h1	chr10	428357	0.0493194555644516
Oaf1	0h1	chr10	431849	0.0312249799839872	788	YJL003W	COX16
Oaf1	0h1	chr10	442039	0.000320256204963971
Oaf1	0h1	chr10	612493	0.0102481985588471	-88	YJR097W	JJJ3	DPH4
Oaf1	0h1	chr10	614563	0.0483586869495597
Oaf1	0h1	chr10	686829	0.0246597277822258
Oaf1	0h1	chr10	694387	0.0174539631705364
Oaf1	0h1	chr11	8139	0.00256204963971177
Oaf1	0h1	chr11	11855	0.00816653322658126	628	YKL220C	FRE2
Oaf1	0h1	chr11	12246.91	0.0320256204963971
Oaf1	0h1	chr11	16530.92	0.0212970376301041
Oaf1	0h1	chr11	52975	0.0341072858286629	730	YKL204W	EAP1
Oaf1	0h1	chr11	115167	0.0261008807045637	535	YKL178C	STE3	DAF2
Oaf1	0h1	chr11	184831.2	0.0486789431545236
Oaf1	0h1	chr11	192858.1	0.0262610088070456
Oaf1	0h1	chr11	269071	0.0384307445956765	-32	YKL092C	BUD2	ERC25|CLA2
Oaf1	0h1	chr11	331473	0.0406725380304243
Oaf1	0h1	chr11	361929	0.0148919135308247	458	YKL040C	NFU1	NUB1
Oaf1	0h1	chr11	361929	0.0148919135308247	336	YKL039W	PTM1
Oaf1	0h1	chr11	389071.6	0.0397117694155324
Oaf1	0h1	chr11	390491.1	0.0294635708566853	965.072710827051	YKL026C	GPX1
Oaf1	0h1	chr11	412475.8	0.044675740592474
Oaf1	0h1	chr11	413913	0.00976781425140112
Oaf1	0h1	chr11	414603	0.00176140912730184
Oaf1	0h1	chr11	430549	0.0422738190552442	274	YKL006C-A	SFT1
Oaf1	0h1	chr11	430549	0.0422738190552442	1000	YKL006W	RPL14A	L14A
Oaf1	0h1	chr11	446787	0.00624499599679744
Oaf1	0h1	chr11	516849.9	0.0293034427542034	990.097205480095	YKR041W
Oaf1	0h1	chr11	537073	0.0289831865492394
Oaf1	0h1	chr11	594083.9	0.0196957566052842
Oaf1	0h1	chr11	621539.7	0.00704563650920737
Oaf1	0h1	chr11	633189	0.0304243394715773
Oaf1	0h1	chr11	651613.2	0.0265812650120096
Oaf1	0h1	chr11	652767	0.0187349879903923	-49	YKR103W	NFT1
Oaf1	0h1	chr12	78289	0.0401921537229784
Oaf1	0h1	chr12	116705	0.0395516413130504
Oaf1	0h1	chr12	142667	0.00640512409927942	533	YLL003W	SFI1
Oaf1	0h1	chr12	144013	0.0499599679743795
Oaf1	0h1	chr12	150537	0.0417934347477982
Oaf1	0h1	chr12	191553.4	0.0140912730184147
Oaf1	0h1	chr12	207171	0.0459567654123299
Oaf1	0h1	chr12	226234	0.0184147317854283
Oaf1	0h1	chr12	305902.5	0.0430744595676541
Oaf1	0h1	chr12	355975	0.0432345876701361
Oaf1	0h1	chr12	366221	0.021937550040032
Oaf1	0h1	chr12	397215	0.0347477982385909
Oaf1	0h1	chr12	649432.2	0.0472377902321858
Oaf1	0h1	chr12	684465.8	0.0267413931144916
Oaf1	0h1	chr12	711581	0.0305844675740592
Oaf1	0h1	chr12	846383	0.00320256204963971
Oaf1	0h1	chr12	849877	0.0291433146517214	754	YLR361C	DCR2
Oaf1	0h1	chr12	849877	0.0291433146517214	199	YLR361C-A
Oaf1	0h1	chr12	849877	0.0291433146517214	-12	YLR362W	STE11
Oaf1	0h1	chr12	853547	0.0310648518815052	397	YLR363C	NMD4
Oaf1	0h1	chr12	853547	0.0310648518815052	-87	YLR363W-A
Oaf1	0h1	chr12	853547	0.0310648518815052	514	YLR364W	GRX8
Oaf1	0h1	chr12	856067	0.0381104883907126	423	YLR364C-A
Oaf1	0h1	chr12	856067	0.0381104883907126	374	YLR367W	RPS22B	rp50|YS22|S24B|S22B
Oaf1	0h1	chr12	856697	0.022738190552442	842	YLR368W	MDM30	DSG1
Oaf1	0h1	chr12	869342.2	0.0488390712570056
Oaf1	0h1	chr12	895715	0.0214571657325861
Oaf1	0h1	chr12	975317	0.00608486789431545
Oaf1	0h1	chr12	1046157	0.0254603682946357
Oaf1	0h1	chr12	1051291	0.0118494795836669
Oaf1	0h1	chr13	63223	0.0355484387510008	901	YML104C	MDM1
Oaf1	0h1	chr13	87325	0.0120096076861489	586	YML092C	PRE8
Oaf1	0h1	chr13	87625	0.0232185748598879	886	YML092C	PRE8
Oaf1	0h1	chr13	89499	0.0248198558847078
Oaf1	0h1	chr13	112179	0.0166533226581265
Oaf1	0h1	chr13	164937.0	0.00544435548438751	760.96391202166	YML056C	IMD4
Oaf1	0h1	chr13	295539	0.044035228182546
Oaf1	0h1	chr13	298385	0.0200160128102482	-75	YMR013W-A
Oaf1	0h1	chr13	298385	0.0200160128102482	482	YMR014W	BUD22
Oaf1	0h1	chr13	380467	0.0129703763010408	34	YMR052C-A
Oaf1	0h1	chr13	535367	0.00352281825460368	670	YMR131C	RRB1
Oaf1	0h1	chr13	535367	0.00352281825460368	839	YMR133W	REC114
Oaf1	0h1	chr13	629215	0.000640512409927942
Oaf1	0h1	chr13	634865.7	0.0309047237790232
Oaf1	0h1	chr13	704841	0.0089671737389912
Oaf1	0h1	chr13	780369	0.0209767814251401
Oaf1	0h1	chr13	785373	0.011529223378703
Oaf1	0h1	chr13	788641	0.0409927942353883
Oaf1	0h1	chr13	789661	0.00192153722978383	779	YMR259C
Oaf1	0h1	chr13	791461	0.0318654923939151
Oaf1	0h1	chr13	791799.7	0.0251401120896717
Oaf1	0h1	chr13	838749	0.0142514011208967
Oaf1	0h1	chr13	865073	0.0116893514811849
Oaf1	0h1	chr13	876597	0.00496397117694155
Oaf1	0h1	chr13	893105	0.0273819055244195	885	YMR308C	PSE1	KAP121
Oaf1	0h1	chr13	893586	0.0326661329063251
Oaf1	0h1	chr14	50285.05	0.0153722978382706
Oaf1	0h1	chr14	72465	0.0464371497197758
Oaf1	0h1	chr14	94643	0.011369095276221	580	YNL286W	CUS2
Oaf1	0h1	chr14	155865	0.0163330664531625
Oaf1	0h1	chr14	159860.0	0.0280224179343475
Oaf1	0h1	chr14	170141	0.0357085668534828	892	YNL254C	RTC4
Oaf1	0h1	chr14	214441.1	0.0238590872698159	482.922994886176	YNL232W	CSL4	SKI4
Oaf1	0h1	chr14	279529.8	0.033787029623699	903.151419041911	YNL191W	DUG3
Oaf1	0h1	chr14	286881	0.00464371497197758
Oaf1	0h1	chr14	287241	0.0164931945556445	755	YNL187W	SWT21
Oaf1	0h1	chr14	351601	0.0121697357886309	928	YNL148C	ALF1
Oaf1	0h1	chr14	351601	0.0121697357886309	19	YNL146C-A
Oaf1	0h1	chr14	351601	0.0121697357886309	116	YNL146W
Oaf1	0h1	chr14	351601	0.0121697357886309	815	YNL145W	MFA2
Oaf1	0h1	chr14	398922.7	0.0161729383506805	550.692161424784	YNL122C
Oaf1	0h1	chr14	401988	0.0168134507606085	468.027266697201	YNL120C
Oaf1	0h1	chr14	463963	0.0369895916733387
Oaf1	0h1	chr14	475581	0.0185748598879103
Oaf1	0h1	chr14	475791	0.0208166533226581
Oaf1	0h1	chr14	532745	0.00272217774219375	-84	YNL051W	COG5	COD4|API4
Oaf1	0h1	chr14	610879.8	0.0241793434747798
Oaf1	0h1	chr14	611106.5	0.044195356285028
Oaf1	0h1	chr14	611309	0.0126501200960769
Oaf1	0h1	chr14	614309	0.0136108887109688	514	YNL009W	IDP3
Oaf1	0h1	chr14	628567	0.011048839071257
Oaf1	0h1	chr14	727197	0.0172938350680544
Oaf1	0h1	chr15	16391.35	0.0478783026421137	887.349224651862	YOL159C-A
Oaf1	0h1	chr15	18903	0.0400320256204964
Oaf1	0h1	chr15	127192.0	0.0427542033626902	503.015272891265	YOL102C	TPT1	tRNA 2'-phosphotransferase
Oaf1	0h1	chr15	147616.7	0.0257806244995997
Oaf1	0h1	chr15	147989	0.0190552441953563
Oaf1	0h1	chr15	250645	0.0192153722978383
Oaf1	0h1	chr15	326975	0.000960768614891914
Oaf1	0h1	chr15	327185	0.022257806244996
Oaf1	0h1	chr15	360019	0.0405124099279424	-26	YOR015W
Oaf1	0h1	chr15	410269	0.0497998398718975	601	YOR043W	WHI2
Oaf1	0h1	chr15	413224.6	0.0387510008006405	627.356919782818	YOR045W	TOM6	MOM8B|ISP6
Oaf1	0h1	chr15	500550.8	0.00384307445956765
Oaf1	0h1	chr15	555951.2	0.0408326661329063
Oaf1	0h1	chr15	556863	0.0270616493194556
Oaf1	0h1	chr15	626081	0.0429143314651721
Oaf1	0h1	chr15	651543	0.0421136909527622	316	YOR170W
Oaf1	0h1	chr15	664647	0.0201761409127302
Oaf1	0h1	chr15	710665	0.0299439551641313
Oaf1	0h1	chr15	735878.7	0.0393915132105685
Oaf1	0h1	chr15	738445	0.0179343474779824	718	YOR209C	NPT1
Oaf1	0h1	chr15	765129	0.010568454763811
Oaf1	0h1	chr15	798955	0.0469175340272218
Oaf1	0h1	chr15	811795	0.0272217774219375
Oaf1	0h1	chr15	857535	0.00768614891913531
Oaf1	0h1	chr15	874890.6	0.0480384307445957	707.426842329092	YOR298W	MUM3
Oaf1	0h1	chr15	904340	0.0301040832666133	114.975482489332	YOR314W-A
Oaf1	0h1	chr15	904340	0.0301040832666133	416.975482489332	YOR315W	SFG1
Oaf1	0h1	chr15	912796.7	0.0160128102481986	363.709803553997	YOR318C
Oaf1	0h1	chr15	912796.7	0.0160128102481986	22.2901964460034	YOR319W	HSH49
Oaf1	0h1	chr15	1014621	0.02177742193755
Oaf1	0h1	chr16	90939	0.00304243394715773
Oaf1	0h1	chr16	126157	0.00576461168935148
Oaf1	0h1	chr16	177139	0.000800640512409928
Oaf1	0h1	chr16	233881	0.0249799839871898
Oaf1	0h1	chr16	328235.0	0.0419535628502802
Oaf1	0h1	chr16	437675	0.0376301040832666
Oaf1	0h1	chr16	440772.2	0.00528422738190552
Oaf1	0h1	chr16	441589	0.0475580464371497
Oaf1	0h1	chr16	446004.8	0.0465972778222578
Oaf1	0h1	chr16	457363	0.0177742193755004
Oaf1	0h1	chr16	469033	0.022097678142514	903	YPL043W	NOP4	NOP77
Oaf1	0h1	chr16	469393	0.0392313851080865	543	YPL043W	NOP4	NOP77
Oaf1	0h1	chr16	538349	0.0366693354683747
Oaf1	0h1	chr16	595017	0.0283426741393114
Oaf1	0h1	chr16	619823	0.00864691753402722
Oaf1	0h1	chr16	669947	0.0104083266613291
Oaf1	0h1	chr16	726483.2	0.0078462770216173
Oaf1	0h1	chr16	730645	0.0307445956765412	534	YPR099C
Oaf1	0h1	chr16	881363	0.0374699759807846
Oaf1	0h1	chr16	939413	0.0243394715772618	385	YPR199C	ARR1	ACR1|YAP8
Oaf1	0h1	chr16	939413	0.0243394715772618	505	YPR201W	ARR3	ACR3
Oaf1	0h1	chr2	55534.98	0.0302642113690953
Oaf1	0h1	chr2	79059	0.00144115292233787
Oaf1	0h1	chr2	119569	0.011208967173739
Oaf1	0h1	chr2	219091	0.0022417934347478
Oaf1	0h1	chr2	317567	0.00368294635708567	699	YBR041W	FAT1
Oaf1	0h1	chr2	389923	0.0278622898318655	446	YBR076W	ECM8
Oaf1	0h1	chr2	422847	0.0259407526020817	912	YBR087W	RFC5
Oaf1	0h1	chr2	443291	0.0389111289031225	-10	YBR099C
Oaf1	0h1	chr2	517579	0.0277021617293835
Oaf1	0h1	chr2	571759.8	0.0147317854283427	564.78467083082	YBR166C	TYR1
Oaf1	0h1	chr2	571759.8	0.0147317854283427	606.21532916918	YBR168W	PEX32
Oaf1	0h1	chr2	732003.4	0.0285028022417934
Oaf1	0h1	chr3	18993	0.0264211369095276
Oaf1	0h1	chr3	101639	0.0325060048038431
Oaf1	0h1	chr3	117571	0.00288230584467574
Oaf1	0h1	chr3	117948.5	0.0342674139311449	669.544629608252	YCR003W	MRPL32	YmL32
Oaf1	0h1	chr3	140677	0.0144115292233787
Oaf1	0h1	chr3	162843	0.00656525220176141	625	YCR024C	SLM5
Oaf1	0h1	chr3	162843	0.00656525220176141	-18	YCR024C-B
Oaf1	0h1	chr3	172531	0.0206565252201761	111	YCR028C	FEN2
Oaf1	0h1	chr3	205355	0.0425940752602082	-38	YCR042C	TAF2	TafII150|TSM1|TAF150
Oaf1	0h1	chr3	256837	0.0437149719775821
Oaf1	0h1	chr4	156139	0.0100880704563651	498	YDL171C	GLT1
Oaf1	0h1	chr4	156139	0.0100880704563651	180	YDL170W	UGA3
Oaf1	0h1	chr4	179111	0.033146517213771
Oaf1	0h1	chr4	179711	0.0398718975180144
Oaf1	0h1	chr4	188409	0.0176140912730184
Oaf1	0h1	chr4	260121	0.0236989591673339
Oaf1	0h1	chr4	292861	0.0349079263410729	-80	YDL092W	SRP14
Oaf1	0h1	chr4	324919.8	0.0321857485988791
Oaf1	0h1	chr4	347431	0.0368294635708567
Oaf1	0h1	chr4	404075	0.00944755804643715	786	YDL028C	MPS1	RPK1
Oaf1	0h1	chr4	404075	0.00944755804643715	672	YDL026W
Oaf1	0h1	chr4	449159	0.0438751000800641
Oaf1	0h1	chr4	459811	0.022417934347478
Oaf1	0h1	chr4	476957	0.0315452361889512	838	YDR014W-A	HED1
Oaf1	0h1	chr4	581747	0.02257806244996
Oaf1	0h1	chr4	602369	0.0033626901521217	693	YDR079W	PET100
Oaf1	0h1	chr4	603149	0.0288230584467574	282	YDR078C	SHU2
Oaf1	0h1	chr4	603149	0.0288230584467574	-87	YDR079W	PET100
Oaf1	0h1	chr4	603149	0.0288230584467574	857	YDR080W	VPS41	VPL20|VAM2|SVL2|FET2|CVT8
Oaf1	0h1	chr4	660633	0.0124899919935949
Oaf1	0h1	chr4	736910	0.0494795836669335
Oaf1	0h1	chr4	786525.7	0.0461168935148119
Oaf1	0h1	chr4	787274.4	0.0233787029623699
Oaf1	0h1	chr4	787927	0.0454763811048839
Oaf1	0h1	chr4	820256.2	0.00592473979183347
Oaf1	0h1	chr4	823503	0.0313851080864692
Oaf1	0h1	chr4	823833	0.0373098478783026
Oaf1	0h1	chr4	829819	0.00848678943154524
Oaf1	0h1	chr4	830996.5	0.00880704563650921	344.488542127889	YDR183C-A
Oaf1	0h1	chr4	831335	0.0211369095276221	683	YDR183C-A
Oaf1	0h1	chr4	910297	0.0424339471577262
Oaf1	0h1	chr4	922087	0.0244995996797438
Oaf1	0h1	chr4	965157	0.010728582866293	595	YDR253C	MET32
Oaf1	0h1	chr4	965157	0.010728582866293	-47	YDR254W	CHL4	MCM17|CTF17
Oaf1	0h1	chr4	971081	0.0171337069655725
Oaf1	0h1	chr4	971351	0.0467574059247398
Oaf1	0h1	chr4	1020145	0.00800640512409928	599	YDR280W	RRP45
Oaf1	0h1	chr4	1033798	0.0371497197758207
Oaf1	0h1	chr4	1035347	0.0235388310648519	645	YDR287W	INM2
Oaf1	0h1	chr4	1067837	0.04435548438751
Oaf1	0h1	chr4	1078304	0.0435548438751001
Oaf1	0h1	chr4	1120131	0.0150520416333066
Oaf1	0h1	chr4	1121391	0.00160128102481986
Oaf1	0h1	chr4	1142359	0.0345876701361089
Oaf1	0h1	chr4	1153937	0.00960768614891913	316	YDR341C		ArgRS|RRS1
Oaf1	0h1	chr4	1213103	0.0011208967173739	274	YDR366C
Oaf1	0h1	chr4	1213103	0.0011208967173739	794	YDR368W	YPR1
Oaf1	0h1	chr4	1217227	0.0360288230584468
Oaf1	0h1	chr4	1219112	0.0297838270616493	8.5442810175009	YDR370C
Oaf1	0h1	chr4	1219112	0.0297838270616493	294.455718982499	YDR371W	CTS2
Oaf1	0h1	chr4	1223123	0.0411529223378703	981	YDR372C	VPS74	API1
Oaf1	0h1	chr4	1237161	0.0363490792634107
Oaf1	0h1	chr4	1284393	0.00688550840672538
Oaf1	0h1	chr4	1296577	0.0433947157726181
Oaf1	0h1	chr4	1321513	0.0182546036829464	685	YDR427W	RPN9
Oaf1	0h1	chr4	1514525	0.0403522818254604
Oaf1	0h1	chr5	114133	0.0195356285028022
Oaf1	0h1	chr5	116681.2	0.0481985588470777	529.785283935664	YEL020W-A	TIM9
Oaf1	0h1	chr5	130401	0.0451561248999199
Oaf1	0h1	chr5	147033	0.0275420336269015	279	YEL005C	VAB2	VAB31
Oaf1	0h1	chr5	147033	0.0275420336269015	-83	YEL004W	YEA4
Oaf1	0h1	chr5	165641.0	0.0228983186549239	980.973928120977	YER006C-A
Oaf1	0h1	chr5	167463	0.0240192153722978	579	YER007C-A	TMA20	RBF20
Oaf1	0h1	chr5	217437	0.0216172938350681
Oaf1	0h1	chr5	237791	0.00416333066453163	673	YER043C	SAH1
Oaf1	0h1	chr5	238331	0.0137710168134508	316	YER044C	ERG28	BUD18
Oaf1	0h1	chr5	238625.3	0.033626901521217	610.310897510964	YER044C	ERG28	BUD18
Oaf1	0h1	chr5	238961	0.044835868694956	946	YER044C	ERG28	BUD18
Oaf1	0h1	chr5	251079	0.00752602081665332	648	YER049W	TPA1
Oaf1	0h1	chr5	256013	0.0099279423538831
Oaf1	0h1	chr5	298395	0.00720576461168935	553	YER070W	RNR1	SDS12|RIR1|CRT7
Oaf1	0h1	chr5	408073	0.0353883106485188
Oaf1	0h1	chr5	432120.2	0.0358686949559648	370.768129219359	YER133W	GLC7	DIS2S1|PP1|DIS2|CID1
Oaf1	0h1	chr5	433615	0.0350680544435548
Oaf1	0h1	chr5	478201	0.00400320256204964
Oaf1	0h1	chr5	535692.4	0.0317053642914331	602.581575513934	YER173W	RAD24	RS1
Oaf1	0h1	chr5	564219	0.00208166533226581
Oaf1	0h1	chr6	166837	0.0390712570056045
Oaf1	0h1	chr6	201329	0.0123298638911129
Oaf1	0h1	chr7	30649	0.0457966373098479
Oaf1	0h1	chr7	62493	0.0281825460368295
Oaf1	0h1	chr7	63333	0.000480384307445957
Oaf1	0h1	chr7	218967	0.0414731785428343
Oaf1	0h1	chr7	326859	0.0132906325060048
Oaf1	0h1	chr7	327669	0.0156925540432346
Oaf1	0h1	chr7	329175.6	0.0485188150520416
Oaf1	0h1	chr7	462354.1	0.0491593274619696
Oaf1	0h1	chr7	500557	0.00432345876701361	646.962813097402	YGR002C	SWC4	GOD1|EAF2
Oaf1	0h1	chr7	500781.7	0.044995996797438	871.712485579075	YGR002C	SWC4	GOD1|EAF2
Oaf1	0h1	chr7	501247	0.00128102481985588
Oaf1	0h1	chr7	545427	0.0286629303442754
Oaf1	0h1	chr7	582357	0.0256204963971177	917	YGR043C	NQM1
Oaf1	0h1	chr7	659023	0.0323458767013611
Oaf1	0h1	chr7	699239.9	0.0204963971176942	867.882668730686	YGR104C	SRB5	MED18
Oaf1	0h1	chr7	773295	0.0462770216172938
Oaf1	0h1	chr7	789153	0.0180944755804644
Oaf1	0h1	chr7	790113	0.00480384307445957
Oaf1	0h1	chr7	793067	0.033306645316253	9	YGR150C	CCM1	DMR1|RRG2
Oaf1	0h1	chr7	803993	0.010888710968775
Oaf1	0h1	chr7	1047215	0.00832666132906325	647	YGR277C	CAB4
Oaf1	0h1	chr8	45457	0.00928742994395516
Oaf1	0h1	chr8	71682.87	0.0193755004003203
Oaf1	0h1	chr8	87840.7	0.00912730184147318
Oaf1	0h1	chr8	90973	0.0269015212169736
Oaf1	0h1	chr8	135579	0.0473979183346677
Oaf1	0h1	chr8	238473	0.00240192153722978	627	YHR072W	ERG7
Oaf1	0h1	chr8	322581	0.0477181745396317	831	YHR104W	GRE3
Oaf1	0h1	chr8	412425	0.0145716573258607	15.9942267570295	YHR156C	LIN1	SNU40
Oaf1	0h1	chr8	412425	0.0145716573258607	485.00577324297	YHR157W	REC104
Oaf1	0h1	chr8	448439.1	0.0365092073658927
Oaf1	0h1	chr9	64199	0.0188951160928743
Oaf1	0h1	chr9	88230.05	0.0413130504403523
Oaf1	0h1	chr9	115211	0.0382706164931946
Oaf1	0h1	chr9	116013.2	0.0296236989591673
Oaf1	0h1	chr9	144467	0.0158526821457166
Oaf1	0h1	chr9	180883.5	0.0152121697357886	647.492206639232	YIL098C	FMC1
Oaf1	0h1	chr9	226248.7	0.0416333066453163	297.663288389042	YIL073C	SPO22	ZIP4
Oaf1	0h1	chr9	226248.7	0.0416333066453163	350.336711610958	YIL072W	HOP1
Oaf1	0h1	chr9	249203	0.0203362690152122	810	YIL057C
Oaf1	0h1	chr9	249203	0.0203362690152122	786	YIL056W	VHR1
Oaf1	0h1	chr9	261611	0.0230584467574059
Oaf1	0h1	chr9	263411	0.033466773418735
Oaf1	0h1	chr9	288159	0.00512409927942354
Oaf1	0h1	chr9	319418.1	0.0131305044035228
Oaf1	0h1	chr9	351650.2	0.0489991993594876
Oaf1	0h2	chr1	4947	0.0237894381643327
Oaf1	0h2	chr1	23115	0.0452168044541927	428	YAL063C-A
Oaf1	0h2	chr1	145373	0.0248017546819639
Oaf1	0h2	chr1	196877	0.0160283448624937
Oaf1	0h2	chr1	208895.7	0.0296946178505146
Oaf1	0h2	chr10	54633	0.018052977897756	343	YJL202C
Oaf1	0h2	chr10	199543	0.00421798549012991
Oaf1	0h2	chr10	202693	0.0114729205331534
Oaf1	0h2	chr10	212891	0.0313818120465666
Oaf1	0h2	chr10	213191	0.0202463303526236
Oaf1	0h2	chr10	216625	0.00708621562341826
Oaf1	0h2	chr10	270117.8	0.0229458410663067
Oaf1	0h2	chr10	320043	0.020583769191834	-33	YJL061W	NUP82	HRB187
Oaf1	0h2	chr10	321453	0.0143411506664417
Oaf1	0h2	chr10	322233	0.0335751645014341
Oaf1	0h2	chr10	322473	0.0141724312468365	907	YJL060W	BNA3
Oaf1	0h2	chr10	386639	0.00927956807828581
Oaf1	0h2	chr10	398389	0.0327315674034081	-3	YJL023C	PET130
Oaf1	0h2	chr10	442009	0.00185591361565716
Oaf1	0h2	chr10	536057	0.0155221866036781	-9	YJR054W
Oaf1	0h2	chr10	536357	0.00134975535684157
Oaf1	0h2	chr10	612433	0.0288510207524886	-28	YJR097W	JJJ3	DPH4
Oaf1	0h2	chr10	644279	0.0329002868230133	188	YJR118C	ILM1
Oaf1	0h2	chr10	682249.2	0.0323941285641977
Oaf1	0h2	chr10	686829	0.0389741859288004
Oaf1	0h2	chr10	693907	0.0433608908385355
Oaf1	0h2	chr10	730991	0.0482537540070862
Oaf1	0h2	chr11	3417	0.0148473089252573
Oaf1	0h2	chr11	8079	0.00371182723131432
Oaf1	0h2	chr11	11855	0.0450480850345875	628	YKL220C	FRE2
Oaf1	0h2	chr11	12125	0.0124852370507845	898	YKL220C	FRE2
Oaf1	0h2	chr11	16546.34	0.0418424160620887
Oaf1	0h2	chr11	52915	0.018896574995782	790	YKL204W	EAP1
Oaf1	0h2	chr11	88541.86	0.0273325459760418
Oaf1	0h2	chr11	115227	0.0445419267757719	595	YKL178C	STE3	DAF2
Oaf1	0h2	chr11	184833	0.00641133794499747
Oaf1	0h2	chr11	269101	0.0325628479838029	-2	YKL092C	BUD2	ERC25|CLA2
Oaf1	0h2	chr11	331311	0.0318879703053822
Oaf1	0h2	chr11	333081	0.0401552218660368
Oaf1	0h2	chr11	361989	0.0168719419605197	518	YKL040C	NFU1	NUB1
Oaf1	0h2	chr11	361989	0.0168719419605197	276	YKL039W	PTM1
Oaf1	0h2	chr11	389075	0.0096170069174962
Oaf1	0h2	chr11	390491	0.0307069343681458	964.978540840268	YKL026C	GPX1
Oaf1	0h2	chr11	414614.1	0.0167032225409145
Oaf1	0h2	chr11	423197	0.0462291209718239
Oaf1	0h2	chr11	446817	0.0134975535684157
Oaf1	0h2	chr11	501105	0.0430234519993251
Oaf1	0h2	chr11	504547	0.0384680276699848
Oaf1	0h2	chr11	516880	0.0484224734266914	960.026054267306	YKR041W
Oaf1	0h2	chr11	537073	0.0490973511051122
Oaf1	0h2	chr11	586695	0.00286823013328834
Oaf1	0h2	chr11	621428.1	0.00691749620381306
Oaf1	0h2	chr11	651537	0.0047241437489455
Oaf1	0h2	chr11	652767	0.0305382149485406	-49	YKR103W	NFT1
Oaf1	0h2	chr12	91183	0.0443732073561667
Oaf1	0h2	chr12	116705	0.0388054665091952
Oaf1	0h2	chr12	136155	0.041167538383668	189	YLL006W-A
Oaf1	0h2	chr12	136155	0.041167538383668	430	YLL006W	MMM1	YME6
Oaf1	0h2	chr12	142637	0.0458916821326135	563	YLL003W	SFI1
Oaf1	0h2	chr12	305887	0.0151847477644677
Oaf1	0h2	chr12	354055	0.0420111354816939
Oaf1	0h2	chr12	355945	0.0253079129407795
Oaf1	0h2	chr12	366221	0.0121477982115742
Oaf1	0h2	chr12	397215	0.0404926607052472
Oaf1	0h2	chr12	682101.5	0.0374557111523536	883.487489990192	YLR269C
Oaf1	0h2	chr12	682101.5	0.0374557111523536	637.512510009808	YLR271W
Oaf1	0h2	chr12	683833	0.00792981272144424
Oaf1	0h2	chr12	684433	0.0345874810190653
Oaf1	0h2	chr12	712001	0.00101231651763118	-59	YLR287C
Oaf1	0h2	chr12	743393	0.0393116247680108	760	YLR306W	UBC12
Oaf1	0h2	chr12	749561	0.029188459591699
Oaf1	0h2	chr12	846443	0.0492660705247174
Oaf1	0h2	chr12	849937	0.049772228783533	814	YLR361C	DCR2
Oaf1	0h2	chr12	849937	0.049772228783533	259	YLR361C-A
Oaf1	0h2	chr12	849937	0.049772228783533	-72	YLR362W	STE11
Oaf1	0h2	chr12	856307	0.0496035093639278	663	YLR364C-A
Oaf1	0h2	chr12	856307	0.0496035093639278	134	YLR367W	RPS22B	rp50|YS22|S24B|S22B
Oaf1	0h2	chr12	869342.2	0.0266576682976211
Oaf1	0h2	chr12	895745	0.0315505314661718
Oaf1	0h2	chr12	1051279	0.0097857263371014
Oaf1	0h2	chr12	1052942	0.0396490636072212	684.863952488173	YLR455W
Oaf1	0h2	chr13	87325	0.0367808334739329	586	YML092C	PRE8
Oaf1	0h2	chr13	89499	0.0207524886114392
Oaf1	0h2	chr13	89739	0.0366121140543277
Oaf1	0h2	chr13	137846.9	0.0440357685169563
Oaf1	0h2	chr13	180155	0.031719250885777
Oaf1	0h2	chr13	236557.8	0.0442044879365615	605.750902737665	YML018C
Oaf1	0h2	chr13	236557.8	0.0442044879365615	30.2490972623345	YML017W	PSP2	MRS15
Oaf1	0h2	chr13	295479	0.0415049772228784
Oaf1	0h2	chr13	295779	0.0118103593723638
Oaf1	0h2	chr13	298475	0.00776109330183904	392	YMR014W	BUD22
Oaf1	0h2	chr13	380467	0.0259827906192003	34	YMR052C-A
Oaf1	0h2	chr13	529353	0.036949552893538
Oaf1	0h2	chr13	535397	0.0126539564703897	700	YMR131C	RRB1
Oaf1	0h2	chr13	535397	0.0126539564703897	809	YMR133W	REC114
Oaf1	0h2	chr13	629245	0.000337438839210393
Oaf1	0h2	chr13	629815	0.00843597098025983
Oaf1	0h2	chr13	634939	0.00455542432934031
Oaf1	0h2	chr13	636559	0.0487599122659018	576	YMR187C
Oaf1	0h2	chr13	636559	0.0487599122659018	940	YMR189W	GCV2	GSD2
Oaf1	0h2	chr13	763523	0.0465665598110342
Oaf1	0h2	chr13	781833	0.0212586468702548
Oaf1	0h2	chr13	784803	0.02142736628986	523	YMR258C
Oaf1	0h2	chr13	785403	0.0165345031213093
Oaf1	0h2	chr13	789661	0.00118103593723638	779	YMR259C
Oaf1	0h2	chr13	791521	0.0116416399527586
Oaf1	0h2	chr13	838809	0.00539902142736629
Oaf1	0h2	chr13	865087	0.00269951071368314
Oaf1	0h2	chr13	876597	0.0138349924076261
Oaf1	0h2	chr13	878367	0.0463978403914291
Oaf1	0h2	chr13	893345	0.0276699848152522
Oaf1	0h2	chr13	893675	0.00354310781170913
Oaf1	0h2	chr14	50239.89	0.00202463303526236
Oaf1	0h2	chr14	94643	0.0271638265564366	580	YNL286W	CUS2
Oaf1	0h2	chr14	170201	0.0131601147292053	952	YNL254C	RTC4
Oaf1	0h2	chr14	170702.8	0.0210899274506496
Oaf1	0h2	chr14	279633	0.0107980428547326	800	YNL191W	DUG3
Oaf1	0h2	chr14	286609.0	0.0355997975366965
Oaf1	0h2	chr14	286881	0.0334064450818289
Oaf1	0h2	chr14	287151	0.0381305888307744	845	YNL187W	SWT21
Oaf1	0h2	chr14	351601	0.0048928631685507	928	YNL148C	ALF1
Oaf1	0h2	chr14	351601	0.0048928631685507	19	YNL146C-A
Oaf1	0h2	chr14	351601	0.0048928631685507	116	YNL146W
Oaf1	0h2	chr14	351601	0.0048928631685507	815	YNL145W	MFA2
Oaf1	0h2	chr14	398901	0.00151847477644677	529	YNL122C
Oaf1	0h2	chr14	459051	0.030875653787751
Oaf1	0h2	chr14	463993	0.011135481693943
Oaf1	0h2	chr14	532775	0.0219335245486756
Oaf1	0h2	chr14	610091	0.0209212080310444	579	YNL013C
Oaf1	0h2	chr14	610850	0.00404926607052472
Oaf1	0h2	chr14	611200.5	0.0347562004386705
Oaf1	0h2	chr14	614369	0.00219335245486756	454	YNL009W	IDP3
Oaf1	0h2	chr14	614862.6	0.0447106461953771	-39.562493667705	YNL009W	IDP3
Oaf1	0h2	chr14	616386.9	0.0280074236544626
Oaf1	0h2	chr14	628627	0.0104606040155222
Oaf1	0h2	chr14	727197	0.0136662729880209
Oaf1	0h2	chr15	18843	0.0224396828074911
Oaf1	0h2	chr15	167475	0.048085034587481	874	YOL083C-A
Oaf1	0h2	chr15	188601	0.0231145604859119
Oaf1	0h2	chr15	240349	0.0302007761093302
Oaf1	0h2	chr15	326945	0.0177155390585456
Oaf1	0h2	chr15	327245	0.0246330352623587
Oaf1	0h2	chr15	410269	0.0249704741015691	601	YOR043W	WHI2
Oaf1	0h2	chr15	413238	0.00809853214104943	614.038907610346	YOR045W	TOM6	MOM8B|ISP6
Oaf1	0h2	chr15	500371.1	0.0281761430740678
Oaf1	0h2	chr15	556833	0.0416736966424835
Oaf1	0h2	chr15	735881	0.0357685169563017
Oaf1	0h2	chr15	738415	0.0499409482031382	688	YOR209C	NPT1
Oaf1	0h2	chr15	738415	0.0499409482031382	-94	YOR210W	RPB10	ABC10-beta
Oaf1	0h2	chr15	765113.9	0.00725493504302345
Oaf1	0h2	chr15	857505	0.00337438839210393
Oaf1	0h2	chr15	904299	0.00236207187447275	156	YOR314W-A
Oaf1	0h2	chr15	904299	0.00236207187447275	458	YOR315W	SFG1
Oaf1	0h2	chr15	912766.7	0.030032056689725	333.655197147978	YOR318C
Oaf1	0h2	chr15	912766.7	0.030032056689725	52.3448028520215	YOR319W	HSH49
Oaf1	0h2	chr15	1004301	0.0226084022270963	834	YOR355W	GDS1
Oaf1	0h2	chr15	1014621	0.0185591361565716
Oaf1	0h2	chr16	90999	0.000674877678420786
Oaf1	0h2	chr16	126157	0.0241268770035431
Oaf1	0h2	chr16	177169	0.00877340981947022
Oaf1	0h2	chr16	234271	0.0290197401720938
Oaf1	0h2	chr16	234601	0.0242955964231483
Oaf1	0h2	chr16	273391	0.0153534671840729	577	YPL148C	PPT2
Oaf1	0h2	chr16	437675	0.011979078791969
Oaf1	0h2	chr16	440779	0.0050615825881559
Oaf1	0h2	chr16	441619	0.0352623586974861
Oaf1	0h2	chr16	457333	0.0187278555761768
Oaf1	0h2	chr16	469393	0.0256453517799899	543	YPL043W	NOP4	NOP77
Oaf1	0h2	chr16	595017	0.047241437489455
Oaf1	0h2	chr16	602497	0.0438670490973511
Oaf1	0h2	chr16	619823	0.0170406613801249
Oaf1	0h2	chr16	669257	0.0372869917327484
Oaf1	0h2	chr16	669947	0.00556774084697149
Oaf1	0h2	chr16	692223	0.0298633372701198
Oaf1	0h2	chr16	718947	0.0391429053484056	481	YPR091C
Oaf1	0h2	chr16	726497.9	0.0312130926269614
Oaf1	0h2	chr16	939443	0.0423485743209043	415	YPR199C	ARR1	ACR1|YAP8
Oaf1	0h2	chr16	939443	0.0423485743209043	475	YPR201W	ARR3	ACR3
Oaf1	0h2	chr2	79156.11	0.0106293234351274
Oaf1	0h2	chr2	119689	0.0195714526742028
Oaf1	0h2	chr2	218971	0.0258140711995951
Oaf1	0h2	chr2	317597	0.00573646026657668	669	YBR041W	FAT1
Oaf1	0h2	chr2	390013	0.009448287497891	356	YBR076W	ECM8
Oaf1	0h2	chr2	443351	0.0425172937405095	50	YBR099C
Oaf1	0h2	chr2	571759	0.00523030200776109	564	YBR166C	TYR1
Oaf1	0h2	chr2	571759	0.00523030200776109	607	YBR168W	PEX32
Oaf1	0h2	chr2	732017.7	0.0286823013328834
Oaf1	0h2	chr3	18963	0.0408300995444576
Oaf1	0h2	chr3	116127.0	0.0099544457567066
Oaf1	0h2	chr3	117571	0.0361059557955121
Oaf1	0h2	chr3	117931	0.00658005736460267	687	YCR003W	MRPL32	YmL32
Oaf1	0h2	chr3	140647	0.0178842584781508
Oaf1	0h2	chr3	162843	0.00607389910578708	625	YCR024C	SLM5
Oaf1	0h2	chr3	162843	0.00607389910578708	-18	YCR024C-B
Oaf1	0h2	chr3	205415	0.039480344187616	22	YCR042C	TAF2	TafII150|TSM1|TAF150
Oaf1	0h2	chr3	255847	0.0339126033406445
Oaf1	0h2	chr3	289213	0.0413362578032732	-42	YCR095C	OCA4
Oaf1	0h2	chr3	289213	0.0413362578032732	423	YCR095W-A
Oaf1	0h2	chr4	14509	0.0261515100388055
Oaf1	0h2	chr4	50235.99	0.0175468196389404
Oaf1	0h2	chr4	156199	0.0140037118272313	558.006678067613	YDL171C	GLT1
Oaf1	0h2	chr4	156199	0.0140037118272313	119.993321932387	YDL170W	UGA3
Oaf1	0h2	chr4	179981	0.0239581575839379
Oaf1	0h2	chr4	260721	0.00759237388223385
Oaf1	0h2	chr4	324920.1	0.0362746752151173
Oaf1	0h2	chr4	333341	0.0222709633878859	159	YDL068W
Oaf1	0h2	chr4	347881	0.040323941285642
Oaf1	0h2	chr4	390814	0.03863674708959	966.995239287266	YDL034W
Oaf1	0h2	chr4	404015	0.0129913953096001	726	YDL028C	MPS1	RPK1
[truncated: 3,717 more rows]
[truncated: 1 more columns]
