# Supplementary material for: Molecular mechanisms of system responses to novel stimuli are predictable from public data
Source: Nucleic Acids Res. 2013 Oct 31;42(3):1442–60. doi: 10.1093/nar/gkt938 (PMC3919619; doi:10.1093/nar/gkt938)
Supplement: Supplementary Data [file supp_gkt938_nar-01979-n-2013-File012.zip › SupplementaryTable7.Motif.Relations.xlsx]

## Sheet: SupplementaryTable7.Motif.Relat
	Title	Class	Obj1	Relation	Obj2	Score
YKL112W.YBR101C	Motif	Double	YKL112W	reg	YBR101C	3.55589
YKL112W.YBR109C	Motif	Double	YKL112W	reg	YBR109C	3.4782
YKL112W.YBR110W	Motif	Double	YKL112W	reg	YBR110W	3.54849
YKL112W.YBR121C	Motif	Double	YKL112W	reg	YBR121C	3.4928
YKL112W.YBR122C	Motif	Double	YKL112W	reg	YBR122C	3.42539
YKL112W.YBR129C	Motif	Double	YKL112W	reg	YBR129C	3.60985
YKL112W.YBR143C	Motif	Double	YKL112W	reg	YBR143C	3.50127
YKL112W.YBR145W	Motif	Double	YKL112W	reg	YBR145W	3.81431
YKL112W.YBR146W	Motif	Double	YKL112W	reg	YBR146W	3.18251
YKL112W.YBR169C	Motif	Double	YKL112W	reg	YBR169C	3.24453
YKL112W.YBR198C	Motif	Double	YKL112W	reg	YBR198C	3.55589
YKL112W.YBR211C	Motif	Double	YKL112W	reg	YBR211C	3.38986
YKL112W.YBR212W	Motif	Double	YKL112W	reg	YBR212W	3.48512
YKL112W.YBR248C	Motif	Double	YKL112W	reg	YBR248C	2.96459
YKL112W.YBR283C	Motif	Double	YKL112W	reg	YBR283C	3.4928
YKL112W.YBR284W	Motif	Double	YKL112W	reg	YBR284W	3.51058
YKL112W.YBR286W	Motif	Double	YKL112W	reg	YBR286W	3.25411
YKL112W.YBR290W	Motif	Double	YKL112W	reg	YBR290W	3.27393
YKL112W.YBR293W	Motif	Double	YKL112W	reg	YBR293W	3.63417
YKL112W.YBR299W	Motif	Double	YKL112W	reg	YBR299W	3.75614
YKL112W.YCL031C	Motif	Double	YKL112W	reg	YCL031C	3.19729
YKL112W.YCL030C	Motif	Double	YKL112W	reg	YCL030C	3.51058
YKL112W.YCL017C	Motif	Double	YKL112W	reg	YCL017C	3.68432
YKL112W.YCL016C	Motif	Double	YKL112W	reg	YCL016C	3.45334
YKL112W.YCL011C	Motif	Double	YKL112W	reg	YCL011C	3.55589
YKL112W.YCL005W	Motif	Double	YKL112W	reg	YCL005W	3.40383
YKL112W.YCL004W	Motif	Double	YKL112W	reg	YCL004W	3.39447
YKL112W.YCL001W	Motif	Double	YKL112W	reg	YCL001W	3.45334
YKL112W.YCR001W	Motif	Double	YKL112W	reg	YCR001W	3.62708
YKL112W.YCR002C	Motif	Double	YKL112W	reg	YCR002C	3.37093
YKL112W.YCR003W	Motif	Double	YKL112W	reg	YCR003W	3.39447
YKL112W.YCR010C	Motif	Double	YKL112W	reg	YCR010C	3.5619
YKL112W.YCR021C	Motif	Double	YKL112W	reg	YCR021C	3.71336
YKL112W.YCR052W	Motif	Double	YKL112W	reg	YCR052W	3.30755
YKL112W.YCR053W	Motif	Double	YKL112W	reg	YCR053W	3.46047
YKL112W.YCR057C	Motif	Double	YKL112W	reg	YCR057C	3.48512
YKL112W.YCR063W	Motif	Double	YKL112W	reg	YCR063W	3.38986
YKL112W.YCR071C	Motif	Double	YKL112W	reg	YCR071C	3.22321
YKL112W.YCR081W	Motif	Double	YKL112W	reg	YCR081W	3.30755
YKL112W.YCR082W	Motif	Double	YKL112W	reg	YCR082W	3.41072
YKL112W.YCR092C	Motif	Double	YKL112W	reg	YCR092C	3.52078
YKL112W.YDL244W	Motif	Double	YKL112W	reg	YDL244W	3.52078
YKL112W.YDL209C	Motif	Double	YKL112W	reg	YDL209C	3.44633
YKL112W.YDL208W	Motif	Double	YKL112W	reg	YDL208W	3.39447
YKL112W.YDL194W	Motif	Double	YKL112W	reg	YDL194W	3.60065
YKL112W.YDL193W	Motif	Double	YKL112W	reg	YDL193W	3.65711
YKL112W.YDL190C	Motif	Double	YKL112W	reg	YDL190C	3.52078
YKL112W.YDL189W	Motif	Double	YKL112W	reg	YDL189W	3.66953
YKL112W.YDL171C	Motif	Double	YKL112W	reg	YDL171C	3.3287
YKL112W.YDL170W	Motif	Double	YKL112W	reg	YDL170W	3.69447
YKL112W.YDL160C	Motif	Double	YKL112W	reg	YDL160C	3.23445
YKL112W.YDL159W	Motif	Double	YKL112W	reg	YDL159W	3.52078
YKL112W.YDL148C	Motif	Double	YKL112W	reg	YDL148C	3.53548
YKL112W.YDL147W	Motif	Double	YKL112W	reg	YDL147W	3.44
YKL112W.YDL145C	Motif	Double	YKL112W	reg	YDL145C	3.3632
YKL112W.YDL140C	Motif	Double	YKL112W	reg	YDL140C	3.52982
YKL112W.YDL134C	Motif	Double	YKL112W	reg	YDL134C	3.29102
YKL112W.YDL123W	Motif	Double	YKL112W	reg	YDL123W	3.77181
YKL112W.YDL122W	Motif	Double	YKL112W	reg	YDL122W	2.79706
YKL112W.YDL117W	Motif	Double	YKL112W	reg	YDL117W	3.33583
YKL112W.YDL116W	Motif	Double	YKL112W	reg	YDL116W	3.35514
YKL112W.YDL106C	Motif	Double	YKL112W	reg	YDL106C	3.52078
YKL112W.YDL085W	Motif	Double	YKL112W	reg	YDL085W	3.73761
YKL112W.YDL081C	Motif	Double	YKL112W	reg	YDL081C	3.53548
YKL112W.YDL074C	Motif	Double	YKL112W	reg	YDL074C	3.38329
YKL112W.YDL072C	Motif	Double	YKL112W	reg	YDL072C	3.57652
YKL112W.YDL063C	Motif	Double	YKL112W	reg	YDL063C	3.66953
YKL112W.YDL062W	Motif	Double	YKL112W	reg	YDL062W	3.54049
YKL112W.YDL052C	Motif	Double	YKL112W	reg	YDL052C	2.85069
YKL112W.YDL046W	Motif	Double	YKL112W	reg	YDL046W	3.85394
YKL112W.YDL035C	Motif	Double	YKL112W	reg	YDL035C	3.56799
YKL112W.YDL034W	Motif	Double	YKL112W	reg	YDL034W	3.40383
YKL112W.YDL032W	Motif	Double	YKL112W	reg	YDL032W	3.46047
YKL112W.YDL020C	Motif	Double	YKL112W	reg	YDL020C	2.73716
YKL112W.YDL014W	Motif	Double	YKL112W	reg	YDL014W	3.42539
YKL112W.YDL012C	Motif	Double	YKL112W	reg	YDL012C	3.45334
YKL112W.YDL010W	Motif	Double	YKL112W	reg	YDL010W	3.35514
YKL112W.YDR001C	Motif	Double	YKL112W	reg	YDR001C	3.3632
YKL112W.YDR029W	Motif	Double	YKL112W	reg	YDR029W	3.82945
YKL112W.YDR034W-B	Motif	Double	YKL112W	reg	YDR034W-B	3.45334
YKL112W.YDR035W	Motif	Double	YKL112W	reg	YDR035W	3.63417
YKL112W.YDR046C	Motif	Double	YKL112W	reg	YDR046C	3.77181
YKL112W.YDR070C	Motif	Double	YKL112W	reg	YDR070C	3.52078
YKL112W.YDR130C	Motif	Double	YKL112W	reg	YDR130C	3.39809
YKL112W.YDR144C	Motif	Double	YKL112W	reg	YDR144C	3.48512
YKL112W.YDR155C	Motif	Double	YKL112W	reg	YDR155C	3.12769
YKL112W.YDR171W	Motif	Double	YKL112W	reg	YDR171W	3.67934
YKL112W.YDR172W	Motif	Double	YKL112W	reg	YDR172W	3.69963
YKL112W.YDR194C	Motif	Double	YKL112W	reg	YDR194C	3.50127
YKL112W.YDR195W	Motif	Double	YKL112W	reg	YDR195W	3.72863
YKL112W.YDR207C	Motif	Double	YKL112W	reg	YDR207C	3.72093
YKL112W.YDR214W	Motif	Double	YKL112W	reg	YDR214W	3.5619
YKL112W.YDR233C	Motif	Double	YKL112W	reg	YDR233C	3.29102
YKL112W.YDR234W	Motif	Double	YKL112W	reg	YDR234W	3.4928
YKL112W.YDR244W	Motif	Double	YKL112W	reg	YDR244W	3.63417
YKL112W.YDR245W	Motif	Double	YKL112W	reg	YDR245W	3.33583
YKL112W.YDR258C	Motif	Double	YKL112W	reg	YDR258C	3.4782
YKL112W.YDR266C	Motif	Double	YKL112W	reg	YDR266C	3.51058
YKL112W.YDR279W	Motif	Double	YKL112W	reg	YDR279W	3.7633
YKL112W.YDR280W	Motif	Double	YKL112W	reg	YDR280W	3.53548
YKL112W.YDR283C	Motif	Double	YKL112W	reg	YDR283C	3.69447
YKL112W.YDR284C	Motif	Double	YKL112W	reg	YDR284C	3.06796
YKL112W.YDR285W	Motif	Double	YKL112W	reg	YDR285W	3.22321
YKL112W.YDR295C	Motif	Double	YKL112W	reg	YDR295C	3.60985
YKL112W.YDR296W	Motif	Double	YKL112W	reg	YDR296W	3.61924
YKL112W.YDR311W	Motif	Double	YKL112W	reg	YDR311W	3.21056
YKL112W.YDR312W	Motif	Double	YKL112W	reg	YDR312W	3.52078
YKL112W.YDR325W	Motif	Double	YKL112W	reg	YDR325W	3.41772
YKL112W.YDR326C	Motif	Double	YKL112W	reg	YDR326C	3.59246
YKL112W.YDR327W	Motif	Double	YKL112W	reg	YDR327W	3.65711
YKL112W.YDR329C	Motif	Double	YKL112W	reg	YDR329C	3.73761
YKL112W.YDR330W	Motif	Double	YKL112W	reg	YDR330W	3.58441
YKL112W.YDR339C	Motif	Double	YKL112W	reg	YDR339C	3.38329
YKL112W.YDR340W	Motif	Double	YKL112W	reg	YDR340W	3.41772
YKL112W.YDR360W	Motif	Double	YKL112W	reg	YDR360W	3.85246
YKL112W.YDR361C	Motif	Double	YKL112W	reg	YDR361C	3.80098
YKL112W.YDR365C	Motif	Double	YKL112W	reg	YDR365C	3.38329
YKL112W.YDR380W	Motif	Double	YKL112W	reg	YDR380W	3.40383
YKL112W.YDR383C	Motif	Double	YKL112W	reg	YDR383C	3.18251
YKL112W.YDR384C	Motif	Double	YKL112W	reg	YDR384C	3.4928
YKL112W.YDR385W	Motif	Double	YKL112W	reg	YDR385W	3.40383
YKL112W.YDR391C	Motif	Double	YKL112W	reg	YDR391C	3.3287
YKL112W.YDR397C	Motif	Double	YKL112W	reg	YDR397C	3.64138
YKL112W.YDR402C	Motif	Double	YKL112W	reg	YDR402C	3.46955
YKL112W.YDR403W	Motif	Double	YKL112W	reg	YDR403W	3.82112
YKL112W.YDR404C	Motif	Double	YKL112W	reg	YDR404C	3.46047
YKL112W.YDR405W	Motif	Double	YKL112W	reg	YDR405W	3.26391
YKL112W.YDR408C	Motif	Double	YKL112W	reg	YDR408C	3.54849
YKL112W.YDR410C	Motif	Double	YKL112W	reg	YDR410C	3.23445
YKL112W.YDR422C	Motif	Double	YKL112W	reg	YDR422C	3.53548
YKL112W.YDR423C	Motif	Double	YKL112W	reg	YDR423C	3.52982
YKL112W.YDR434W	Motif	Double	YKL112W	reg	YDR434W	3.33583
YKL112W.YDR454C	Motif	Double	YKL112W	reg	YDR454C	3.64138
YKL112W.YDR455C	Motif	Double	YKL112W	reg	YDR455C	3.63417
YKL112W.YDR456W	Motif	Double	YKL112W	reg	YDR456W	3.78933
YKL112W.YDR461W	Motif	Double	YKL112W	reg	YDR461W	3.77181
YKL112W.YDR462W	Motif	Double	YKL112W	reg	YDR462W	3.42539
YKL112W.YDR463W	Motif	Double	YKL112W	reg	YDR463W	3.27393
YKL112W.YDR464W	Motif	Double	YKL112W	reg	YDR464W	3.46047
YKL112W.YDR476C	Motif	Double	YKL112W	reg	YDR476C	3.61924
YKL112W.YDR481C	Motif	Double	YKL112W	reg	YDR481C	3.3287
YKL112W.YDR523C	Motif	Double	YKL112W	reg	YDR523C	3.46955
YKL112W.YDR525W-A	Motif	Double	YKL112W	reg	YDR525W-A	3.52078
YKL112W.YEL037C	Motif	Double	YKL112W	reg	YEL037C	3.55589
YKL112W.YEL017C-A	Motif	Double	YKL112W	reg	YEL017C-A	3.66375
YKL112W.YEL017W	Motif	Double	YKL112W	reg	YEL017W	3.51058
YKL112W.YER023W	Motif	Double	YKL112W	reg	YER023W	3.4928
YKL112W.YER026C	Motif	Double	YKL112W	reg	YER026C	3.79706
YKL112W.YER041W	Motif	Double	YKL112W	reg	YER041W	3.60985
YKL112W.YER044C	Motif	Double	YKL112W	reg	YER044C	3.80098
YKL112W.YER071C	Motif	Double	YKL112W	reg	YER071C	3.40383
YKL112W.YER096W	Motif	Double	YKL112W	reg	YER096W	3.43319
YKL112W.YER103W	Motif	Double	YKL112W	reg	YER103W	3.69963
YKL112W.YER107C	Motif	Double	YKL112W	reg	YER107C	3.33583
YKL112W.YER111C	Motif	Double	YKL112W	reg	YER111C	3.30755
YKL112W.YER124C	Motif	Double	YKL112W	reg	YER124C	3.59246
YKL112W.YER148W	Motif	Double	YKL112W	reg	YER148W	3.67934
YKL112W.YER158C	Motif	Double	YKL112W	reg	YER158C	3.19729
YKL112W.YER164W	Motif	Double	YKL112W	reg	YER164W	3.54049
YKL112W.YER187W	Motif	Double	YKL112W	reg	YER187W	3.3632
YKL112W.YER188W	Motif	Double	YKL112W	reg	YER188W	3.43319
YKL112W.YFL058W	Motif	Double	YKL112W	reg	YFL058W	3.3287
YKL112W.YFL048C	Motif	Double	YKL112W	reg	YFL048C	3.32212
YKL112W.YFL047W	Motif	Double	YKL112W	reg	YFL047W	3.38329
YKL112W.YFL045C	Motif	Double	YKL112W	reg	YFL045C	3.57652
YKL112W.YFL038C	Motif	Double	YKL112W	reg	YFL038C	3.59246
YKL112W.YFL037W	Motif	Double	YKL112W	reg	YFL037W	3.05153
YKL112W.YFL018C	Motif	Double	YKL112W	reg	YFL018C	3.46955
YKL112W.YFL017W-A	Motif	Double	YKL112W	reg	YFL017W-A	3.28259
YKL112W.YFL014W	Motif	Double	YKL112W	reg	YFL014W	3.10044
YKL112W.YFR009W	Motif	Double	YKL112W	reg	YFR009W	3.08427
YKL112W.YFR010W	Motif	Double	YKL112W	reg	YFR010W	3.58441
YKL112W.YFR018C	Motif	Double	YKL112W	reg	YFR018C	3.5619
YKL112W.YFR023W	Motif	Double	YKL112W	reg	YFR023W	3.80759
YKL112W.YFR026C	Motif	Double	YKL112W	reg	YFR026C	3.68432
YKL112W.YFR031C-A	Motif	Double	YKL112W	reg	YFR031C-A	3.59246
YKL112W.YFR044C	Motif	Double	YKL112W	reg	YFR044C	2.94808
YKL112W.YGL254W	Motif	Double	YKL112W	reg	YGL254W	3.40383
YKL112W.YGL250W	Motif	Double	YKL112W	reg	YGL250W	3.56799
YKL112W.YGL229C	Motif	Double	YKL112W	reg	YGL229C	2.80906
YKL112W.YGL228W	Motif	Double	YKL112W	reg	YGL228W	3.4782
YKL112W.YGL222C	Motif	Double	YKL112W	reg	YGL222C	3.51058
YKL112W.YGL196W	Motif	Double	YKL112W	reg	YGL196W	3.43319
YKL112W.YGL195W	Motif	Double	YKL112W	reg	YGL195W	3.16913
YKL112W.YGL194C	Motif	Double	YKL112W	reg	YGL194C	3.64871
YKL112W.YGL192W	Motif	Double	YKL112W	reg	YGL192W	3.48512
YKL112W.YGL186C	Motif	Double	YKL112W	reg	YGL186C	3.26391
YKL112W.YGL173C	Motif	Double	YKL112W	reg	YGL173C	3.40383
YKL112W.YGL156W	Motif	Double	YKL112W	reg	YGL156W	3.4928
YKL112W.YGL122C	Motif	Double	YKL112W	reg	YGL122C	3.64138
YKL112W.YGL121C	Motif	Double	YKL112W	reg	YGL121C	3.84659
YKL112W.YGL107C	Motif	Double	YKL112W	reg	YGL107C	3.75027
YKL112W.YGL106W	Motif	Double	YKL112W	reg	YGL106W	3.50127
YKL112W.YGL077C	Motif	Double	YKL112W	reg	YGL077C	3.69447
YKL112W.YGL011C	Motif	Double	YKL112W	reg	YGL011C	3.19729
YKL112W.YGR041W	Motif	Double	YKL112W	reg	YGR041W	3.4928
YKL112W.YGR043C	Motif	Double	YKL112W	reg	YGR043C	3.58441
YKL112W.YGR053C	Motif	Double	YKL112W	reg	YGR053C	3.50127
YKL112W.YGR055W	Motif	Double	YKL112W	reg	YGR055W	3.64871
YKL112W.YGR056W	Motif	Double	YKL112W	reg	YGR056W	3.34126
YKL112W.YGR058W	Motif	Double	YKL112W	reg	YGR058W	3.80494
YKL112W.YGR059W	Motif	Double	YKL112W	reg	YGR059W	3.44633
YKL112W.YGR066C	Motif	Double	YKL112W	reg	YGR066C	3.54049
YKL112W.YGR119C	Motif	Double	YKL112W	reg	YGR119C	3.78299
YKL112W.YGR121C	Motif	Double	YKL112W	reg	YGR121C	3.57652
YKL112W.YGR128C	Motif	Double	YKL112W	reg	YGR128C	3.35514
YKL112W.YGR129W	Motif	Double	YKL112W	reg	YGR129W	3.65711
YKL112W.YGR134W	Motif	Double	YKL112W	reg	YGR134W	3.62708
YKL112W.YGR142W	Motif	Double	YKL112W	reg	YGR142W	3.54849
YKL112W.YGR183C	Motif	Double	YKL112W	reg	YGR183C	3.50127
YKL112W.YGR185C	Motif	Double	YKL112W	reg	YGR185C	3.42539
YKL112W.YGR186W	Motif	Double	YKL112W	reg	YGR186W	3.84952
YKL112W.YGR192C	Motif	Double	YKL112W	reg	YGR192C	3.53548
YKL112W.YGR203W	Motif	Double	YKL112W	reg	YGR203W	3.79189
YKL112W.YGR204W	Motif	Double	YKL112W	reg	YGR204W	NA
YKL112W.YGR214W	Motif	Double	YKL112W	reg	YGR214W	3.56799
YKL112W.YGR215W	Motif	Double	YKL112W	reg	YGR215W	3.4928
YKL112W.YGR231C	Motif	Double	YKL112W	reg	YGR231C	3.10044
YKL112W.YGR232W	Motif	Double	YKL112W	reg	YGR232W	3.46955
YKL112W.YGR249W	Motif	Double	YKL112W	reg	YGR249W	3.31563
YKL112W.YGR251W	Motif	Double	YKL112W	reg	YGR251W	3.57652
YKL112W.YGR253C	Motif	Double	YKL112W	reg	YGR253C	3.35514
YKL112W.YGR268C	Motif	Double	YKL112W	reg	YGR268C	3.37682
YKL112W.YGR269W	Motif	Double	YKL112W	reg	YGR269W	3.4782
YKL112W.YGR270W	Motif	Double	YKL112W	reg	YGR270W	3.46047
YKL112W.YGR276C	Motif	Double	YKL112W	reg	YGR276C	3.37682
YKL112W.YGR282C	Motif	Double	YKL112W	reg	YGR282C	3.61924
YKL112W.YGR292W	Motif	Double	YKL112W	reg	YGR292W	3.57652
YKL112W.YHL047C	Motif	Double	YKL112W	reg	YHL047C	3.56799
YKL112W.YHL029C	Motif	Double	YKL112W	reg	YHL029C	2.79706
YKL112W.YHL028W	Motif	Double	YKL112W	reg	YHL028W	2.69365
YKL112W.YHL027W	Motif	Double	YKL112W	reg	YHL027W	2.96459
YKL112W.YHR041C	Motif	Double	YKL112W	reg	YHR041C	3.65711
YKL112W.YHR044C	Motif	Double	YKL112W	reg	YHR044C	3.05153
YKL112W.YHR050W	Motif	Double	YKL112W	reg	YHR050W	3.67441
YKL112W.YHR051W	Motif	Double	YKL112W	reg	YHR051W	3.37093
YKL112W.YHR061C	Motif	Double	YKL112W	reg	YHR061C	3.32212
YKL112W.YHR064C	Motif	Double	YKL112W	reg	YHR064C	3.56799
YKL112W.YHR074W	Motif	Double	YKL112W	reg	YHR074W	3.38329
YKL112W.YHR077C	Motif	Double	YKL112W	reg	YHR077C	3.43319
YKL112W.YHR078W	Motif	Double	YKL112W	reg	YHR078W	3.54849
YKL112W.YHR080C	Motif	Double	YKL112W	reg	YHR080C	3.48512
YKL112W.YHR081W	Motif	Double	YKL112W	reg	YHR081W	3.37093
YKL112W.YHR087W	Motif	Double	YKL112W	reg	YHR087W	3.56799
YKL112W.YHR090C	Motif	Double	YKL112W	reg	YHR090C	3.77181
YKL112W.YHR115C	Motif	Double	YKL112W	reg	YHR115C	3.43319
YKL112W.YHR116W	Motif	Double	YKL112W	reg	YHR116W	3.37093
YKL112W.YHR137W	Motif	Double	YKL112W	reg	YHR137W	3.54849
YKL112W.YHR161C	Motif	Double	YKL112W	reg	YHR161C	3.37682
YKL112W.YHR162W	Motif	Double	YKL112W	reg	YHR162W	3.39809
YKL112W.YHR165C	Motif	Double	YKL112W	reg	YHR165C	3.27393
YKL112W.YHR199C	Motif	Double	YKL112W	reg	YHR199C	3.41072
YKL112W.YHR200W	Motif	Double	YKL112W	reg	YHR200W	3.38986
YKL112W.YHR216W	Motif	Double	YKL112W	reg	YHR216W	3.50127
YKL112W.YIL173W	Motif	Double	YKL112W	reg	YIL173W	3.74447
YKL112W.YIL155C	Motif	Double	YKL112W	reg	YIL155C	3.41772
YKL112W.YIL145C	Motif	Double	YKL112W	reg	YIL145C	3.61924
YKL112W.YIL138C	Motif	Double	YKL112W	reg	YIL138C	3.60065
YKL112W.YIL135C	Motif	Double	YKL112W	reg	YIL135C	3.31563
YKL112W.YIL129C	Motif	Double	YKL112W	reg	YIL129C	3.46955
YKL112W.YIL072W	Motif	Double	YKL112W	reg	YIL072W	3.3287
YKL112W.YIL049W	Motif	Double	YKL112W	reg	YIL049W	3.48512
YKL112W.YIL048W	Motif	Double	YKL112W	reg	YIL048W	3.42539
YKL112W.YIL037C	Motif	Double	YKL112W	reg	YIL037C	3.42539
YKL112W.YIL036W	Motif	Double	YKL112W	reg	YIL036W	3.46047
YKL112W.YIL035C	Motif	Double	YKL112W	reg	YIL035C	3.38986
YKL112W.YIL032C	Motif	Double	YKL112W	reg	YIL032C	3.38986
YKL112W.YIL031W	Motif	Double	YKL112W	reg	YIL031W	3.38329
YKL112W.YIL030C	Motif	Double	YKL112W	reg	YIL030C	3.38986
YKL112W.YIL026C	Motif	Double	YKL112W	reg	YIL026C	2.73716
YKL112W.YIL018W	Motif	Double	YKL112W	reg	YIL018W	3.60481
YKL112W.YIL003W	Motif	Double	YKL112W	reg	YIL003W	3.54049
YKL112W.YIR009W	Motif	Double	YKL112W	reg	YIR009W	3.3632
YKL112W.YIR010W	Motif	Double	YKL112W	reg	YIR010W	2.88338
YKL112W.YIR022W	Motif	Double	YKL112W	reg	YIR022W	3.30755
YKL112W.YIR023W	Motif	Double	YKL112W	reg	YIR023W	3.69447
YKL112W.YIR042C	Motif	Double	YKL112W	reg	YIR042C	3.52982
YKL112W.YJL223C	Motif	Double	YKL112W	reg	YJL223C	3.61924
YKL112W.YJL222W	Motif	Double	YKL112W	reg	YJL222W	3.74447
YKL112W.YJL202C	Motif	Double	YKL112W	reg	YJL202C	3.4782
YKL112W.YJL201W	Motif	Double	YKL112W	reg	YJL201W	3.60481
YKL112W.YJL184W	Motif	Double	YKL112W	reg	YJL184W	3.3632
YKL112W.YJL183W	Motif	Double	YKL112W	reg	YJL183W	3.56799
YKL112W.YJL176C	Motif	Double	YKL112W	reg	YJL176C	3.23445
YKL112W.YJL175W	Motif	Double	YKL112W	reg	YJL175W	3.57652
YKL112W.YJL174W	Motif	Double	YKL112W	reg	YJL174W	3.30755
YKL112W.YJL166W	Motif	Double	YKL112W	reg	YJL166W	3.54849
YKL112W.YJL159W	Motif	Double	YKL112W	reg	YJL159W	3.33583
YKL112W.YJL153C	Motif	Double	YKL112W	reg	YJL153C	3.39447
YKL112W.YJL112W	Motif	Double	YKL112W	reg	YJL112W	3.3632
YKL112W.YJL111W	Motif	Double	YKL112W	reg	YJL111W	3.46955
YKL112W.YJL110C	Motif	Double	YKL112W	reg	YJL110C	3.55589
YKL112W.YJL105W	Motif	Double	YKL112W	reg	YJL105W	3.52078
YKL112W.YJL104W	Motif	Double	YKL112W	reg	YJL104W	3.41772
YKL112W.YJL008C	Motif	Double	YKL112W	reg	YJL008C	3.64138
YKL112W.YJL004C	Motif	Double	YKL112W	reg	YJL004C	3.21056
YKL112W.YJR005W	Motif	Double	YKL112W	reg	YJR005W	3.26391
YKL112W.YJR010W	Motif	Double	YKL112W	reg	YJR010W	3.74447
YKL112W.YJR045C	Motif	Double	YKL112W	reg	YJR045C	3.41072
YKL112W.YJR058C	Motif	Double	YKL112W	reg	YJR058C	3.73761
YKL112W.YJR062C	Motif	Double	YKL112W	reg	YJR062C	3.26391
YKL112W.YJR063W	Motif	Double	YKL112W	reg	YJR063W	3.38329
YKL112W.YJR078W	Motif	Double	YKL112W	reg	YJR078W	3.08427
YKL112W.YJR093C	Motif	Double	YKL112W	reg	YJR093C	3.3287
YKL112W.YJR095W	Motif	Double	YKL112W	reg	YJR095W	3.5619
YKL112W.YJR096W	Motif	Double	YKL112W	reg	YJR096W	3.86749
YKL112W.YJR104C	Motif	Double	YKL112W	reg	YJR104C	3.38986
YKL112W.YJR115W	Motif	Double	YKL112W	reg	YJR115W	3.15557
YKL112W.YJR116W	Motif	Double	YKL112W	reg	YJR116W	3.81431
YKL112W.YJR128W	Motif	Double	YKL112W	reg	YJR128W	3.23445
YKL112W.YJR138W	Motif	Double	YKL112W	reg	YJR138W	3.3632
YKL112W.YJR162C	Motif	Double	YKL112W	reg	YJR162C	3.43319
YKL112W.YKL221W	Motif	Double	YKL112W	reg	YKL221W	3.75027
YKL112W.YKL211C	Motif	Double	YKL112W	reg	YKL211C	3.46955
YKL112W.YKL207W	Motif	Double	YKL112W	reg	YKL207W	3.46955
YKL112W.YKL196C	Motif	Double	YKL112W	reg	YKL196C	3.60481
YKL112W.YKL195W	Motif	Double	YKL112W	reg	YKL195W	3.54849
YKL112W.YKL191W	Motif	Double	YKL112W	reg	YKL191W	3.48512
YKL112W.YKL190W	Motif	Double	YKL112W	reg	YKL190W	3.50127
YKL112W.YKL183W	Motif	Double	YKL112W	reg	YKL183W	3.64871
YKL112W.YKL182W	Motif	Double	YKL112W	reg	YKL182W	3.3632
YKL112W.YKL179C	Motif	Double	YKL112W	reg	YKL179C	3.52078
YKL112W.YKL173W	Motif	Double	YKL112W	reg	YKL173W	3.43319
YKL112W.YKL172W	Motif	Double	YKL112W	reg	YKL172W	3.59246
YKL112W.YKL167C	Motif	Double	YKL112W	reg	YKL167C	3.16913
YKL112W.YKL160W	Motif	Double	YKL112W	reg	YKL160W	3.41772
YKL112W.YKL144C	Motif	Double	YKL112W	reg	YKL144C	3.51058
YKL112W.YKL143W	Motif	Double	YKL112W	reg	YKL143W	3.39809
YKL112W.YKL135C	Motif	Double	YKL112W	reg	YKL135C	3.40383
YKL112W.YKL112W	Motif	Double	YKL112W	reg	YKL112W	3.83367
YKL112W.YKL111C	Motif	Double	YKL112W	reg	YKL111C	3.65711
YKL112W.YKL099C	Motif	Double	YKL112W	reg	YKL099C	3.57652
YKL112W.YKL079W	Motif	Double	YKL112W	reg	YKL079W	3.42539
YKL112W.YKL078W	Motif	Double	YKL112W	reg	YKL078W	3.61924
YKL112W.YKL069W	Motif	Double	YKL112W	reg	YKL069W	3.44633
YKL112W.YKL060C	Motif	Double	YKL112W	reg	YKL060C	3.10044
YKL112W.YKL042W	Motif	Double	YKL112W	reg	YKL042W	3.31563
YKL112W.YKL040C	Motif	Double	YKL112W	reg	YKL040C	3.56799
YKL112W.YKL029C	Motif	Double	YKL112W	reg	YKL029C	3.57652
YKL112W.YKL028W	Motif	Double	YKL112W	reg	YKL028W	3.57652
YKL112W.YKL026C	Motif	Double	YKL112W	reg	YKL026C	3.83937
YKL112W.YKL020C	Motif	Double	YKL112W	reg	YKL020C	3.29102
YKL112W.YKL016C	Motif	Double	YKL112W	reg	YKL016C	3.77181
YKL112W.YKL015W	Motif	Double	YKL112W	reg	YKL015W	3.52078
YKL112W.YKL014C	Motif	Double	YKL112W	reg	YKL014C	3.39447
YKL112W.YKL013C	Motif	Double	YKL112W	reg	YKL013C	3.85841
YKL112W.YKL008C	Motif	Double	YKL112W	reg	YKL008C	3.68937
YKL112W.YKL007W	Motif	Double	YKL112W	reg	YKL007W	3.73422
YKL112W.YKL005C	Motif	Double	YKL112W	reg	YKL005C	3.22321
YKL112W.YKL004W	Motif	Double	YKL112W	reg	YKL004W	3.50127
YKL112W.YKR009C	Motif	Double	YKL112W	reg	YKR009C	3.26391
YKL112W.YKR014C	Motif	Double	YKL112W	reg	YKR014C	3.37682
YKL112W.YKR015C	Motif	Double	YKL112W	reg	YKR015C	3.16913
YKL112W.YKR029C	Motif	Double	YKL112W	reg	YKR029C	3.25411
YKL112W.YKR030W	Motif	Double	YKL112W	reg	YKR030W	3.27393
YKL112W.YKR046C	Motif	Double	YKL112W	reg	YKR046C	3.33583
YKL112W.YKR053C	Motif	Double	YKL112W	reg	YKR053C	3.3632
YKL112W.YKR055W	Motif	Double	YKL112W	reg	YKR055W	3.58441
YKL112W.YKR056W	Motif	Double	YKL112W	reg	YKR056W	3.51058
YKL112W.YKR058W	Motif	Double	YKL112W	reg	YKR058W	3.46955
YKL112W.YKR059W	Motif	Double	YKL112W	reg	YKR059W	3.30755
YKL112W.YKR068C	Motif	Double	YKL112W	reg	YKR068C	3.37093
YKL112W.YKR081C	Motif	Double	YKL112W	reg	YKR081C	3.19729
YKL112W.YKR082W	Motif	Double	YKL112W	reg	YKR082W	3.67441
YKL112W.YKR084C	Motif	Double	YKL112W	reg	YKR084C	3.25411
YKL112W.YLL057C	Motif	Double	YKL112W	reg	YLL057C	3.37682
YKL112W.YLL053C	Motif	Double	YKL112W	reg	YLL053C	3.52078
YKL112W.YLL046C	Motif	Double	YKL112W	reg	YLL046C	3.48512
YKL112W.YLL034C	Motif	Double	YKL112W	reg	YLL034C	3.10044
YKL112W.YLL033W	Motif	Double	YKL112W	reg	YLL033W	3.44633
YKL112W.YLL026W	Motif	Double	YKL112W	reg	YLL026W	3.44
YKL112W.YLL018C	Motif	Double	YKL112W	reg	YLL018C	3.85692
YKL112W.YLL013C	Motif	Double	YKL112W	reg	YLL013C	3.77181
YKL112W.YLL012W	Motif	Double	YKL112W	reg	YLL012W	3.34722
YKL112W.YLL011W	Motif	Double	YKL112W	reg	YLL011W	3.44633
YKL112W.YLR003C	Motif	Double	YKL112W	reg	YLR003C	3.38329
YKL112W.YLR024C	Motif	Double	YKL112W	reg	YLR024C	3.46955
YKL112W.YLR025W	Motif	Double	YKL112W	reg	YLR025W	3.44633
YKL112W.YLR040C	Motif	Double	YKL112W	reg	YLR040C	3.52078
YKL112W.YLR041W	Motif	Double	YKL112W	reg	YLR041W	3.46047
YKL112W.YLR044C	Motif	Double	YKL112W	reg	YLR044C	3.52078
YKL112W.YLR055C	Motif	Double	YKL112W	reg	YLR055C	3.45334
YKL112W.YLR056W	Motif	Double	YKL112W	reg	YLR056W	3.7633
YKL112W.YLR084C	Motif	Double	YKL112W	reg	YLR084C	3.41772
YKL112W.YLR095C	Motif	Double	YKL112W	reg	YLR095C	3.44633
YKL112W.YLR096W	Motif	Double	YKL112W	reg	YLR096W	3.46047
YKL112W.YLR117C	Motif	Double	YKL112W	reg	YLR117C	3.38329
YKL112W.YLR163C	Motif	Double	YKL112W	reg	YLR163C	3.1404
YKL112W.YLR173W	Motif	Double	YKL112W	reg	YLR173W	3.3287
YKL112W.YLR174W	Motif	Double	YKL112W	reg	YLR174W	3.50127
YKL112W.YLR178C	Motif	Double	YKL112W	reg	YLR178C	3.44
YKL112W.YLR179C	Motif	Double	YKL112W	reg	YLR179C	3.31563
YKL112W.YLR192C	Motif	Double	YKL112W	reg	YLR192C	3.40383
YKL112W.YLR195C	Motif	Double	YKL112W	reg	YLR195C	3.68432
YKL112W.YLR222C	Motif	Double	YKL112W	reg	YLR222C	3.41072
YKL112W.YLR228C	Motif	Double	YKL112W	reg	YLR228C	3.77923
YKL112W.YLR229C	Motif	Double	YKL112W	reg	YLR229C	3.5619
YKL112W.YLR230W	Motif	Double	YKL112W	reg	YLR230W	NA
YKL112W.YLR254C	Motif	Double	YKL112W	reg	YLR254C	3.60985
YKL112W.YLR259C	Motif	Double	YKL112W	reg	YLR259C	3.16913
YKL112W.YLR263W	Motif	Double	YKL112W	reg	YLR263W	3.72093
YKL112W.YLR264W	Motif	Double	YKL112W	reg	YLR264W	3.53548
YKL112W.YLR267W	Motif	Double	YKL112W	reg	YLR267W	3.66953
YKL112W.YLR276C	Motif	Double	YKL112W	reg	YLR276C	3.3632
YKL112W.YLR286C	Motif	Double	YKL112W	reg	YLR286C	3.52982
YKL112W.YLR292C	Motif	Double	YKL112W	reg	YLR292C	3.67934
YKL112W.YLR293C	Motif	Double	YKL112W	reg	YLR293C	3.45334
YKL112W.YLR307W	Motif	Double	YKL112W	reg	YLR307W	3.5619
YKL112W.YLR314C	Motif	Double	YKL112W	reg	YLR314C	3.24453
YKL112W.YLR329W	Motif	Double	YKL112W	reg	YLR329W	3.3287
YKL112W.YLR330W	Motif	Double	YKL112W	reg	YLR330W	3.66953
YKL112W.YLR347C	Motif	Double	YKL112W	reg	YLR347C	3.3287
YKL112W.YLR351C	Motif	Double	YKL112W	reg	YLR351C	3.22321
YKL112W.YLR370C	Motif	Double	YKL112W	reg	YLR370C	3.29102
YKL112W.YLR373C	Motif	Double	YKL112W	reg	YLR373C	3.68937
YKL112W.YLR375W	Motif	Double	YKL112W	reg	YLR375W	3.60985
YKL112W.YLR384C	Motif	Double	YKL112W	reg	YLR384C	3.22321
YKL112W.YLR396C	Motif	Double	YKL112W	reg	YLR396C	3.52982
YKL112W.YLR399C	Motif	Double	YKL112W	reg	YLR399C	3.63417
YKL112W.YLR400W	Motif	Double	YKL112W	reg	YLR400W	3.3632
YKL112W.YLR438W	Motif	Double	YKL112W	reg	YLR438W	3.48512
YKL112W.YLR447C	Motif	Double	YKL112W	reg	YLR447C	3.39809
YKL112W.YLR450W	Motif	Double	YKL112W	reg	YLR450W	3.31563
YKL112W.YLR453C	Motif	Double	YKL112W	reg	YLR453C	3.50127
YKL112W.YML128C	Motif	Double	YKL112W	reg	YML128C	3.59246
YKL112W.YML081C-A	Motif	Double	YKL112W	reg	YML081C-A	3.51058
YKL112W.YML081W	Motif	Double	YKL112W	reg	YML081W	3.45334
YKL112W.YML012W	Motif	Double	YKL112W	reg	YML012W	3.22321
YKL112W.YMR004W	Motif	Double	YKL112W	reg	YMR004W	3.66953
YKL112W.YMR005W	Motif	Double	YKL112W	reg	YMR005W	3.62708
YKL112W.YMR032W	Motif	Double	YKL112W	reg	YMR032W	3.59246
YKL112W.YMR033W	Motif	Double	YKL112W	reg	YMR033W	3.40383
YKL112W.YMR061W	Motif	Double	YKL112W	reg	YMR061W	3.64871
YKL112W.YMR078C	Motif	Double	YKL112W	reg	YMR078C	2.93147
YKL112W.YMR079W	Motif	Double	YKL112W	reg	YMR079W	3.60985
YKL112W.YMR090W	Motif	Double	YKL112W	reg	YMR090W	3.32212
YKL112W.YMR092C	Motif	Double	YKL112W	reg	YMR092C	3.61924
YKL112W.YMR093W	Motif	Double	YKL112W	reg	YMR093W	3.32212
YKL112W.YMR118C	Motif	Double	YKL112W	reg	YMR118C	3.29102
YKL112W.YMR124W	Motif	Double	YKL112W	reg	YMR124W	3.57652
YKL112W.YMR128W	Motif	Double	YKL112W	reg	YMR128W	3.84369
YKL112W.YMR129W	Motif	Double	YKL112W	reg	YMR129W	3.60985
YKL112W.YMR169C	Motif	Double	YKL112W	reg	YMR169C	3.52982
YKL112W.YMR186W	Motif	Double	YKL112W	reg	YMR186W	3.41072
YKL112W.YMR197C	Motif	Double	YKL112W	reg	YMR197C	3.16913
YKL112W.YMR198W	Motif	Double	YKL112W	reg	YMR198W	3.26391
YKL112W.YMR199W	Motif	Double	YKL112W	reg	YMR199W	3.74447
YKL112W.YMR200W	Motif	Double	YKL112W	reg	YMR200W	3.19729
YKL112W.YMR216C	Motif	Double	YKL112W	reg	YMR216C	3.11588
YKL112W.YMR217W	Motif	Double	YKL112W	reg	YMR217W	3.06796
YKL112W.YMR235C	Motif	Double	YKL112W	reg	YMR235C	3.79189
YKL112W.YMR236W	Motif	Double	YKL112W	reg	YMR236W	3.62708
YKL112W.YMR260C	Motif	Double	YKL112W	reg	YMR260C	3.82805
YKL112W.YMR280C	Motif	Double	YKL112W	reg	YMR280C	3.37093
YKL112W.YMR296C	Motif	Double	YKL112W	reg	YMR296C	3.4782
YKL112W.YMR297W	Motif	Double	YKL112W	reg	YMR297W	3.50127
YKL112W.YMR325W	Motif	Double	YKL112W	reg	YMR325W	3.81431
YKL112W.YNL332W	Motif	Double	YKL112W	reg	YNL332W	3.46047
YKL112W.YNL322C	Motif	Double	YKL112W	reg	YNL322C	3.31563
YKL112W.YNL321W	Motif	Double	YKL112W	reg	YNL321W	3.4782
YKL112W.YNL313C	Motif	Double	YKL112W	reg	YNL313C	3.72863
YKL112W.YNL312W	Motif	Double	YKL112W	reg	YNL312W	3.68937
YKL112W.YNL307C	Motif	Double	YKL112W	reg	YNL307C	3.52078
YKL112W.YNL306W	Motif	Double	YKL112W	reg	YNL306W	3.44
YKL112W.YNL301C	Motif	Double	YKL112W	reg	YNL301C	3.74447
YKL112W.YNL288W	Motif	Double	YKL112W	reg	YNL288W	3.61924
YKL112W.YNL287W	Motif	Double	YKL112W	reg	YNL287W	3.50127
YKL112W.YNL268W	Motif	Double	YKL112W	reg	YNL268W	3.4782
YKL112W.YNL267W	Motif	Double	YKL112W	reg	YNL267W	3.53548
YKL112W.YNL258C	Motif	Double	YKL112W	reg	YNL258C	3.77181
YKL112W.YNL255C	Motif	Double	YKL112W	reg	YNL255C	3.75261
YKL112W.YNL251C	Motif	Double	YKL112W	reg	YNL251C	3.70591
YKL112W.YNL244C	Motif	Double	YKL112W	reg	YNL244C	3.75852
YKL112W.YNL243W	Motif	Double	YKL112W	reg	YNL243W	3.81838
YKL112W.YNL213C	Motif	Double	YKL112W	reg	YNL213C	3.80494
YKL112W.YNL212W	Motif	Double	YKL112W	reg	YNL212W	2.89937
YKL112W.YNL210W	Motif	Double	YKL112W	reg	YNL210W	3.37682
YKL112W.YNL208W	Motif	Double	YKL112W	reg	YNL208W	3.58441
YKL112W.YNL190W	Motif	Double	YKL112W	reg	YNL190W	3.41772
YKL112W.YNL189W	Motif	Double	YKL112W	reg	YNL189W	3.29102
YKL112W.YNL183C	Motif	Double	YKL112W	reg	YNL183C	3.34722
YKL112W.YNL153C	Motif	Double	YKL112W	reg	YNL153C	3.75852
YKL112W.YNL149C	Motif	Double	YKL112W	reg	YNL149C	3.1404
YKL112W.YNL121C	Motif	Double	YKL112W	reg	YNL121C	3.22321
YKL112W.YNL119W	Motif	Double	YKL112W	reg	YNL119W	3.3632
YKL112W.YNL118C	Motif	Double	YKL112W	reg	YNL118C	3.50127
YKL112W.YNL117W	Motif	Double	YKL112W	reg	YNL117W	3.5619
YKL112W.YNL116W	Motif	Double	YKL112W	reg	YNL116W	3.28259
YKL112W.YNL115C	Motif	Double	YKL112W	reg	YNL115C	3.34126
YKL112W.YNL112W	Motif	Double	YKL112W	reg	YNL112W	3.44
YKL112W.YNL111C	Motif	Double	YKL112W	reg	YNL111C	3.60065
YKL112W.YNL086W	Motif	Double	YKL112W	reg	YNL086W	3.81027
YKL112W.YNL085W	Motif	Double	YKL112W	reg	YNL085W	3.45334
YKL112W.YNL084C	Motif	Double	YKL112W	reg	YNL084C	3.30755
YKL112W.YNL081C	Motif	Double	YKL112W	reg	YNL081C	3.78299
YKL112W.YNL070W	Motif	Double	YKL112W	reg	YNL070W	3.27393
YKL112W.YNL066W	Motif	Double	YKL112W	reg	YNL066W	3.38329
YKL112W.YNL064C	Motif	Double	YKL112W	reg	YNL064C	3.28259
YKL112W.YNL059C	Motif	Double	YKL112W	reg	YNL059C	3.71336
YKL112W.YNL057W	Motif	Double	YKL112W	reg	YNL057W	3.78933
YKL112W.YNL045W	Motif	Double	YKL112W	reg	YNL045W	3.54049
YKL112W.YNL044W	Motif	Double	YKL112W	reg	YNL044W	3.05153
YKL112W.YNL043C	Motif	Double	YKL112W	reg	YNL043C	3.64871
YKL112W.YNL037C	Motif	Double	YKL112W	reg	YNL037C	3.67441
YKL112W.YNL036W	Motif	Double	YKL112W	reg	YNL036W	NA
YKL112W.YNL019C	Motif	Double	YKL112W	reg	YNL019C	3.7633
YKL112W.YNL005C	Motif	Double	YKL112W	reg	YNL005C	2.94808
YKL112W.YNR020C	Motif	Double	YKL112W	reg	YNR020C	3.69963
YKL112W.YNR035C	Motif	Double	YKL112W	reg	YNR035C	3.54849
YKL112W.YNR036C	Motif	Double	YKL112W	reg	YNR036C	3.46047
YKL112W.YNR037C	Motif	Double	YKL112W	reg	YNR037C	3.24453
YKL112W.YNR038W	Motif	Double	YKL112W	reg	YNR038W	3.38986
YKL112W.YNR044W	Motif	Double	YKL112W	reg	YNR044W	3.65711
YKL112W.YNR045W	Motif	Double	YKL112W	reg	YNR045W	3.66375
YKL112W.YNR046W	Motif	Double	YKL112W	reg	YNR046W	3.15557
YKL112W.YNR052C	Motif	Double	YKL112W	reg	YNR052C	3.43319
YKL112W.YNR053C	Motif	Double	YKL112W	reg	YNR053C	3.61924
YKL112W.YNR064C	Motif	Double	YKL112W	reg	YNR064C	3.59246
YKL112W.YOL157C	Motif	Double	YKL112W	reg	YOL157C	3.63417
YKL112W.YOL152W	Motif	Double	YKL112W	reg	YOL152W	3.60481
YKL112W.YOL117W	Motif	Double	YKL112W	reg	YOL117W	3.46955
YKL112W.YOL116W	Motif	Double	YKL112W	reg	YOL116W	3.46955
YKL112W.YOL104C	Motif	Double	YKL112W	reg	YOL104C	3.35514
YKL112W.YOL086C	Motif	Double	YKL112W	reg	YOL086C	3.44
YKL112W.YOL077C	Motif	Double	YKL112W	reg	YOL077C	3.79189
YKL112W.YOL076W	Motif	Double	YKL112W	reg	YOL076W	3.72093
YKL112W.YOL075C	Motif	Double	YKL112W	reg	YOL075C	3.4782
YKL112W.YOL068C	Motif	Double	YKL112W	reg	YOL068C	3.37093
YKL112W.YOL052C-A	Motif	Double	YKL112W	reg	YOL052C-A	3.43319
YKL112W.YOL041C	Motif	Double	YKL112W	reg	YOL041C	3.54849
YKL112W.YOL038W	Motif	Double	YKL112W	reg	YOL038W	3.3632
YKL112W.YOL036W	Motif	Double	YKL112W	reg	YOL036W	3.42539
YKL112W.YOL026C	Motif	Double	YKL112W	reg	YOL026C	3.33583
YKL112W.YOL014W	Motif	Double	YKL112W	reg	YOL014W	3.64871
YKL112W.YOR027W	Motif	Double	YKL112W	reg	YOR027W	3.35514
YKL112W.YOR036W	Motif	Double	YKL112W	reg	YOR036W	3.65711
YKL112W.YOR044W	Motif	Double	YKL112W	reg	YOR044W	3.22321
YKL112W.YOR045W	Motif	Double	YKL112W	reg	YOR045W	3.35514
YKL112W.YOR056C	Motif	Double	YKL112W	reg	YOR056C	3.18251
YKL112W.YOR057W	Motif	Double	YKL112W	reg	YOR057W	3.50127
YKL112W.YOR063W	Motif	Double	YKL112W	reg	YOR063W	3.44633
YKL112W.YOR086C	Motif	Double	YKL112W	reg	YOR086C	3.18251
YKL112W.YOR098C	Motif	Double	YKL112W	reg	YOR098C	3.5619
YKL112W.YOR116C	Motif	Double	YKL112W	reg	YOR116C	3.34722
YKL112W.YOR117W	Motif	Double	YKL112W	reg	YOR117W	3.38986
YKL112W.YOR141C	Motif	Double	YKL112W	reg	YOR141C	3.31563
YKL112W.YOR146W	Motif	Double	YKL112W	reg	YOR146W	3.77181
YKL112W.YOR157C	Motif	Double	YKL112W	reg	YOR157C	3.37682
YKL112W.YOR167C	Motif	Double	YKL112W	reg	YOR167C	3.73422
YKL112W.YOR204W	Motif	Double	YKL112W	reg	YOR204W	3.60065
YKL112W.YOR205C	Motif	Double	YKL112W	reg	YOR205C	3.7633
YKL112W.YOR206W	Motif	Double	YKL112W	reg	YOR206W	3.57652
YKL112W.YOR207C	Motif	Double	YKL112W	reg	YOR207C	3.43319
YKL112W.YOR209C	Motif	Double	YKL112W	reg	YOR209C	3.70591
YKL112W.YOR214C	Motif	Double	YKL112W	reg	YOR214C	3.66375
YKL112W.YOR224C	Motif	Double	YKL112W	reg	YOR224C	3.32212
YKL112W.YOR232W	Motif	Double	YKL112W	reg	YOR232W	3.58441
YKL112W.YOR236W	Motif	Double	YKL112W	reg	YOR236W	3.11588
YKL112W.YOR261C	Motif	Double	YKL112W	reg	YOR261C	3.48512
YKL112W.YOR262W	Motif	Double	YKL112W	reg	YOR262W	3.28259
YKL112W.YOR289W	Motif	Double	YKL112W	reg	YOR289W	3.41072
YKL112W.YOR298C-A	Motif	Double	YKL112W	reg	YOR298C-A	3.03368
YKL112W.YOR309C	Motif	Double	YKL112W	reg	YOR309C	3.72093
YKL112W.YOR310C	Motif	Double	YKL112W	reg	YOR310C	3.58441
YKL112W.YOR322C	Motif	Double	YKL112W	reg	YOR322C	3.8408
YKL112W.YOR348C	Motif	Double	YKL112W	reg	YOR348C	3.66375
YKL112W.YPL249C-A	Motif	Double	YKL112W	reg	YPL249C-A	3.60065
YKL112W.YPL242C	Motif	Double	YKL112W	reg	YPL242C	3.42539
YKL112W.YPL240C	Motif	Double	YKL112W	reg	YPL240C	3.45334
YKL112W.YPL233W	Motif	Double	YKL112W	reg	YPL233W	3.41072
YKL112W.YPL232W	Motif	Double	YKL112W	reg	YPL232W	3.35514
YKL112W.YPL229W	Motif	Double	YKL112W	reg	YPL229W	3.40383
YKL112W.YPL228W	Motif	Double	YKL112W	reg	YPL228W	3.39809
YKL112W.YPL222W	Motif	Double	YKL112W	reg	YPL222W	3.71336
YKL112W.YPL211W	Motif	Double	YKL112W	reg	YPL211W	3.41072
YKL112W.YPL198W	Motif	Double	YKL112W	reg	YPL198W	3.44
YKL112W.YPL180W	Motif	Double	YKL112W	reg	YPL180W	3.63417
YKL112W.YPL159C	Motif	Double	YKL112W	reg	YPL159C	3.61924
YKL112W.YPL146C	Motif	Double	YKL112W	reg	YPL146C	3.35514
YKL112W.YPL131W	Motif	Double	YKL112W	reg	YPL131W	3.53548
YKL112W.YPL130W	Motif	Double	YKL112W	reg	YPL130W	3.78678
YKL112W.YPL111W	Motif	Double	YKL112W	reg	YPL111W	3.58441
YKL112W.YPL106C	Motif	Double	YKL112W	reg	YPL106C	3.60065
YKL112W.YPL037C	Motif	Double	YKL112W	reg	YPL037C	3.51058
YKL112W.YPL036W	Motif	Double	YKL112W	reg	YPL036W	3.51058
YKL112W.YPL013C	Motif	Double	YKL112W	reg	YPL013C	3.37093
YKL112W.YPL012W	Motif	Double	YKL112W	reg	YPL012W	3.34126
YKL112W.YPL002C	Motif	Double	YKL112W	reg	YPL002C	3.52982
YKL112W.YPR017C	Motif	Double	YKL112W	reg	YPR017C	3.29102
YKL112W.YPR018W	Motif	Double	YKL112W	reg	YPR018W	2.98235
YKL112W.YPR045C	Motif	Double	YKL112W	reg	YPR045C	3.44633
YKL112W.YPR046W	Motif	Double	YKL112W	reg	YPR046W	3.67934
YKL112W.YPR054W	Motif	Double	YKL112W	reg	YPR054W	3.35514
YKL112W.YPR063C	Motif	Double	YKL112W	reg	YPR063C	3.19729
YKL112W.YPR077C	Motif	Double	YKL112W	reg	YPR077C	3.43319
YKL112W.YPR104C	Motif	Double	YKL112W	reg	YPR104C	3.4928
YKL112W.YPR128C	Motif	Double	YKL112W	reg	YPR128C	3.41772
YKL112W.YPR129W	Motif	Double	YKL112W	reg	YPR129W	3.75261
YKL112W.YPR135W	Motif	Double	YKL112W	reg	YPR135W	3.72093
YKL112W.YPR148C	Motif	Double	YKL112W	reg	YPR148C	3.59246
YKL112W.YPR153W	Motif	Double	YKL112W	reg	YPR153W	3.4928
YKL112W.YPR157W	Motif	Double	YKL112W	reg	YPR157W	3.48512
YKL112W.YPR164W	Motif	Double	YKL112W	reg	YPR164W	3.3287
YKL112W.YPR172W	Motif	Double	YKL112W	reg	YPR172W	3.34722
YKL112W.YPR176C	Motif	Double	YKL112W	reg	YPR176C	3.70591
YKL112W.YPR178W	Motif	Double	YKL112W	reg	YPR178W	3.41772
YKL112W.YPR186C	Motif	Double	YKL112W	reg	YPR186C	3.64138
YKL112W.YPR187W	Motif	Double	YKL112W	reg	YPR187W	3.37682
YKL112W.YPR190C	Motif	Double	YKL112W	reg	YPR190C	3.52078
YKL112W.YAL054C	Motif	Double	YKL112W	reg	YAL054C	3.72093
YKL112W.YAL053W	Motif	Double	YKL112W	reg	YAL053W	3.21056
YKL112W.YAL043C	Motif	Double	YKL112W	reg	YAL043C	3.44
YKL112W.YAL042W	Motif	Double	YKL112W	reg	YAL042W	3.39809
YKL112W.YAL041W	Motif	Double	YKL112W	reg	YAL041W	3.68432
YKL112W.YAL038W	Motif	Double	YKL112W	reg	YAL038W	3.26391
YKL112W.YAL023C	Motif	Double	YKL112W	reg	YAL023C	3.71336
YKL112W.YAL017W	Motif	Double	YKL112W	reg	YAL017W	3.29102
YKL112W.YAL005C	Motif	Double	YKL112W	reg	YAL005C	3.46047
YKL112W.YAR073W	Motif	Double	YKL112W	reg	YAR073W	3.54049
YKL112W.YBL098W	Motif	Double	YKL112W	reg	YBL098W	3.63417
YKL112W.YBL091C-A	Motif	Double	YKL112W	reg	YBL091C-A	3.41072
YKL112W.YBL080C	Motif	Double	YKL112W	reg	YBL080C	3.44633
YKL112W.YBL079W	Motif	Double	YKL112W	reg	YBL079W	3.3632
YKL112W.YBL049W	Motif	Double	YKL112W	reg	YBL049W	3.72863
YKL112W.YBL046W	Motif	Double	YKL112W	reg	YBL046W	3.57652
YKL112W.YBL042C	Motif	Double	YKL112W	reg	YBL042C	3.21056
YKL112W.YBL039C	Motif	Double	YKL112W	reg	YBL039C	3.65711
YKL112W.YBL038W	Motif	Double	YKL112W	reg	YBL038W	3.70591
YKL112W.YBL033C	Motif	Double	YKL112W	reg	YBL033C	3.34126
YKL112W.YBL018C	Motif	Double	YKL112W	reg	YBL018C	3.65711
YKL112W.YBL007C	Motif	Double	YKL112W	reg	YBL007C	3.64138
YKL112W.YBR011C	Motif	Double	YKL112W	reg	YBR011C	3.55589
YKL112W.YBR021W	Motif	Double	YKL112W	reg	YBR021W	3.51058
YKL112W.YBR029C	Motif	Double	YKL112W	reg	YBR029C	3.26391
YKL112W.YBR030W	Motif	Double	YKL112W	reg	YBR030W	3.64138
YKL112W.YBR031W	Motif	Double	YKL112W	reg	YBR031W	3.24453
YKL112W.YBR054W	Motif	Double	YKL112W	reg	YBR054W	3.28259
YKL112W.YBR058C	Motif	Double	YKL112W	reg	YBR058C	3.41772
YKL112W.YBR058C-A	Motif	Double	YKL112W	reg	YBR058C-A	3.35514
YKL112W.YBR072W	Motif	Double	YKL112W	reg	YBR072W	3.27393
YKL112W.YBR077C	Motif	Double	YKL112W	reg	YBR077C	3.33583
YKL112W.YBR078W	Motif	Double	YKL112W	reg	YBR078W	3.16913
YKL112W.YBR080C	Motif	Double	YKL112W	reg	YBR080C	3.71336
YKL112W.YJL093C	Motif	Double	YKL112W	reg	YJL093C	3.37093
YKL112W.YJL079C	Motif	Double	YKL112W	reg	YJL079C	3.46955
YKL112W.YJL069C	Motif	Double	YKL112W	reg	YJL069C	3.28259
YKL112W.YJL063C	Motif	Double	YKL112W	reg	YJL063C	3.41072
YKL112W.YJL062W	Motif	Double	YKL112W	reg	YJL062W	3.41772
YKL112W.YJL056C	Motif	Double	YKL112W	reg	YJL056C	3.68937
YKL112W.YJL055W	Motif	Double	YKL112W	reg	YJL055W	3.40383
YKL112W.YJL034W	Motif	Double	YKL112W	reg	YJL034W	3.62708
YKL112W.YHR050W-A	Motif	Double	YKL112W	reg	YHR050W-A	3.34722
YKL112W.YDL131W	Motif	Double	YKL112W	reg	YDL131W	3.70591
YKL112W.YHR015W	Motif	Double	YKL112W	reg	YHR015W	3.54049
YKL112W.TG(UCC)G	Motif	Double	YKL112W	reg	TG(UCC)G	3.56799
YKL112W.TL(CAA)G2	Motif	Double	YKL112W	reg	TL(CAA)G2	3.50127
YKL112W.TK(CUU)D1	Motif	Double	YKL112W	reg	TK(CUU)D1	3.4782
YLR131C.YBR157C	Motif	Double	YLR131C	reg	YBR157C	2.00191
YLR131C.YBR158W	Motif	Double	YLR131C	reg	YBR158W	1.31295
YLR131C.YBR159W	Motif	Double	YLR131C	reg	YBR159W	1.5387
YLR131C.YBR229C	Motif	Double	YLR131C	reg	YBR229C	1.45342
YLR131C.YBR230C	Motif	Double	YLR131C	reg	YBR230C	1.48451
YLR131C.YDL227C	Motif	Double	YLR131C	reg	YDL227C	1.45342
YLR131C.YDL179W	Motif	Double	YLR131C	reg	YDL179W	1.3336
YLR131C.YDL127W	Motif	Double	YLR131C	reg	YDL127W	1.31295
YLR131C.YDL055C	Motif	Double	YLR131C	reg	YDL055C	1.31295
YLR131C.YDL041W	Motif	Double	YLR131C	reg	YDL041W	1.45342
YLR131C.YDR010C	Motif	Double	YLR131C	reg	YDR010C	1.35986
YLR131C.YDR011W	Motif	Double	YLR131C	reg	YDR011W	1.48451
YLR131C.YDR055W	Motif	Double	YLR131C	reg	YDR055W	1.48451
YLR131C.YDR154C	Motif	Double	YLR131C	reg	YDR154C	1.42002
YLR131C.YDR155C	Motif	Double	YLR131C	reg	YDR155C	1.35986
YLR131C.YDR156W	Motif	Double	YLR131C	reg	YDR156W	1.48451
YLR131C.YDR157W	Motif	Double	YLR131C	reg	YDR157W	1.35986
YLR131C.YDR158W	Motif	Double	YLR131C	reg	YDR158W	1.3336
YLR131C.YDR525W	Motif	Double	YLR131C	reg	YDR525W	1.31295
YLR131C.YDR525W-A	Motif	Double	YLR131C	reg	YDR525W-A	1.31295
YLR131C.YEL008W	Motif	Double	YLR131C	reg	YEL008W	1.31295
YLR131C.YEL007W	Motif	Double	YLR131C	reg	YEL007W	1.3902
YLR131C.YEL006W	Motif	Double	YLR131C	reg	YEL006W	1.31295
YLR131C.YER077C	Motif	Double	YLR131C	reg	YER077C	1.90175
YLR131C.YER078C	Motif	Double	YLR131C	reg	YER078C	1.42002
YLR131C.YER079W	Motif	Double	YLR131C	reg	YER079W	1.35986
YLR131C.YER080W	Motif	Double	YLR131C	reg	YER080W	1.42002
YLR131C.YER081W	Motif	Double	YLR131C	reg	YER081W	1.94376
YLR131C.YER087C-B	Motif	Double	YLR131C	reg	YER087C-B	1.31295
YLR131C.YER124C	Motif	Double	YLR131C	reg	YER124C	1.3336
YLR131C.YER125W	Motif	Double	YLR131C	reg	YER125W	1.3336
YLR131C.YER126C	Motif	Double	YLR131C	reg	YER126C	1.45342
YLR131C.YER127W	Motif	Double	YLR131C	reg	YER127W	1.42002
YLR131C.YER152C	Motif	Double	YLR131C	reg	YER152C	1.3336
YLR131C.YER153C	Motif	Double	YLR131C	reg	YER153C	1.51294
YLR131C.YER154W	Motif	Double	YLR131C	reg	YER154W	1.3336
YLR131C.YER155C	Motif	Double	YLR131C	reg	YER155C	1.48451
YLR131C.YER176W	Motif	Double	YLR131C	reg	YER176W	1.3902
YLR131C.YER177W	Motif	Double	YLR131C	reg	YER177W	1.31295
YLR131C.YER189W	Motif	Double	YLR131C	reg	YER189W	1.5387
YLR131C.YER190W	Motif	Double	YLR131C	reg	YER190W	1.3902
YLR131C.YFL057C	Motif	Double	YLR131C	reg	YFL057C	1.35986
YLR131C.YFL056C	Motif	Double	YLR131C	reg	YFL056C	1.31295
YLR131C.YFL022C	Motif	Double	YLR131C	reg	YFL022C	1.31295
YLR131C.YFL021W	Motif	Double	YLR131C	reg	YFL021W	1.31295
YLR131C.YFR010W	Motif	Double	YLR131C	reg	YFR010W	1.92351
YLR131C.YFR017C	Motif	Double	YLR131C	reg	YFR017C	1.63804
YLR131C.YFR036W	Motif	Double	YLR131C	reg	YFR036W	1.35986
YLR131C.YGL229C	Motif	Double	YLR131C	reg	YGL229C	1.5387
YLR131C.YGL228W	Motif	Double	YLR131C	reg	YGL228W	1.63804
YLR131C.YGL227W	Motif	Double	YLR131C	reg	YGL227W	1.3902
YLR131C.YGL226C-A	Motif	Double	YLR131C	reg	YGL226C-A	1.31295
YLR131C.YGL226W	Motif	Double	YLR131C	reg	YGL226W	1.31295
YLR131C.YGL134W	Motif	Double	YLR131C	reg	YGL134W	1.3902
YLR131C.YGL133W	Motif	Double	YLR131C	reg	YGL133W	1.31295
YLR131C.YGL028C	Motif	Double	YLR131C	reg	YGL028C	1.31295
YLR131C.YGL008C	Motif	Double	YLR131C	reg	YGL008C	1.35986
YLR131C.YGL007W	Motif	Double	YLR131C	reg	YGL007W	1.48451
YLR131C.YGR040W	Motif	Double	YLR131C	reg	YGR040W	1.35986
YLR131C.YGR041W	Motif	Double	YLR131C	reg	YGR041W	1.31295
YLR131C.YGR042W	Motif	Double	YLR131C	reg	YGR042W	1.3902
YLR131C.YGR044C	Motif	Double	YLR131C	reg	YGR044C	1.3902
YLR131C.YGR124W	Motif	Double	YLR131C	reg	YGR124W	1.63804
YLR131C.YGR125W	Motif	Double	YLR131C	reg	YGR125W	1.48451
YLR131C.YGR234W	Motif	Double	YLR131C	reg	YGR234W	1.3902
YLR131C.YGR283C	Motif	Double	YLR131C	reg	YGR283C	1.35986
YLR131C.YGR286C	Motif	Double	YLR131C	reg	YGR286C	1.35986
YLR131C.YHL029C	Motif	Double	YLR131C	reg	YHL029C	1.42002
YLR131C.YHL028W	Motif	Double	YLR131C	reg	YHL028W	1.51294
YLR131C.YHL013C	Motif	Double	YLR131C	reg	YHL013C	1.98237
YLR131C.YHL012W	Motif	Double	YLR131C	reg	YHL012W	1.3336
YLR131C.YHR053C	Motif	Double	YLR131C	reg	YHR053C	1.3902
YLR131C.YHR055C	Motif	Double	YLR131C	reg	YHR055C	1.3902
YLR131C.YHR091C	Motif	Double	YLR131C	reg	YHR091C	1.791
YLR131C.YHR142W	Motif	Double	YLR131C	reg	YHR142W	1.35986
YLR131C.YHR143W	Motif	Double	YLR131C	reg	YHR143W	1.3336
YLR131C.YHR193C	Motif	Double	YLR131C	reg	YHR193C	1.45342
YLR131C.YHR194W	Motif	Double	YLR131C	reg	YHR194W	1.45342
YLR131C.YHR195W	Motif	Double	YLR131C	reg	YHR195W	1.3902
YLR131C.YJL217W	Motif	Double	YLR131C	reg	YJL217W	1.3336
YLR131C.YJL194W	Motif	Double	YLR131C	reg	YJL194W	1.5387
YLR131C.YJL160C	Motif	Double	YLR131C	reg	YJL160C	1.83506
YLR131C.YJL159W	Motif	Double	YLR131C	reg	YJL159W	1.35986
YLR131C.YJL148W	Motif	Double	YLR131C	reg	YJL148W	1.35986
YLR131C.YJR044C	Motif	Double	YLR131C	reg	YJR044C	1.51294
YLR131C.YJR046W	Motif	Double	YLR131C	reg	YJR046W	1.63804
YLR131C.YJR144W	Motif	Double	YLR131C	reg	YJR144W	1.58824
YLR131C.YJR145C	Motif	Double	YLR131C	reg	YJR145C	1.45342
YLR131C.YJR146W	Motif	Double	YLR131C	reg	YJR146W	1.48451
YLR131C.YJR147W	Motif	Double	YLR131C	reg	YJR147W	1.48451
YLR131C.YJR148W	Motif	Double	YLR131C	reg	YJR148W	1.3336
YLR131C.YJR149W	Motif	Double	YLR131C	reg	YJR149W	1.45342
YLR131C.YKL185W	Motif	Double	YLR131C	reg	YKL185W	1.48451
YLR131C.YKL164C	Motif	Double	YLR131C	reg	YKL164C	1.31295
YLR131C.YKL163W	Motif	Double	YLR131C	reg	YKL163W	1.81306
YLR131C.YKL151C	Motif	Double	YLR131C	reg	YKL151C	1.48451
YLR131C.YKL150W	Motif	Double	YLR131C	reg	YKL150W	1.31295
YLR131C.YKL142W	Motif	Double	YLR131C	reg	YKL142W	1.48451
YLR131C.YKL085W	Motif	Double	YLR131C	reg	YKL085W	1.42002
YLR131C.YKL084W	Motif	Double	YLR131C	reg	YKL084W	1.31295
YLR131C.YKL068W	Motif	Double	YLR131C	reg	YKL068W	1.3902
YLR131C.YKR040C	Motif	Double	YLR131C	reg	YKR040C	1.51294
YLR131C.YKR041W	Motif	Double	YLR131C	reg	YKR041W	1.31295
YLR131C.YKR042W	Motif	Double	YLR131C	reg	YKR042W	1.63804
YLR131C.YLR079W	Motif	Double	YLR131C	reg	YLR079W	1.51294
YLR131C.YLR286C	Motif	Double	YLR131C	reg	YLR286C	1.3336
YLR131C.YLR287C-A	Motif	Double	YLR131C	reg	YLR287C-A	1.35986
YLR131C.YLR289W	Motif	Double	YLR131C	reg	YLR289W	1.45342
YLR131C.YLR397C	Motif	Double	YLR131C	reg	YLR397C	1.35986
YLR131C.YLR438C-A	Motif	Double	YLR131C	reg	YLR438C-A	1.5387
YLR131C.YLR439W	Motif	Double	YLR131C	reg	YLR439W	1.3336
YLR131C.YML121W	Motif	Double	YLR131C	reg	YML121W	1.45342
YLR131C.YML101C	Motif	Double	YLR131C	reg	YML101C	1.58824
YLR131C.YML100W	Motif	Double	YLR131C	reg	YML100W	1.51294
YLR131C.YML008C	Motif	Double	YLR131C	reg	YML008C	1.45342
YLR131C.YML007W	Motif	Double	YLR131C	reg	YML007W	1.3902
YLR131C.YML004C	Motif	Double	YLR131C	reg	YML004C	1.45342
YLR131C.YML003W	Motif	Double	YLR131C	reg	YML003W	1.58824
YLR131C.YMR134W	Motif	Double	YLR131C	reg	YMR134W	1.51294
YLR131C.YMR135W-A	Motif	Double	YLR131C	reg	YMR135W-A	1.77073
YLR131C.YMR261C	Motif	Double	YLR131C	reg	YMR261C	1.3902
YLR131C.YMR262W	Motif	Double	YLR131C	reg	YMR262W	1.51294
YLR131C.YNL328C	Motif	Double	YLR131C	reg	YNL328C	1.3902
YLR131C.YNL327W	Motif	Double	YLR131C	reg	YNL327W	1.3902
YLR131C.YNL241C	Motif	Double	YLR131C	reg	YNL241C	1.42002
YLR131C.YNL154C	Motif	Double	YLR131C	reg	YNL154C	1.96286
YLR131C.YNL098C	Motif	Double	YLR131C	reg	YNL098C	1.51294
YLR131C.YNL079C	Motif	Double	YLR131C	reg	YNL079C	1.35986
YLR131C.YNL078W	Motif	Double	YLR131C	reg	YNL078W	1.3902
YLR131C.YNR018W	Motif	Double	YLR131C	reg	YNR018W	1.56328
YLR131C.YNR067C	Motif	Double	YLR131C	reg	YNR067C	1.48451
YLR131C.YOR138C	Motif	Double	YLR131C	reg	YOR138C	1.51294
YLR131C.YOR140W	Motif	Double	YLR131C	reg	YOR140W	1.3336
YLR131C.YOR230W	Motif	Double	YLR131C	reg	YOR230W	1.51294
YLR131C.YOR264W	Motif	Double	YLR131C	reg	YOR264W	1.45342
YLR131C.YOR314W	Motif	Double	YLR131C	reg	YOR314W	1.3902
YLR131C.YPL283C	Motif	Double	YLR131C	reg	YPL283C	1.96286
YLR131C.YPL219W	Motif	Double	YLR131C	reg	YPL219W	1.3902
YLR131C.YPL158C	Motif	Double	YLR131C	reg	YPL158C	1.48451
YLR131C.YPL025C	Motif	Double	YLR131C	reg	YPL025C	1.31295
YLR131C.YPL024W	Motif	Double	YLR131C	reg	YPL024W	1.42002
YLR131C.YPR106W	Motif	Double	YLR131C	reg	YPR106W	1.3902
YLR131C.YAL062W	Motif	Double	YLR131C	reg	YAL062W	1.35986
YLR131C.YBL023C	Motif	Double	YLR131C	reg	YBL023C	1.45342
YLR131C.YBR050C	Motif	Double	YLR131C	reg	YBR050C	1.45342
YLR131C.YBR057C	Motif	Double	YLR131C	reg	YBR057C	1.51294
YLR131C.YJL080C	Motif	Double	YLR131C	reg	YJL080C	1.42002
YLR131C.YJL078C	Motif	Double	YLR131C	reg	YJL078C	1.3336
YLR131C.YJL075C	Motif	Double	YLR131C	reg	YJL075C	1.42002
YLR131C.YER078W-A	Motif	Double	YLR131C	reg	YER078W-A	1.3902
YLR131C.YGL007C-A	Motif	Double	YLR131C	reg	YGL007C-A	1.3336
YLR131C.YGL006W-A	Motif	Double	YLR131C	reg	YGL006W-A	1.35986
YLR131C.YJL077W-B	Motif	Double	YLR131C	reg	YJL077W-B	1.61369
YDR216W.YAL068C	Motif	Double	YDR216W	reg	YAL068C	2.7168
YDR216W.YAL065C	Motif	Double	YDR216W	reg	YAL065C	2.72675
YDR216W.YAL064W	Motif	Double	YDR216W	reg	YAL064W	2.98235
YDR216W.YAL063C	Motif	Double	YDR216W	reg	YAL063C	2.83665
YDR216W.YBR089W	Motif	Double	YDR216W	reg	YBR089W	2.89937
YDR216W.YBR092C	Motif	Double	YDR216W	reg	YBR092C	2.94808
YDR216W.YBR093C	Motif	Double	YDR216W	reg	YBR093C	2.78425
YDR216W.YBR094W	Motif	Double	YDR216W	reg	YBR094W	2.79706
YDR216W.YBR095C	Motif	Double	YDR216W	reg	YBR095C	2.89937
YDR216W.YBR102C	Motif	Double	YDR216W	reg	YBR102C	3.63417
YDR216W.YBR103W	Motif	Double	YDR216W	reg	YBR103W	2.78425
YDR216W.YBR104W	Motif	Double	YDR216W	reg	YBR104W	2.91529
YDR216W.YBR106W	Motif	Double	YDR216W	reg	YBR106W	2.88338
YDR216W.YBR107C	Motif	Double	YDR216W	reg	YBR107C	3.18251
YDR216W.YBR108W	Motif	Double	YDR216W	reg	YBR108W	2.94808
YDR216W.YBR109C	Motif	Double	YDR216W	reg	YBR109C	2.68583
YDR216W.YBR110W	Motif	Double	YDR216W	reg	YBR110W	2.80906
YDR216W.YBR112C	Motif	Double	YDR216W	reg	YBR112C	3.16913
YDR216W.YBR114W	Motif	Double	YDR216W	reg	YBR114W	2.75983
YDR216W.YBR115C	Motif	Double	YDR216W	reg	YBR115C	2.98235
YDR216W.YBR116C	Motif	Double	YDR216W	reg	YBR116C	3.23445
YDR216W.YBR117C	Motif	Double	YDR216W	reg	YBR117C	2.72675
YDR216W.YBR119W	Motif	Double	YDR216W	reg	YBR119W	2.75983
YDR216W.YBR120C	Motif	Double	YDR216W	reg	YBR120C	2.88338
YDR216W.YBR121C	Motif	Double	YDR216W	reg	YBR121C	3.03368
YDR216W.YBR123C	Motif	Double	YDR216W	reg	YBR123C	3.16913
YDR216W.YBR125C	Motif	Double	YDR216W	reg	YBR125C	3.39809
YDR216W.YBR126C	Motif	Double	YDR216W	reg	YBR126C	2.88338
YDR216W.YBR130C	Motif	Double	YDR216W	reg	YBR130C	2.93147
YDR216W.YBR132C	Motif	Double	YDR216W	reg	YBR132C	3.06796
YDR216W.YBR140C	Motif	Double	YDR216W	reg	YBR140C	2.78425
YDR216W.YBR141C	Motif	Double	YDR216W	reg	YBR141C	2.91529
YDR216W.YBR142W	Motif	Double	YDR216W	reg	YBR142W	3.05153
YDR216W.YBR143C	Motif	Double	YDR216W	reg	YBR143C	2.78425
YDR216W.YBR145W	Motif	Double	YDR216W	reg	YBR145W	2.7168
YDR216W.YBR147W	Motif	Double	YDR216W	reg	YBR147W	3.06796
YDR216W.YBR149W	Motif	Double	YDR216W	reg	YBR149W	2.70834
YDR216W.YBR150C	Motif	Double	YDR216W	reg	YBR150C	2.96459
YDR216W.YBR156C	Motif	Double	YDR216W	reg	YBR156C	2.69365
YDR216W.YBR159W	Motif	Double	YDR216W	reg	YBR159W	3.1404
YDR216W.YBR160W	Motif	Double	YDR216W	reg	YBR160W	2.98235
YDR216W.YBR162C	Motif	Double	YDR216W	reg	YBR162C	2.88338
YDR216W.YBR165W	Motif	Double	YDR216W	reg	YBR165W	2.70834
YDR216W.YBR168W	Motif	Double	YDR216W	reg	YBR168W	3.11588
YDR216W.YBR172C	Motif	Double	YDR216W	reg	YBR172C	2.74864
YDR216W.YBR173C	Motif	Double	YDR216W	reg	YBR173C	2.96459
YDR216W.YBR175W	Motif	Double	YDR216W	reg	YBR175W	2.72675
YDR216W.YBR183W	Motif	Double	YDR216W	reg	YBR183W	2.61281
YDR216W.YBR184W	Motif	Double	YDR216W	reg	YBR184W	2.79706
YDR216W.YBR185C	Motif	Double	YDR216W	reg	YBR185C	3.30755
YDR216W.YBR192W	Motif	Double	YDR216W	reg	YBR192W	2.60481
YDR216W.YBR197C	Motif	Double	YDR216W	reg	YBR197C	2.86627
YDR216W.YBR199W	Motif	Double	YDR216W	reg	YBR199W	3.03368
YDR216W.YBR200W	Motif	Double	YDR216W	reg	YBR200W	2.79706
YDR216W.YBR201W	Motif	Double	YDR216W	reg	YBR201W	2.72675
YDR216W.YBR203W	Motif	Double	YDR216W	reg	YBR203W	2.83665
YDR216W.YBR205W	Motif	Double	YDR216W	reg	YBR205W	3.68432
YDR216W.YBR207W	Motif	Double	YDR216W	reg	YBR207W	3.26391
YDR216W.YBR211C	Motif	Double	YDR216W	reg	YBR211C	2.79706
YDR216W.YBR212W	Motif	Double	YDR216W	reg	YBR212W	2.79706
YDR216W.YBR214W	Motif	Double	YDR216W	reg	YBR214W	2.70109
YDR216W.YBR215W	Motif	Double	YDR216W	reg	YBR215W	2.86627
YDR216W.YBR218C	Motif	Double	YDR216W	reg	YBR218C	2.62946
YDR216W.YBR220C	Motif	Double	YDR216W	reg	YBR220C	2.8225
YDR216W.YBR222C	Motif	Double	YDR216W	reg	YBR222C	2.68583
YDR216W.YBR223C	Motif	Double	YDR216W	reg	YBR223C	2.96459
YDR216W.YBR226C	Motif	Double	YDR216W	reg	YBR226C	2.62946
YDR216W.YBR227C	Motif	Double	YDR216W	reg	YBR227C	3.00046
YDR216W.YBR228W	Motif	Double	YDR216W	reg	YBR228W	2.75983
YDR216W.YBR229C	Motif	Double	YDR216W	reg	YBR229C	3.00046
YDR216W.YBR231C	Motif	Double	YDR216W	reg	YBR231C	3.18251
YDR216W.YBR233W	Motif	Double	YDR216W	reg	YBR233W	2.73716
YDR216W.YBR234C	Motif	Double	YDR216W	reg	YBR234C	2.79706
YDR216W.YBR236C	Motif	Double	YDR216W	reg	YBR236C	2.98235
YDR216W.YBR237W	Motif	Double	YDR216W	reg	YBR237W	3.75852
YDR216W.YBR239C	Motif	Double	YDR216W	reg	YBR239C	2.66992
YDR216W.YBR240C	Motif	Double	YDR216W	reg	YBR240C	2.91529
YDR216W.YBR241C	Motif	Double	YDR216W	reg	YBR241C	2.77119
YDR216W.YBR242W	Motif	Double	YDR216W	reg	YBR242W	2.94808
YDR216W.YBR243C	Motif	Double	YDR216W	reg	YBR243C	3.00046
YDR216W.YBR245C	Motif	Double	YDR216W	reg	YBR245C	2.98235
YDR216W.YBR251W	Motif	Double	YDR216W	reg	YBR251W	2.93147
YDR216W.YBR255W	Motif	Double	YDR216W	reg	YBR255W	3.1404
YDR216W.YBR256C	Motif	Double	YDR216W	reg	YBR256C	3.27393
YDR216W.YBR257W	Motif	Double	YDR216W	reg	YBR257W	3.1404
YDR216W.YBR259W	Motif	Double	YDR216W	reg	YBR259W	3.01697
YDR216W.YBR260C	Motif	Double	YDR216W	reg	YBR260C	2.93147
YDR216W.YBR261C	Motif	Double	YDR216W	reg	YBR261C	2.70109
YDR216W.YBR263W	Motif	Double	YDR216W	reg	YBR263W	2.89937
YDR216W.YBR265W	Motif	Double	YDR216W	reg	YBR265W	3.00046
YDR216W.YBR271W	Motif	Double	YDR216W	reg	YBR271W	2.75983
YDR216W.YBR275C	Motif	Double	YDR216W	reg	YBR275C	2.7168
YDR216W.YBR277C	Motif	Double	YDR216W	reg	YBR277C	2.89937
YDR216W.YBR279W	Motif	Double	YDR216W	reg	YBR279W	3.15557
YDR216W.YBR281C	Motif	Double	YDR216W	reg	YBR281C	2.91529
YDR216W.YBR284W	Motif	Double	YDR216W	reg	YBR284W	2.85069
YDR216W.YBR285W	Motif	Double	YDR216W	reg	YBR285W	2.75983
YDR216W.YBR287W	Motif	Double	YDR216W	reg	YBR287W	2.79706
YDR216W.YBR288C	Motif	Double	YDR216W	reg	YBR288C	3.03368
YDR216W.YBR289W	Motif	Double	YDR216W	reg	YBR289W	3.64871
YDR216W.YBR290W	Motif	Double	YDR216W	reg	YBR290W	2.98235
YDR216W.YBR291C	Motif	Double	YDR216W	reg	YBR291C	3.11588
YDR216W.YBR293W	Motif	Double	YDR216W	reg	YBR293W	3.03368
YDR216W.YBR294W	Motif	Double	YDR216W	reg	YBR294W	2.91529
YDR216W.YBR295W	Motif	Double	YDR216W	reg	YBR295W	2.74864
YDR216W.YBR299W	Motif	Double	YDR216W	reg	YBR299W	2.85069
YDR216W.YCL076W	Motif	Double	YDR216W	reg	YCL076W	3.06796
YDR216W.YCL073C	Motif	Double	YDR216W	reg	YCL073C	2.73716
YDR216W.YCL069W	Motif	Double	YDR216W	reg	YCL069W	3.01697
YDR216W.YCL067C	Motif	Double	YDR216W	reg	YCL067C	3.25411
YDR216W.YCL066W	Motif	Double	YDR216W	reg	YCL066W	2.89937
YDR216W.YCL065W	Motif	Double	YDR216W	reg	YCL065W	2.79706
YDR216W.YCL064C	Motif	Double	YDR216W	reg	YCL064C	2.80906
YDR216W.YCL061C	Motif	Double	YDR216W	reg	YCL061C	2.79706
YDR216W.YCL059C	Motif	Double	YDR216W	reg	YCL059C	2.75983
YDR216W.YCL057W	Motif	Double	YDR216W	reg	YCL057W	2.79706
YDR216W.YCL056C	Motif	Double	YDR216W	reg	YCL056C	3.25411
YDR216W.YCL054W	Motif	Double	YDR216W	reg	YCL054W	3.05153
YDR216W.YCL049C	Motif	Double	YDR216W	reg	YCL049C	2.91529
YDR216W.YCL047C	Motif	Double	YDR216W	reg	YCL047C	3.10044
YDR216W.YCL045C	Motif	Double	YDR216W	reg	YCL045C	2.70109
YDR216W.YCL044C	Motif	Double	YDR216W	reg	YCL044C	2.66318
YDR216W.YCL043C	Motif	Double	YDR216W	reg	YCL043C	2.72675
YDR216W.YCL042W	Motif	Double	YDR216W	reg	YCL042W	2.98235
YDR216W.YCL036W	Motif	Double	YDR216W	reg	YCL036W	2.75983
YDR216W.YCL034W	Motif	Double	YDR216W	reg	YCL034W	2.98235
YDR216W.YCL032W	Motif	Double	YDR216W	reg	YCL032W	3.01697
YDR216W.YCL029C	Motif	Double	YDR216W	reg	YCL029C	2.79706
YDR216W.YCL028W	Motif	Double	YDR216W	reg	YCL028W	2.79706
YDR216W.YCL027W	Motif	Double	YDR216W	reg	YCL027W	2.83665
YDR216W.YCL025C	Motif	Double	YDR216W	reg	YCL025C	3.03368
YDR216W.YCL017C	Motif	Double	YDR216W	reg	YCL017C	2.86627
YDR216W.YCL009C	Motif	Double	YDR216W	reg	YCL009C	3.29102
YDR216W.YCL008C	Motif	Double	YDR216W	reg	YCL008C	2.73716
YDR216W.YCL002C	Motif	Double	YDR216W	reg	YCL002C	2.96459
YDR216W.YCR002C	Motif	Double	YDR216W	reg	YCR002C	2.80906
YDR216W.YCR004C	Motif	Double	YDR216W	reg	YCR004C	2.88338
YDR216W.YCR005C	Motif	Double	YDR216W	reg	YCR005C	2.79706
YDR216W.YCR007C	Motif	Double	YDR216W	reg	YCR007C	3.18251
YDR216W.YCR008W	Motif	Double	YDR216W	reg	YCR008W	3.01697
YDR216W.YCR010C	Motif	Double	YDR216W	reg	YCR010C	3.00046
YDR216W.YCR011C	Motif	Double	YDR216W	reg	YCR011C	3.12769
YDR216W.YCR014C	Motif	Double	YDR216W	reg	YCR014C	2.98235
YDR216W.YCR015C	Motif	Double	YDR216W	reg	YCR015C	2.98235
YDR216W.YCR017C	Motif	Double	YDR216W	reg	YCR017C	3.00046
YDR216W.YCR019W	Motif	Double	YDR216W	reg	YCR019W	2.83665
YDR216W.YCR021C	Motif	Double	YDR216W	reg	YCR021C	2.93147
YDR216W.YCR022C	Motif	Double	YDR216W	reg	YCR022C	2.96459
YDR216W.YCR023C	Motif	Double	YDR216W	reg	YCR023C	3.05153
YDR216W.YCR025C	Motif	Double	YDR216W	reg	YCR025C	3.22321
YDR216W.YCR026C	Motif	Double	YDR216W	reg	YCR026C	2.66318
YDR216W.YCR027C	Motif	Double	YDR216W	reg	YCR027C	3.35514
YDR216W.YCR030C	Motif	Double	YDR216W	reg	YCR030C	2.96459
YDR216W.YCR032W	Motif	Double	YDR216W	reg	YCR032W	2.68583
YDR216W.YCR034W	Motif	Double	YDR216W	reg	YCR034W	2.78425
YDR216W.YCR036W	Motif	Double	YDR216W	reg	YCR036W	2.98235
YDR216W.YCR038C	Motif	Double	YDR216W	reg	YCR038C	2.96459
YDR216W.YCR040W	Motif	Double	YDR216W	reg	YCR040W	2.93147
YDR216W.YCR042C	Motif	Double	YDR216W	reg	YCR042C	3.22321
YDR216W.YCR044C	Motif	Double	YDR216W	reg	YCR044C	2.83665
YDR216W.YCR045C	Motif	Double	YDR216W	reg	YCR045C	2.74864
YDR216W.YCR046C	Motif	Double	YDR216W	reg	YCR046C	2.78425
YDR216W.YCR047C	Motif	Double	YDR216W	reg	YCR047C	2.7168
YDR216W.YCR051W	Motif	Double	YDR216W	reg	YCR051W	2.78425
YDR216W.YCR054C	Motif	Double	YDR216W	reg	YCR054C	2.79706
YDR216W.YCR057C	Motif	Double	YDR216W	reg	YCR057C	2.94808
YDR216W.YCR059C	Motif	Double	YDR216W	reg	YCR059C	2.86627
YDR216W.YCR061W	Motif	Double	YDR216W	reg	YCR061W	2.86627
YDR216W.YCR063W	Motif	Double	YDR216W	reg	YCR063W	3.05153
YDR216W.YCR069W	Motif	Double	YDR216W	reg	YCR069W	2.94808
YDR216W.YCR073C	Motif	Double	YDR216W	reg	YCR073C	2.91529
YDR216W.YCR073W-A	Motif	Double	YDR216W	reg	YCR073W-A	2.91529
YDR216W.YCR075C	Motif	Double	YDR216W	reg	YCR075C	3.08427
YDR216W.YCR076C	Motif	Double	YDR216W	reg	YCR076C	2.96459
YDR216W.YCR077C	Motif	Double	YDR216W	reg	YCR077C	3.25411
YDR216W.YCR079W	Motif	Double	YDR216W	reg	YCR079W	2.89937
YDR216W.YCR081W	Motif	Double	YDR216W	reg	YCR081W	2.85069
YDR216W.YCR084C	Motif	Double	YDR216W	reg	YCR084C	3.06796
YDR216W.YCR089W	Motif	Double	YDR216W	reg	YCR089W	3.03368
YDR216W.YCR091W	Motif	Double	YDR216W	reg	YCR091W	2.80906
YDR216W.YCR092C	Motif	Double	YDR216W	reg	YCR092C	3.28259
YDR216W.YCR100C	Motif	Double	YDR216W	reg	YCR100C	2.86627
YDR216W.YCR104W	Motif	Double	YDR216W	reg	YCR104W	3.10044
YDR216W.YCR105W	Motif	Double	YDR216W	reg	YCR105W	2.91529
YDR216W.YCR107W	Motif	Double	YDR216W	reg	YCR107W	2.79706
YDR216W.YDL247W	Motif	Double	YDR216W	reg	YDL247W	2.8225
YDR216W.YDL245C	Motif	Double	YDR216W	reg	YDL245C	2.96459
YDR216W.YDL244W	Motif	Double	YDR216W	reg	YDL244W	2.74864
YDR216W.YDL240W	Motif	Double	YDR216W	reg	YDL240W	3.00046
YDR216W.YDL239C	Motif	Double	YDR216W	reg	YDL239C	2.83665
YDR216W.YDL235C	Motif	Double	YDR216W	reg	YDL235C	2.94808
YDR216W.YDL233W	Motif	Double	YDR216W	reg	YDL233W	2.68583
YDR216W.YDL226C	Motif	Double	YDR216W	reg	YDL226C	2.74864
YDR216W.YDL225W	Motif	Double	YDR216W	reg	YDL225W	2.8225
YDR216W.YDL224C	Motif	Double	YDR216W	reg	YDL224C	2.86627
YDR216W.YDL223C	Motif	Double	YDR216W	reg	YDL223C	2.78425
YDR216W.YDL220C	Motif	Double	YDR216W	reg	YDL220C	2.69365
YDR216W.YDL218W	Motif	Double	YDR216W	reg	YDL218W	2.79706
YDR216W.YDL216C	Motif	Double	YDR216W	reg	YDL216C	2.93147
YDR216W.YDL208W	Motif	Double	YDR216W	reg	YDL208W	2.85069
YDR216W.YDL206W	Motif	Double	YDR216W	reg	YDL206W	3.05153
YDR216W.YDL204W	Motif	Double	YDR216W	reg	YDL204W	3.1404
YDR216W.YDL202W	Motif	Double	YDR216W	reg	YDL202W	2.94808
YDR216W.YDL196W	Motif	Double	YDR216W	reg	YDL196W	2.88338
YDR216W.YDL195W	Motif	Double	YDR216W	reg	YDL195W	2.85069
YDR216W.YDL193W	Motif	Double	YDR216W	reg	YDL193W	3.08427
YDR216W.YDL190C	Motif	Double	YDR216W	reg	YDL190C	2.7168
YDR216W.YDL178W	Motif	Double	YDR216W	reg	YDL178W	2.98235
YDR216W.YDL173W	Motif	Double	YDR216W	reg	YDL173W	2.83665
YDR216W.YDL171C	Motif	Double	YDR216W	reg	YDL171C	2.67805
YDR216W.YDL170W	Motif	Double	YDR216W	reg	YDL170W	2.96459
YDR216W.YDL169C	Motif	Double	YDR216W	reg	YDL169C	2.88338
YDR216W.YDL166C	Motif	Double	YDR216W	reg	YDL166C	2.66318
YDR216W.YDL161W	Motif	Double	YDR216W	reg	YDL161W	2.83665
YDR216W.YDL160C	Motif	Double	YDR216W	reg	YDL160C	2.83665
YDR216W.YDL159W	Motif	Double	YDR216W	reg	YDL159W	3.12769
YDR216W.YDL156W	Motif	Double	YDR216W	reg	YDL156W	2.67805
YDR216W.YDL154W	Motif	Double	YDR216W	reg	YDL154W	2.83665
YDR216W.YDL148C	Motif	Double	YDR216W	reg	YDL148C	3.84952
YDR216W.YDL146W	Motif	Double	YDR216W	reg	YDL146W	3.18251
YDR216W.YDL145C	Motif	Double	YDR216W	reg	YDL145C	3.00046
YDR216W.YDL144C	Motif	Double	YDR216W	reg	YDL144C	2.7168
YDR216W.YDL143W	Motif	Double	YDR216W	reg	YDL143W	2.78425
YDR216W.YDL142C	Motif	Double	YDR216W	reg	YDL142C	3.19729
YDR216W.YDL134C	Motif	Double	YDR216W	reg	YDL134C	2.77119
YDR216W.YDL133C-A	Motif	Double	YDR216W	reg	YDL133C-A	3.01697
YDR216W.YDL128W	Motif	Double	YDR216W	reg	YDL128W	2.91529
YDR216W.YDL123W	Motif	Double	YDR216W	reg	YDL123W	2.94808
YDR216W.YDL119C	Motif	Double	YDR216W	reg	YDL119C	2.80906
YDR216W.YDL117W	Motif	Double	YDR216W	reg	YDL117W	2.80906
YDR216W.YDL116W	Motif	Double	YDR216W	reg	YDL116W	3.22321
YDR216W.YDL114W	Motif	Double	YDR216W	reg	YDL114W	3.30755
YDR216W.YDL112W	Motif	Double	YDR216W	reg	YDL112W	2.96459
YDR216W.YDL110C	Motif	Double	YDR216W	reg	YDL110C	2.8225
YDR216W.YDL108W	Motif	Double	YDR216W	reg	YDL108W	2.98235
YDR216W.YDL107W	Motif	Double	YDR216W	reg	YDL107W	3.25411
YDR216W.YDL103C	Motif	Double	YDR216W	reg	YDL103C	3.08427
YDR216W.YDL101C	Motif	Double	YDR216W	reg	YDL101C	2.73716
YDR216W.YDL096C	Motif	Double	YDR216W	reg	YDL096C	2.91529
YDR216W.YDL091C	Motif	Double	YDR216W	reg	YDL091C	2.70109
YDR216W.YDL088C	Motif	Double	YDR216W	reg	YDL088C	2.96459
YDR216W.YDL082W	Motif	Double	YDR216W	reg	YDL082W	2.68583
YDR216W.YDL078C	Motif	Double	YDR216W	reg	YDL078C	2.72675
YDR216W.YDL076C	Motif	Double	YDR216W	reg	YDL076C	3.21056
YDR216W.YDL074C	Motif	Double	YDR216W	reg	YDL074C	2.86627
YDR216W.YDL073W	Motif	Double	YDR216W	reg	YDL073W	3.12769
YDR216W.YDL072C	Motif	Double	YDR216W	reg	YDL072C	2.79706
YDR216W.YDL070W	Motif	Double	YDR216W	reg	YDL070W	2.98235
YDR216W.YDL068W	Motif	Double	YDR216W	reg	YDL068W	2.86627
YDR216W.YDL060W	Motif	Double	YDR216W	reg	YDL060W	3.22321
YDR216W.YDL058W	Motif	Double	YDR216W	reg	YDL058W	3.1404
YDR216W.YDL053C	Motif	Double	YDR216W	reg	YDL053C	2.67805
YDR216W.YDL046W	Motif	Double	YDR216W	reg	YDL046W	2.74864
YDR216W.YDL043C	Motif	Double	YDR216W	reg	YDL043C	2.75983
YDR216W.YDL038C	Motif	Double	YDR216W	reg	YDL038C	3.79447
YDR216W.YDL032W	Motif	Double	YDR216W	reg	YDL032W	3.10044
YDR216W.YDL031W	Motif	Double	YDR216W	reg	YDL031W	3.00046
YDR216W.YDL027C	Motif	Double	YDR216W	reg	YDL027C	2.98235
YDR216W.YDL024C	Motif	Double	YDR216W	reg	YDL024C	2.86627
YDR216W.YDL022W	Motif	Double	YDR216W	reg	YDL022W	3.11588
YDR216W.YDL021W	Motif	Double	YDR216W	reg	YDL021W	2.7168
YDR216W.YDL020C	Motif	Double	YDR216W	reg	YDL020C	2.70834
YDR216W.YDL019C	Motif	Double	YDR216W	reg	YDL019C	2.83665
YDR216W.YDL018C	Motif	Double	YDR216W	reg	YDL018C	3.23445
YDR216W.YDL017W	Motif	Double	YDR216W	reg	YDL017W	2.8225
YDR216W.YDL016C	Motif	Double	YDR216W	reg	YDL016C	2.96459
YDR216W.YDL014W	Motif	Double	YDR216W	reg	YDL014W	3.06796
YDR216W.YDL010W	Motif	Double	YDR216W	reg	YDL010W	2.8225
YDR216W.YDL009C	Motif	Double	YDR216W	reg	YDL009C	2.7168
YDR216W.YDL007W	Motif	Double	YDR216W	reg	YDL007W	2.85069
YDR216W.YDL006W	Motif	Double	YDR216W	reg	YDL006W	3.06796
YDR216W.YDL005C	Motif	Double	YDR216W	reg	YDL005C	2.86627
YDR216W.YDL003W	Motif	Double	YDR216W	reg	YDL003W	2.78425
YDR216W.YDL001W	Motif	Double	YDR216W	reg	YDL001W	2.88338
YDR216W.YDR003W	Motif	Double	YDR216W	reg	YDR003W	2.69365
YDR216W.YDR005C	Motif	Double	YDR216W	reg	YDR005C	3.21056
YDR216W.YDR006C	Motif	Double	YDR216W	reg	YDR006C	2.91529
YDR216W.YDR009W	Motif	Double	YDR216W	reg	YDR009W	2.89937
YDR216W.YDR014W	Motif	Double	YDR216W	reg	YDR014W	2.89937
YDR216W.YDR018C	Motif	Double	YDR216W	reg	YDR018C	3.10044
YDR216W.YDR021W	Motif	Double	YDR216W	reg	YDR021W	2.91529
YDR216W.YDR022C	Motif	Double	YDR216W	reg	YDR022C	3.03368
YDR216W.YDR025W	Motif	Double	YDR216W	reg	YDR025W	2.93147
YDR216W.YDR026C	Motif	Double	YDR216W	reg	YDR026C	2.85069
YDR216W.YDR030C	Motif	Double	YDR216W	reg	YDR030C	3.12769
YDR216W.YDR034C-A	Motif	Double	YDR216W	reg	YDR034C-A	3.4928
YDR216W.YDR034W-B	Motif	Double	YDR216W	reg	YDR034W-B	3.34722
YDR216W.YDR036C	Motif	Double	YDR216W	reg	YDR036C	2.7168
YDR216W.YDR038C	Motif	Double	YDR216W	reg	YDR038C	2.86627
YDR216W.YDR040C	Motif	Double	YDR216W	reg	YDR040C	3.22321
YDR216W.YDR042C	Motif	Double	YDR216W	reg	YDR042C	2.83665
YDR216W.YDR043C	Motif	Double	YDR216W	reg	YDR043C	2.91529
YDR216W.YDR044W	Motif	Double	YDR216W	reg	YDR044W	2.64348
YDR216W.YDR047W	Motif	Double	YDR216W	reg	YDR047W	3.03368
YDR216W.YDR050C	Motif	Double	YDR216W	reg	YDR050C	3.08427
YDR216W.YDR059C	Motif	Double	YDR216W	reg	YDR059C	3.15557
YDR216W.YDR065W	Motif	Double	YDR216W	reg	YDR065W	2.75983
YDR216W.YDR070C	Motif	Double	YDR216W	reg	YDR070C	2.73716
YDR216W.YDR071C	Motif	Double	YDR216W	reg	YDR071C	2.8225
YDR216W.YDR072C	Motif	Double	YDR216W	reg	YDR072C	2.88338
YDR216W.YDR073W	Motif	Double	YDR216W	reg	YDR073W	3.00046
YDR216W.YDR075W	Motif	Double	YDR216W	reg	YDR075W	2.70834
YDR216W.YDR077W	Motif	Double	YDR216W	reg	YDR077W	2.91529
YDR216W.YDR078C	Motif	Double	YDR216W	reg	YDR078C	2.70109
YDR216W.YDR080W	Motif	Double	YDR216W	reg	YDR080W	2.88338
YDR216W.YDR082W	Motif	Double	YDR216W	reg	YDR082W	2.73716
YDR216W.YDR083W	Motif	Double	YDR216W	reg	YDR083W	2.98235
YDR216W.YDR084C	Motif	Double	YDR216W	reg	YDR084C	2.96459
YDR216W.YDR085C	Motif	Double	YDR216W	reg	YDR085C	2.93147
YDR216W.YDR088C	Motif	Double	YDR216W	reg	YDR088C	2.88338
YDR216W.YDR089W	Motif	Double	YDR216W	reg	YDR089W	3.06796
YDR216W.YDR093W	Motif	Double	YDR216W	reg	YDR093W	3.54849
YDR216W.YDR094W	Motif	Double	YDR216W	reg	YDR094W	2.85069
YDR216W.YDR097C	Motif	Double	YDR216W	reg	YDR097C	2.77119
YDR216W.YDR101C	Motif	Double	YDR216W	reg	YDR101C	3.05153
YDR216W.YDR103W	Motif	Double	YDR216W	reg	YDR103W	2.96459
YDR216W.YDR104C	Motif	Double	YDR216W	reg	YDR104C	2.69365
YDR216W.YDR105C	Motif	Double	YDR216W	reg	YDR105C	2.70109
YDR216W.YDR106W	Motif	Double	YDR216W	reg	YDR106W	2.70834
YDR216W.YDR107C	Motif	Double	YDR216W	reg	YDR107C	3.21056
YDR216W.YDR108W	Motif	Double	YDR216W	reg	YDR108W	3.25411
YDR216W.YDR110W	Motif	Double	YDR216W	reg	YDR110W	3.29102
YDR216W.YDR111C	Motif	Double	YDR216W	reg	YDR111C	2.75983
YDR216W.YDR113C	Motif	Double	YDR216W	reg	YDR113C	2.85069
YDR216W.YDR114C	Motif	Double	YDR216W	reg	YDR114C	2.89937
YDR216W.YDR116C	Motif	Double	YDR216W	reg	YDR116C	2.89937
YDR216W.YDR117C	Motif	Double	YDR216W	reg	YDR117C	2.78425
YDR216W.YDR118W	Motif	Double	YDR216W	reg	YDR118W	2.8225
YDR216W.YDR119W	Motif	Double	YDR216W	reg	YDR119W	2.89937
YDR216W.YDR120C	Motif	Double	YDR216W	reg	YDR120C	2.86627
YDR216W.YDR122W	Motif	Double	YDR216W	reg	YDR122W	2.83665
YDR216W.YDR123C	Motif	Double	YDR216W	reg	YDR123C	2.8225
YDR216W.YDR126W	Motif	Double	YDR216W	reg	YDR126W	2.72675
YDR216W.YDR127W	Motif	Double	YDR216W	reg	YDR127W	3.26391
YDR216W.YDR128W	Motif	Double	YDR216W	reg	YDR128W	2.96459
YDR216W.YDR130C	Motif	Double	YDR216W	reg	YDR130C	3.15557
YDR216W.YDR132C	Motif	Double	YDR216W	reg	YDR132C	2.79706
YDR216W.YDR133C	Motif	Double	YDR216W	reg	YDR133C	2.96459
YDR216W.YDR135C	Motif	Double	YDR216W	reg	YDR135C	3.03368
YDR216W.YDR136C	Motif	Double	YDR216W	reg	YDR136C	2.89937
YDR216W.YDR137W	Motif	Double	YDR216W	reg	YDR137W	3.03368
YDR216W.YDR142C	Motif	Double	YDR216W	reg	YDR142C	2.88338
YDR216W.YDR144C	Motif	Double	YDR216W	reg	YDR144C	2.70109
YDR216W.YDR145W	Motif	Double	YDR216W	reg	YDR145W	3.73422
YDR216W.YDR146C	Motif	Double	YDR216W	reg	YDR146C	2.70834
YDR216W.YDR148C	Motif	Double	YDR216W	reg	YDR148C	2.96459
YDR216W.YDR153C	Motif	Double	YDR216W	reg	YDR153C	2.8225
YDR216W.YDR154C	Motif	Double	YDR216W	reg	YDR154C	3.01697
YDR216W.YDR159W	Motif	Double	YDR216W	reg	YDR159W	2.74864
YDR216W.YDR162C	Motif	Double	YDR216W	reg	YDR162C	2.77119
YDR216W.YDR164C	Motif	Double	YDR216W	reg	YDR164C	3.05153
YDR216W.YDR166C	Motif	Double	YDR216W	reg	YDR166C	2.86627
YDR216W.YDR170C	Motif	Double	YDR216W	reg	YDR170C	2.93147
YDR216W.YDR171W	Motif	Double	YDR216W	reg	YDR171W	2.80906
YDR216W.YDR174W	Motif	Double	YDR216W	reg	YDR174W	2.98235
YDR216W.YDR175C	Motif	Double	YDR216W	reg	YDR175C	3.03368
YDR216W.YDR176W	Motif	Double	YDR216W	reg	YDR176W	2.96459
YDR216W.YDR177W	Motif	Double	YDR216W	reg	YDR177W	2.85069
YDR216W.YDR178W	Motif	Double	YDR216W	reg	YDR178W	2.8225
YDR216W.YDR179W-A	Motif	Double	YDR216W	reg	YDR179W-A	2.94808
YDR216W.YDR181C	Motif	Double	YDR216W	reg	YDR181C	2.77119
YDR216W.YDR182W	Motif	Double	YDR216W	reg	YDR182W	3.01697
YDR216W.YDR183W	Motif	Double	YDR216W	reg	YDR183W	2.91529
YDR216W.YDR184C	Motif	Double	YDR216W	reg	YDR184C	2.96459
YDR216W.YDR186C	Motif	Double	YDR216W	reg	YDR186C	2.75983
YDR216W.YDR188W	Motif	Double	YDR216W	reg	YDR188W	2.73716
YDR216W.YDR193W	Motif	Double	YDR216W	reg	YDR193W	2.98235
YDR216W.YDR194C	Motif	Double	YDR216W	reg	YDR194C	2.78425
YDR216W.YDR198C	Motif	Double	YDR216W	reg	YDR198C	2.94808
YDR216W.YDR199W	Motif	Double	YDR216W	reg	YDR199W	2.79706
YDR216W.YDR200C	Motif	Double	YDR216W	reg	YDR200C	2.66318
YDR216W.YDR202C	Motif	Double	YDR216W	reg	YDR202C	3.01697
YDR216W.YDR203W	Motif	Double	YDR216W	reg	YDR203W	2.8225
YDR216W.YDR204W	Motif	Double	YDR216W	reg	YDR204W	3.1404
YDR216W.YDR205W	Motif	Double	YDR216W	reg	YDR205W	3.21056
YDR216W.YDR206W	Motif	Double	YDR216W	reg	YDR206W	2.94808
YDR216W.YDR212W	Motif	Double	YDR216W	reg	YDR212W	3.26391
YDR216W.YDR214W	Motif	Double	YDR216W	reg	YDR214W	2.77119
YDR216W.YDR216W	Motif	Double	YDR216W	reg	YDR216W	2.8225
YDR216W.YDR218C	Motif	Double	YDR216W	reg	YDR218C	3.19729
YDR216W.YDR220C	Motif	Double	YDR216W	reg	YDR220C	2.7168
YDR216W.YDR228C	Motif	Double	YDR216W	reg	YDR228C	2.7168
YDR216W.YDR230W	Motif	Double	YDR216W	reg	YDR230W	2.91529
YDR216W.YDR232W	Motif	Double	YDR216W	reg	YDR232W	2.85069
YDR216W.YDR236C	Motif	Double	YDR216W	reg	YDR236C	2.96459
YDR216W.YDR241W	Motif	Double	YDR216W	reg	YDR241W	2.91529
YDR216W.YDR243C	Motif	Double	YDR216W	reg	YDR243C	2.88338
YDR216W.YDR244W	Motif	Double	YDR216W	reg	YDR244W	2.83665
YDR216W.YDR245W	Motif	Double	YDR216W	reg	YDR245W	2.98235
YDR216W.YDR246W	Motif	Double	YDR216W	reg	YDR246W	2.91529
YDR216W.YDR247W	Motif	Double	YDR216W	reg	YDR247W	2.94808
YDR216W.YDR254W	Motif	Double	YDR216W	reg	YDR254W	3.1404
YDR216W.YDR256C	Motif	Double	YDR216W	reg	YDR256C	2.85069
YDR216W.YDR258C	Motif	Double	YDR216W	reg	YDR258C	3.24453
YDR216W.YDR259C	Motif	Double	YDR216W	reg	YDR259C	2.91529
YDR216W.YDR260C	Motif	Double	YDR216W	reg	YDR260C	2.93147
YDR216W.YDR262W	Motif	Double	YDR216W	reg	YDR262W	3.18251
YDR216W.YDR263C	Motif	Double	YDR216W	reg	YDR263C	2.70109
YDR216W.YDR267C	Motif	Double	YDR216W	reg	YDR267C	2.70109
YDR216W.YDR270W	Motif	Double	YDR216W	reg	YDR270W	3.29102
YDR216W.YDR278C	Motif	Double	YDR216W	reg	YDR278C	2.8225
YDR216W.YDR282C	Motif	Double	YDR216W	reg	YDR282C	2.91529
YDR216W.YDR284C	Motif	Double	YDR216W	reg	YDR284C	2.98235
YDR216W.YDR287W	Motif	Double	YDR216W	reg	YDR287W	3.18251
YDR216W.YDR291W	Motif	Double	YDR216W	reg	YDR291W	3.00046
YDR216W.YDR292C	Motif	Double	YDR216W	reg	YDR292C	3.1404
YDR216W.YDR294C	Motif	Double	YDR216W	reg	YDR294C	2.73716
YDR216W.YDR296W	Motif	Double	YDR216W	reg	YDR296W	3.15557
YDR216W.YDR298C	Motif	Double	YDR216W	reg	YDR298C	3.06796
YDR216W.YDR300C	Motif	Double	YDR216W	reg	YDR300C	2.7168
YDR216W.YDR302W	Motif	Double	YDR216W	reg	YDR302W	2.74864
YDR216W.YDR306C	Motif	Double	YDR216W	reg	YDR306C	3.15557
YDR216W.YDR309C	Motif	Double	YDR216W	reg	YDR309C	2.91529
YDR216W.YDR310C	Motif	Double	YDR216W	reg	YDR310C	3.21056
YDR216W.YDR311W	Motif	Double	YDR216W	reg	YDR311W	3.21056
YDR216W.YDR315C	Motif	Double	YDR216W	reg	YDR315C	2.75983
YDR216W.YDR320C	Motif	Double	YDR216W	reg	YDR320C	3.00046
YDR216W.YDR325W	Motif	Double	YDR216W	reg	YDR325W	2.70109
YDR216W.YDR328C	Motif	Double	YDR216W	reg	YDR328C	2.78425
YDR216W.YDR331W	Motif	Double	YDR216W	reg	YDR331W	2.8225
YDR216W.YDR332W	Motif	Double	YDR216W	reg	YDR332W	2.86627
YDR216W.YDR334W	Motif	Double	YDR216W	reg	YDR334W	3.29102
YDR216W.YDR335W	Motif	Double	YDR216W	reg	YDR335W	2.91529
YDR216W.YDR336W	Motif	Double	YDR216W	reg	YDR336W	3.01697
YDR216W.YDR338C	Motif	Double	YDR216W	reg	YDR338C	2.68583
YDR216W.YDR341C	Motif	Double	YDR216W	reg	YDR341C	2.98235
YDR216W.YDR348C	Motif	Double	YDR216W	reg	YDR348C	3.41072
YDR216W.YDR349C	Motif	Double	YDR216W	reg	YDR349C	2.98235
YDR216W.YDR352W	Motif	Double	YDR216W	reg	YDR352W	2.86627
YDR216W.YDR354W	Motif	Double	YDR216W	reg	YDR354W	2.8225
YDR216W.YDR358W	Motif	Double	YDR216W	reg	YDR358W	2.86627
YDR216W.YDR361C	Motif	Double	YDR216W	reg	YDR361C	2.79706
YDR216W.YDR363W	Motif	Double	YDR216W	reg	YDR363W	3.3287
YDR216W.YDR364C	Motif	Double	YDR216W	reg	YDR364C	2.89937
YDR216W.YDR370C	Motif	Double	YDR216W	reg	YDR370C	2.62946
YDR216W.YDR372C	Motif	Double	YDR216W	reg	YDR372C	3.06796
YDR216W.YDR375C	Motif	Double	YDR216W	reg	YDR375C	2.93147
YDR216W.YDR376W	Motif	Double	YDR216W	reg	YDR376W	2.78425
YDR216W.YDR379W	Motif	Double	YDR216W	reg	YDR379W	3.00046
YDR216W.YDR380W	Motif	Double	YDR216W	reg	YDR380W	2.65692
YDR216W.YDR384C	Motif	Double	YDR216W	reg	YDR384C	2.66992
YDR216W.YDR386W	Motif	Double	YDR216W	reg	YDR386W	2.80906
YDR216W.YDR387C	Motif	Double	YDR216W	reg	YDR387C	2.85069
YDR216W.YDR388W	Motif	Double	YDR216W	reg	YDR388W	3.16913
YDR216W.YDR390C	Motif	Double	YDR216W	reg	YDR390C	3.67441
YDR216W.YDR391C	Motif	Double	YDR216W	reg	YDR391C	2.80906
YDR216W.YDR392W	Motif	Double	YDR216W	reg	YDR392W	2.93147
YDR216W.YDR393W	Motif	Double	YDR216W	reg	YDR393W	2.70109
YDR216W.YDR394W	Motif	Double	YDR216W	reg	YDR394W	2.8225
YDR216W.YDR395W	Motif	Double	YDR216W	reg	YDR395W	2.8225
YDR216W.YDR396W	Motif	Double	YDR216W	reg	YDR396W	3.35514
YDR216W.YDR398W	Motif	Double	YDR216W	reg	YDR398W	2.98235
YDR216W.YDR399W	Motif	Double	YDR216W	reg	YDR399W	3.23445
YDR216W.YDR400W	Motif	Double	YDR216W	reg	YDR400W	3.1404
YDR216W.YDR403W	Motif	Double	YDR216W	reg	YDR403W	3.19729
YDR216W.YDR405W	Motif	Double	YDR216W	reg	YDR405W	3.21056
YDR216W.YDR407C	Motif	Double	YDR216W	reg	YDR407C	2.8225
YDR216W.YDR409W	Motif	Double	YDR216W	reg	YDR409W	2.86627
YDR216W.YDR410C	Motif	Double	YDR216W	reg	YDR410C	2.94808
YDR216W.YDR411C	Motif	Double	YDR216W	reg	YDR411C	2.72675
YDR216W.YDR414C	Motif	Double	YDR216W	reg	YDR414C	3.10044
YDR216W.YDR415C	Motif	Double	YDR216W	reg	YDR415C	3.1404
YDR216W.YDR416W	Motif	Double	YDR216W	reg	YDR416W	3.05153
YDR216W.YDR417C	Motif	Double	YDR216W	reg	YDR417C	3.18251
YDR216W.YDR419W	Motif	Double	YDR216W	reg	YDR419W	3.06796
YDR216W.YDR422C	Motif	Double	YDR216W	reg	YDR422C	3.1404
YDR216W.YDR425W	Motif	Double	YDR216W	reg	YDR425W	2.73716
YDR216W.YDR426C	Motif	Double	YDR216W	reg	YDR426C	3.03368
YDR216W.YDR427W	Motif	Double	YDR216W	reg	YDR427W	2.88338
YDR216W.YDR430C	Motif	Double	YDR216W	reg	YDR430C	2.74864
YDR216W.YDR432W	Motif	Double	YDR216W	reg	YDR432W	2.78425
YDR216W.YDR433W	Motif	Double	YDR216W	reg	YDR433W	2.85069
YDR216W.YDR434W	Motif	Double	YDR216W	reg	YDR434W	2.91529
YDR216W.YDR435C	Motif	Double	YDR216W	reg	YDR435C	3.10044
YDR216W.YDR436W	Motif	Double	YDR216W	reg	YDR436W	3.1404
YDR216W.YDR439W	Motif	Double	YDR216W	reg	YDR439W	2.73716
YDR216W.YDR442W	Motif	Double	YDR216W	reg	YDR442W	3.12769
YDR216W.YDR443C	Motif	Double	YDR216W	reg	YDR443C	2.85069
YDR216W.YDR448W	Motif	Double	YDR216W	reg	YDR448W	2.83665
YDR216W.YDR449C	Motif	Double	YDR216W	reg	YDR449C	3.29921
YDR216W.YDR456W	Motif	Double	YDR216W	reg	YDR456W	3.15557
YDR216W.YDR457W	Motif	Double	YDR216W	reg	YDR457W	3.06796
YDR216W.YDR459C	Motif	Double	YDR216W	reg	YDR459C	2.94808
YDR216W.YDR460W	Motif	Double	YDR216W	reg	YDR460W	2.73716
YDR216W.YDR463W	Motif	Double	YDR216W	reg	YDR463W	2.73716
YDR216W.YDR464W	Motif	Double	YDR216W	reg	YDR464W	3.06796
YDR216W.YDR465C	Motif	Double	YDR216W	reg	YDR465C	2.80906
YDR216W.YDR466W	Motif	Double	YDR216W	reg	YDR466W	3.26391
YDR216W.YDR467C	Motif	Double	YDR216W	reg	YDR467C	3.19729
YDR216W.YDR470C	Motif	Double	YDR216W	reg	YDR470C	2.89937
YDR216W.YDR472W	Motif	Double	YDR216W	reg	YDR472W	2.70109
YDR216W.YDR476C	Motif	Double	YDR216W	reg	YDR476C	2.89937
YDR216W.YDR477W	Motif	Double	YDR216W	reg	YDR477W	3.00046
YDR216W.YDR479C	Motif	Double	YDR216W	reg	YDR479C	2.79706
YDR216W.YDR482C	Motif	Double	YDR216W	reg	YDR482C	2.89937
YDR216W.YDR483W	Motif	Double	YDR216W	reg	YDR483W	2.8225
YDR216W.YDR485C	Motif	Double	YDR216W	reg	YDR485C	2.98235
YDR216W.YDR487C	Motif	Double	YDR216W	reg	YDR487C	3.06796
YDR216W.YDR488C	Motif	Double	YDR216W	reg	YDR488C	2.85069
YDR216W.YDR489W	Motif	Double	YDR216W	reg	YDR489W	2.67805
YDR216W.YDR491C	Motif	Double	YDR216W	reg	YDR491C	2.73716
YDR216W.YDR492W	Motif	Double	YDR216W	reg	YDR492W	2.78425
YDR216W.YDR494W	Motif	Double	YDR216W	reg	YDR494W	2.8225
YDR216W.YDR495C	Motif	Double	YDR216W	reg	YDR495C	2.77119
YDR216W.YDR496C	Motif	Double	YDR216W	reg	YDR496C	2.77119
YDR216W.YDR498C	Motif	Double	YDR216W	reg	YDR498C	2.78425
YDR216W.YDR499W	Motif	Double	YDR216W	reg	YDR499W	2.66992
YDR216W.YDR501W	Motif	Double	YDR216W	reg	YDR501W	2.73716
YDR216W.YDR503C	Motif	Double	YDR216W	reg	YDR503C	2.72675
YDR216W.YDR505C	Motif	Double	YDR216W	reg	YDR505C	2.94808
YDR216W.YDR508C	Motif	Double	YDR216W	reg	YDR508C	2.83665
YDR216W.YDR509W	Motif	Double	YDR216W	reg	YDR509W	2.7168
YDR216W.YDR516C	Motif	Double	YDR216W	reg	YDR516C	2.85069
YDR216W.YDR518W	Motif	Double	YDR216W	reg	YDR518W	3.06796
YDR216W.YDR520C	Motif	Double	YDR216W	reg	YDR520C	3.00046
YDR216W.YDR521W	Motif	Double	YDR216W	reg	YDR521W	2.86627
YDR216W.YDR524C	Motif	Double	YDR216W	reg	YDR524C	3.37682
YDR216W.YDR525W	Motif	Double	YDR216W	reg	YDR525W	3.21056
YDR216W.YDR526C	Motif	Double	YDR216W	reg	YDR526C	2.98235
YDR216W.YDR531W	Motif	Double	YDR216W	reg	YDR531W	2.93147
YDR216W.YDR533C	Motif	Double	YDR216W	reg	YDR533C	2.85069
YDR216W.YDR537C	Motif	Double	YDR216W	reg	YDR537C	2.67805
YDR216W.YDR542W	Motif	Double	YDR216W	reg	YDR542W	2.80906
YDR216W.YDR544C	Motif	Double	YDR216W	reg	YDR544C	2.77119
YDR216W.YEL077C	Motif	Double	YDR216W	reg	YEL077C	3.39809
YDR216W.YEL074W	Motif	Double	YDR216W	reg	YEL074W	2.89937
YDR216W.YEL072W	Motif	Double	YDR216W	reg	YEL072W	2.8225
YDR216W.YEL068C	Motif	Double	YDR216W	reg	YEL068C	2.83665
YDR216W.YEL066W	Motif	Double	YDR216W	reg	YEL066W	2.68583
YDR216W.YEL065W	Motif	Double	YDR216W	reg	YEL065W	2.85069
YDR216W.YEL064C	Motif	Double	YDR216W	reg	YEL064C	2.70109
YDR216W.YEL056W	Motif	Double	YDR216W	reg	YEL056W	2.96459
YDR216W.YEL049W	Motif	Double	YDR216W	reg	YEL049W	3.18251
YDR216W.YEL047C	Motif	Double	YDR216W	reg	YEL047C	3.19729
YDR216W.YEL043W	Motif	Double	YDR216W	reg	YEL043W	3.05153
YDR216W.YEL042W	Motif	Double	YDR216W	reg	YEL042W	2.86627
YDR216W.YEL041W	Motif	Double	YDR216W	reg	YEL041W	3.18251
YDR216W.YEL038W	Motif	Double	YDR216W	reg	YEL038W	3.22321
YDR216W.YEL036C	Motif	Double	YDR216W	reg	YEL036C	2.93147
YDR216W.YEL035C	Motif	Double	YDR216W	reg	YEL035C	2.98235
YDR216W.YEL028W	Motif	Double	YDR216W	reg	YEL028W	2.73716
YDR216W.YEL025C	Motif	Double	YDR216W	reg	YEL025C	2.8225
YDR216W.YEL024W	Motif	Double	YDR216W	reg	YEL024W	2.8225
YDR216W.YEL023C	Motif	Double	YDR216W	reg	YEL023C	2.78425
YDR216W.YEL018W	Motif	Double	YDR216W	reg	YEL018W	3.25411
YDR216W.YEL017C-A	Motif	Double	YDR216W	reg	YEL017C-A	2.89937
YDR216W.YEL017W	Motif	Double	YDR216W	reg	YEL017W	3.00046
YDR216W.YEL011W	Motif	Double	YDR216W	reg	YEL011W	2.83665
YDR216W.YEL005C	Motif	Double	YDR216W	reg	YEL005C	2.70834
YDR216W.YER006W	Motif	Double	YDR216W	reg	YER006W	2.88338
YDR216W.YER008C	Motif	Double	YDR216W	reg	YER008C	2.80906
YDR216W.YER011W	Motif	Double	YDR216W	reg	YER011W	3.24453
YDR216W.YER013W	Motif	Double	YDR216W	reg	YER013W	2.77119
YDR216W.YER014W	Motif	Double	YDR216W	reg	YER014W	3.08427
YDR216W.YER015W	Motif	Double	YDR216W	reg	YER015W	3.23445
YDR216W.YER016W	Motif	Double	YDR216W	reg	YER016W	3.11588
YDR216W.YER017C	Motif	Double	YDR216W	reg	YER017C	2.89937
YDR216W.YER020W	Motif	Double	YDR216W	reg	YER020W	2.96459
YDR216W.YER024W	Motif	Double	YDR216W	reg	YER024W	2.85069
YDR216W.YER028C	Motif	Double	YDR216W	reg	YER028C	2.75983
YDR216W.YER031C	Motif	Double	YDR216W	reg	YER031C	3.11588
YDR216W.YER032W	Motif	Double	YDR216W	reg	YER032W	2.8225
YDR216W.YER035W	Motif	Double	YDR216W	reg	YER035W	2.68583
YDR216W.YER036C	Motif	Double	YDR216W	reg	YER036C	3.10044
YDR216W.YER037W	Motif	Double	YDR216W	reg	YER037W	3.01697
YDR216W.YER040W	Motif	Double	YDR216W	reg	YER040W	2.86627
YDR216W.YER044C-A	Motif	Double	YDR216W	reg	YER044C-A	3.01697
YDR216W.YER046W	Motif	Double	YDR216W	reg	YER046W	2.91529
YDR216W.YER048C	Motif	Double	YDR216W	reg	YER048C	3.19729
YDR216W.YER049W	Motif	Double	YDR216W	reg	YER049W	2.67805
YDR216W.YER052C	Motif	Double	YDR216W	reg	YER052C	3.18251
YDR216W.YER056C	Motif	Double	YDR216W	reg	YER056C	2.89937
YDR216W.YER059W	Motif	Double	YDR216W	reg	YER059W	2.66992
YDR216W.YER060W	Motif	Double	YDR216W	reg	YER060W	3.18251
YDR216W.YER060W-A	Motif	Double	YDR216W	reg	YER060W-A	3.01697
YDR216W.YER061C	Motif	Double	YDR216W	reg	YER061C	2.94808
YDR216W.YER066W	Motif	Double	YDR216W	reg	YER066W	2.79706
YDR216W.YER067W	Motif	Double	YDR216W	reg	YER067W	2.8225
YDR216W.YER070W	Motif	Double	YDR216W	reg	YER070W	2.7168
YDR216W.YER072W	Motif	Double	YDR216W	reg	YER072W	3.25411
YDR216W.YER073W	Motif	Double	YDR216W	reg	YER073W	2.75983
YDR216W.YER075C	Motif	Double	YDR216W	reg	YER075C	3.06796
YDR216W.YER076C	Motif	Double	YDR216W	reg	YER076C	3.11588
YDR216W.YER077C	Motif	Double	YDR216W	reg	YER077C	3.03368
YDR216W.YER078C	Motif	Double	YDR216W	reg	YER078C	3.05153
YDR216W.YER079W	Motif	Double	YDR216W	reg	YER079W	3.77181
YDR216W.YER082C	Motif	Double	YDR216W	reg	YER082C	2.80906
YDR216W.YER083C	Motif	Double	YDR216W	reg	YER083C	2.8225
YDR216W.YER084W	Motif	Double	YDR216W	reg	YER084W	2.86627
YDR216W.YER085C	Motif	Double	YDR216W	reg	YER085C	2.88338
YDR216W.YER086W	Motif	Double	YDR216W	reg	YER086W	2.98235
YDR216W.YER087W	Motif	Double	YDR216W	reg	YER087W	2.75983
YDR216W.YER089C	Motif	Double	YDR216W	reg	YER089C	3.12769
YDR216W.YER090W	Motif	Double	YDR216W	reg	YER090W	3.05153
YDR216W.YER091C	Motif	Double	YDR216W	reg	YER091C	3.15557
YDR216W.YER091C-A	Motif	Double	YDR216W	reg	YER091C-A	2.85069
YDR216W.YER093C-A	Motif	Double	YDR216W	reg	YER093C-A	2.75983
YDR216W.YER095W	Motif	Double	YDR216W	reg	YER095W	2.96459
YDR216W.YER099C	Motif	Double	YDR216W	reg	YER099C	2.91529
YDR216W.YER100W	Motif	Double	YDR216W	reg	YER100W	2.98235
YDR216W.YER101C	Motif	Double	YDR216W	reg	YER101C	3.72093
YDR216W.YER102W	Motif	Double	YDR216W	reg	YER102W	2.72675
YDR216W.YER104W	Motif	Double	YDR216W	reg	YER104W	2.79706
YDR216W.YER105C	Motif	Double	YDR216W	reg	YER105C	3.03368
YDR216W.YER106W	Motif	Double	YDR216W	reg	YER106W	3.00046
YDR216W.YER109C	Motif	Double	YDR216W	reg	YER109C	2.86627
YDR216W.YER110C	Motif	Double	YDR216W	reg	YER110C	3.00046
YDR216W.YER113C	Motif	Double	YDR216W	reg	YER113C	2.75983
YDR216W.YER114C	Motif	Double	YDR216W	reg	YER114C	3.35514
YDR216W.YER115C	Motif	Double	YDR216W	reg	YER115C	3.15557
YDR216W.YER116C	Motif	Double	YDR216W	reg	YER116C	3.31563
YDR216W.YER118C	Motif	Double	YDR216W	reg	YER118C	3.61924
YDR216W.YER119C-A	Motif	Double	YDR216W	reg	YER119C-A	2.80906
YDR216W.YER121W	Motif	Double	YDR216W	reg	YER121W	3.01697
YDR216W.YER122C	Motif	Double	YDR216W	reg	YER122C	2.73716
YDR216W.YER123W	Motif	Double	YDR216W	reg	YER123W	2.89937
YDR216W.YER124C	Motif	Double	YDR216W	reg	YER124C	3.26391
YDR216W.YER126C	Motif	Double	YDR216W	reg	YER126C	2.68583
YDR216W.YER130C	Motif	Double	YDR216W	reg	YER130C	3.12769
YDR216W.YER132C	Motif	Double	YDR216W	reg	YER132C	3.31563
YDR216W.YER133W	Motif	Double	YDR216W	reg	YER133W	3.34126
YDR216W.YER139C	Motif	Double	YDR216W	reg	YER139C	3.03368
YDR216W.YER141W	Motif	Double	YDR216W	reg	YER141W	3.10044
YDR216W.YER142C	Motif	Double	YDR216W	reg	YER142C	2.77119
YDR216W.YER143W	Motif	Double	YDR216W	reg	YER143W	3.24453
YDR216W.YER145C	Motif	Double	YDR216W	reg	YER145C	2.74864
YDR216W.YER147C	Motif	Double	YDR216W	reg	YER147C	2.83665
YDR216W.YER149C	Motif	Double	YDR216W	reg	YER149C	3.3287
YDR216W.YER150W	Motif	Double	YDR216W	reg	YER150W	3.3287
YDR216W.YER151C	Motif	Double	YDR216W	reg	YER151C	2.85069
YDR216W.YER152C	Motif	Double	YDR216W	reg	YER152C	3.06796
YDR216W.YER153C	Motif	Double	YDR216W	reg	YER153C	3.23445
YDR216W.YER155C	Motif	Double	YDR216W	reg	YER155C	2.70109
YDR216W.YER156C	Motif	Double	YDR216W	reg	YER156C	3.29921
YDR216W.YER157W	Motif	Double	YDR216W	reg	YER157W	3.66953
YDR216W.YER161C	Motif	Double	YDR216W	reg	YER161C	3.1404
YDR216W.YER162C	Motif	Double	YDR216W	reg	YER162C	2.64348
YDR216W.YER163C	Motif	Double	YDR216W	reg	YER163C	2.86627
YDR216W.YER164W	Motif	Double	YDR216W	reg	YER164W	3.11588
YDR216W.YER166W	Motif	Double	YDR216W	reg	YER166W	2.98235
YDR216W.YER167W	Motif	Double	YDR216W	reg	YER167W	2.7168
YDR216W.YER168C	Motif	Double	YDR216W	reg	YER168C	2.72675
YDR216W.YER169W	Motif	Double	YDR216W	reg	YER169W	2.89937
YDR216W.YER171W	Motif	Double	YDR216W	reg	YER171W	3.29102
YDR216W.YER172C	Motif	Double	YDR216W	reg	YER172C	3.15557
YDR216W.YER173W	Motif	Double	YDR216W	reg	YER173W	3.18251
YDR216W.YER176W	Motif	Double	YDR216W	reg	YER176W	3.18251
YDR216W.YER178W	Motif	Double	YDR216W	reg	YER178W	2.89937
YDR216W.YER179W	Motif	Double	YDR216W	reg	YER179W	3.18251
YDR216W.YER182W	Motif	Double	YDR216W	reg	YER182W	3.05153
YDR216W.YER185W	Motif	Double	YDR216W	reg	YER185W	3.24453
YDR216W.YFL068W	Motif	Double	YDR216W	reg	YFL068W	2.64348
YDR216W.YFL067W	Motif	Double	YDR216W	reg	YFL067W	3.21056
YDR216W.YFL066C	Motif	Double	YDR216W	reg	YFL066C	2.74864
YDR216W.YFL065C	Motif	Double	YDR216W	reg	YFL065C	2.88338
YDR216W.YFL063W	Motif	Double	YDR216W	reg	YFL063W	2.64348
YDR216W.YFL060C	Motif	Double	YDR216W	reg	YFL060C	3.06796
YDR216W.YFL056C	Motif	Double	YDR216W	reg	YFL056C	2.98235
YDR216W.YFL054C	Motif	Double	YDR216W	reg	YFL054C	2.85069
YDR216W.YFL048C	Motif	Double	YDR216W	reg	YFL048C	3.21056
YDR216W.YFL047W	Motif	Double	YDR216W	reg	YFL047W	2.98235
YDR216W.YFL041W	Motif	Double	YDR216W	reg	YFL041W	3.24453
YDR216W.YFL039C	Motif	Double	YDR216W	reg	YFL039C	3.84224
YDR216W.YFL036W	Motif	Double	YDR216W	reg	YFL036W	2.78425
YDR216W.YFL034C-B	Motif	Double	YDR216W	reg	YFL034C-B	3.03368
YDR216W.YFL034W	Motif	Double	YDR216W	reg	YFL034W	3.16913
YDR216W.YFL033C	Motif	Double	YDR216W	reg	YFL033C	3.11588
YDR216W.YFL030W	Motif	Double	YDR216W	reg	YFL030W	2.8225
YDR216W.YFL028C	Motif	Double	YDR216W	reg	YFL028C	3.30755
YDR216W.YFL027C	Motif	Double	YDR216W	reg	YFL027C	2.7168
YDR216W.YFL025C	Motif	Double	YDR216W	reg	YFL025C	2.89937
YDR216W.YFL022C	Motif	Double	YDR216W	reg	YFL022C	2.94808
YDR216W.YFL021W	Motif	Double	YDR216W	reg	YFL021W	2.94808
YDR216W.YFL020C	Motif	Double	YDR216W	reg	YFL020C	2.96459
YDR216W.YFL018C	Motif	Double	YDR216W	reg	YFL018C	2.89937
YDR216W.YFL014W	Motif	Double	YDR216W	reg	YFL014W	2.96459
YDR216W.YFL013C	Motif	Double	YDR216W	reg	YFL013C	3.27393
YDR216W.YFL012W	Motif	Double	YDR216W	reg	YFL012W	2.96459
YDR216W.YFL010C	Motif	Double	YDR216W	reg	YFL010C	3.34722
YDR216W.YFL009W	Motif	Double	YDR216W	reg	YFL009W	3.23445
YDR216W.YFL006W	Motif	Double	YDR216W	reg	YFL006W	2.86627
YDR216W.YFL004W	Motif	Double	YDR216W	reg	YFL004W	2.74864
YDR216W.YFL002C	Motif	Double	YDR216W	reg	YFL002C	3.06796
YDR216W.YFL001W	Motif	Double	YDR216W	reg	YFL001W	3.15557
YDR216W.YFR005C	Motif	Double	YDR216W	reg	YFR005C	2.80906
YDR216W.YFR007W	Motif	Double	YDR216W	reg	YFR007W	3.25411
YDR216W.YFR013W	Motif	Double	YDR216W	reg	YFR013W	2.85069
YDR216W.YFR015C	Motif	Double	YDR216W	reg	YFR015C	3.70591
YDR216W.YFR017C	Motif	Double	YDR216W	reg	YFR017C	3.05153
YDR216W.YFR018C	Motif	Double	YDR216W	reg	YFR018C	2.8225
YDR216W.YFR020W	Motif	Double	YDR216W	reg	YFR020W	3.03368
YDR216W.YFR022W	Motif	Double	YDR216W	reg	YFR022W	2.70109
YDR216W.YFR028C	Motif	Double	YDR216W	reg	YFR028C	2.72675
YDR216W.YFR030W	Motif	Double	YDR216W	reg	YFR030W	3.42539
YDR216W.YFR034C	Motif	Double	YDR216W	reg	YFR034C	3.03368
YDR216W.YFR038W	Motif	Double	YDR216W	reg	YFR038W	3.01697
YDR216W.YFR040W	Motif	Double	YDR216W	reg	YFR040W	2.74864
YDR216W.YFR042W	Motif	Double	YDR216W	reg	YFR042W	2.88338
YDR216W.YFR044C	Motif	Double	YDR216W	reg	YFR044C	2.80906
YDR216W.YFR045W	Motif	Double	YDR216W	reg	YFR045W	2.74864
YDR216W.YFR046C	Motif	Double	YDR216W	reg	YFR046C	2.7168
YDR216W.YFR047C	Motif	Double	YDR216W	reg	YFR047C	2.86627
YDR216W.YFR048W	Motif	Double	YDR216W	reg	YFR048W	2.86627
YDR216W.YFR050C	Motif	Double	YDR216W	reg	YFR050C	2.93147
YDR216W.YFR052W	Motif	Double	YDR216W	reg	YFR052W	2.93147
YDR216W.YFR053C	Motif	Double	YDR216W	reg	YFR053C	2.77119
YDR216W.YFR054C	Motif	Double	YDR216W	reg	YFR054C	3.24453
YDR216W.YFR056C	Motif	Double	YDR216W	reg	YFR056C	2.78425
YDR216W.YGL263W	Motif	Double	YDR216W	reg	YGL263W	2.86627
YDR216W.YGL261C	Motif	Double	YDR216W	reg	YGL261C	2.88338
YDR216W.YGL257C	Motif	Double	YDR216W	reg	YGL257C	2.89937
YDR216W.YGL252C	Motif	Double	YDR216W	reg	YGL252C	3.1404
YDR216W.YGL248W	Motif	Double	YDR216W	reg	YGL248W	2.77119
YDR216W.YGL246C	Motif	Double	YDR216W	reg	YGL246C	2.93147
YDR216W.YGL244W	Motif	Double	YDR216W	reg	YGL244W	2.83665
YDR216W.YGL243W	Motif	Double	YDR216W	reg	YGL243W	2.98235
YDR216W.YGL240W	Motif	Double	YDR216W	reg	YGL240W	2.86627
YDR216W.YGL238W	Motif	Double	YDR216W	reg	YGL238W	2.7168
YDR216W.YGL237C	Motif	Double	YDR216W	reg	YGL237C	2.70109
YDR216W.YGL236C	Motif	Double	YDR216W	reg	YGL236C	2.74864
YDR216W.YGL228W	Motif	Double	YDR216W	reg	YGL228W	3.15557
YDR216W.YGL226W	Motif	Double	YDR216W	reg	YGL226W	3.01697
YDR216W.YGL225W	Motif	Double	YDR216W	reg	YGL225W	3.85543
YDR216W.YGL224C	Motif	Double	YDR216W	reg	YGL224C	3.19729
YDR216W.YGL218W	Motif	Double	YDR216W	reg	YGL218W	2.86627
YDR216W.YGL208W	Motif	Double	YDR216W	reg	YGL208W	2.79706
YDR216W.YGL207W	Motif	Double	YDR216W	reg	YGL207W	2.64348
YDR216W.YGL205W	Motif	Double	YDR216W	reg	YGL205W	2.91529
YDR216W.YGL203C	Motif	Double	YDR216W	reg	YGL203C	2.78425
YDR216W.YGL202W	Motif	Double	YDR216W	reg	YGL202W	2.78425
YDR216W.YGL201C	Motif	Double	YDR216W	reg	YGL201C	2.88338
YDR216W.YGL195W	Motif	Double	YDR216W	reg	YGL195W	2.86627
YDR216W.YGL190C	Motif	Double	YDR216W	reg	YGL190C	3.12769
YDR216W.YGL188C	Motif	Double	YDR216W	reg	YGL188C	2.86627
YDR216W.YGL187C	Motif	Double	YDR216W	reg	YGL187C	2.68583
YDR216W.YGL185C	Motif	Double	YDR216W	reg	YGL185C	2.75983
YDR216W.YGL184C	Motif	Double	YDR216W	reg	YGL184C	2.78425
YDR216W.YGL181W	Motif	Double	YDR216W	reg	YGL181W	2.85069
YDR216W.YGL179C	Motif	Double	YDR216W	reg	YGL179C	2.83665
YDR216W.YGL178W	Motif	Double	YDR216W	reg	YGL178W	2.83665
YDR216W.YGL177W	Motif	Double	YDR216W	reg	YGL177W	2.73716
YDR216W.YGL176C	Motif	Double	YDR216W	reg	YGL176C	2.66992
YDR216W.YGL175C	Motif	Double	YDR216W	reg	YGL175C	3.08427
YDR216W.YGL173C	Motif	Double	YDR216W	reg	YGL173C	2.70109
YDR216W.YGL172W	Motif	Double	YDR216W	reg	YGL172W	3.1404
YDR216W.YGL169W	Motif	Double	YDR216W	reg	YGL169W	3.27393
YDR216W.YGL168W	Motif	Double	YDR216W	reg	YGL168W	2.93147
YDR216W.YGL167C	Motif	Double	YDR216W	reg	YGL167C	2.78425
YDR216W.YGL166W	Motif	Double	YDR216W	reg	YGL166W	3.18251
YDR216W.YGL165C	Motif	Double	YDR216W	reg	YGL165C	3.10044
YDR216W.YGL164C	Motif	Double	YDR216W	reg	YGL164C	2.68583
YDR216W.YGL162W	Motif	Double	YDR216W	reg	YGL162W	3.10044
YDR216W.YGL161C	Motif	Double	YDR216W	reg	YGL161C	3.33583
YDR216W.YGL155W	Motif	Double	YDR216W	reg	YGL155W	3.1404
YDR216W.YGL154C	Motif	Double	YDR216W	reg	YGL154C	2.70834
YDR216W.YGL153W	Motif	Double	YDR216W	reg	YGL153W	2.93147
YDR216W.YGL151W	Motif	Double	YDR216W	reg	YGL151W	2.74864
YDR216W.YGL148W	Motif	Double	YDR216W	reg	YGL148W	3.22321
YDR216W.YGL147C	Motif	Double	YDR216W	reg	YGL147C	2.73716
YDR216W.YGL145W	Motif	Double	YDR216W	reg	YGL145W	3.3632
YDR216W.YGL144C	Motif	Double	YDR216W	reg	YGL144C	3.00046
YDR216W.YGL143C	Motif	Double	YDR216W	reg	YGL143C	2.96459
YDR216W.YGL142C	Motif	Double	YDR216W	reg	YGL142C	2.85069
YDR216W.YGL138C	Motif	Double	YDR216W	reg	YGL138C	3.08427
YDR216W.YGL136C	Motif	Double	YDR216W	reg	YGL136C	3.08427
YDR216W.YGL134W	Motif	Double	YDR216W	reg	YGL134W	3.06796
YDR216W.YGL132W	Motif	Double	YDR216W	reg	YGL132W	2.7168
YDR216W.YGL130W	Motif	Double	YDR216W	reg	YGL130W	3.11588
YDR216W.YGL128C	Motif	Double	YDR216W	reg	YGL128C	2.94808
YDR216W.YGL127C	Motif	Double	YDR216W	reg	YGL127C	2.79706
YDR216W.YGL125W	Motif	Double	YDR216W	reg	YGL125W	2.78425
YDR216W.YGL124C	Motif	Double	YDR216W	reg	YGL124C	3.24453
YDR216W.YGL119W	Motif	Double	YDR216W	reg	YGL119W	2.64348
YDR216W.YGL117W	Motif	Double	YDR216W	reg	YGL117W	2.77119
YDR216W.YGL116W	Motif	Double	YDR216W	reg	YGL116W	2.93147
YDR216W.YGL115W	Motif	Double	YDR216W	reg	YGL115W	2.80906
YDR216W.YGL112C	Motif	Double	YDR216W	reg	YGL112C	2.7168
YDR216W.YGL110C	Motif	Double	YDR216W	reg	YGL110C	2.86627
YDR216W.YGL107C	Motif	Double	YDR216W	reg	YGL107C	2.89937
YDR216W.YGL105W	Motif	Double	YDR216W	reg	YGL105W	2.88338
YDR216W.YGL102C	Motif	Double	YDR216W	reg	YGL102C	3.00046
YDR216W.YGL099W	Motif	Double	YDR216W	reg	YGL099W	2.88338
YDR216W.YGL091C	Motif	Double	YDR216W	reg	YGL091C	3.10044
YDR216W.YGL089C	Motif	Double	YDR216W	reg	YGL089C	3.06796
YDR216W.YGL086W	Motif	Double	YDR216W	reg	YGL086W	2.80906
YDR216W.YGL085W	Motif	Double	YDR216W	reg	YGL085W	2.80906
YDR216W.YGL084C	Motif	Double	YDR216W	reg	YGL084C	3.19729
YDR216W.YGL082W	Motif	Double	YDR216W	reg	YGL082W	2.78425
YDR216W.YGL081W	Motif	Double	YDR216W	reg	YGL081W	2.86627
YDR216W.YGL078C	Motif	Double	YDR216W	reg	YGL078C	3.00046
YDR216W.YGL073W	Motif	Double	YDR216W	reg	YGL073W	2.70834
YDR216W.YGL067W	Motif	Double	YDR216W	reg	YGL067W	2.66992
YDR216W.YGL064C	Motif	Double	YDR216W	reg	YGL064C	2.93147
YDR216W.YGL063W	Motif	Double	YDR216W	reg	YGL063W	2.80906
YDR216W.YGL060W	Motif	Double	YDR216W	reg	YGL060W	2.85069
YDR216W.YGL058W	Motif	Double	YDR216W	reg	YGL058W	3.28259
YDR216W.YGL057C	Motif	Double	YDR216W	reg	YGL057C	2.85069
YDR216W.YGL055W	Motif	Double	YDR216W	reg	YGL055W	2.94808
YDR216W.YGL045W	Motif	Double	YDR216W	reg	YGL045W	3.26391
YDR216W.YGL043W	Motif	Double	YDR216W	reg	YGL043W	2.77119
YDR216W.YGL038C	Motif	Double	YDR216W	reg	YGL038C	2.80906
YDR216W.YGL037C	Motif	Double	YDR216W	reg	YGL037C	2.96459
YDR216W.YGL036W	Motif	Double	YDR216W	reg	YGL036W	3.08427
YDR216W.YGL031C	Motif	Double	YDR216W	reg	YGL031C	2.86627
YDR216W.YGL029W	Motif	Double	YDR216W	reg	YGL029W	3.29921
YDR216W.YGL025C	Motif	Double	YDR216W	reg	YGL025C	2.94808
YDR216W.YGL017W	Motif	Double	YDR216W	reg	YGL017W	3.08427
YDR216W.YGL016W	Motif	Double	YDR216W	reg	YGL016W	2.78425
YDR216W.YGL015C	Motif	Double	YDR216W	reg	YGL015C	3.01697
YDR216W.YGL014W	Motif	Double	YDR216W	reg	YGL014W	3.03368
YDR216W.YGL013C	Motif	Double	YDR216W	reg	YGL013C	2.85069
YDR216W.YGL011C	Motif	Double	YDR216W	reg	YGL011C	2.8225
YDR216W.YGL010W	Motif	Double	YDR216W	reg	YGL010W	2.88338
YDR216W.YGL009C	Motif	Double	YDR216W	reg	YGL009C	3.08427
YDR216W.YGL006W	Motif	Double	YDR216W	reg	YGL006W	2.96459
YDR216W.YGL001C	Motif	Double	YDR216W	reg	YGL001C	3.03368
YDR216W.YGR003W	Motif	Double	YDR216W	reg	YGR003W	2.65047
YDR216W.YGR007W	Motif	Double	YDR216W	reg	YGR007W	2.75983
YDR216W.YGR008C	Motif	Double	YDR216W	reg	YGR008C	3.10044
YDR216W.YGR014W	Motif	Double	YDR216W	reg	YGR014W	2.66992
YDR216W.YGR016W	Motif	Double	YDR216W	reg	YGR016W	2.78425
YDR216W.YGR018C	Motif	Double	YDR216W	reg	YGR018C	3.03368
YDR216W.YGR019W	Motif	Double	YDR216W	reg	YGR019W	2.86627
YDR216W.YGR021W	Motif	Double	YDR216W	reg	YGR021W	2.72675
YDR216W.YGR023W	Motif	Double	YDR216W	reg	YGR023W	3.21056
YDR216W.YGR028W	Motif	Double	YDR216W	reg	YGR028W	3.21056
YDR216W.YGR031W	Motif	Double	YDR216W	reg	YGR031W	2.86627
YDR216W.YGR035C	Motif	Double	YDR216W	reg	YGR035C	3.15557
YDR216W.YGR041W	Motif	Double	YDR216W	reg	YGR041W	3.08427
YDR216W.YGR043C	Motif	Double	YDR216W	reg	YGR043C	3.12769
YDR216W.YGR044C	Motif	Double	YDR216W	reg	YGR044C	2.70109
YDR216W.YGR047C	Motif	Double	YDR216W	reg	YGR047C	2.83665
YDR216W.YGR051C	Motif	Double	YDR216W	reg	YGR051C	2.88338
YDR216W.YGR055W	Motif	Double	YDR216W	reg	YGR055W	2.70109
YDR216W.YGR057C	Motif	Double	YDR216W	reg	YGR057C	2.78425
YDR216W.YGR059W	Motif	Double	YDR216W	reg	YGR059W	2.75983
YDR216W.YGR061C	Motif	Double	YDR216W	reg	YGR061C	2.93147
YDR216W.YGR062C	Motif	Double	YDR216W	reg	YGR062C	2.8225
YDR216W.YGR065C	Motif	Double	YDR216W	reg	YGR065C	3.1404
YDR216W.YGR066C	Motif	Double	YDR216W	reg	YGR066C	2.94808
YDR216W.YGR067C	Motif	Double	YDR216W	reg	YGR067C	3.00046
YDR216W.YGR068C	Motif	Double	YDR216W	reg	YGR068C	3.00046
YDR216W.YGR070W	Motif	Double	YDR216W	reg	YGR070W	3.12769
YDR216W.YGR079W	Motif	Double	YDR216W	reg	YGR079W	3.18251
YDR216W.YGR080W	Motif	Double	YDR216W	reg	YGR080W	3.08427
YDR216W.YGR084C	Motif	Double	YDR216W	reg	YGR084C	2.78425
YDR216W.YGR087C	Motif	Double	YDR216W	reg	YGR087C	2.96459
YDR216W.YGR089W	Motif	Double	YDR216W	reg	YGR089W	2.8225
YDR216W.YGR090W	Motif	Double	YDR216W	reg	YGR090W	2.83665
YDR216W.YGR095C	Motif	Double	YDR216W	reg	YGR095C	2.78425
YDR216W.YGR098C	Motif	Double	YDR216W	reg	YGR098C	2.91529
YDR216W.YGR099W	Motif	Double	YDR216W	reg	YGR099W	3.1404
YDR216W.YGR101W	Motif	Double	YDR216W	reg	YGR101W	2.65047
YDR216W.YGR102C	Motif	Double	YDR216W	reg	YGR102C	3.03368
YDR216W.YGR103W	Motif	Double	YDR216W	reg	YGR103W	2.74864
YDR216W.YGR104C	Motif	Double	YDR216W	reg	YGR104C	2.75983
YDR216W.YGR106C	Motif	Double	YDR216W	reg	YGR106C	2.89937
YDR216W.YGR107W	Motif	Double	YDR216W	reg	YGR107W	2.86627
YDR216W.YGR110W	Motif	Double	YDR216W	reg	YGR110W	3.19729
YDR216W.YGR119C	Motif	Double	YDR216W	reg	YGR119C	2.80906
YDR216W.YGR122W	Motif	Double	YDR216W	reg	YGR122W	3.19729
YDR216W.YGR123C	Motif	Double	YDR216W	reg	YGR123C	2.89937
YDR216W.YGR126W	Motif	Double	YDR216W	reg	YGR126W	2.94808
YDR216W.YGR127W	Motif	Double	YDR216W	reg	YGR127W	3.10044
YDR216W.YGR133W	Motif	Double	YDR216W	reg	YGR133W	2.78425
YDR216W.YGR134W	Motif	Double	YDR216W	reg	YGR134W	2.98235
YDR216W.YGR135W	Motif	Double	YDR216W	reg	YGR135W	3.3287
YDR216W.YGR138C	Motif	Double	YDR216W	reg	YGR138C	3.16913
YDR216W.YGR142W	Motif	Double	YDR216W	reg	YGR142W	2.70109
YDR216W.YGR143W	Motif	Double	YDR216W	reg	YGR143W	3.24453
YDR216W.YGR144W	Motif	Double	YDR216W	reg	YGR144W	3.06796
YDR216W.YGR145W	Motif	Double	YDR216W	reg	YGR145W	2.79706
YDR216W.YGR147C	Motif	Double	YDR216W	reg	YGR147C	2.98235
YDR216W.YGR150C	Motif	Double	YDR216W	reg	YGR150C	2.66318
YDR216W.YGR151C	Motif	Double	YDR216W	reg	YGR151C	2.94808
YDR216W.YGR152C	Motif	Double	YDR216W	reg	YGR152C	2.83665
YDR216W.YGR154C	Motif	Double	YDR216W	reg	YGR154C	3.10044
YDR216W.YGR156W	Motif	Double	YDR216W	reg	YGR156W	2.85069
YDR216W.YGR158C	Motif	Double	YDR216W	reg	YGR158C	2.72675
YDR216W.YGR161C	Motif	Double	YDR216W	reg	YGR161C	2.85069
YDR216W.YGR162W	Motif	Double	YDR216W	reg	YGR162W	3.10044
YDR216W.YGR163W	Motif	Double	YDR216W	reg	YGR163W	2.85069
YDR216W.YGR168C	Motif	Double	YDR216W	reg	YGR168C	3.15557
YDR216W.YGR169C	Motif	Double	YDR216W	reg	YGR169C	3.11588
YDR216W.YGR171C	Motif	Double	YDR216W	reg	YGR171C	2.72675
YDR216W.YGR172C	Motif	Double	YDR216W	reg	YGR172C	3.00046
YDR216W.YGR173W	Motif	Double	YDR216W	reg	YGR173W	3.01697
YDR216W.YGR174C	Motif	Double	YDR216W	reg	YGR174C	2.75983
YDR216W.YGR177C	Motif	Double	YDR216W	reg	YGR177C	3.05153
YDR216W.YGR178C	Motif	Double	YDR216W	reg	YGR178C	2.93147
YDR216W.YGR179C	Motif	Double	YDR216W	reg	YGR179C	2.91529
YDR216W.YGR183C	Motif	Double	YDR216W	reg	YGR183C	2.83665
YDR216W.YGR184C	Motif	Double	YDR216W	reg	YGR184C	2.70109
YDR216W.YGR185C	Motif	Double	YDR216W	reg	YGR185C	3.31563
YDR216W.YGR186W	Motif	Double	YDR216W	reg	YGR186W	2.89937
YDR216W.YGR188C	Motif	Double	YDR216W	reg	YGR188C	3.00046
YDR216W.YGR191W	Motif	Double	YDR216W	reg	YGR191W	2.73716
YDR216W.YGR195W	Motif	Double	YDR216W	reg	YGR195W	3.29921
YDR216W.YGR196C	Motif	Double	YDR216W	reg	YGR196C	2.75983
YDR216W.YGR197C	Motif	Double	YDR216W	reg	YGR197C	3.29921
YDR216W.YGR201C	Motif	Double	YDR216W	reg	YGR201C	2.72675
YDR216W.YGR203W	Motif	Double	YDR216W	reg	YGR203W	2.67805
YDR216W.YGR205W	Motif	Double	YDR216W	reg	YGR205W	2.83665
YDR216W.YGR208W	Motif	Double	YDR216W	reg	YGR208W	3.18251
YDR216W.YGR210C	Motif	Double	YDR216W	reg	YGR210C	2.86627
YDR216W.YGR213C	Motif	Double	YDR216W	reg	YGR213C	2.79706
YDR216W.YGR216C	Motif	Double	YDR216W	reg	YGR216C	2.86627
YDR216W.YGR217W	Motif	Double	YDR216W	reg	YGR217W	2.86627
YDR216W.YGR218W	Motif	Double	YDR216W	reg	YGR218W	3.01697
YDR216W.YGR219W	Motif	Double	YDR216W	reg	YGR219W	2.8225
YDR216W.YGR220C	Motif	Double	YDR216W	reg	YGR220C	2.91529
YDR216W.YGR223C	Motif	Double	YDR216W	reg	YGR223C	2.75983
YDR216W.YGR224W	Motif	Double	YDR216W	reg	YGR224W	2.66992
YDR216W.YGR227W	Motif	Double	YDR216W	reg	YGR227W	2.77119
YDR216W.YGR229C	Motif	Double	YDR216W	reg	YGR229C	2.73716
YDR216W.YGR230W	Motif	Double	YDR216W	reg	YGR230W	2.73716
YDR216W.YGR231C	Motif	Double	YDR216W	reg	YGR231C	3.03368
YDR216W.YGR235C	Motif	Double	YDR216W	reg	YGR235C	3.01697
YDR216W.YGR236C	Motif	Double	YDR216W	reg	YGR236C	3.00046
YDR216W.YGR239C	Motif	Double	YDR216W	reg	YGR239C	2.96459
YDR216W.YGR241C	Motif	Double	YDR216W	reg	YGR241C	2.8225
YDR216W.YGR242W	Motif	Double	YDR216W	reg	YGR242W	2.85069
YDR216W.YGR244C	Motif	Double	YDR216W	reg	YGR244C	3.01697
YDR216W.YGR245C	Motif	Double	YDR216W	reg	YGR245C	3.22321
YDR216W.YGR247W	Motif	Double	YDR216W	reg	YGR247W	2.93147
YDR216W.YGR248W	Motif	Double	YDR216W	reg	YGR248W	2.86627
YDR216W.YGR249W	Motif	Double	YDR216W	reg	YGR249W	3.08427
YDR216W.YGR250C	Motif	Double	YDR216W	reg	YGR250C	2.78425
YDR216W.YGR252W	Motif	Double	YDR216W	reg	YGR252W	2.78425
YDR216W.YGR255C	Motif	Double	YDR216W	reg	YGR255C	2.73716
YDR216W.YGR256W	Motif	Double	YDR216W	reg	YGR256W	2.80906
YDR216W.YGR258C	Motif	Double	YDR216W	reg	YGR258C	2.77119
YDR216W.YGR259C	Motif	Double	YDR216W	reg	YGR259C	2.74864
YDR216W.YGR260W	Motif	Double	YDR216W	reg	YGR260W	3.30755
YDR216W.YGR264C	Motif	Double	YDR216W	reg	YGR264C	3.05153
YDR216W.YGR266W	Motif	Double	YDR216W	reg	YGR266W	3.06796
YDR216W.YGR272C	Motif	Double	YDR216W	reg	YGR272C	2.72675
YDR216W.YGR274C	Motif	Double	YDR216W	reg	YGR274C	2.70109
YDR216W.YGR277C	Motif	Double	YDR216W	reg	YGR277C	2.8225
YDR216W.YGR279C	Motif	Double	YDR216W	reg	YGR279C	3.29921
YDR216W.YGR280C	Motif	Double	YDR216W	reg	YGR280C	3.03368
YDR216W.YGR284C	Motif	Double	YDR216W	reg	YGR284C	2.73716
YDR216W.YGR285C	Motif	Double	YDR216W	reg	YGR285C	3.01697
YDR216W.YGR288W	Motif	Double	YDR216W	reg	YGR288W	2.86627
YDR216W.YGR289C	Motif	Double	YDR216W	reg	YGR289C	2.70109
YDR216W.YGR291C	Motif	Double	YDR216W	reg	YGR291C	2.96459
YDR216W.YGR292W	Motif	Double	YDR216W	reg	YGR292W	2.7168
YDR216W.YGR294W	Motif	Double	YDR216W	reg	YGR294W	3.1404
YDR216W.YGR296W	Motif	Double	YDR216W	reg	YGR296W	2.69365
YDR216W.YHL050C	Motif	Double	YDR216W	reg	YHL050C	2.85069
YDR216W.YHL047C	Motif	Double	YDR216W	reg	YHL047C	2.72675
YDR216W.YHL045W	Motif	Double	YDR216W	reg	YHL045W	3.11588
YDR216W.YHL041W	Motif	Double	YDR216W	reg	YHL041W	2.83665
YDR216W.YHL040C	Motif	Double	YDR216W	reg	YHL040C	3.00046
YDR216W.YHL039W	Motif	Double	YDR216W	reg	YHL039W	2.80906
YDR216W.YHL038C	Motif	Double	YDR216W	reg	YHL038C	2.94808
YDR216W.YHL037C	Motif	Double	YDR216W	reg	YHL037C	2.77119
YDR216W.YHL036W	Motif	Double	YDR216W	reg	YHL036W	3.15557
YDR216W.YHL035C	Motif	Double	YDR216W	reg	YHL035C	3.21056
YDR216W.YHL032C	Motif	Double	YDR216W	reg	YHL032C	3.00046
YDR216W.YHL029C	Motif	Double	YDR216W	reg	YHL029C	2.86627
YDR216W.YHL028W	Motif	Double	YDR216W	reg	YHL028W	3.15557
YDR216W.YHL027W	Motif	Double	YDR216W	reg	YHL027W	2.7168
YDR216W.YHL026C	Motif	Double	YDR216W	reg	YHL026C	2.89937
YDR216W.YHL025W	Motif	Double	YDR216W	reg	YHL025W	3.05153
YDR216W.YHL024W	Motif	Double	YDR216W	reg	YHL024W	2.68583
YDR216W.YHL023C	Motif	Double	YDR216W	reg	YHL023C	2.74864
YDR216W.YHL021C	Motif	Double	YDR216W	reg	YHL021C	2.83665
YDR216W.YHL018W	Motif	Double	YDR216W	reg	YHL018W	2.89937
YDR216W.YHL017W	Motif	Double	YDR216W	reg	YHL017W	2.88338
YDR216W.YHL016C	Motif	Double	YDR216W	reg	YHL016C	2.73716
YDR216W.YHL015W	Motif	Double	YDR216W	reg	YHL015W	2.8225
YDR216W.YHL012W	Motif	Double	YDR216W	reg	YHL012W	2.89937
YDR216W.YHL009C	Motif	Double	YDR216W	reg	YHL009C	2.64348
YDR216W.YHL008C	Motif	Double	YDR216W	reg	YHL008C	2.98235
YDR216W.YHL006C	Motif	Double	YDR216W	reg	YHL006C	3.28259
YDR216W.YHL005C	Motif	Double	YDR216W	reg	YHL005C	3.05153
YDR216W.YHL004W	Motif	Double	YDR216W	reg	YHL004W	2.77119
YDR216W.YHL002W	Motif	Double	YDR216W	reg	YHL002W	2.70834
YDR216W.YHR001W-A	Motif	Double	YDR216W	reg	YHR001W-A	3.00046
YDR216W.YHR002W	Motif	Double	YDR216W	reg	YHR002W	2.88338
YDR216W.YHR003C	Motif	Double	YDR216W	reg	YHR003C	2.89937
YDR216W.YHR005C	Motif	Double	YDR216W	reg	YHR005C	3.00046
YDR216W.YHR006W	Motif	Double	YDR216W	reg	YHR006W	2.80906
YDR216W.YHR008C	Motif	Double	YDR216W	reg	YHR008C	2.88338
YDR216W.YHR011W	Motif	Double	YDR216W	reg	YHR011W	3.08427
YDR216W.YHR012W	Motif	Double	YDR216W	reg	YHR012W	3.10044
YDR216W.YHR017W	Motif	Double	YDR216W	reg	YHR017W	3.01697
YDR216W.YHR018C	Motif	Double	YDR216W	reg	YHR018C	3.06796
YDR216W.YHR020W	Motif	Double	YDR216W	reg	YHR020W	2.77119
YDR216W.YHR021W-A	Motif	Double	YDR216W	reg	YHR021W-A	2.89937
YDR216W.YHR022C	Motif	Double	YDR216W	reg	YHR022C	2.80906
YDR216W.YHR028C	Motif	Double	YDR216W	reg	YHR028C	2.91529
YDR216W.YHR029C	Motif	Double	YDR216W	reg	YHR029C	3.22321
YDR216W.YHR030C	Motif	Double	YDR216W	reg	YHR030C	3.22321
YDR216W.YHR033W	Motif	Double	YDR216W	reg	YHR033W	2.89937
YDR216W.YHR035W	Motif	Double	YDR216W	reg	YHR035W	2.78425
YDR216W.YHR042W	Motif	Double	YDR216W	reg	YHR042W	2.68583
YDR216W.YHR045W	Motif	Double	YDR216W	reg	YHR045W	3.11588
YDR216W.YHR046C	Motif	Double	YDR216W	reg	YHR046C	2.98235
YDR216W.YHR049W	Motif	Double	YDR216W	reg	YHR049W	2.75983
YDR216W.YHR049C-A	Motif	Double	YDR216W	reg	YHR049C-A	2.88338
YDR216W.YHR050W	Motif	Double	YDR216W	reg	YHR050W	2.65692
YDR216W.YHR052W	Motif	Double	YDR216W	reg	YHR052W	2.96459
YDR216W.YHR057C	Motif	Double	YDR216W	reg	YHR057C	2.77119
YDR216W.YHR058C	Motif	Double	YDR216W	reg	YHR058C	2.73716
YDR216W.YHR061C	Motif	Double	YDR216W	reg	YHR061C	3.1404
YDR216W.YHR062C	Motif	Double	YDR216W	reg	YHR062C	3.10044
YDR216W.YHR063C	Motif	Double	YDR216W	reg	YHR063C	2.86627
YDR216W.YHR065C	Motif	Double	YDR216W	reg	YHR065C	3.28259
YDR216W.YHR066W	Motif	Double	YDR216W	reg	YHR066W	2.86627
YDR216W.YHR067W	Motif	Double	YDR216W	reg	YHR067W	2.93147
YDR216W.YHR068W	Motif	Double	YDR216W	reg	YHR068W	3.03368
YDR216W.YHR069C	Motif	Double	YDR216W	reg	YHR069C	2.91529
YDR216W.YHR070W	Motif	Double	YDR216W	reg	YHR070W	3.30755
YDR216W.YHR071W	Motif	Double	YDR216W	reg	YHR071W	2.91529
YDR216W.YHR072W	Motif	Double	YDR216W	reg	YHR072W	3.05153
YDR216W.YHR074W	Motif	Double	YDR216W	reg	YHR074W	3.08427
YDR216W.YHR075C	Motif	Double	YDR216W	reg	YHR075C	2.93147
YDR216W.YHR076W	Motif	Double	YDR216W	reg	YHR076W	3.01697
YDR216W.YHR077C	Motif	Double	YDR216W	reg	YHR077C	3.21056
YDR216W.YHR078W	Motif	Double	YDR216W	reg	YHR078W	3.24453
YDR216W.YHR080C	Motif	Double	YDR216W	reg	YHR080C	2.83665
YDR216W.YHR084W	Motif	Double	YDR216W	reg	YHR084W	3.00046
YDR216W.YHR085W	Motif	Double	YDR216W	reg	YHR085W	2.78425
YDR216W.YHR086W	Motif	Double	YDR216W	reg	YHR086W	2.77119
YDR216W.YHR087W	Motif	Double	YDR216W	reg	YHR087W	2.88338
YDR216W.YHR088W	Motif	Double	YDR216W	reg	YHR088W	2.78425
YDR216W.YHR090C	Motif	Double	YDR216W	reg	YHR090C	2.96459
YDR216W.YHR093W	Motif	Double	YDR216W	reg	YHR093W	2.68583
YDR216W.YHR095W	Motif	Double	YDR216W	reg	YHR095W	2.86627
YDR216W.YHR096C	Motif	Double	YDR216W	reg	YHR096C	2.96459
YDR216W.YHR097C	Motif	Double	YDR216W	reg	YHR097C	3.05153
YDR216W.YHR098C	Motif	Double	YDR216W	reg	YHR098C	2.98235
YDR216W.YHR100C	Motif	Double	YDR216W	reg	YHR100C	3.31563
YDR216W.YHR102W	Motif	Double	YDR216W	reg	YHR102W	3.10044
YDR216W.YHR107C	Motif	Double	YDR216W	reg	YHR107C	2.86627
YDR216W.YHR108W	Motif	Double	YDR216W	reg	YHR108W	2.80906
YDR216W.YHR109W	Motif	Double	YDR216W	reg	YHR109W	3.05153
YDR216W.YHR110W	Motif	Double	YDR216W	reg	YHR110W	3.29921
YDR216W.YHR112C	Motif	Double	YDR216W	reg	YHR112C	2.73716
YDR216W.YHR115C	Motif	Double	YDR216W	reg	YHR115C	3.16913
YDR216W.YHR118C	Motif	Double	YDR216W	reg	YHR118C	2.93147
YDR216W.YHR120W	Motif	Double	YDR216W	reg	YHR120W	2.66318
YDR216W.YHR124W	Motif	Double	YDR216W	reg	YHR124W	2.69365
YDR216W.YHR125W	Motif	Double	YDR216W	reg	YHR125W	3.46955
YDR216W.YHR127W	Motif	Double	YDR216W	reg	YHR127W	2.83665
YDR216W.YHR129C	Motif	Double	YDR216W	reg	YHR129C	2.85069
YDR216W.YHR134W	Motif	Double	YDR216W	reg	YHR134W	2.80906
YDR216W.YHR136C	Motif	Double	YDR216W	reg	YHR136C	3.10044
YDR216W.YHR137W	Motif	Double	YDR216W	reg	YHR137W	3.79706
YDR216W.YHR138C	Motif	Double	YDR216W	reg	YHR138C	2.8225
YDR216W.YHR140W	Motif	Double	YDR216W	reg	YHR140W	2.89937
YDR216W.YHR144C	Motif	Double	YDR216W	reg	YHR144C	2.78425
YDR216W.YHR149C	Motif	Double	YDR216W	reg	YHR149C	3.00046
YDR216W.YHR151C	Motif	Double	YDR216W	reg	YHR151C	3.77181
YDR216W.YHR155W	Motif	Double	YDR216W	reg	YHR155W	2.96459
YDR216W.YHR156C	Motif	Double	YDR216W	reg	YHR156C	2.7168
YDR216W.YHR158C	Motif	Double	YDR216W	reg	YHR158C	2.78425
YDR216W.YHR163W	Motif	Double	YDR216W	reg	YHR163W	2.73716
YDR216W.YHR164C	Motif	Double	YDR216W	reg	YHR164C	2.65692
YDR216W.YHR169W	Motif	Double	YDR216W	reg	YHR169W	3.11588
YDR216W.YHR170W	Motif	Double	YDR216W	reg	YHR170W	2.83665
YDR216W.YHR172W	Motif	Double	YDR216W	reg	YHR172W	2.68583
YDR216W.YHR173C	Motif	Double	YDR216W	reg	YHR173C	2.96459
YDR216W.YHR175W	Motif	Double	YDR216W	reg	YHR175W	2.89937
YDR216W.YHR177W	Motif	Double	YDR216W	reg	YHR177W	2.78425
YDR216W.YHR181W	Motif	Double	YDR216W	reg	YHR181W	3.08427
YDR216W.YHR182W	Motif	Double	YDR216W	reg	YHR182W	2.83665
YDR216W.YHR187W	Motif	Double	YDR216W	reg	YHR187W	2.80906
YDR216W.YHR188C	Motif	Double	YDR216W	reg	YHR188C	2.83665
YDR216W.YHR189W	Motif	Double	YDR216W	reg	YHR189W	3.26391
YDR216W.YHR192W	Motif	Double	YDR216W	reg	YHR192W	3.16913
YDR216W.YHR194W	Motif	Double	YDR216W	reg	YHR194W	3.00046
YDR216W.YHR196W	Motif	Double	YDR216W	reg	YHR196W	2.8225
YDR216W.YHR197W	Motif	Double	YDR216W	reg	YHR197W	2.85069
YDR216W.YHR198C	Motif	Double	YDR216W	reg	YHR198C	3.29921
YDR216W.YHR199C	Motif	Double	YDR216W	reg	YHR199C	2.86627
YDR216W.YHR200W	Motif	Double	YDR216W	reg	YHR200W	2.83665
YDR216W.YHR201C	Motif	Double	YDR216W	reg	YHR201C	2.68583
YDR216W.YHR202W	Motif	Double	YDR216W	reg	YHR202W	2.68583
YDR216W.YHR204W	Motif	Double	YDR216W	reg	YHR204W	2.66992
YDR216W.YHR205W	Motif	Double	YDR216W	reg	YHR205W	3.24453
YDR216W.YHR206W	Motif	Double	YDR216W	reg	YHR206W	2.83665
YDR216W.YHR207C	Motif	Double	YDR216W	reg	YHR207C	2.91529
YDR216W.YHR208W	Motif	Double	YDR216W	reg	YHR208W	3.05153
YDR216W.YHR210C	Motif	Double	YDR216W	reg	YHR210C	3.00046
YDR216W.YHR211W	Motif	Double	YDR216W	reg	YHR211W	2.88338
YDR216W.YHR212C	Motif	Double	YDR216W	reg	YHR212C	3.16913
YDR216W.YHR213W	Motif	Double	YDR216W	reg	YHR213W	2.72675
YDR216W.YHR214W-A	Motif	Double	YDR216W	reg	YHR214W-A	3.1404
YDR216W.YHR215W	Motif	Double	YDR216W	reg	YHR215W	2.96459
YDR216W.YHR216W	Motif	Double	YDR216W	reg	YHR216W	3.03368
YDR216W.YIL176C	Motif	Double	YDR216W	reg	YIL176C	3.08427
YDR216W.YIL173W	Motif	Double	YDR216W	reg	YIL173W	2.80906
YDR216W.YIL169C	Motif	Double	YDR216W	reg	YIL169C	3.1404
YDR216W.YIL164C	Motif	Double	YDR216W	reg	YIL164C	2.86627
YDR216W.YIL163C	Motif	Double	YDR216W	reg	YIL163C	3.11588
YDR216W.YIL161W	Motif	Double	YDR216W	reg	YIL161W	2.75983
YDR216W.YIL160C	Motif	Double	YDR216W	reg	YIL160C	2.74864
YDR216W.YIL158W	Motif	Double	YDR216W	reg	YIL158W	2.94808
YDR216W.YIL155C	Motif	Double	YDR216W	reg	YIL155C	3.1404
YDR216W.YIL153W	Motif	Double	YDR216W	reg	YIL153W	3.1404
YDR216W.YIL152W	Motif	Double	YDR216W	reg	YIL152W	2.75983
YDR216W.YIL149C	Motif	Double	YDR216W	reg	YIL149C	2.83665
YDR216W.YIL144W	Motif	Double	YDR216W	reg	YIL144W	2.62946
YDR216W.YIL140W	Motif	Double	YDR216W	reg	YIL140W	2.86627
YDR216W.YIL137C	Motif	Double	YDR216W	reg	YIL137C	2.91529
YDR216W.YIL136W	Motif	Double	YDR216W	reg	YIL136W	3.32212
YDR216W.YIL135C	Motif	Double	YDR216W	reg	YIL135C	2.96459
YDR216W.YIL134W	Motif	Double	YDR216W	reg	YIL134W	3.00046
YDR216W.YIL132C	Motif	Double	YDR216W	reg	YIL132C	2.98235
YDR216W.YIL130W	Motif	Double	YDR216W	reg	YIL130W	3.00046
YDR216W.YIL129C	Motif	Double	YDR216W	reg	YIL129C	3.11588
YDR216W.YIL128W	Motif	Double	YDR216W	reg	YIL128W	3.00046
YDR216W.YIL126W	Motif	Double	YDR216W	reg	YIL126W	2.78425
YDR216W.YIL125W	Motif	Double	YDR216W	reg	YIL125W	2.68583
YDR216W.YIL123W	Motif	Double	YDR216W	reg	YIL123W	3.00046
YDR216W.YIL122W	Motif	Double	YDR216W	reg	YIL122W	3.41772
YDR216W.YIL121W	Motif	Double	YDR216W	reg	YIL121W	3.06796
YDR216W.YIL120W	Motif	Double	YDR216W	reg	YIL120W	3.22321
YDR216W.YIL119C	Motif	Double	YDR216W	reg	YIL119C	2.93147
YDR216W.YIL114C	Motif	Double	YDR216W	reg	YIL114C	2.83665
YDR216W.YIL110W	Motif	Double	YDR216W	reg	YIL110W	2.8225
YDR216W.YIL109C	Motif	Double	YDR216W	reg	YIL109C	2.65692
YDR216W.YIL108W	Motif	Double	YDR216W	reg	YIL108W	2.7168
YDR216W.YIL107C	Motif	Double	YDR216W	reg	YIL107C	3.72863
YDR216W.YIL106W	Motif	Double	YDR216W	reg	YIL106W	3.16913
YDR216W.YIL104C	Motif	Double	YDR216W	reg	YIL104C	2.89937
YDR216W.YIL103W	Motif	Double	YDR216W	reg	YIL103W	3.26391
YDR216W.YIL099W	Motif	Double	YDR216W	reg	YIL099W	3.28259
YDR216W.YIL097W	Motif	Double	YDR216W	reg	YIL097W	2.78425
YDR216W.YIL095W	Motif	Double	YDR216W	reg	YIL095W	2.86627
YDR216W.YIL093C	Motif	Double	YDR216W	reg	YIL093C	3.18251
YDR216W.YIL092W	Motif	Double	YDR216W	reg	YIL092W	2.94808
YDR216W.YIL089W	Motif	Double	YDR216W	reg	YIL089W	2.80906
YDR216W.YIL087C	Motif	Double	YDR216W	reg	YIL087C	3.32212
YDR216W.YIL086C	Motif	Double	YDR216W	reg	YIL086C	2.93147
YDR216W.YIL084C	Motif	Double	YDR216W	reg	YIL084C	2.73716
YDR216W.YIL079C	Motif	Double	YDR216W	reg	YIL079C	3.21056
YDR216W.YIL077C	Motif	Double	YDR216W	reg	YIL077C	3.05153
YDR216W.YIL075C	Motif	Double	YDR216W	reg	YIL075C	3.70591
YDR216W.YIL072W	Motif	Double	YDR216W	reg	YIL072W	3.19729
YDR216W.YIL071C	Motif	Double	YDR216W	reg	YIL071C	3.05153
YDR216W.YIL068C	Motif	Double	YDR216W	reg	YIL068C	2.89937
YDR216W.YIL066C	Motif	Double	YDR216W	reg	YIL066C	3.1404
YDR216W.YIL063C	Motif	Double	YDR216W	reg	YIL063C	2.86627
YDR216W.YIL061C	Motif	Double	YDR216W	reg	YIL061C	3.1404
YDR216W.YIL060W	Motif	Double	YDR216W	reg	YIL060W	3.03368
YDR216W.YIL059C	Motif	Double	YDR216W	reg	YIL059C	3.80759
YDR216W.YIL058W	Motif	Double	YDR216W	reg	YIL058W	3.18251
YDR216W.YIL057C	Motif	Double	YDR216W	reg	YIL057C	2.68583
YDR216W.YIL054W	Motif	Double	YDR216W	reg	YIL054W	2.83665
YDR216W.YIL048W	Motif	Double	YDR216W	reg	YIL048W	2.91529
YDR216W.YIL047C	Motif	Double	YDR216W	reg	YIL047C	2.74864
YDR216W.YIL046W	Motif	Double	YDR216W	reg	YIL046W	2.89937
YDR216W.YIL043C	Motif	Double	YDR216W	reg	YIL043C	2.80906
YDR216W.YIL041W	Motif	Double	YDR216W	reg	YIL041W	3.05153
YDR216W.YIL039W	Motif	Double	YDR216W	reg	YIL039W	2.8225
YDR216W.YIL036W	Motif	Double	YDR216W	reg	YIL036W	2.85069
YDR216W.YIL035C	Motif	Double	YDR216W	reg	YIL035C	2.86627
YDR216W.YIL034C	Motif	Double	YDR216W	reg	YIL034C	2.79706
YDR216W.YIL033C	Motif	Double	YDR216W	reg	YIL033C	2.72675
YDR216W.YIL031W	Motif	Double	YDR216W	reg	YIL031W	2.7168
YDR216W.YIL030C	Motif	Double	YDR216W	reg	YIL030C	2.93147
YDR216W.YIL028W	Motif	Double	YDR216W	reg	YIL028W	2.91529
YDR216W.YIL026C	Motif	Double	YDR216W	reg	YIL026C	2.72675
YDR216W.YIL023C	Motif	Double	YDR216W	reg	YIL023C	2.91529
YDR216W.YIL022W	Motif	Double	YDR216W	reg	YIL022W	2.96459
YDR216W.YIL017C	Motif	Double	YDR216W	reg	YIL017C	3.03368
YDR216W.YIL014W	Motif	Double	YDR216W	reg	YIL014W	3.15557
YDR216W.YIL012W	Motif	Double	YDR216W	reg	YIL012W	3.11588
YDR216W.YIL011W	Motif	Double	YDR216W	reg	YIL011W	3.01697
YDR216W.YIL009W	Motif	Double	YDR216W	reg	YIL009W	2.75983
YDR216W.YIL006W	Motif	Double	YDR216W	reg	YIL006W	3.00046
YDR216W.YIL005W	Motif	Double	YDR216W	reg	YIL005W	3.03368
YDR216W.YIL003W	Motif	Double	YDR216W	reg	YIL003W	3.23445
YDR216W.YIL002C	Motif	Double	YDR216W	reg	YIL002C	3.19729
YDR216W.YIL001W	Motif	Double	YDR216W	reg	YIL001W	3.46955
YDR216W.YIR001C	Motif	Double	YDR216W	reg	YIR001C	2.83665
YDR216W.YIR002C	Motif	Double	YDR216W	reg	YIR002C	2.88338
YDR216W.YIR003W	Motif	Double	YDR216W	reg	YIR003W	3.10044
YDR216W.YIR004W	Motif	Double	YDR216W	reg	YIR004W	2.73716
YDR216W.YIR005W	Motif	Double	YDR216W	reg	YIR005W	2.88338
YDR216W.YIR015W	Motif	Double	YDR216W	reg	YIR015W	3.25411
YDR216W.YIR016W	Motif	Double	YDR216W	reg	YIR016W	3.10044
YDR216W.YIR018W	Motif	Double	YDR216W	reg	YIR018W	2.85069
YDR216W.YIR020C	Motif	Double	YDR216W	reg	YIR020C	3.11588
YDR216W.YIR024C	Motif	Double	YDR216W	reg	YIR024C	2.88338
[truncated: 97,684 more rows]
